# Supplementary material for: CellGO: a novel deep learning-based framework and webserver for cell-type-specific gene function interpretation
Source: Brief Bioinform. 2023 Nov 22;25(1):bbad417. doi: 10.1093/bib/bbad417 (PMC10790717; doi:10.1093/bib/bbad417)
Supplement: Supplementary_Table_1_bbad417 [file supplementary_table_1_bbad417.xlsx]

## Sheet: Table 1 content
Supplementary Table 1 contents
Index	content
1	Detailed information of 72 datasets
2	Cell number per cell type of 72 datasets
3	Full names of cell types

## Sheet: Table 1.1
Supplementary Table 1.1 Detailed information of 72 datasets. The table contains detailed information of 71 datasets. Identifier: The number of each single-cell or single-nucleus RNA sequencing dataset. Reference: The reference of each dataset. Doi: The doi of the reference of each dataset. Download URL: The publicly accessible URL to download the single-cell expression matrix of each dataset. Spe…
Identifier	Reference	Doi	Download URL	Species	Age range	Age grade_1	Age grade_2	Organ	Anatomical area	Anatomical area_full name	Cell type	Group	Protocol	Addition
1	Velmeshev, D. et al. Single-cell genomics identifies cell type–specific molecular changes in autism. Science 364, 685–689 (2019).	https://doi.org/10.1126/science.aav8130	https://cells.ucsc.edu/?ds=autism	HUMAN	4-22 years old	Childhood-Adult	Postnatal	Brain	PFC	Prefrontal cortex	ExN,InN,Oligo,OPC,Astro,Microglia	Control and ASD	10X	None
2	Velmeshev, D. et al. Single-cell genomics identifies cell type–specific molecular changes in autism. Science 364, 685–689 (2019).	https://doi.org/10.1126/science.aav8130	https://cells.ucsc.edu/?ds=autism	HUMAN	4-22 years old	Childhood-Adult	Postnatal	Brain	ACC	Anterior cingulate cortex	ExN,InN,Oligo,OPC,Astro,Microglia	Control and ASD	10X	None
3	Kamath, T. et al. Single-cell genomic profiling of human dopamine neurons identifies a population that selectively degenerates in Parkinson’s disease. Nat. Neurosci. 25, 588–595 (2022).	https://doi.org/10.1038/s41593-022-01061-1	https://singlecell.broadinstitute.org/single_cell/study/SCP1768/single-cell-genomic-profiling-of-human-dopamine-neurons-identifies-a-population-that-selectively-degenerates-in-parkinsons-disease-single-nuclei-data	HUMAN	49-92 years old	Adult	Postnatal	Brain	SN	Substantia nigra	Neuron,Da,Oligo,OPC,Astro,Microglia	Control,PD,Lewy body dementia	10X	Use a protocol based on fluorescence-activated nuclei sorting (FANS) to enrich DA neuron nuclei
4	Leng, K. et al. Molecular characterization of selectively vulnerable neurons in Alzheimer’s disease. Nat. Neurosci. 24, 276–287 (2021).	https://doi.org/10.1038/s41593-020-00764-7	https://www.synapse.org/#!Synapse:syn21788402/wiki/601825	HUMAN	50-81 years old	Adult	Postnatal	Brain	EC	Entorhinal cortex	ExN,InN,Oligo,OPC,Astro,Microglia	Control and AD	10X	None
5	Leng, K. et al. Molecular characterization of selectively vulnerable neurons in Alzheimer’s disease. Nat. Neurosci. 24, 276–287 (2021).	https://doi.org/10.1038/s41593-020-00764-7	https://www.synapse.org/#!Synapse:syn21788402/wiki/601825	HUMAN	50-81 years old	Adult	Postnatal	Brain	SFG	Superior frontal gyrus	ExN,InN,Oligo,OPC,Astro,Microglia	Control and AD	10X	None
6	Franjic, D. et al. Transcriptomic taxonomy and neurogenic trajectories of adult human, macaque, and pig hippocampal and entorhinal cells. Neuron 110, 452-469.e14 (2022).	https://doi.org/10.1016/j.neuron.2021.10.036	https://www.ncbi.nlm.nih.gov/geo/query/acc.cgi?acc=GSE186538	HUMAN	48-79 years old	Adult	Postnatal	Brain	HP CA	Hippocampus cornu ammonis	ExN,InN,Oligo,OPC,Astro,Microglia	Control	10X	None
7	Franjic, D. et al. Transcriptomic taxonomy and neurogenic trajectories of adult human, macaque, and pig hippocampal and entorhinal cells. Neuron 110, 452-469.e14 (2022).	https://doi.org/10.1016/j.neuron.2021.10.036	https://www.ncbi.nlm.nih.gov/geo/query/acc.cgi?acc=GSE186538	HUMAN	48-79 years old	Adult	Postnatal	Brain	HP DG	Hippocampus dentate gyrus	ExN,InN,Oligo,OPC,Astro,Microglia	Control	10X	None
8	Franjic, D. et al. Transcriptomic taxonomy and neurogenic trajectories of adult human, macaque, and pig hippocampal and entorhinal cells. Neuron 110, 452-469.e14 (2022).	https://doi.org/10.1016/j.neuron.2021.10.036	https://www.ncbi.nlm.nih.gov/geo/query/acc.cgi?acc=GSE186538	HUMAN	48-79 years old	Adult	Postnatal	Brain	HP SUB	Hippocampus subiculum	ExN,InN,Oligo,OPC,Astro,Microglia	Control	10X	None
9	Franjic, D. et al. Transcriptomic taxonomy and neurogenic trajectories of adult human, macaque, and pig hippocampal and entorhinal cells. Neuron 110, 452-469.e14 (2022).	https://doi.org/10.1016/j.neuron.2021.10.036	https://www.ncbi.nlm.nih.gov/geo/query/acc.cgi?acc=GSE186538	HUMAN	48-79 years old	Adult	Postnatal	Brain	EC	Entorhinal cortex	ExN,InN,Oligo,OPC,Astro,Microglia	Control	10X	None
10	Hodge, R. D. et al. Conserved cell types with divergent features in human versus mouse cortex. Nature 573, 61–68 (2019).	https://doi.org/10.1038/s41586-019-1506-7	https://portal.brain-map.org/atlases-and-data/rnaseq/human-multiple-cortical-areas-smart-seq	HUMAN	18-83 years old	Adult	Postnatal	Brain	Neocortex(A1C+V1C+M1C+MTG+ACC+S1C)	Neocortex(Primary auditory cortex,Primary visual cortex,Primary motor cortex,Middle temporal gyrus,Anterior cingulate cortex,Primary somatosensory cortex)	ExN,InN,Oligo,OPC,Astro,Microglia	Control	SMART-seq	Nuclei were sorted based on NeuN+ (to capture neurons)
11	Hodge, R. D. et al. Conserved cell types with divergent features in human versus mouse cortex. Nature 573, 61–68 (2019).	https://doi.org/10.1038/s41586-019-1506-7	https://portal.brain-map.org/atlases-and-data/rnaseq/human-multiple-cortical-areas-smart-seq	HUMAN	18-83 years old	Adult	Postnatal	Brain	Neocortex(A1C+V1C+M1C+MTG+ACC+S1C)	Neocortex(Primary auditory cortex,Primary visual cortex,Primary motor cortex,Middle temporal gyrus,Anterior cingulate cortex,Primary somatosensory cortex)	(ExN subtype)IT,L4IT,L5/6IT,L5/6NP,L6CT,L6b	Control	SMART-seq	Nuclei were sorted based on NeuN+ (to capture neurons)
12	Hodge, R. D. et al. Conserved cell types with divergent features in human versus mouse cortex. Nature 573, 61–68 (2019).	https://doi.org/10.1038/s41586-019-1506-7	https://portal.brain-map.org/atlases-and-data/rnaseq/human-multiple-cortical-areas-smart-seq	HUMAN	18-83 years old	Adult	Postnatal	Brain	Neocortex(A1C+V1C+M1C+MTG+ACC+S1C)	Neocortex(Primary auditory cortex,Primary visual cortex,Primary motor cortex,Middle temporal gyrus,Anterior cingulate cortex,Primary somatosensory cortex)	(InN subtype)LAMP5,PVALB,SST,VIP	Control	SMART-seq	Nuclei were sorted based on NeuN+ (to capture neurons)
13	Nagy, C. et al. Single-nucleus transcriptomics of the prefrontal cortex in major depressive disorder implicates oligodendrocyte precursor cells and excitatory neurons. Nat. Neurosci. 23, 771–781 (2020).	https://doi.org/10.1038/s41593-020-0621-y	https://www.ncbi.nlm.nih.gov/geo/query/acc.cgi?acc=GSE144136	HUMAN	34-43 years old	Adult	Postnatal	Brain	PFC	Prefrontal cortex	ExN,InN,Oligo,OPC,Astro,Microglia	Control and MDD	10X	None
14	Ayhan, F. et al. Resolving cellular and molecular diversity along the hippocampal anterior-to-posterior axis in humans. Neuron 109, 2091-2105.e6 (2021).	https://doi.org/10.1016/j.neuron.2021.05.003	https://cells.ucsc.edu/?ds=human-hippo-axis	HUMAN	24-60 years old	Adult	Postnatal	Brain	HP A	Hippocampus anterior	ExN,InN,Oligo,OPC,Astro,Microglia	Control	10X	All patients suffered from cryptogenic temporal lobe epilepsy
15	Ayhan, F. et al. Resolving cellular and molecular diversity along the hippocampal anterior-to-posterior axis in humans. Neuron 109, 2091-2105.e6 (2021).	https://doi.org/10.1016/j.neuron.2021.05.003	https://cells.ucsc.edu/?ds=human-hippo-axis	HUMAN	24-60 years old	Adult	Postnatal	Brain	HP P	Hippocampus posterior	ExN,InN,Oligo,OPC,Astro,Microglia	Control	10X	All patients suffered from cryptogenic temporal lobe epilepsy
16	Jäkel, S. et al. Altered human oligodendrocyte heterogeneity in multiple sclerosis. Nature 566, 543–547 (2019).	https://doi.org/10.1038/s41586-019-0903-2	https://www.ncbi.nlm.nih.gov/geo/query/acc.cgi?acc=GSE118257	HUMAN	35-82 years old	Adult	Postnatal	Brain	WM	White matter	Neuron,Oligo,OPC,Astro	Control and MS	10X	None
17	Schirmer, L. et al. Neuronal vulnerability and multilineage diversity in multiple sclerosis. Nature 573, 75–82 (2019).	https://doi.org/10.1038/s41586-019-1404-z	https://data.humancellatlas.org/explore/projects/ce7b12ba-664f-4f79-8fc7-3de6b1892183	HUMAN	34-82 years old	Adult	Postnatal	Brain	PMC	Premotor cortex	ExN,InN,Oligo,OPC,Astro	Control and MS	10X	None
18	Schirmer, L. et al. Neuronal vulnerability and multilineage diversity in multiple sclerosis. Nature 573, 75–82 (2019).	https://doi.org/10.1038/s41586-019-1404-z	https://data.humancellatlas.org/explore/projects/ce7b12ba-664f-4f79-8fc7-3de6b1892183	HUMAN	34-82 years old	Adult	Postnatal	Brain	PC	Parietal cortex	ExN,InN,Oligo,OPC,Astro	Control and MS	10X	None
19	Schirmer, L. et al. Neuronal vulnerability and multilineage diversity in multiple sclerosis. Nature 573, 75–82 (2019).	https://doi.org/10.1038/s41586-019-1404-z	https://data.humancellatlas.org/explore/projects/ce7b12ba-664f-4f79-8fc7-3de6b1892183	HUMAN	34-82 years old	Adult	Postnatal	Brain	PFC	Prefrontal cortex	ExN,InN,Oligo,OPC,Astro	Control and MS	10X	None
20	Bakken, T. E. et al. Comparative cellular analysis of motor cortex in human, marmoset and mouse. Nature 598, 111–119 (2021).	https://doi.org/10.1038/s41586-021-03465-8	https://portal.brain-map.org/atlases-and-data/rnaseq/human-m1-10x	HUMAN	50-60 years old	Adult	Postnatal	Brain	M1C	Primary motor cortex	(ExN subtype)L2/3IT,L5ET,L5IT,L5/6NP,L6CT,L6IT,L6b	Control	10X	Nuclei were sorted based on NeuN+ (to capture neurons)
21	Bakken, T. E. et al. Comparative cellular analysis of motor cortex in human, marmoset and mouse. Nature 598, 111–119 (2021).	https://doi.org/10.1038/s41586-021-03465-8	https://portal.brain-map.org/atlases-and-data/rnaseq/human-m1-10x	HUMAN	50-60 years old	Adult	Postnatal	Brain	M1C	Primary motor cortex	(InN subtype)LAMP5,PVALB,SST,VIP,SNCG	Control	10X	Nuclei were sorted based on NeuN+ (to capture neurons)
22	Kihara, Y. et al. Single-Nucleus RNA-seq of Normal-Appearing Brain Regions in Relapsing-Remitting vs. Secondary Progressive Multiple Sclerosis: Implications for the Efficacy of Fingolimod. Front. Cell. Neurosci. 16, 918041 (2022).	https://doi.org/10.3389/fncel.2022.918041	https://www.ncbi.nlm.nih.gov/geo/query/acc.cgi?acc=GSE179590	HUMAN	43-66 years old	Adult	Postnatal	Brain	PFC	Prefrontal cortex	ExN,InN,Oligo,OPC,Astro,Microglia	Control	10X	Samples from normal-appearing brains of RRMS or SPMS patients
23	Fullard, J. F. et al. Single-nucleus transcriptome analysis of human brain immune response in patients with severe COVID-19. Genome Med. 13, 118 (2021).	https://doi.org/10.1186/s13073-021-00933-8	https://www.ncbi.nlm.nih.gov/geo/query/acc.cgi?acc=GSE164485	HUMAN	Unknown	Adult	Postnatal	Brain	PFC	Prefrontal cortex	ExN,InN,Oligo,OPC,Astro,Microglia	Control and COVID-19	10X	None
24	Morabito, S. et al. Single-nucleus chromatin accessibility and transcriptomic characterization of Alzheimer’s disease. Nat. Genet. 53, 1143–1155 (2021).	https://doi.org/10.1038/s41588-021-00894-z	https://www.ncbi.nlm.nih.gov/geo/query/acc.cgi?acc=GSE174367	HUMAN	74-90 years old	Adult	Postnatal	Brain	PFC	Prefrontal cortex	ExN,InN,Oligo,OPC,Astro,Microglia	Control and AD	10X	None
69	Ma, S. et al. Molecular and cellular evolution of the primate dorsolateral prefrontal cortex. Science 377, eabo7257 (2022).	https://doi.org/10.1126/science.abo7257	https://www.ncbi.nlm.nih.gov/geo/query/acc.cgi?acc=GSE207334	HUMAN	19-64 years old	Adult	Postnatal	Brain	PFC	Prefrontal cortex	ExN,InN,Oligo,OPC,Astro,Microglia	Control	10X	None
70	Ma, S. et al. Molecular and cellular evolution of the primate dorsolateral prefrontal cortex. Science 377, eabo7257 (2022).	https://doi.org/10.1126/science.abo7257	https://www.ncbi.nlm.nih.gov/geo/query/acc.cgi?acc=GSE207334	HUMAN	19-64 years old	Adult	Postnatal	Brain	PFC	Prefrontal cortex	(ExN subtype)L2/3IT,L3/5IT,L5/6NP,L6CT,L6IT,L6b	Control	10X	None
71	Ma, S. et al. Molecular and cellular evolution of the primate dorsolateral prefrontal cortex. Science 377, eabo7257 (2022).	https://doi.org/10.1126/science.abo7257	https://www.ncbi.nlm.nih.gov/geo/query/acc.cgi?acc=GSE207334	HUMAN	19-64 years old	Adult	Postnatal	Brain	PFC	Prefrontal cortex	(InN subtype)LAMP5,PVALB,SST,VIP,SNCG	Control	10X	None
72	Guo C, Li B, Ma H, et al. Single-cell analysis of two severe COVID-19 patients reveals a monocyte-associated and tocilizumab-responding cytokine storm. Nat Commun 2020; 11:3924.	https://doi.org/10.1038/s41467-020-17834-w	https://cells.ucsc.edu/?ds=covid19-cytokine-storm	HUMAN	Unknown	Adult	Postnatal	Peripheral blood	Peripheral blood	Peripheral blood	B,CD4+ T,CD8+ T,Gamma-Delta T,monocytes,NK	Control and COVID-19	10X	None
25	Bhaduri, A. et al. Cell stress in cortical organoids impairs molecular subtype specification. Nature 578, 142–148 (2020).	https://doi.org/10.1038/s41586-020-1962-0	https://cells.ucsc.edu/?ds=organoidreportcard	HUMAN	GW 6–22	Developmental	Prenatal	Brain	MC	Motor cortex	RG,IPC,ExN,InN,OPC/Oligo,Astro,Microglia	Control	10X	None
26	Bhaduri, A. et al. Cell stress in cortical organoids impairs molecular subtype specification. Nature 578, 142–148 (2020).	https://doi.org/10.1038/s41586-020-1962-0	https://cells.ucsc.edu/?ds=organoidreportcard	HUMAN	GW 6–22	Developmental	Prenatal	Brain	PC	Parietal cortex	RG,IPC,ExN,InN,OPC/Oligo,Astro,Microglia	Control	10X	None
27	Bhaduri, A. et al. Cell stress in cortical organoids impairs molecular subtype specification. Nature 578, 142–148 (2020).	https://doi.org/10.1038/s41586-020-1962-0	https://cells.ucsc.edu/?ds=organoidreportcard	HUMAN	GW 6–22	Developmental	Prenatal	Brain	PFC	Prefrontal cortex	RG,IPC,ExN,InN,OPC/Oligo,Astro,Microglia	Control	10X	None
28	Bhaduri, A. et al. Cell stress in cortical organoids impairs molecular subtype specification. Nature 578, 142–148 (2020).	https://doi.org/10.1038/s41586-020-1962-0	https://cells.ucsc.edu/?ds=organoidreportcard	HUMAN	GW 6–22	Developmental	Prenatal	Brain	SC	Somatosensory cortex	RG,IPC,ExN,InN,OPC/Oligo,Astro,Microglia	Control	10X	None
29	Bhaduri, A. et al. Cell stress in cortical organoids impairs molecular subtype specification. Nature 578, 142–148 (2020).	https://doi.org/10.1038/s41586-020-1962-0	https://cells.ucsc.edu/?ds=organoidreportcard	HUMAN	GW 6–22	Developmental	Prenatal	Brain	V1C	Primary visual cortex	RG,IPC,ExN,InN,OPC/Oligo,Astro,Microglia	Control	10X	None
30	Bhaduri, A. et al. An atlas of cortical arealization identifies dynamic molecular signatures. Nature 598, 200–204 (2021).	https://doi.org/10.1038/s41586-021-03910-8	https://cells.ucsc.edu/?ds=dev-brain-regions+wholebrain	HUMAN	GW 14-25	Developmental	Prenatal	Brain	HP	Hippocampus	RG,ExN,InN,OPC/Oligo,Astro,Microglia	Control	10X	None
31	Bhaduri, A. et al. An atlas of cortical arealization identifies dynamic molecular signatures. Nature 598, 200–204 (2021).	https://doi.org/10.1038/s41586-021-03910-8	https://cells.ucsc.edu/?ds=dev-brain-regions+wholebrain	HUMAN	GW 14-25	Developmental	Prenatal	Brain	GE	Ganglion eminence	RG,ExN,InN,OPC/Oligo,Astro,Microglia	Control	10X	None
32	Bhaduri, A. et al. An atlas of cortical arealization identifies dynamic molecular signatures. Nature 598, 200–204 (2021).	https://doi.org/10.1038/s41586-021-03910-8	https://cells.ucsc.edu/?ds=dev-brain-regions+wholebrain	HUMAN	GW 14-25	Developmental	Prenatal	Brain	HT	Hypothalamus	RG,ExN,InN,OPC/Oligo,Astro,Microglia	Control	10X	None
33	Bhaduri, A. et al. An atlas of cortical arealization identifies dynamic molecular signatures. Nature 598, 200–204 (2021).	https://doi.org/10.1038/s41586-021-03910-8	https://cells.ucsc.edu/?ds=dev-brain-regions+wholebrain	HUMAN	GW 14-25	Developmental	Prenatal	Brain	MC	Motor cortex	RG,IPC,ExN,InN,OPC/Oligo,Astro,Microglia	Control	10X	None
34	Bhaduri, A. et al. An atlas of cortical arealization identifies dynamic molecular signatures. Nature 598, 200–204 (2021).	https://doi.org/10.1038/s41586-021-03910-8	https://cells.ucsc.edu/?ds=dev-brain-regions+wholebrain	HUMAN	GW 14-25	Developmental	Prenatal	Brain	PC	Parietal cortex	RG,IPC,ExN,InN,OPC/Oligo,Astro,Microglia	Control	10X	None
35	Bhaduri, A. et al. An atlas of cortical arealization identifies dynamic molecular signatures. Nature 598, 200–204 (2021).	https://doi.org/10.1038/s41586-021-03910-8	https://cells.ucsc.edu/?ds=dev-brain-regions+wholebrain	HUMAN	GW 14-25	Developmental	Prenatal	Brain	PFC	Prefrontal cortex	RG,IPC,ExN,InN,OPC/Oligo,Astro,Microglia	Control	10X	None
36	Bhaduri, A. et al. An atlas of cortical arealization identifies dynamic molecular signatures. Nature 598, 200–204 (2021).	https://doi.org/10.1038/s41586-021-03910-8	https://cells.ucsc.edu/?ds=dev-brain-regions+wholebrain	HUMAN	GW 14-25	Developmental	Prenatal	Brain	SC	Somatosensory cortex	RG,IPC,ExN,InN,OPC/Oligo,Astro,Microglia	Control	10X	None
37	Bhaduri, A. et al. An atlas of cortical arealization identifies dynamic molecular signatures. Nature 598, 200–204 (2021).	https://doi.org/10.1038/s41586-021-03910-8	https://cells.ucsc.edu/?ds=dev-brain-regions+wholebrain	HUMAN	GW 14-25	Developmental	Prenatal	Brain	TC	Temporal cortex	RG,IPC,ExN,InN,OPC/Oligo,Astro,Microglia	Control	10X	None
38	Bhaduri, A. et al. An atlas of cortical arealization identifies dynamic molecular signatures. Nature 598, 200–204 (2021).	https://doi.org/10.1038/s41586-021-03910-8	https://cells.ucsc.edu/?ds=dev-brain-regions+wholebrain	HUMAN	GW 14-25	Developmental	Prenatal	Brain	V1C	Primary visual cortex	RG,IPC,ExN,InN,OPC/Oligo,Astro,Microglia	Control	10X	None
39	Bhaduri, A. et al. An atlas of cortical arealization identifies dynamic molecular signatures. Nature 598, 200–204 (2021).	https://doi.org/10.1038/s41586-021-03910-8	https://cells.ucsc.edu/?ds=dev-brain-regions+wholebrain	HUMAN	GW 14-25	Developmental	Prenatal	Brain	CC	Cingulate cortex	RG,ExN,InN,OPC/Oligo,Astro,Microglia	Control	10X	None
40	Bhaduri, A. et al. An atlas of cortical arealization identifies dynamic molecular signatures. Nature 598, 200–204 (2021).	https://doi.org/10.1038/s41586-021-03910-8	https://cells.ucsc.edu/?ds=dev-brain-regions+wholebrain	HUMAN	GW 14-25	Developmental	Prenatal	Brain	T	Thalamus	RG,ExN,InN,OPC/Oligo,Astro,Microglia	Control	10X	None
41	Yu, Y. et al. Interneuron origin and molecular diversity in the human fetal brain. Nat. Neurosci. 24, 1745–1756 (2021).	https://doi.org/10.1038/s41593-021-00940-3	https://www.ncbi.nlm.nih.gov/geo/query/acc.cgi?acc=GSE165388	HUMAN	GW 9-12	Developmental	Prenatal	Brain	SP	Subpallium	RG,IPC,ExN,InN,OPC/Oligo,Microglia	Control	10X	None
42	Trevino, A. E. et al. Chromatin and gene-regulatory dynamics of the developing human cerebral cortex at single-cell resolution. Cell 184, 5053-5069.e23 (2021).	https://doi.org/10.1016/j.cell.2021.07.039	https://www.ncbi.nlm.nih.gov/geo/query/acc.cgi?acc=GSE162170	HUMAN	GW 16-24	Developmental	Prenatal	Brain	Cerebral cortex	Cerebral cortex	RG,IPC,ExN,InN,OPC/Oligo,Microglia	Control	10X	None
43	Fan, X. et al. Single-cell transcriptome analysis reveals cell lineage specification in temporal-spatial patterns in human cortical development. Sci. Adv. 6, eaaz2978 (2020).	https://doi.org/10.1126/sciadv.aaz2978	https://www.ncbi.nlm.nih.gov/geo/query/acc.cgi?acc=GSE120046	HUMAN	GW 9–28	Developmental	Prenatal	Brain	Cerebral cortex	Cerebral cortex	RG,IPC,ExN,InN,OPC/Oligo,Astro,Microglia	Control	SMART-seq	None
44	Yuan, W. et al. Temporally divergent regulatory mechanisms govern neuronal diversification and maturation in the mouse and marmoset neocortex. Nat. Neurosci. 25, 1049–1058 (2022).	https://doi.org/10.1038/s41593-022-01123-4	https://www.ncbi.nlm.nih.gov/geo/query/acc.cgi?acc=GSE204759	MOUSE	P1,P7 and P21	Childhood	Postnatal	Brain	SC+MC	Somatosensory cortex and Motor cortex	ExN,InN,Oligo,OPC,Astro,Microglia	Control	10X	None
45	Ximerakis, M. et al. Single-cell transcriptomic profiling of the aging mouse brain. Nat. Neurosci. 22, 1696–1708 (2019).	https://doi.org/10.1038/s41593-019-0491-3	https://singlecell.broadinstitute.org/single_cell/study/SCP263/aging-mouse-brain?#study-summary	MOUSE	2–3 months	Childhood-Adult	Postnatal	Brain	Brain	Brain	ExN,InN,Oligo,OPC,Astro,Microglia	Control	10X	None
46	Ximerakis, M. et al. Single-cell transcriptomic profiling of the aging mouse brain. Nat. Neurosci. 22, 1696–1708 (2019).	https://doi.org/10.1038/s41593-019-0491-3	https://singlecell.broadinstitute.org/single_cell/study/SCP263/aging-mouse-brain?#study-summary	MOUSE	21–23 months	Adult	Postnatal	Brain	Brain	Brain	ExN,InN,Oligo,OPC,Astro,Microglia	Control	10X	None
47	Cheng, S. et al. Vision-dependent specification of cell types and function in the developing cortex. Cell 185, 311-327.e24 (2022).	https://doi.org/10.1016/j.cell.2021.12.022	https://singlecell.broadinstitute.org/single_cell/study/SCP1664/vision-dependent-specification-of-cell-types-and-function-in-the-developing-cortex#study-summary	MOUSE	P8-P38	Childhood	Postnatal	Brain	V1C	Primary visual cortex	ExN,InN,Oligo,OPC,Astro,Microglia	Control and visually deprived	10X	None
48	Cheng, S. et al. Vision-dependent specification of cell types and function in the developing cortex. Cell 185, 311-327.e24 (2022).	https://doi.org/10.1016/j.cell.2021.12.022	https://singlecell.broadinstitute.org/single_cell/study/SCP1664/vision-dependent-specification-of-cell-types-and-function-in-the-developing-cortex#study-summary	MOUSE	P8-P38	Childhood	Postnatal	Brain	V1C	Primary visual cortex	(ExN subtype)L2/3IT,L4IT,L5ET,L5IT,L5NP,L6CT,L6IT,L6b	Control and visually deprived	10X	None
49	Cheng, S. et al. Vision-dependent specification of cell types and function in the developing cortex. Cell 185, 311-327.e24 (2022).	https://doi.org/10.1016/j.cell.2021.12.022	https://singlecell.broadinstitute.org/single_cell/study/SCP1664/vision-dependent-specification-of-cell-types-and-function-in-the-developing-cortex#study-summary	MOUSE	P8-P38	Childhood	Postnatal	Brain	V1C	Primary visual cortex	(InN subtype)LAMP5,PVALB,SST,VIP	Control and visually deprived	10X	None
50	Hajdarovic, K. H. et al. Single-cell analysis of the aging female mouse hypothalamus. Nat. Aging 2, 662–678 (2022).	https://doi.org/10.1038/s43587-022-00246-4	https://www.ncbi.nlm.nih.gov/geo/query/acc.cgi?acc=GSE188646	MOUSE	3 months	Adult	Postnatal	Brain	HT	Hypothalamus	Neuron,Oligo,OPC,Astro,Microglia	Control	10X	None
51	Hajdarovic, K. H. et al. Single-cell analysis of the aging female mouse hypothalamus. Nat. Aging 2, 662–678 (2022).	https://doi.org/10.1038/s43587-022-00246-4	https://www.ncbi.nlm.nih.gov/geo/query/acc.cgi?acc=GSE188646	MOUSE	24 months	Adult	Postnatal	Brain	HT	Hypothalamus	Neuron,Oligo,OPC,Astro,Microglia	Control	10X	None
52	Saunders, A. et al. Molecular Diversity and Specializations among the Cells of the Adult Mouse Brain. Cell 174, 1015-1030.e16 (2018).	https://doi.org/10.1016/j.cell.2018.07.028	http://dropviz.org/	MOUSE	P60-P70	Childhood	Postnatal	Brain	CB	Cerebellum	ExN,InN,Oligo,Astro	Control	Drop-seq	None
53	Saunders, A. et al. Molecular Diversity and Specializations among the Cells of the Adult Mouse Brain. Cell 174, 1015-1030.e16 (2018).	https://doi.org/10.1016/j.cell.2018.07.028	http://dropviz.org/	MOUSE	P60-P70	Childhood	Postnatal	Brain	FCT	Frontal Cortex	ExN,InN,Oligo,OPC,Astro,Microglia	Control	Drop-seq	None
54	Saunders, A. et al. Molecular Diversity and Specializations among the Cells of the Adult Mouse Brain. Cell 174, 1015-1030.e16 (2018).	https://doi.org/10.1016/j.cell.2018.07.028	http://dropviz.org/	MOUSE	P60-P70	Childhood	Postnatal	Brain	PCT	Posterior Cortex	ExN,InN,Oligo,OPC,Astro,Microglia	Control	Drop-seq	None
55	Saunders, A. et al. Molecular Diversity and Specializations among the Cells of the Adult Mouse Brain. Cell 174, 1015-1030.e16 (2018).	https://doi.org/10.1016/j.cell.2018.07.028	http://dropviz.org/	MOUSE	P60-P70	Childhood	Postnatal	Brain	EPN+STN	Entopeduncular nucleus and Subthalamic nucleus	ExN,InN,Oligo,OPC,Astro	Control	Drop-seq	None
56	Saunders, A. et al. Molecular Diversity and Specializations among the Cells of the Adult Mouse Brain. Cell 174, 1015-1030.e16 (2018).	https://doi.org/10.1016/j.cell.2018.07.028	http://dropviz.org/	MOUSE	P60-P70	Childhood	Postnatal	Brain	GP+NB	Globus pallidus externus and Nucleus basalis	ExN,InN,Oligo,OPC,Astro,Microglia	Control	Drop-seq	None
57	Saunders, A. et al. Molecular Diversity and Specializations among the Cells of the Adult Mouse Brain. Cell 174, 1015-1030.e16 (2018).	https://doi.org/10.1016/j.cell.2018.07.028	http://dropviz.org/	MOUSE	P60-P70	Childhood	Postnatal	Brain	HP	Hippocampus	ExN,InN,Oligo,OPC,Astro,Microglia	Control	Drop-seq	None
58	Saunders, A. et al. Molecular Diversity and Specializations among the Cells of the Adult Mouse Brain. Cell 174, 1015-1030.e16 (2018).	https://doi.org/10.1016/j.cell.2018.07.028	http://dropviz.org/	MOUSE	P60-P70	Childhood	Postnatal	Brain	ST	Striatum	InN,Oligo,OPC,Astro,Microglia	Control	Drop-seq	None
59	Saunders, A. et al. Molecular Diversity and Specializations among the Cells of the Adult Mouse Brain. Cell 174, 1015-1030.e16 (2018).	https://doi.org/10.1016/j.cell.2018.07.028	http://dropviz.org/	MOUSE	P60-P70	Childhood	Postnatal	Brain	SN+VTA	Substantia nigra and Ventral tagmental area	Neuron,Da,Oligo,OPC,Astro,Microglia	Control	Drop-seq	None
60	Saunders, A. et al. Molecular Diversity and Specializations among the Cells of the Adult Mouse Brain. Cell 174, 1015-1030.e16 (2018).	https://doi.org/10.1016/j.cell.2018.07.028	http://dropviz.org/	MOUSE	P60-P70	Childhood	Postnatal	Brain	T	Thalamus	ExN,InN,Oligo,OPC,Astro,Microglia	Control	Drop-seq	None
61	Yao, Z. et al. A taxonomy of transcriptomic cell types across the isocortex and hippocampal formation. Cell 184, 3222-3241.e26 (2021).	https://doi.org/10.1016/j.cell.2021.04.021	https://portal.brain-map.org/atlases-and-data/rnaseq/mouse-whole-cortex-and-hippocampus-10x	MOUSE	P50-P118	Childhood-Adult	Postnatal	Brain	M1C	Primary motor cortex	(ExN subtype)L2/3IT,L4/5IT,L5ET,L5IT,L5/6NP,L6CT,L6IT,L6b	Control	10X	Nuclei were sorted based on NeuN+ (to capture neurons)
62	Yao, Z. et al. A taxonomy of transcriptomic cell types across the isocortex and hippocampal formation. Cell 184, 3222-3241.e26 (2021).	https://doi.org/10.1016/j.cell.2021.04.021	https://portal.brain-map.org/atlases-and-data/rnaseq/mouse-whole-cortex-and-hippocampus-10x	MOUSE	P50-P118	Childhood-Adult	Postnatal	Brain	M1C	Primary motor cortex	(InN subtype)LAMP5,PVALB,SST,VIP,SNCG	Control	10X	Nuclei were sorted based on NeuN+ (to capture neurons)
63	Chen, R. et al. Decoding molecular and cellular heterogeneity of mouse nucleus accumbens. Nat. Neurosci. 24, 1757–1771 (2021).	https://doi.org/10.1038/s41593-021-00938-x	https://www.ncbi.nlm.nih.gov/geo/query/acc.cgi?acc=GSE118020	MOUSE	10 weeks	Childhood	Postnatal	Brain	NA	Nucleus accumbens	D1-MSN,D2-MSN,Interneuron,Oligo,OPC,Astro,Microglia	Control	10X	None
64	Di Bella, D. J. et al. Molecular logic of cellular diversification in the mouse cerebral cortex. Nature 595, 554–559 (2021).	https://doi.org/10.1038/s41586-021-03670-5	https://singlecell.broadinstitute.org/single_cell/study/SCP1290/molecular-logic-of-cellular-diversification-in-the-mammalian-cerebral-cortex	MOUSE	E10.5-P4	Developmental-Childhood	Prenatal	Brain	SC	Somatosensory cortex	RG,IPC,ExN,InN,OPC/Oligo,Astro,Microglia	Control	10X	None
65	Loo, L. et al. Single-cell transcriptomic analysis of mouse neocortical development. Nat. Commun. 10, 134 (2019).	https://doi.org/10.1038/s41467-018-08079-9	https://www.ncbi.nlm.nih.gov/geo/query/acc.cgi?acc=GSE123335	MOUSE	E14.5 and P0	Developmental	Prenatal	Brain	Cerebral cortex	Cerebral cortex	RG,IPC,ExN,InN,OPC/Oligo,Astro,Microglia	Control	Drop-seq	None
66	La Manno, G. et al. Molecular architecture of the developing mouse brain. Nature 596, 92–96 (2021).	https://doi.org/10.1038/s41586-021-03775-x	https://cells.ucsc.edu/?ds=mouse-dev-brain	MOUSE	E7-E18	Developmental	Prenatal	Brain	Forebrain	Forebrain	RG,Neuron,OPC/Oligo,Glia,Immune	Control	10X	None
67	La Manno, G. et al. Molecular architecture of the developing mouse brain. Nature 596, 92–96 (2021).	https://doi.org/10.1038/s41586-021-03775-x	https://cells.ucsc.edu/?ds=mouse-dev-brain	MOUSE	E7-E18	Developmental	Prenatal	Brain	Midbrain	Midbrain	RG,Neuron,OPC/Oligo,Glia,Immune	Control	10X	None
68	La Manno, G. et al. Molecular architecture of the developing mouse brain. Nature 596, 92–96 (2021).	https://doi.org/10.1038/s41586-021-03775-x	https://cells.ucsc.edu/?ds=mouse-dev-brain	MOUSE	E7-E18	Developmental	Prenatal	Brain	Hindbrain	Hindbrain	RG,Neuron,OPC/Oligo,Glia,Immune	Control	10X	None

## Sheet: Table1.2
Supplementary Table 1.2 Cell number per cell type of 72 datasets. We downsampled cells to 10000 at every training epoch for cell types with the number of cells larger than 10000, and oversampled cells to 500 or 1000 at every training epoch for cell types with the number of cells less than 500 or 1000. Cell types with the number of cells less than 100 were removed, and the original number indicate…
Identifier	Cell type	ExN	InN	Da	Oligo	OPC	Astro	Microglia
1	Counts:	8195	4336	NULL	5892	2954	2942	1320
2	Counts:	5138	3748	NULL	3711	1829	1702	502
3	Counts:	10000(46860)		10000(15684)	10000(76837)	5866	10000(14508)	10000(16118)
4	Counts:	3817	1732	NULL	1520	894	1003	702
5	Counts:	4389	1652	NULL	3048	901	1844	675
6	Counts:	6308	1740	NULL	9884	3346	6062	4636
7	Counts:	10000(35823)	6397	NULL	10000(55794)	10000(11989)	10000(17208)	8020
8	Counts:	3881	1509	NULL	5286	2276	2650	2202
9	Counts:	9876	3896	NULL	4727	2488	3874	1598
10	Counts:	10000(31229)	10000(11470)	NULL	1930	773	1187	750
11	ExN subtype	IT	L4IT	L5/6IT	L5/6NP	L6CT	L6b
	Counts:	10000(21841)	3725	1053	816	2556	1080
12	InN subtype	LAMP5	PVALB	SST	VIP
	Counts:	2434	2800	2358	3533
13	Counts:	10000(18555)	6422	NULL	3200	1157	2632	542
14	Counts:	4427	3871	NULL	10000(34763)	5778	5301	9016
15	Counts:	10000(10246)	2396	NULL	10000(32449)	6017	5659	8546
16	Counts:	1768		NULL	3530	273	454	0(78)
17	Counts:	1336	740	NULL	2018	411	621	0(83)
18	Counts:	1162	518	NULL	143	193	301	0(47)
19	Counts:	3726	1827	NULL	909	570	649	0(6)
20	ExN subtype	L2/3IT	L5ET	L5IT	L5/6NP	L6CT	L6IT	L6b
	Counts:	10000(24231)	858	10000(13834)	1487	3734	1829	2236
21	InN subtype	LAMP5	PVALB	SST	VIP	SNCG
	Counts:	4454	7782	5936	4858	895
22	Counts:	2340	2004	NULL	10000(21853)	1689	2956	1938
23	Counts:	3531	947	NULL	3096	435	986	270
24	Counts:	1644	1806	NULL	10000(14993)	1038	1760	1384
69	Counts:	10000(45559)	10000(24726)	NULL	10000(45916)	9304	10000(23359)	7556
70	ExN subtype	L2/3IT	L3/5IT	L5/6NP	L6CT	L6IT	L6b
	Counts:	10000(21694)	10000(14299)	1215	2150	4206	1739
71	InN subtype	LAMP5	PVALB	SST	VIP	SNCG
	Counts:	3236	5111	6925	6047	2399
	Cell type	RG	IPC	ExN	InN	OPC/Oligo	Astro	Microglia
25	Counts:	3475	500(250)	10000(22076)	4491	552	666	500(221)
26	Counts:	2141	500(336)	10000(13702)	3707	500(345)	500(421)	500(450)
27	Counts:	3718	500(441)	10000(22683)	4046	500(392)	646	500(173)
28	Counts:	5041	1044	10000(12377)	4166	500(229)	985	500(147)
29	Counts:	3971	871	10000(24061)	2766	500(257)	500(243)	500(208)
30	Counts:	644	0(88)	8105	3476	500(374)	1013	500(125)
31	Counts:	10000(10887)	NULL	10000(25544)	10000(64526)	1818	1372	633
32	Counts:	950	NULL	10000(14740)	6742	5436	5142	1422
33	Counts:	5210	1327	10000(36167)	10000(19019)	1165	500(113)	500(489)
34	Counts:	10000(10717)	1897	10000(53316)	9076	2221	571	2444
35	Counts:	5834	709	10000(59329)	8768	1235	500(372)	706
36	Counts:	7342	625	10000(26764)	10000(15424)	1410	500(272)	748
37	Counts:	4735	2019	10000(24440)	5708	500(420)	500(152)	500(316)
38	Counts:	5659	2835	10000(35864)	5559	513	500(181)	927
39	Counts:	500(285)	NULL	5679	609	1430	1519	500(150)
40	Counts:	1774	NULL	10000(17534)	3063	4160	10000(11192)	951
41	Counts:	9366	2399	6795	10000(21226)	500(278)	NULL	500(220)
42	Counts:	5837	1303	10000(32314)	9847	873	NULL	944
43	Counts:	1586	500(463)	4347	731	500(322)	500(292)	1626
	Cell type	ExN	InN	Da	Oligo	OPC	Astro	Microglia
44	Counts:	10000(41266)	6383	NULL	998	3212	2707	1893
45	Counts:	480	1568	NULL	4887	1155	3327	1656
46	Counts:	658	2429	NULL	7497	1032	3420	2254
47	Counts:	10000(92853)	10000(13374)	NULL	6673	6964	10000(13241)	7112
48	ExN subtype	L2/3IT	L4IT	L5ET	L5IT	L5NP	L6CT	L6IT	L6b
	Counts:	10000(26520)	10000(26833)	4361	4895	2298	10000(17342)	9217	1387
49	InN subtype	LAMP5	PVALB	SST	VIP
	Counts:	1520	5020	3751	2304
50	Counts:	10000(11118)		NULL	1690	500(425)	2090	500(383)
51	Counts:	10000(15822)		NULL	3337	668	2404	835
52	Counts:	10000(21522)	1763	NULL	500(339)	0(8)	1730	0(64)
53	Counts:	10000(107626)	10000(11666)	NULL	8718	2865	10000(10394)	2163
54	Counts:	10000(73821)	5940	NULL	3814	1353	7430	1017
55	Counts:	1756	852	NULL	10000(12009)	726	748	NULL
56	Counts:	832	10000(20118)	NULL	10000(23184)	2337	9874	770
57	Counts:	10000(73780)	6424	NULL	5050	2282	10000(16380)	1307
58	Counts:	0(55)	10000(61221)	NULL	3824	1186	5082	1094
59	Counts:	10000(10419)		1841	10000(20804)	1247	3042	500(237)
60	Counts:	10000(35037)	5532	NULL	10000(32771)	975	2139	500(443)
61	ExN subtype	L2/3IT	L4/5IT	L5ET	L5IT	L5/6NP	L6CT	L6IT	L6b
		10000(12242)	10000(33943)	1000(494)	10000(10687)	4092	10000(23374)	7149	2533
62	InN subtype	LAMP5	PVALB	SST	VIP	SNCG
	Counts:	5981	4777	6831	7144	2284
63	Cell type	D1-MSN	D2-MSN	Interneuron	Oligo	OPC	Astro	Microglia
	Counts:	10000(12342)	7687	1330	8420	3031	7537	3230
	Cell type	RG	IPC	ExN	InN	OPC/Oligo	Astro	Microglia
64	Counts:	10000(18491)	8490	10000(31244)	10000(10469)	1098	2976	1000(263)
65	Counts:	1605	2809	6116	3060	500(229)	708	500(107)
	Cell type	RG	Neuron	OPC/Oligo	Glia	Immune
66	Counts:	10000(27326)	10000(86951)	1227	3892	1486
67	Counts:	10000(13020)	10000(33576)	1000(518)	2985	1000(854)
68	Counts:	10000(10184)	10000(35060)	1388	4739	1549
72	Cell type	B	CD4+ T	CD8+ T	Gamma-Delta T	monocytes	NK
	Counts:	6382	24410	9591	1573	9517	2086

## Sheet: Table 1.3
Supplementary Table 1.3 Full names of cell types. For detailed definitions of cell types, please login the website (https://bioportal.bioontology.org/ontologies/PCL).
Cell type	Full name		ExN subtype	Full name
ExN	Excitatory neuron		L	Layer
InN	Inhibitory neuron		IT	Intratelencephalic projecting
Neuron	Neuron		NP	Near projecting
Interneuron	Interneuron		CT	Corticothalamic projecting
Oligo	Oligodendrocyte		ET	Extratelencephalic projecting
OPC	Oligodendrocyte precursor cell		For example, L6CT is layer 6 corticothalamic projecting excitatory neuron
Astro	Astrocyte
Microglia	Microglia
Glia	Glia cell
Immune	Immune cell
Da	Dopaminergic neuron
RG	Radial glia
IPC	Intermediate progenitor cell
NK	natural killer cells
