# Supplementary material for: CellGO: a novel deep learning-based framework and webserver for cell-type-specific gene function interpretation
Source: Brief Bioinform. 2023 Nov 22;25(1):bbad417. doi: 10.1093/bib/bbad417 (PMC10790717; doi:10.1093/bib/bbad417)
Supplement: Supplementary_Table_2_bbad417 [file supplementary_table_2_bbad417.xlsx]

## Sheet: Table 2
Supplementary Table 2 Cell type markers. Each cell type contains 50 marker genes.
Marker Gene	Cell type
RELN	Neuron
VIP	Neuron
GAD2	Neuron
SYNPR	Neuron
GAD1	Neuron
CNR1	Neuron
SYT1	Neuron
SCG2	Neuron
TAC3	Neuron
GABRG2	Neuron
GABRA1	Neuron
STMN2	Neuron
DLX1	Neuron
KCNC2	Neuron
TMEM130	Neuron
RAB3C	Neuron
SST	Neuron
VSTM2A	Neuron
SNAP25	Neuron
ROBO2	Neuron
CALB2	Neuron
KIT	Neuron
CNTNAP2	Neuron
GABRB2	Neuron
FSTL5	Neuron
NRXN3	Neuron
SYT4	Neuron
GRIA1	Neuron
VSNL1	Neuron
INA	Neuron
NPY	Neuron
GRIN2A	Neuron
IGF1	Neuron
PENK	Neuron
ELAVL2	Neuron
MYT1L	Neuron
KCNQ5	Neuron
MEG3	Neuron
NRIP3	Neuron
CHGB	Neuron
CLSTN2	Neuron
SCN2A	Neuron
RAB3B	Neuron
ZMAT4	Neuron
NELL1	Neuron
PNOC	Neuron
ERBB4	Neuron
SPHKAP	Neuron
C11ORF87	Neuron
ADARB2	Neuron
PLP1	Oligo
MOBP	Oligo
CLDN11	Oligo
MBP	Oligo
UGT8	Oligo
ERMN	Oligo
MOG	Oligo
MAG	Oligo
OPALIN	Oligo
CNP	Oligo
MAL	Oligo
GPR37	Oligo
TF	Oligo
MYRF	Oligo
GJB1	Oligo
ASPA	Oligo
ENPP2	Oligo
BCAS1	Oligo
LPAR1	Oligo
FA2H	Oligo
ENPP6	Oligo
APOD	Oligo
CNTN2	Oligo
CRYAB	Oligo
KLK6	Oligo
ERBB3	Oligo
ANLN	Oligo
SEPT4	Oligo
PLEKHB1	Oligo
TMEFF2	Oligo
ST18	Oligo
PTGDS	Oligo
PEX5L	Oligo
SLAIN1	Oligo
QDPR	Oligo
PLLP	Oligo
TMEM125	Oligo
HHIP	Oligo
LGI3	Oligo
TUBB4A	Oligo
PLEKHH1	Oligo
S1PR5	Oligo
MAP6D1	Oligo
GSN	Oligo
EVI2A	Oligo
EDIL3	Oligo
CMTM5	Oligo
GJC3	Oligo
CA14	Oligo
NFASC	Oligo
PDGFRA	OPC
TNR	OPC
PCDH15	OPC
SHC4	OPC
VCAN	OPC
LHFPL3	OPC
NEU4	OPC
GPR17	OPC
PTPRZ1	OPC
OLIG1	OPC
MMP16	OPC
DSCAM	OPC
C8ORF46	OPC
SEMA5A	OPC
MATN4	OPC
UGT8	OPC
GRIA3	OPC
CNTN1	OPC
BCAS1	OPC
SULF2	OPC
LUZP2	OPC
GJC3	OPC
NXPH1	OPC
APOD	OPC
MEGF11	OPC
LRRTM3	OPC
BRINP3	OPC
GALNT13	OPC
GRIA4	OPC
MYT1	OPC
SUSD5	OPC
LRRN1	OPC
SOX10	OPC
PRKCQ	OPC
SOX6	OPC
ITGB8	OPC
TMEM255A	OPC
GFRA1	OPC
RLBP1	OPC
PNLIP	OPC
XYLT1	OPC
GPSM2	OPC
TMEM255B	OPC
SEZ6L	OPC
STK32A	OPC
C14ORF37	OPC
LPPR5	OPC
SEMA3D	OPC
CSPG4	OPC
CSMD3	OPC
AQP4	Astro
GJA1	Astro
GJB6	Astro
SLC4A4	Astro
SLC1A2	Astro
F3	Astro
BMPR1B	Astro
FGFR3	Astro
SLC39A12	Astro
CLDN10	Astro
DIO2	Astro
ALDOC	Astro
ALDH1L1	Astro
SLC1A3	Astro
CLU	Astro
ATP13A4	Astro
SLCO1C1	Astro
SLC14A1	Astro
CHRDL1	Astro
GPR37L1	Astro
ACSBG1	Astro
ATP1A2	Astro
SLC25A18	Astro
EDNRB	Astro
PPAP2B	Astro
GFAP	Astro
SOX9	Astro
SDC4	Astro
PPP1R3C	Astro
NCAN	Astro
MLC1	Astro
GLI3	Astro
SLC7A11	Astro
ACSL6	Astro
RFX4	Astro
ID4	Astro
AGT	Astro
SFXN5	Astro
GABRG1	Astro
PAX6	Astro
RORB	Astro
GRM3	Astro
PTPRZ1	Astro
PSD2	Astro
SLC6A11	Astro
ATP1B2	Astro
NTSR2	Astro
S1PR1	Astro
SLC15A2	Astro
ELOVL2	Astro
CCL4	Microglia
CCL3	Microglia
CSF1R	Microglia
CX3CR1	Microglia
P2RY12	Microglia
C1QB	Microglia
RGS1	Microglia
GPR183	Microglia
GPR34	Microglia
CTSS	Microglia
LAPTM5	Microglia
CD53	Microglia
IL1A	Microglia
C3AR1	Microglia
PLEK	Microglia
FCGR2A	Microglia
CD83	Microglia
ITGAM	Microglia
P2RY13	Microglia
CD86	Microglia
TREM2	Microglia
TYROBP	Microglia
FCER1G	Microglia
NCKAP1L	Microglia
SELPLG	Microglia
SLC2A5	Microglia
CD14	Microglia
C1QC	Microglia
C1QA	Microglia
MPEG1	Microglia
HAVCR2	Microglia
PTAFR	Microglia
LY86	Microglia
AIF1	Microglia
ALOX5AP	Microglia
LPCAT2	Microglia
SLA	Microglia
PTPRC	Microglia
FCGR1A	Microglia
CCL2	Microglia
BLNK	Microglia
IL10RA	Microglia
BCL2A1	Microglia
C5AR1	Microglia
RHOH	Microglia
CD84	Microglia
CSF3R	Microglia
TLR7	Microglia
TLR2	Microglia
HPGDS	Microglia
