# Supplementary material for: CellGO: a novel deep learning-based framework and webserver for cell-type-specific gene function interpretation
Source: Brief Bioinform. 2023 Nov 22;25(1):bbad417. doi: 10.1093/bib/bbad417 (PMC10790717; doi:10.1093/bib/bbad417)
Supplement: Supplementary_Table_3_bbad417 [file supplementary_table_3_bbad417.xlsx]

## Sheet: Table 3
Supplementary Table 3 Predefined cell type-specific pathways. Each cell type contains 50 cell type-specific pathways.
Cell type	GO ID	GO Name
Neuron	GO:0050877	nervous system process
Neuron	GO:0007610	behavior
Neuron	GO:0007611	learning or memory
Neuron	GO:0050890	cognition
Neuron	GO:0050804	modulation of chemical synaptic transmission
Neuron	GO:0099177	regulation of trans-synaptic signaling
Neuron	GO:0003008	system process
Neuron	GO:0032501	multicellular organismal process
Neuron	GO:0022836	gated channel activity
Neuron	GO:0001505	regulation of neurotransmitter levels
Neuron	GO:0048167	regulation of synaptic plasticity
Neuron	GO:0005179	hormone activity
Neuron	GO:0065008	regulation of biological quality
Neuron	GO:0070887	cellular response to chemical stimulus
Neuron	GO:0005216	ion channel activity
Neuron	GO:0048018	receptor ligand activity
Neuron	GO:0030546	signaling receptor activator activity
Neuron	GO:0015267	channel activity
Neuron	GO:0046903	secretion
Neuron	GO:0022803	passive transmembrane transporter activity
Neuron	GO:0032940	secretion by cell
Neuron	GO:0007613	memory
Neuron	GO:0022824	transmitter-gated ion channel activity
Neuron	GO:0022835	transmitter-gated channel activity
Neuron	GO:0050806	positive regulation of synaptic transmission
Neuron	GO:0005230	extracellular ligand-gated ion channel activity
Neuron	GO:0009719	response to endogenous stimulus
Neuron	GO:0042391	regulation of membrane potential
Neuron	GO:0005184	neuropeptide hormone activity
Neuron	GO:0017157	regulation of exocytosis
Neuron	GO:0099537	trans-synaptic signaling
Neuron	GO:1903530	regulation of secretion by cell
Neuron	GO:0071495	cellular response to endogenous stimulus
Neuron	GO:0030545	signaling receptor regulator activity
Neuron	GO:0099536	synaptic signaling
Neuron	GO:0140352	export from cell
Neuron	GO:0007612	learning
Neuron	GO:0007416	synapse assembly
Neuron	GO:0051046	regulation of secretion
Neuron	GO:0051954	positive regulation of amine transport
Neuron	GO:0051952	regulation of amine transport
Neuron	GO:0023052	signaling
Neuron	GO:0060078	regulation of postsynaptic membrane potential
Neuron	GO:0042221	response to chemical
Neuron	GO:0022851	GABA-gated chloride ion channel activity
Neuron	GO:0051588	regulation of neurotransmitter transport
Neuron	GO:0007267	cell-cell signaling
Neuron	GO:1904862	inhibitory synapse assembly
Neuron	GO:0005237	inhibitory extracellular ligand-gated ion channel activity
Neuron	GO:0030594	neurotransmitter receptor activity
Oligo	GO:0008366	axon ensheathment
Oligo	GO:0007272	ensheathment of neurons
Oligo	GO:0042552	myelination
Oligo	GO:0032291	axon ensheathment in central nervous system
Oligo	GO:0022010	central nervous system myelination
Oligo	GO:0019911	structural constituent of myelin sheath
Oligo	GO:0099612	protein localization to axon
Oligo	GO:0021762	substantia nigra development
Oligo	GO:0048857	neural nucleus development
Oligo	GO:0045685	regulation of glial cell differentiation
Oligo	GO:0007422	peripheral nervous system development
Oligo	GO:1902903	regulation of supramolecular fiber organization
Oligo	GO:1902904	negative regulation of supramolecular fiber organization
Oligo	GO:0051129	negative regulation of cellular component organization
Oligo	GO:0019375	galactolipid biosynthetic process
Oligo	GO:0006682	galactosylceramide biosynthetic process
Oligo	GO:0061564	axon development
Oligo	GO:0031344	regulation of cell projection organization
Oligo	GO:0046476	glycosylceramide biosynthetic process
Oligo	GO:0051128	regulation of cellular component organization
Oligo	GO:0006681	galactosylceramide metabolic process
Oligo	GO:0009611	response to wounding
Oligo	GO:0019374	galactolipid metabolic process
Oligo	GO:0021782	glial cell development
Oligo	GO:2001269	positive regulation of cysteine-type endopeptidase activity involved in apoptotic signaling pathway
Oligo	GO:0006677	glycosylceramide metabolic process
Oligo	GO:0045125	bioactive lipid receptor activity
Oligo	GO:0051494	negative regulation of cytoskeleton organization
Oligo	GO:0120035	regulation of plasma membrane bounded cell projection organization
Oligo	GO:0043217	myelin maintenance
Oligo	GO:0030030	cell projection organization
Oligo	GO:2001267	regulation of cysteine-type endopeptidase activity involved in apoptotic signaling pathway
Oligo	GO:0031643	positive regulation of myelination
Oligo	GO:0031175	neuron projection development
Oligo	GO:0005198	structural molecule activity
Oligo	GO:0019226	transmission of nerve impulse
Oligo	GO:0005243	gap junction channel activity
Oligo	GO:0000226	microtubule cytoskeleton organization
Oligo	GO:0032502	developmental process
Oligo	GO:0031110	regulation of microtubule polymerization or depolymerization
Oligo	GO:0010001	glial cell differentiation
Oligo	GO:0031103	axon regeneration
Oligo	GO:0014003	oligodendrocyte development
Oligo	GO:0031579	membrane raft organization
Oligo	GO:0008081	phosphoric diester hydrolase activity
Oligo	GO:0016540	protein autoprocessing
Oligo	GO:0010954	positive regulation of protein processing
Oligo	GO:0021545	cranial nerve development
Oligo	GO:0045745	positive regulation of G protein-coupled receptor signaling pathway
Oligo	GO:0031102	neuron projection regeneration
OPC	GO:0048709	oligodendrocyte differentiation
OPC	GO:0007166	cell surface receptor signaling pathway
OPC	GO:0051960	regulation of nervous system development
OPC	GO:0005539	glycosaminoglycan binding
OPC	GO:0051962	positive regulation of nervous system development
OPC	GO:0010001	glial cell differentiation
OPC	GO:0016477	cell migration
OPC	GO:0048841	regulation of axon extension involved in axon guidance
OPC	GO:0030516	regulation of axon extension
OPC	GO:0061387	regulation of extent of cell growth
OPC	GO:0048731	system development
OPC	GO:0048842	positive regulation of axon extension involved in axon guidance
OPC	GO:0030517	negative regulation of axon extension
OPC	GO:0010975	regulation of neuron projection development
OPC	GO:2000739	regulation of mesenchymal stem cell differentiation
OPC	GO:0050767	regulation of neurogenesis
OPC	GO:0048870	cell motility
OPC	GO:0035860	glial cell-derived neurotrophic factor receptor signaling pathway
OPC	GO:0010977	negative regulation of neuron projection development
OPC	GO:0001755	neural crest cell migration
OPC	GO:0050768	negative regulation of neurogenesis
OPC	GO:0030030	cell projection organization
OPC	GO:0090497	mesenchymal cell migration
OPC	GO:0051961	negative regulation of nervous system development
OPC	GO:0006687	glycosphingolipid metabolic process
OPC	GO:0030308	negative regulation of cell growth
OPC	GO:0050770	regulation of axonogenesis
OPC	GO:0050771	negative regulation of axonogenesis
OPC	GO:0010927	cellular component assembly involved in morphogenesis
OPC	GO:0051216	cartilage development
OPC	GO:0010721	negative regulation of cell development
OPC	GO:0001558	regulation of cell growth
OPC	GO:0042552	myelination
OPC	GO:0008366	axon ensheathment
OPC	GO:0007272	ensheathment of neurons
OPC	GO:0004970	ionotropic glutamate receptor activity
OPC	GO:0031345	negative regulation of cell projection organization
OPC	GO:0007626	locomotory behavior
OPC	GO:0060284	regulation of cell development
OPC	GO:0040007	growth
OPC	GO:0048589	developmental growth
OPC	GO:0051240	positive regulation of multicellular organismal process
OPC	GO:0014003	oligodendrocyte development
OPC	GO:0030215	semaphorin receptor binding
OPC	GO:0006672	ceramide metabolic process
OPC	GO:0030201	heparan sulfate proteoglycan metabolic process
OPC	GO:0035235	ionotropic glutamate receptor signaling pathway
OPC	GO:0008347	glial cell migration
OPC	GO:1990806	ligand-gated ion channel signaling pathway
OPC	GO:0006664	glycolipid metabolic process
Astro	GO:0055085	transmembrane transport
Astro	GO:0006811	ion transport
Astro	GO:0006865	amino acid transport
Astro	GO:0034220	ion transmembrane transport
Astro	GO:0098657	import into cell
Astro	GO:0008514	organic anion transmembrane transporter activity
Astro	GO:0150104	transport across blood-brain barrier
Astro	GO:0010232	vascular transport
Astro	GO:0010001	glial cell differentiation
Astro	GO:0022853	active ion transmembrane transporter activity
Astro	GO:0022857	transmembrane transporter activity
Astro	GO:0098739	import across plasma membrane
Astro	GO:0008509	anion transmembrane transporter activity
Astro	GO:0015711	organic anion transport
Astro	GO:0046942	carboxylic acid transport
Astro	GO:0005215	transporter activity
Astro	GO:0003018	vascular process in circulatory system
Astro	GO:0006835	dicarboxylic acid transport
Astro	GO:0032501	multicellular organismal process
Astro	GO:0003008	system process
Astro	GO:0015849	organic acid transport
Astro	GO:0006820	anion transport
Astro	GO:0015075	ion transmembrane transporter activity
Astro	GO:0005313	L-glutamate transmembrane transporter activity
Astro	GO:0015800	acidic amino acid transport
Astro	GO:0015172	acidic amino acid transmembrane transporter activity
Astro	GO:0003013	circulatory system process
Astro	GO:0003333	amino acid transmembrane transport
Astro	GO:0022804	active transmembrane transporter activity
Astro	GO:0098656	anion transmembrane transport
Astro	GO:0071702	organic substance transport
Astro	GO:0046943	carboxylic acid transmembrane transporter activity
Astro	GO:0005342	organic acid transmembrane transporter activity
Astro	GO:0015294	solute:cation symporter activity
Astro	GO:0015291	secondary active transmembrane transporter activity
Astro	GO:0006883	cellular sodium ion homeostasis
Astro	GO:0010644	cell communication by electrical coupling
Astro	GO:0051179	localization
Astro	GO:0140115	export across plasma membrane
Astro	GO:0005416	amino acid:cation symporter activity
Astro	GO:0051234	establishment of localization
Astro	GO:0051938	L-glutamate import
Astro	GO:0015813	L-glutamate transmembrane transport
Astro	GO:0048708	astrocyte differentiation
Astro	GO:0015740	C4-dicarboxylate transport
Astro	GO:0065008	regulation of biological quality
Astro	GO:0015318	inorganic molecular entity transmembrane transporter activity
Astro	GO:0006810	transport
Astro	GO:0071705	nitrogen compound transport
Astro	GO:0042940	D-amino acid transport
Microglia	GO:0002682	regulation of immune system process
Microglia	GO:0002684	positive regulation of immune system process
Microglia	GO:0002376	immune system process
Microglia	GO:0001819	positive regulation of cytokine production
Microglia	GO:0001817	regulation of cytokine production
Microglia	GO:0001775	cell activation
Microglia	GO:0045321	leukocyte activation
Microglia	GO:0007166	cell surface receptor signaling pathway
Microglia	GO:0002685	regulation of leukocyte migration
Microglia	GO:0032103	positive regulation of response to external stimulus
Microglia	GO:0002274	myeloid leukocyte activation
Microglia	GO:0002687	positive regulation of leukocyte migration
Microglia	GO:0007165	signal transduction
Microglia	GO:0001774	microglial cell activation
Microglia	GO:0050865	regulation of cell activation
Microglia	GO:0048584	positive regulation of response to stimulus
Microglia	GO:0050776	regulation of immune response
Microglia	GO:0002269	leukocyte activation involved in inflammatory response
Microglia	GO:0010628	positive regulation of gene expression
Microglia	GO:0042116	macrophage activation
Microglia	GO:0050867	positive regulation of cell activation
Microglia	GO:0048583	regulation of response to stimulus
Microglia	GO:0061900	glial cell activation
Microglia	GO:0050920	regulation of chemotaxis
Microglia	GO:0002696	positive regulation of leukocyte activation
Microglia	GO:0098883	synapse pruning
Microglia	GO:1905523	positive regulation of macrophage migration
Microglia	GO:0002694	regulation of leukocyte activation
Microglia	GO:0032101	regulation of response to external stimulus
Microglia	GO:0150146	cell junction disassembly
Microglia	GO:0050921	positive regulation of chemotaxis
Microglia	GO:0051240	positive regulation of multicellular organismal process
Microglia	GO:0032675	regulation of interleukin-6 production
Microglia	GO:0038023	signaling receptor activity
Microglia	GO:0060089	molecular transducer activity
Microglia	GO:0002697	regulation of immune effector process
Microglia	GO:1905521	regulation of macrophage migration
Microglia	GO:0002688	regulation of leukocyte chemotaxis
Microglia	GO:0002764	immune response-regulating signaling pathway
Microglia	GO:0030335	positive regulation of cell migration
Microglia	GO:0030334	regulation of cell migration
Microglia	GO:0030595	leukocyte chemotaxis
Microglia	GO:0002690	positive regulation of leukocyte chemotaxis
Microglia	GO:2000147	positive regulation of cell motility
Microglia	GO:2000145	regulation of cell motility
Microglia	GO:1901224	positive regulation of NIK/NF-kappaB signaling
Microglia	GO:0040017	positive regulation of locomotion
Microglia	GO:0050900	leukocyte migration
Microglia	GO:0002703	regulation of leukocyte mediated immunity
Microglia	GO:0031663	lipopolysaccharide-mediated signaling pathway
