# Supplementary material for: CellGO: a novel deep learning-based framework and webserver for cell-type-specific gene function interpretation
Source: Brief Bioinform. 2023 Nov 22;25(1):bbad417. doi: 10.1093/bib/bbad417 (PMC10790717; doi:10.1093/bib/bbad417)
Supplement: Supplementary_Table_5_bbad417 [file supplementary_table_5_bbad417.xlsx]

## Sheet: Table 5 content
Supplementary Table 5 contents
Index	content
1	The CellGO analysis summary of 250 marker genes through dataset 2
2	CellGO outputs of pathway community partition based on 250 marker genes through dataset 2
3	CellGO basic outputs of 250 marker genes through dataset 2

## Sheet: Table 5.1
Supplementary Table 5.1 The CellGO analysis summary of 250 marker genes through dataset 2. The table contains the CellGO analysis summary. Community: The top four prioritized pathway communities of each cell type-specific pathway network. Topic: We manually summarize the topic of a community to maximally cover the semantics of pathways within the community. Example pathway: The pathways included …
Cell type	Community	Topic	Example pathway		Most active gene
ExN	0	neurotransmitter and vesicle-mediated transport	GO:0099003	vesicle-mediated transport in synapse	SYT1
ExN	13	cellular nitrogen compound metabolic process	GO:0042417	dopamine metabolic process	GRIN2A
ExN	12	protein metabolic process	GO:0016485	protein processing	GRIN2A
ExN	8	aminoglycan metabolic process	GO:0006022	aminoglycan metabolic process	XYLT1
InN	11	behavior,cognition and signaling	GO:0007610	behavior	CNTNAP2
InN	11	behavior,cognition and signaling	GO:0050890	cognition	CNTNAP2
InN	11	behavior,cognition and signaling	GO:0023052	signaling	CNTNAP2
InN	5	cell projection,cell junction and membrane organization and anatomical structure morphogenesis	GO:0031175	neuron projection development	CNTNAP2
InN	7	protein localization,cell adhesion and cell division	GO:0008104	protein localization	CNTNAP2
InN	10	regulation of cell junction assembly,cell differentiation,membrane potential and synapse maturation	GO:1903596	regulation of gap junction assembly	CNTNAP2
Oligo	7	regulation of ion transport	GO:0043269	regulation of ion transport	PLP1
Oligo	10	organic substance metabolic and biosynthetic process	GO:0008610	lipid biosynthetic process	PLP1
Oligo	4	signal transduction	GO:0007166	cell surface receptor signaling pathway	PLP1
Oligo	12	oxoacid metabolic process	GO:0006631	fatty acid metabolic process	PLP1
OPC	3	regulation of developmental process	GO:0048714	positive regulation of oligodendrocyte differentiation	PTPRZ1
OPC	1	anatomical structure formation and cellular component assembly	GO:0048646	anatomical structure formation involved in morphogenesis	DSCAM
OPC	13	metabolic process	GO:0019538	protein metabolic process	PTPRZ1
OPC	0	negative regulation of immune response	GO:0045959	negative regulation of complement activation, classical pathway	CSMD3
Astro	1	cellular ion homeostasis	GO:0030003	cellular cation homeostasis	SLC4A4
Astro	14	metabolic process	GO:0006575	cellular modified amino acid metabolic process	SLC1A2
Astro	2	response to stimulus	GO:0009719	response to endogenous stimulus	SLC1A2
Astro	9	protein-containing complex organization	GO:0051259	protein complex oligomerization	SLC1A2
Microglia	9	regulation of catalytic activity	GO:0060191	regulation of lipase activity	P2RY12
Microglia	0	response to stimulus	GO:0006952	defense response	LAPTM5
Microglia	3	regulation of phosphate metabolic process	GO:0019220	regulation of phosphate metabolic process	CX3CR1
Microglia	5	developmental process	GO:0048534	hematopoietic or lymphoid organ development	PTPRC

## Sheet: Table 5.2
Supplementary Table 5.2 CellGO outputs of pathway community partition based on 250 marker genes through dataset 2. The table contains the CellGO outputs of pathway community partition of each cell type-specific pathway network, including details about each community. Cluster: The number of a community. Mean(-Log10Pvalue_CellGO): Community-level significance, the mean of log-transformed P-values o…
According to the algorithm described in Methods, communities with less than 6 pathways will be filtered out									According to the algorithm described in Methods, communities with less than 17 pathways will be filtered out									According to the algorithm described in Methods, communities with less than 12 pathways will be filtered out									According to the algorithm described in Methods, communities with less than 11 pathways will be filtered out									According to the algorithm described in Methods, communities with less than 24 pathways will be filtered out									According to the algorithm described in Methods, communities with less than 9 pathways will be filtered out
ExN	ExN	ExN		ExN	ExN	ExN	ExN		InN	InN	InN		InN	InN	InN	InN		Oligo	Oligo	Oligo		Oligo	Oligo	Oligo	Oligo		OPC	OPC	OPC		OPC	OPC	OPC	OPC		Astro	Astro	Astro		Astro	Astro	Astro	Astro		Microglia	Microglia	Microglia		Microglia
Cluster	Mean(-Log10Pvalue_CellGO)	PathwayNum		Cluster	GO_ID	GO_Name	(-Log10Pvalue_CellGO)		Cluster	Mean(-Log10Pvalue_CellGO)	PathwayNum		Cluster	GO_ID	GO_Name	(-Log10Pvalue_CellGO)		Cluster	Mean(-Log10Pvalue_CellGO)	PathwayNum		Cluster	GO_ID	GO_Name	(-Log10Pvalue_CellGO)		Cluster	Mean(-Log10Pvalue_CellGO)	PathwayNum		Cluster	GO_ID	GO_Name	(-Log10Pvalue_CellGO)		Cluster	Mean(-Log10Pvalue_CellGO)	PathwayNum		Cluster	GO_ID	GO_Name	(-Log10Pvalue_CellGO)		Cluster	Mean(-Log10Pvalue_CellGO)	PathwayNum		Cluster
2	3.25124	5		0	GO:0140238	presynaptic endocytosis	4		25	2.95861	2		0	GO:0060043	regulation of cardiac muscle cell proliferation	2.61979		7	3.6117	17		0	GO:1990000	amyloid fibril formation	2.63827		3	2.87054	33		0	GO:0045916	negative regulation of complement activation	3.52288		1	3.17732	30		0	GO:0086012	membrane depolarization during cardiac muscle cell action potential	2.14267		13	3.1549	2		0
0	2.75537	18		0	GO:0048488	synaptic vesicle endocytosis	4		11	2.8421	31		0	GO:0060045	positive regulation of cardiac muscle cell proliferation	2.61979		10	2.92091	25		0	GO:0090527	actin filament reorganization	2.61979		25	2.8473	10		0	GO:0002924	negative regulation of humoral immune response mediated by circulating immunoglobulin	3.52288		14	3.08498	42		0	GO:0086010	membrane depolarization during action potential	1.78252		19	2.72335	3		0
22	2.61979	1		0	GO:0061669	spontaneous neurotransmitter secretion	3.39794		5	2.71101	35		0	GO:0048145	regulation of fibroblast proliferation	2.49485		4	2.88431	21		0	GO:0030042	actin filament depolymerization	2.58503		1	2.77571	22		0	GO:0045959	negative regulation of complement activation, classical pathway	3.52288		2	2.95853	51		1	GO:0055067	monovalent inorganic cation homeostasis	4		9	2.599	13		0
17	2.53201	5		0	GO:0099003	vesicle-mediated transport in synapse	3.39794		7	2.69736	25		0	GO:0048146	positive regulation of fibroblast proliferation	2.49485		12	2.83211	22		0	GO:0045010	actin nucleation	2.45593		13	2.77015	38		0	GO:0002890	negative regulation of immunoglobulin mediated immune response	3.52288		9	2.76781	24		1	GO:0050801	ion homeostasis	4		14	2.58552	4		0
13	2.50964	13		0	GO:0048791	calcium ion-regulated exocytosis of neurotransmitter	3.22185		16	2.67795	6		0	GO:0046620	regulation of organ growth	2.4437		19	2.77553	5		0	GO:0016043	cellular component organization	2.4437		0	2.69794	28		0	GO:0002921	negative regulation of humoral immune response	3.52288		3	2.71236	73		1	GO:0006875	cellular metal ion homeostasis	4		24	2.5625	5		0
5	2.50864	2		0	GO:0006836	neurotransmitter transport	3.1549		15	2.59559	7		0	GO:0060421	positive regulation of heart growth	2.4437		20	2.59754	16		0	GO:0022617	extracellular matrix disassembly	2.31876		2	2.68141	27		0	GO:0002713	negative regulation of B cell mediated immunity	3.52288		30	2.58774	3		1	GO:0030004	cellular monovalent inorganic cation homeostasis	4		0	2.46218	10		0
12	2.46623	8		0	GO:0016079	synaptic vesicle exocytosis	3.1549		10	2.5861	37		0	GO:0055023	positive regulation of cardiac muscle tissue growth	2.4437		9	2.56221	3		0	GO:0099054	presynapse assembly	2.3098		14	2.63482	28		0	GO:0030449	regulation of complement activation	3.22185		5	2.49385	18		1	GO:0098771	inorganic ion homeostasis	4		11	2.43479	6		0
6	2.45268	3		0	GO:0007269	neurotransmitter secretion	3.1549		8	2.52112	6		0	GO:0060420	regulation of heart growth	2.4437		5	2.50359	35		0	GO:0061024	membrane organization	2.29243		15	2.58424	14		0	GO:0030450	regulation of complement activation, classical pathway	3.22185		6	2.46807	26		1	GO:0048878	chemical homeostasis	4		3	2.42569	32		0
23	2.40894	1		0	GO:0099643	signal release from synapse	3.04576		18	2.48254	15		0	GO:0055021	regulation of cardiac muscle tissue growth	2.4437		3	2.48909	26		0	GO:0032984	protein-containing complex disassembly	2.284		10	2.57068	27		0	GO:0002923	regulation of humoral immune response mediated by circulating immunoglobulin	3.09691		8	2.36782	48		1	GO:0019725	cellular homeostasis	4		5	2.37431	22		0
8	2.37963	7		0	GO:0017156	calcium-ion regulated exocytosis	2.95861		2	2.462	41		0	GO:0046622	positive regulation of organ growth	2.4437		26	2.33724	2		0	GO:0051261	protein depolymerization	2.284		28	2.36653	1		0	GO:0002920	regulation of humoral immune response	3.09691		11	2.33996	35		1	GO:0055082	cellular chemical homeostasis	4		2	2.37063	12		0
4	2.35622	9		0	GO:0006897	endocytosis	2.85387		4	2.44453	31		0	GO:0010613	positive regulation of cardiac muscle hypertrophy	2.16749		2	2.33359	5		0	GO:0007015	actin filament organization	2.18709		9	2.31461	8		0	GO:0002712	regulation of B cell mediated immunity	2.95861		16	2.29027	19		1	GO:0055065	metal ion homeostasis	4		28	2.32471	9		1
25	2.34679	2		0	GO:0023061	signal release	2.76955		24	2.4437	3		0	GO:0014742	positive regulation of muscle hypertrophy	2.16749		6	2.31817	20		0	GO:0008154	actin polymerization or depolymerization	2.17393		6	2.30971	4		0	GO:0002823	negative regulation of adaptive immune response based on somatic recombination of immune receptors built from immunoglobulin superfamily domains	2.95861		35	2.284	1		1	GO:0006873	cellular ion homeostasis	4		6	2.2788	19		1
18	2.33263	11		0	GO:0045055	regulated exocytosis	2.46852		22	2.42022	1		0	GO:0014743	regulation of muscle hypertrophy	2.16749		1	2.30853	22		0	GO:0030041	actin filament polymerization	2.03621		33	2.21692	3		0	GO:0002889	regulation of immunoglobulin mediated immune response	2.95861		22	2.26028	4		1	GO:0055080	cation homeostasis	4		8	2.27384	21		1
15	2.28424	2		0	GO:0006887	exocytosis	2.39794		9	2.38066	26		0	GO:0010611	regulation of cardiac muscle hypertrophy	2.16749		15	2.29445	8		0	GO:0051258	protein polymerization	2.03621		5	2.19035	7		0	GO:0002820	negative regulation of adaptive immune response	2.95861		36	2.23657	1		1	GO:0030003	cellular cation homeostasis	4		15	2.26639	21		1
9	2.2661	8		0	GO:0051649	establishment of localization in cell	2.17393		3	2.16332	10		0	GO:1904707	positive regulation of vascular associated smooth muscle cell proliferation	2.10237		17	2.23967	17		0	GO:0097435	supramolecular fiber organization	1.64207		29	2.16115	2		0	GO:0002707	negative regulation of lymphocyte mediated immunity	2.95861		12	2.20027	23		1	GO:0042592	homeostatic process	4		27	2.24206	2		1
21	2.22884	2		0	GO:0016192	vesicle-mediated transport	1.96257		23	2.14845	5		0	GO:1904705	regulation of vascular associated smooth muscle cell proliferation	2.10237		14	2.22759	25		0	GO:0022411	cellular component disassembly	1.62709		7	2.14813	11		0	GO:0050777	negative regulation of immune response	2.85387		18	2.18328	16		1	GO:0030641	regulation of cellular pH	3.69897		7	2.23657	5		1
11	2.16394	14		0	GO:0032940	secretion by cell	1.46852		27	2.09947	2		0	GO:0008284	positive regulation of cell population proliferation	1.74232		25	2.22483	3		0	GO:0032535	regulation of cellular component size	1.59688		4	2.14478	23		0	GO:0002704	negative regulation of leukocyte mediated immunity	2.74473		23	2.18103	27		1	GO:0051453	regulation of intracellular pH	3.69897		35	2.23657	1		1
14	1.99553	6		0	GO:0006810	transport	0.0150229		14	2.08126	6		0	GO:0048660	regulation of smooth muscle cell proliferation	1.72354		18	2.20429	6		0	GO:0022607	cellular component assembly	1.34486		12	2.14357	13		0	GO:0002698	negative regulation of immune effector process	2.74473		25	2.16123	15		1	GO:0006883	cellular sodium ion homeostasis	3.52288		17	2.21795	5		1
10	1.90999	2		1	GO:0001503	ossification	2.60206		17	2.07572	4		0	GO:0042127	regulation of cell population proliferation	1.31426		13	2.14812	5		0	GO:0065003	protein-containing complex assembly	0.231362		31	2.13599	2		0	GO:0002706	regulation of lymphocyte mediated immunity	2.72125		19	2.15044	61		1	GO:0055078	sodium ion homeostasis	3.52288		29	2.18213	3		1
19	1.8041	1		1	GO:0043931	ossification involved in bone maturation	2.4437		0	2.0527	21		0	GO:0051239	regulation of multicellular organismal process	0.312471		27	2.08619	2		0	GO:0007019	microtubule depolymerization	0.173925		17	2.13262	9		0	GO:0002822	regulation of adaptive immune response based on somatic recombination of immune receptors built from immunoglobulin superfamily domains	2.67778		21	2.14408	14		1	GO:0030007	cellular potassium ion homeostasis	3.39794		12	2.17723	10		1
7	1.76971	8		1	GO:0036075	replacement ossification	2.27572		1	2.05008	48		0	GO:0051240	positive regulation of multicellular organismal process	0.247952		22	2.07572	2		1	GO:0010035	response to inorganic substance	4		19	2.13077	1		0	GO:0002819	regulation of adaptive immune response	2.67778		4	2.1168	28		1	GO:0006885	regulation of pH	3.39794		25	2.17066	4		1
16	1.71449	12		1	GO:0001958	endochondral ossification	2.27572		6	1.95918	4		1	GO:0010907	positive regulation of glucose metabolic process	3.30103		16	2.00847	7		1	GO:0046689	response to mercury ion	4		21	2.12841	3		0	GO:0002703	regulation of leukocyte mediated immunity	2.45593		13	2.11274	31		1	GO:0055075	potassium ion homeostasis	3.39794		30	2.13733	2		1
1	1.60063	6		1	GO:0007610	behavior	0.00656377		21	1.93001	11		1	GO:0010906	regulation of glucose metabolic process	3.30103		11	2.00218	2		1	GO:0010038	response to metal ion	4		8	2.09691	4		0	GO:0002683	negative regulation of immune system process	2.42022		29	2.10791	2		1	GO:0006884	cell volume homeostasis	2.56864		22	2.13077	2		1
3	1.35213	5		1	GO:0032501	multicellular organismal process	0		12	1.87506	5		1	GO:0070875	positive regulation of glycogen metabolic process	3.30103		0	1.96407	20		1	GO:0071281	cellular response to iron ion	3		11	2.09691	1		0	GO:0002697	regulation of immune effector process	2.3279		27	2.10237	1		1	GO:0009992	cellular water homeostasis	2.56864		37	2.11351	1		1
26	1.11092	2		2	GO:0031340	positive regulation of vesicle fusion	3.69897		26	1.82984	2		1	GO:0045725	positive regulation of glycogen biosynthetic process	3.30103		30	1.95861	1		1	GO:0010039	response to iron ion	3		37	2.07572	4		0	GO:0050776	regulation of immune response	2.08619		7	2.06697	21		1	GO:0055069	zinc ion homeostasis	2.07572		4	2.08681	21		1
20	1.0174	4		2	GO:1901632	regulation of synaptic vesicle membrane organization	3.52288		13	1.8129	8		1	GO:0010962	regulation of glucan biosynthetic process	2.95861		23	1.90289	8		1	GO:0071480	cellular response to gamma radiation	2.72125		20	2.05102	8		0	GO:0002709	regulation of T cell mediated immunity	0.860121		32	2.0655	2		1	GO:0006882	cellular zinc ion homeostasis	2.07572		16	2.0847	13		1
27	0.821023	1		2	GO:0031630	regulation of synaptic vesicle fusion to presynaptic active zone membrane	3.52288		20	1.49045	10		1	GO:0010676	positive regulation of cellular carbohydrate metabolic process	2.95861		8	1.84242	2		1	GO:0071479	cellular response to ionizing radiation	2.72125		35	2.04576	1		0	GO:0002710	negative regulation of T cell mediated immunity	0.253366		33	2.00436	1		1	GO:0030104	water homeostasis	1.97469		31	2.07572	2		1
24	0	1		2	GO:0031338	regulation of vesicle fusion	3.39794		19	0.0154727	1		1	GO:0005979	regulation of glycogen biosynthetic process	2.95861		24	1.81474	3		1	GO:0071478	cellular response to radiation	2.72125		36	2.04096	2		0	GO:0002891	positive regulation of immunoglobulin mediated immune response	0.150581		34	1.99719	5		1	GO:0055076	transition metal ion homeostasis	1.73518		32	2.05552	3		2
				2	GO:0010638	positive regulation of organelle organization	2.11351						1	GO:0070873	regulation of glycogen metabolic process	2.95861		28	1.66959	1		1	GO:0014891	striated muscle atrophy	2.49485		18	2.03591	3		1	GO:1905515	non-motile cilium assembly	4		0	1.96259	2		1	GO:0046916	cellular transition metal ion homeostasis	1.73518		20	2.05344	4		2
				3	GO:0015012	heparan sulfate proteoglycan biosynthetic process	2.38722						1	GO:0032885	regulation of polysaccharide biosynthetic process	2.95861		29	1.50307	1		1	GO:0014889	muscle atrophy	2.49485		26	2	2		1	GO:0010842	retina layer formation	4		31	1.93154	3		1	GO:0072503	cellular divalent inorganic cation homeostasis	1.4908		26	2.04408	16		2
				3	GO:0050654	chondroitin sulfate proteoglycan metabolic process	2.17393						1	GO:0032881	regulation of polysaccharide metabolic process	2.95861		21	0.00480371	1		1	GO:0014888	striated muscle adaptation	2.49485		16	1.80815	8		1	GO:0044782	cilium organization	4		24	1.89038	3		1	GO:0072507	divalent inorganic cation homeostasis	1.4908		23	2.03152	2		2
				3	GO:0050650	chondroitin sulfate proteoglycan biosynthetic process	2.17393						1	GO:1903020	positive regulation of glycoprotein metabolic process	2.79588		31	0.00348833	1		1	GO:0043500	muscle adaptation	2.49485		22	1.78896	14		1	GO:0048646	anatomical structure formation involved in morphogenesis	4		17	1.86739	19		1	GO:0006874	cellular calcium ion homeostasis	0.966576		10	2.0206	11		2
				3	GO:0030166	proteoglycan biosynthetic process	0.0127808						1	GO:1903018	regulation of glycoprotein metabolic process	2.79588						1	GO:0071248	cellular response to metal ion	2.39794		32	1.74113	2		1	GO:0060271	cilium assembly	4		26	1.84228	20		2	GO:0006950	response to stress	4		18	2.01535	24		2
				3	GO:0006029	proteoglycan metabolic process	0.0127808						1	GO:0010560	positive regulation of glycoprotein biosynthetic process	2.79588						1	GO:0071241	cellular response to inorganic substance	2.30103		27	1.64016	1		1	GO:0070925	organelle assembly	4		10	1.75622	33		2	GO:0042220	response to cocaine	4		1	1.89827	17		2
				4	GO:2001056	positive regulation of cysteine-type endopeptidase activity	2.92082						1	GO:0010559	regulation of glycoprotein biosynthetic process	2.79588						1	GO:0010212	response to ionizing radiation	2.22915		23	1.30241	5		1	GO:0010927	cellular component assembly involved in morphogenesis	3.69897		15	1.6988	63		2	GO:0071310	cellular response to organic substance	4		34	1.63451	1		2
				4	GO:2000116	regulation of cysteine-type endopeptidase activity	2.85387						1	GO:0043255	regulation of carbohydrate biosynthetic process	2.65758						1	GO:0010332	response to gamma radiation	2.22915		30	1.25964	1		1	GO:0120031	plasma membrane bounded cell projection assembly	3.69897		20	1.51144	3		2	GO:0071496	cellular response to external stimulus	4		21	1.51442	4		2
				4	GO:0010950	positive regulation of endopeptidase activity	2.79588						1	GO:0010675	regulation of cellular carbohydrate metabolic process	2.65758						1	GO:0042221	response to chemical	1.48812		24	1.17718	1		1	GO:0030031	cell projection assembly	3.52288		28	0.080399	1		2	GO:0014070	response to organic cyclic compound	4		33	1.48017	1		2
				4	GO:0010952	positive regulation of peptidase activity	2.74473						1	GO:0043467	regulation of generation of precursor metabolites and energy	2.40894						1	GO:0009314	response to radiation	1.3439		34	1.02288	2		1	GO:0060088	auditory receptor cell stereocilium organization	3.52288						2	GO:1901701	cellular response to oxygen-containing compound	4		36	0.0268721	1		2
				4	GO:0052547	regulation of peptidase activity	2.56864						1	GO:0045913	positive regulation of carbohydrate metabolic process	2.39794						1	GO:0050896	response to stimulus	1.26841						1	GO:0060122	inner ear receptor cell stereocilium organization	3.22185						2	GO:0009605	response to external stimulus	4						2
				4	GO:0052548	regulation of endopeptidase activity	2.56864						1	GO:2000112	regulation of cellular macromolecule biosynthetic process	2.36653						1	GO:0009628	response to abiotic stimulus	0.931814						1	GO:0032289	central nervous system myelin formation	3.09691						2	GO:0009719	response to endogenous stimulus	4						3
				4	GO:0045862	positive regulation of proteolysis	2.37675						1	GO:0031328	positive regulation of cellular biosynthetic process	2.36653						1	GO:0070887	cellular response to chemical stimulus	0.339135						1	GO:0032288	myelin assembly	3.09691						2	GO:0071314	cellular response to cocaine	4						3
				4	GO:0030162	regulation of proteolysis	2.22915						1	GO:0062013	positive regulation of small molecule metabolic process	2.284						1	GO:0009612	response to mechanical stimulus	0.115771						1	GO:0006996	organelle organization	2.85387						2	GO:0009991	response to extracellular stimulus	4						3
				4	GO:0043280	positive regulation of cysteine-type endopeptidase activity involved in apoptotic process	0.14752						1	GO:0010557	positive regulation of macromolecule biosynthetic process	2.284						2	GO:0060561	apoptotic process involved in morphogenesis	2.65758						1	GO:0001525	angiogenesis	2.26761						2	GO:0071417	cellular response to organonitrogen compound	4						3
				5	GO:0045956	positive regulation of calcium ion-dependent exocytosis	2.50864						1	GO:0043470	regulation of carbohydrate catabolic process	2.22185						2	GO:1904019	epithelial cell apoptotic process	2.37675						1	GO:0072104	glomerular capillary formation	2.26761						2	GO:0071407	cellular response to organic cyclic compound	4						3
				5	GO:0017158	regulation of calcium ion-dependent exocytosis	2.50864						1	GO:0006110	regulation of glycolytic process	2.22185						2	GO:0097284	hepatocyte apoptotic process	2.37675						1	GO:0030239	myofibril assembly	2.18046						2	GO:0071312	cellular response to alkaloid	4						3
				6	GO:0070593	dendrite self-avoidance	3.22185						1	GO:0045821	positive regulation of glycolytic process	2.22185						2	GO:1902742	apoptotic process involved in development	2.34679						1	GO:0055003	cardiac myofibril assembly	2.18046						2	GO:1901699	cellular response to nitrogen compound	4						3
				6	GO:0016198	axon choice point recognition	2.07572						1	GO:0031326	regulation of cellular biosynthetic process	2.22185						2	GO:0006915	apoptotic process	1.91009						1	GO:0022607	cellular component assembly	0.935542						2	GO:0043279	response to alkaloid	4						3
				6	GO:0008038	neuron recognition	2.06048						1	GO:0006109	regulation of carbohydrate metabolic process	2.20066						3	GO:1905050	positive regulation of metallopeptidase activity	3.69897						1	GO:0016043	cellular component organization	0.457175						2	GO:0071495	cellular response to endogenous stimulus	4						3
				7	GO:0045761	regulation of adenylate cyclase activity	2.00877						1	GO:0062012	regulation of small molecule metabolic process	2.17393						3	GO:1905048	regulation of metallopeptidase activity	3.39794						1	GO:0120036	plasma membrane bounded cell projection organization	0.0462403						2	GO:0031668	cellular response to extracellular stimulus	4						3
				7	GO:0051350	negative regulation of lyase activity	2.00877						1	GO:0009891	positive regulation of biosynthetic process	2.16115						3	GO:1904683	regulation of metalloendopeptidase activity	3.22185						1	GO:0031175	neuron projection development	0.0172766						2	GO:0010033	response to organic substance	4						3
				7	GO:0007194	negative regulation of adenylate cyclase activity	2.00877						1	GO:0010556	regulation of macromolecule biosynthetic process	2.14267						3	GO:0050790	regulation of catalytic activity	3.1549						2	GO:0001503	ossification	4						2	GO:1901700	response to oxygen-containing compound	3.69897						3
				7	GO:0051339	regulation of lyase activity	2.00877						1	GO:1903578	regulation of ATP metabolic process	2.03621						3	GO:0010952	positive regulation of peptidase activity	3						2	GO:0048589	developmental growth	4						2	GO:0042221	response to chemical	3.69897						3
				7	GO:0031280	negative regulation of cyclase activity	2.00877						1	GO:1900542	regulation of purine nucleotide metabolic process	2.03621						3	GO:0052547	regulation of peptidase activity	2.95861						2	GO:0040007	growth	4						2	GO:0035966	response to topologically incorrect protein	3.22185						3
				7	GO:0031279	regulation of cyclase activity	2.00877						1	GO:0045981	positive regulation of nucleotide metabolic process	2.03621						3	GO:0065009	regulation of molecular function	2.85387						2	GO:0045494	photoreceptor cell maintenance	4						2	GO:0051788	response to misfolded protein	3.22185						3
				7	GO:0043086	negative regulation of catalytic activity	1.57187						1	GO:1900544	positive regulation of purine nucleotide metabolic process	2.03621						3	GO:0052548	regulation of endopeptidase activity	2.69897						2	GO:0035264	multicellular organism growth	4						2	GO:0042538	hyperosmotic salinity response	3						3
				7	GO:0050790	regulation of catalytic activity	0.533132						1	GO:0006140	regulation of nucleotide metabolic process	2.03621						3	GO:0010950	positive regulation of endopeptidase activity	2.55284						2	GO:0036075	replacement ossification	3.22185						2	GO:1901698	response to nitrogen compound	3						3
				8	GO:0006023	aminoglycan biosynthetic process	2.50864						1	GO:1903580	positive regulation of ATP metabolic process	2.03621						3	GO:0045761	regulation of adenylate cyclase activity	2.4437						2	GO:0001958	endochondral ossification	3.22185						2	GO:0009651	response to salt stress	3						3
				8	GO:0006024	glycosaminoglycan biosynthetic process	2.50864						1	GO:0009889	regulation of biosynthetic process	2.02228						3	GO:0051350	negative regulation of lyase activity	2.4437						2	GO:0043931	ossification involved in bone maturation	3.04576						2	GO:0010243	response to organonitrogen compound	2.92082						3
				8	GO:0030206	chondroitin sulfate biosynthetic process	2.50864						1	GO:0019219	regulation of nucleobase-containing compound metabolic process	2.00877						3	GO:0007194	negative regulation of adenylate cyclase activity	2.4437						2	GO:0008283	cell population proliferation	2.95861						2	GO:0070887	cellular response to chemical stimulus	2.92082						3
				8	GO:0030204	chondroitin sulfate metabolic process	2.50864						1	GO:0031323	regulation of cellular metabolic process	0.946922						3	GO:0051339	regulation of lyase activity	2.4437						2	GO:0098743	cell aggregation	2.82391						2	GO:0051716	cellular response to stimulus	2.88606						3
				8	GO:1903510	mucopolysaccharide metabolic process	2.20761						1	GO:0031325	positive regulation of cellular metabolic process	0.906578						3	GO:0031280	negative regulation of cyclase activity	2.4437						2	GO:0001502	cartilage condensation	2.82391						2	GO:0050896	response to stimulus	2.76955						3
				8	GO:0006022	aminoglycan metabolic process	2.20761						1	GO:0051246	regulation of protein metabolic process	0.302771						3	GO:0031279	regulation of cyclase activity	2.4437						2	GO:0001935	endothelial cell proliferation	2.79588						2	GO:0009314	response to radiation	2.72125						3
				8	GO:0030203	glycosaminoglycan metabolic process	2.20761						1	GO:0060255	regulation of macromolecule metabolic process	0.248721						3	GO:0051336	regulation of hydrolase activity	2.25181						2	GO:0002043	blood vessel endothelial cell proliferation involved in sprouting angiogenesis	2.79588						2	GO:0009416	response to light stimulus	2.67778						3
				9	GO:0046530	photoreceptor cell differentiation	3.39794						1	GO:0010919	regulation of inositol phosphate biosynthetic process	0.153663						3	GO:0051345	positive regulation of hydrolase activity	2.20066						2	GO:1990138	neuron projection extension	2.55284						2	GO:0006972	hyperosmotic response	2.67778						3
				9	GO:0001754	eye photoreceptor cell differentiation	3.39794						1	GO:1900371	regulation of purine nucleotide biosynthetic process	0.14813						3	GO:0043085	positive regulation of catalytic activity	2.18709						2	GO:0048675	axon extension	2.55284						2	GO:0014850	response to muscle activity	2.63827						3
				9	GO:0060219	camera-type eye photoreceptor cell differentiation	3.39794						1	GO:1900373	positive regulation of purine nucleotide biosynthetic process	0.14813						3	GO:2001267	regulation of cysteine-type endopeptidase activity involved in apoptotic signaling pathway	2.14267						2	GO:0050673	epithelial cell proliferation	2.33724						2	GO:0014823	response to activity	2.63827						3
				9	GO:0030182	neuron differentiation	2.79588						1	GO:0010604	positive regulation of macromolecule metabolic process	0.0788339						3	GO:2001269	positive regulation of cysteine-type endopeptidase activity involved in apoptotic signaling pathway	2.14267						2	GO:0060560	developmental growth involved in morphogenesis	2.27572						2	GO:0006970	response to osmotic stress	2.35655						3
				9	GO:0048665	neuron fate specification	2.65758						1	GO:0019222	regulation of metabolic process	0.0731433						3	GO:0043086	negative regulation of catalytic activity	2.10237						2	GO:0016049	cell growth	2.26761						2	GO:0071354	cellular response to interleukin-6	2.17393						3
				9	GO:0001708	cell fate specification	2.48149						1	GO:0009893	positive regulation of metabolic process	0.0204516						3	GO:0044093	positive regulation of molecular function	2.05061						2	GO:0048588	developmental cell growth	2.26761						2	GO:0070741	response to interleukin-6	2.17393						3
				9	GO:0030154	cell differentiation	0						2	GO:0021756	striatum development	4						3	GO:0010466	negative regulation of peptidase activity	1.90309						2	GO:0051657	maintenance of organelle location	2.10791						2	GO:0071260	cellular response to mechanical stimulus	2.1549						3
				9	GO:0048869	cellular developmental process	0						2	GO:0048856	anatomical structure development	4						3	GO:0043281	regulation of cysteine-type endopeptidase activity involved in apoptotic process	1.89279						2	GO:0061842	microtubule organizing center localization	2.10791						2	GO:1904385	cellular response to angiotensin	2.11919						3
				10	GO:0035904	aorta development	2.05552						2	GO:0045165	cell fate commitment	4						3	GO:0043280	positive regulation of cysteine-type endopeptidase activity involved in apoptotic process	1.83565						2	GO:0051661	maintenance of centrosome location	2.10791						2	GO:0071375	cellular response to peptide hormone stimulus	2.11919						4
				10	GO:0060840	artery development	1.76447						2	GO:0021987	cerebral cortex development	4						3	GO:2000116	regulation of cysteine-type endopeptidase activity	1.80688						2	GO:0051642	centrosome localization	2.10791						2	GO:1990776	response to angiotensin	2.11919						4
				11	GO:0099500	vesicle fusion to plasma membrane	2.88606						2	GO:0032502	developmental process	3.30103						4	GO:0007215	glutamate receptor signaling pathway	4						2	GO:0032501	multicellular organismal process	2.02687						2	GO:0043200	response to amino acid	2.04096						4
				11	GO:0048499	synaptic vesicle membrane organization	2.88606						2	GO:0042246	tissue regeneration	3.30103						4	GO:0035235	ionotropic glutamate receptor signaling pathway	4						2	GO:0051651	maintenance of location in cell	1.75203						2	GO:0001101	response to acid chemical	2.04096						4
				11	GO:0031629	synaptic vesicle fusion to presynaptic active zone membrane	2.88606						2	GO:0031099	regeneration	3.1549						4	GO:0050794	regulation of cellular process	4						2	GO:0008150	biological_process	1.41341						2	GO:0009725	response to hormone	1.99568						4
				11	GO:0061025	membrane fusion	2.65758						2	GO:0048731	system development	2.95861						4	GO:0007165	signal transduction	4						2	GO:0009987	cellular process	0.832683						2	GO:0043434	response to peptide hormone	1.74473						4
				11	GO:0016050	vesicle organization	2.65758						2	GO:0048665	neuron fate specification	2.85387						4	GO:1990806	ligand-gated ion channel signaling pathway	4						3	GO:0051240	positive regulation of multicellular organismal process	4						2	GO:0009628	response to abiotic stimulus	1.74232						4
				11	GO:0048284	organelle fusion	2.65758						2	GO:0048589	developmental growth	2.79588						4	GO:0033209	tumor necrosis factor-mediated signaling pathway	4						3	GO:2000026	regulation of multicellular organismal development	4						2	GO:0071345	cellular response to cytokine stimulus	1.72125						4
				11	GO:0006906	vesicle fusion	2.65758						2	GO:0040007	growth	2.79588						4	GO:0007166	cell surface receptor signaling pathway	4						3	GO:0045597	positive regulation of cell differentiation	4						2	GO:0034097	response to cytokine	1.72125						4
				11	GO:0090174	organelle membrane fusion	2.65758						2	GO:0001657	ureteric bud development	2.76955						4	GO:0070102	interleukin-6-mediated signaling pathway	3.69897						3	GO:0045595	regulation of cell differentiation	3.69897						2	GO:0032870	cellular response to hormone stimulus	1.54363						4
				11	GO:0051259	protein complex oligomerization	2.25181						2	GO:0072073	kidney epithelium development	2.76955						4	GO:0070498	interleukin-1-mediated signaling pathway	3.69897						3	GO:0050793	regulation of developmental process	3.52288						2	GO:0070482	response to oxygen levels	1.41794						4
				11	GO:0065003	protein-containing complex assembly	2.11351						2	GO:0072164	mesonephric tubule development	2.76955						4	GO:0000165	MAPK cascade	3.1549						3	GO:0051971	positive regulation of transmission of nerve impulse	3.52288						2	GO:0009612	response to mechanical stimulus	0.00744648						4
				11	GO:0043933	protein-containing complex organization	2.01323						2	GO:0072163	mesonephric epithelium development	2.76955						4	GO:0070371	ERK1 and ERK2 cascade	3.09691						3	GO:0051094	positive regulation of developmental process	3.39794						3	GO:0071702	organic substance transport	4						4
				11	GO:0061024	membrane organization	1.97062						2	GO:0035295	tube development	2.69897						4	GO:0019221	cytokine-mediated signaling pathway	3						3	GO:0051969	regulation of transmission of nerve impulse	3.30103						3	GO:0006820	anion transport	4						4
				11	GO:0006996	organelle organization	0						2	GO:0001708	cell fate specification	2.63827						4	GO:2000114	regulation of establishment of cell polarity	2.39794						3	GO:2000739	regulation of mesenchymal stem cell differentiation	3.22185						3	GO:0015711	organic anion transport	4						4
				11	GO:0016043	cellular component organization	0						2	GO:0009888	tissue development	2.60206						4	GO:1903903	regulation of establishment of T cell polarity	2.39794						3	GO:0048714	positive regulation of oligodendrocyte differentiation	3.09691						3	GO:0000101	sulfur amino acid transport	4						4
				12	GO:0031638	zymogen activation	3.52288						2	GO:0035904	aorta development	2.58503						4	GO:0032878	regulation of establishment or maintenance of cell polarity	2.39794						3	GO:2000736	regulation of stem cell differentiation	3.09691						3	GO:0006811	ion transport	4						4
				12	GO:0097202	activation of cysteine-type endopeptidase activity	3.52288						2	GO:0060429	epithelium development	2.56864						4	GO:0001973	G protein-coupled adenosine receptor signaling pathway	2.34679						3	GO:2000738	positive regulation of stem cell differentiation	3.04576						3	GO:0006865	amino acid transport	4						4
				12	GO:0016485	protein processing	2.88606						2	GO:0007275	multicellular organism development	2.56864						4	GO:0035588	G protein-coupled purinergic receptor signaling pathway	2.34679						3	GO:0031644	regulation of nervous system process	3						3	GO:0042940	D-amino acid transport	4						4
				12	GO:0051604	protein maturation	2.88606						2	GO:0048857	neural nucleus development	2.46852						4	GO:0035556	intracellular signal transduction	1.767						3	GO:0045687	positive regulation of glial cell differentiation	2.92082						3	GO:0006810	transport	4						4
				12	GO:0006508	proteolysis	2.85387						2	GO:0035630	bone mineralization involved in bone maturation	2.4437						4	GO:0007186	G protein-coupled receptor signaling pathway	1.32606						3	GO:0032330	regulation of chondrocyte differentiation	2.88606						3	GO:0072348	sulfur compound transport	4						4
				12	GO:0009057	macromolecule catabolic process	2.02687						2	GO:0021670	lateral ventricle development	2.4437						4	GO:0051128	regulation of cellular component organization	0.910095						3	GO:0032332	positive regulation of chondrocyte differentiation	2.88606						3	GO:0015849	organic acid transport	4						5
				12	GO:0030163	protein catabolic process	2.02687						2	GO:0098727	maintenance of cell number	2.25181						4	GO:0070098	chemokine-mediated signaling pathway	0.0301184						3	GO:0051962	positive regulation of nervous system development	2.88606						3	GO:0098656	anion transmembrane transport	4						5
				12	GO:0019538	protein metabolic process	0.00436481						2	GO:0060840	artery development	2.24413						5	GO:0050789	regulation of biological process	4						3	GO:0061036	positive regulation of cartilage development	2.88606						3	GO:0046942	carboxylic acid transport	4						5
				13	GO:0042428	serotonin metabolic process	3.52288						2	GO:0048663	neuron fate commitment	2.20761						5	GO:1905936	regulation of germ cell proliferation	4						3	GO:0061035	regulation of cartilage development	2.88606						3	GO:0071705	nitrogen compound transport	4						5
				13	GO:0042430	indole-containing compound metabolic process	3.52288						2	GO:0048869	cellular developmental process	2.13668						5	GO:0045187	regulation of circadian sleep/wake cycle, sleep	3.69897						3	GO:0031646	positive regulation of nervous system process	2.88606						3	GO:0015800	acidic amino acid transport	3.52288						5
				13	GO:0097164	ammonium ion metabolic process	3.30103						2	GO:0001541	ovarian follicle development	2.13077						5	GO:0042749	regulation of circadian sleep/wake cycle	3.69897						3	GO:0051960	regulation of nervous system development	2.82391						3	GO:0055085	transmembrane transport	3.52288						5
				13	GO:0018958	phenol-containing compound metabolic process	3.09691						2	GO:0014904	myotube cell development	2.11919						5	GO:0042752	regulation of circadian rhythm	3.39794						3	GO:0050767	regulation of neurogenesis	2.79588						3	GO:0140009	L-aspartate import across plasma membrane	3.39794						5
				13	GO:0006576	cellular biogenic amine metabolic process	3.04576						2	GO:0007517	muscle organ development	2.11919						5	GO:2000341	regulation of chemokine (C-X-C motif) ligand 2 production	3.30103						3	GO:0050769	positive regulation of neurogenesis	2.74473						3	GO:0006835	dicarboxylic acid transport	3.39794						5
				13	GO:0009712	catechol-containing compound metabolic process	3.04576						2	GO:0055001	muscle cell development	2.11919						5	GO:2000343	positive regulation of chemokine (C-X-C motif) ligand 2 production	3.30103						3	GO:0010720	positive regulation of cell development	2.74473						3	GO:0070633	transepithelial transport	3.30103						5
				13	GO:0006584	catecholamine metabolic process	3.04576						2	GO:0061061	muscle structure development	2.11919						5	GO:0050795	regulation of behavior	3						3	GO:0051239	regulation of multicellular organismal process	2.72125						3	GO:0098712	L-glutamate import across plasma membrane	3.30103						5
				13	GO:0044106	cellular amine metabolic process	3.04576						2	GO:0030282	bone mineralization	1.89963						5	GO:0045780	positive regulation of bone resorption	2.82391						3	GO:0048713	regulation of oligodendrocyte differentiation	2.69897						3	GO:0070778	L-aspartate transmembrane transport	3.30103						5
				13	GO:0042417	dopamine metabolic process	3.04576						2	GO:0031214	biomineral tissue development	1.89963						5	GO:1903901	negative regulation of viral life cycle	2.61979						3	GO:0060284	regulation of cell development	2.69897						3	GO:0051938	L-glutamate import	3.22185						5
				13	GO:0009308	amine metabolic process	3.04576						2	GO:0001568	blood vessel development	1.84164						5	GO:0043903	regulation of biological process involved in symbiotic interaction	2.61979						3	GO:0014015	positive regulation of gliogenesis	2.65758						3	GO:0089718	amino acid import across plasma membrane	3.22185						5
				13	GO:0034641	cellular nitrogen compound metabolic process	0.812479						2	GO:0048565	digestive tract development	1.7986						5	GO:0052372	modulation by symbiont of entry into host	2.61979						3	GO:0014013	regulation of gliogenesis	2.40894						3	GO:1902475	L-alpha-amino acid transmembrane transport	3.22185						5
				13	GO:0042423	catecholamine biosynthetic process	0.0809219						2	GO:0048513	animal organ development	1.35262						5	GO:0050792	regulation of viral process	2.61979						3	GO:0045685	regulation of glial cell differentiation	2.35655						3	GO:0015740	C4-dicarboxylate transport	3.22185						5
				13	GO:1901564	organonitrogen compound metabolic process	0.0136762						2	GO:0003006	developmental process involved in reproduction	0.847712						5	GO:0048525	negative regulation of viral process	2.61979						3	GO:0044057	regulation of system process	2.16749						3	GO:0015813	L-glutamate transmembrane transport	3.22185						5
				14	GO:0005513	detection of calcium ion	2.74473						2	GO:0048468	cell development	0.424812						5	GO:0046597	negative regulation of viral entry into host cell	2.61979						3	GO:0045686	negative regulation of glial cell differentiation	0.742321						3	GO:0015807	L-amino acid transport	3.22185						5
				14	GO:0071277	cellular response to calcium ion	2.42022						2	GO:0048646	anatomical structure formation involved in morphogenesis	0.172631						5	GO:0046596	regulation of viral entry into host cell	2.61979						3	GO:0048710	regulation of astrocyte differentiation	0.0241089						3	GO:0034220	ion transmembrane transport	3.22185						5
				14	GO:0071248	cellular response to metal ion	2.30103						3	GO:1903818	positive regulation of voltage-gated potassium channel activity	2.39794						5	GO:1903900	regulation of viral life cycle	2.61979						4	GO:0031641	regulation of myelination	4						3	GO:1903825	organic acid transmembrane transport	3.1549						5
				14	GO:0009593	detection of chemical stimulus	2.26761						3	GO:1901379	regulation of potassium ion transmembrane transport	2.22915						5	GO:0032722	positive regulation of chemokine production	2.52288						4	GO:0070445	regulation of oligodendrocyte progenitor proliferation	3.52288						3	GO:0015701	bicarbonate transport	3.1549						5
				14	GO:0051592	response to calcium ion	2.22185						3	GO:0043268	positive regulation of potassium ion transport	2.22915						5	GO:0032642	regulation of chemokine production	2.46852						4	GO:0042127	regulation of cell population proliferation	3.22185						3	GO:0003333	amino acid transmembrane transport	3.1549						5
				14	GO:0010038	response to metal ion	0.0177288						3	GO:1901016	regulation of potassium ion transmembrane transporter activity	2.22915						5	GO:2000394	positive regulation of lamellipodium morphogenesis	2.45593						4	GO:2000177	regulation of neural precursor cell proliferation	2.82391						3	GO:0098739	import across plasma membrane	3.1549						5
				15	GO:0051971	positive regulation of transmission of nerve impulse	2.4318						3	GO:1901381	positive regulation of potassium ion transmembrane transport	2.22915						5	GO:1902743	regulation of lamellipodium organization	2.45593						4	GO:0033689	negative regulation of osteoblast proliferation	2.48149						3	GO:1905039	carboxylic acid transmembrane transport	3.1549						6
				15	GO:0051969	regulation of transmission of nerve impulse	2.13668						3	GO:1901018	positive regulation of potassium ion transmembrane transporter activity	2.22915						5	GO:0032755	positive regulation of interleukin-6 production	2.45593						4	GO:0033688	regulation of osteoblast proliferation	2.48149						3	GO:0098657	import into cell	3.09691						6
				16	GO:0016082	synaptic vesicle priming	3.04576						3	GO:0043266	regulation of potassium ion transport	2.13668						5	GO:2000392	regulation of lamellipodium morphogenesis	2.45593						4	GO:0042327	positive regulation of phosphorylation	2.46852						3	GO:0007595	lactation	2.85387						6
				16	GO:0016081	synaptic vesicle docking	2.67778						3	GO:2001257	regulation of cation channel activity	2.08092						5	GO:1902745	positive regulation of lamellipodium organization	2.45593						4	GO:0042325	regulation of phosphorylation	2.37675						3	GO:0043691	reverse cholesterol transport	2.82391						6
				16	GO:0022406	membrane docking	2.56864						3	GO:2001259	positive regulation of cation channel activity	2.07058						5	GO:0046850	regulation of bone remodeling	2.3279						4	GO:0045937	positive regulation of phosphate metabolic process	2.37675						3	GO:0006833	water transport	2.65758						6
				16	GO:0140056	organelle localization by membrane tethering	2.56864						3	GO:0032412	regulation of ion transmembrane transporter activity	1.80134						5	GO:0048518	positive regulation of biological process	2.3279						4	GO:0010562	positive regulation of phosphorus metabolic process	2.37675						3	GO:0019755	one-carbon compound transport	2.63827						6
				16	GO:0048278	vesicle docking	2.56864						4	GO:0042136	neurotransmitter biosynthetic process	3.39794						5	GO:0045124	regulation of bone resorption	2.3279						4	GO:0031325	positive regulation of cellular metabolic process	2.35655						3	GO:0015670	carbon dioxide transport	2.63827						6
				16	GO:0098609	cell-cell adhesion	2.22185						4	GO:0042133	neurotransmitter metabolic process	3.39794						5	GO:0051239	regulation of multicellular organismal process	2.22915						4	GO:0051174	regulation of phosphorus metabolic process	2.31876						3	GO:0015669	gas transport	2.63827						6
				16	GO:0007155	cell adhesion	2.1549						4	GO:0006538	glutamate catabolic process	3.30103						5	GO:0034103	regulation of tissue remodeling	2.16749						4	GO:0019220	regulation of phosphate metabolic process	2.31876						3	GO:0007589	body fluid secretion	2.52288						6
				16	GO:0051640	organelle localization	2.10791						4	GO:0006536	glutamate metabolic process	3.30103						5	GO:0032675	regulation of interleukin-6 production	2.14267						4	GO:1902004	positive regulation of amyloid-beta formation	2.18709						3	GO:0043252	sodium-independent organic anion transport	2.52288						6
				16	GO:0008283	cell population proliferation	0.643974						4	GO:0009065	glutamine family amino acid catabolic process	3.30103						5	GO:0001817	regulation of cytokine production	1.84164						4	GO:1902993	positive regulation of amyloid precursor protein catabolic process	2.18709						3	GO:0015918	sterol transport	2.50864						6
				16	GO:0140029	exocytic process	0.0105502						4	GO:0009064	glutamine family amino acid metabolic process	3.30103						5	GO:0001819	positive regulation of cytokine production	1.82974						4	GO:0034250	positive regulation of cellular amide metabolic process	2.01323						3	GO:0030301	cholesterol transport	2.50864						6
				16	GO:0006904	vesicle docking involved in exocytosis	0.00524306						4	GO:0043649	dicarboxylic acid catabolic process	3						5	GO:0048519	negative regulation of biological process	0.49485						4	GO:0008284	positive regulation of cell population proliferation	1.96658						3	GO:0042044	fluid transport	2.49485						6
				16	GO:0009987	cellular process	0						4	GO:0043648	dicarboxylic acid metabolic process	2.95861						5	GO:0051240	positive regulation of multicellular organismal process	0.458421						4	GO:0048522	positive regulation of cellular process	1.77728						3	GO:0010248	establishment or maintenance of transmembrane electrochemical gradient	2.4437						6
				17	GO:0033603	positive regulation of dopamine secretion	3.04576						4	GO:1901606	alpha-amino acid catabolic process	2.76955						5	GO:0051094	positive regulation of developmental process	0.0268721						4	GO:0008285	negative regulation of cell population proliferation	1.29499						3	GO:0015850	organic hydroxy compound transport	2.4437						6
				17	GO:0033605	positive regulation of catecholamine secretion	2.72125						4	GO:1901605	alpha-amino acid metabolic process	2.69897						6	GO:0001894	tissue homeostasis	4						4	GO:0007166	cell surface receptor signaling pathway	1.1831						3	GO:0015698	inorganic anion transport	2.4437						6
				17	GO:0014059	regulation of dopamine secretion	2.52288						4	GO:0009063	cellular amino acid catabolic process	2.67778						6	GO:0008150	biological_process	4						4	GO:0031323	regulation of cellular metabolic process	1.09909						3	GO:0042908	xenobiotic transport	2.33724						6
				17	GO:0051954	positive regulation of amine transport	2.284						4	GO:0001505	regulation of neurotransmitter levels	2.63827						6	GO:0060249	anatomical structure homeostasis	4						4	GO:0050794	regulation of cellular process	0.477556						3	GO:0006869	lipid transport	2.29243						6
				17	GO:0050433	regulation of catecholamine secretion	2.08619						4	GO:0044282	small molecule catabolic process	2.63827						6	GO:0065007	biological regulation	4						4	GO:0007165	signal transduction	0.0195421						3	GO:0099111	microtubule-based transport	2.284						6
				18	GO:0045916	negative regulation of complement activation	2.52288						4	GO:0016054	organic acid catabolic process	2.63827						6	GO:0035633	maintenance of blood-brain barrier	3.30103						5	GO:0030836	positive regulation of actin filament depolymerization	2.46852						3	GO:0046618	xenobiotic export from cell	2.22185						7
				18	GO:0002924	negative regulation of humoral immune response mediated by circulating immunoglobulin	2.52288						4	GO:0046395	carboxylic acid catabolic process	2.61979						6	GO:0001895	retina homeostasis	2.95861						5	GO:0043243	positive regulation of protein-containing complex disassembly	2.26761						3	GO:1990961	xenobiotic detoxification by transmembrane export across the plasma membrane	2.22185						7
				18	GO:0045959	negative regulation of complement activation, classical pathway	2.52288						4	GO:0008652	cellular amino acid biosynthetic process	2.56864						6	GO:0031647	regulation of protein stability	2.88606						5	GO:1901881	positive regulation of protein depolymerization	2.26761						3	GO:0003341	cilium movement	2.20761						7
				18	GO:0002890	negative regulation of immunoglobulin mediated immune response	2.52288						4	GO:0009448	gamma-aminobutyric acid metabolic process	2.56864						6	GO:0042592	homeostatic process	2.58503						5	GO:0030834	regulation of actin filament depolymerization	2.22185						3	GO:0006858	extracellular transport	2.20761						7
				18	GO:0002921	negative regulation of humoral immune response	2.52288						4	GO:0032787	monocarboxylic acid metabolic process	2.45593						6	GO:0033561	regulation of water loss via skin	2.49485						5	GO:0008064	regulation of actin polymerization or depolymerization	2.12494						3	GO:0003351	epithelial cilium movement involved in extracellular fluid movement	2.20761						7
				18	GO:0002713	negative regulation of B cell mediated immunity	2.52288						4	GO:0034308	primary alcohol metabolic process	2.4437						6	GO:0061436	establishment of skin barrier	2.49485						5	GO:0030832	regulation of actin filament length	2.12494						3	GO:0007018	microtubule-based movement	2.20761						8
				18	GO:0030449	regulation of complement activation	2.22185						4	GO:0006520	cellular amino acid metabolic process	2.3098						6	GO:0031648	protein destabilization	2.25181						5	GO:1901879	regulation of protein depolymerization	1.85699						3	GO:0015721	bile acid and bile salt transport	2.14874						8
				18	GO:0030450	regulation of complement activation, classical pathway	2.22185						4	GO:0043436	oxoacid metabolic process	2.23657						6	GO:0035637	multicellular organismal signaling	2.22185						6	GO:2000352	negative regulation of endothelial cell apoptotic process	2.4437						3	GO:0015840	urea transport	2.10791						8
				18	GO:0002923	regulation of humoral immune response mediated by circulating immunoglobulin	2.0655						4	GO:0006082	organic acid metabolic process	2.23657						6	GO:0019226	transmission of nerve impulse	2.22185						6	GO:1904036	negative regulation of epithelial cell apoptotic process	2.4437						3	GO:0071918	urea transmembrane transport	2.10791						8
				18	GO:0002920	regulation of humoral immune response	2.0655						4	GO:0019752	carboxylic acid metabolic process	2.23657						6	GO:0030104	water homeostasis	2.09151						6	GO:2000351	regulation of endothelial cell apoptotic process	2.27572						3	GO:0014047	glutamate secretion	2.07572						8
				18	GO:0002889	regulation of immunoglobulin mediated immune response	1.94692						4	GO:0044248	cellular catabolic process	2.17393						6	GO:0050891	multicellular organismal water homeostasis	2.07058						6	GO:1904035	regulation of epithelial cell apoptotic process	2.07572						3	GO:0098655	cation transmembrane transport	2.03621						8
				19	GO:0007268	chemical synaptic transmission	1.8041						4	GO:0051940	regulation of catecholamine uptake involved in synaptic transmission	2.14874						6	GO:0065008	regulation of biological quality	1.73049						7	GO:0060043	regulation of cardiac muscle cell proliferation	2.48149						3	GO:0015734	taurine transport	1.95861						8
				20	GO:0001656	metanephros development	2.03152						4	GO:0051584	regulation of dopamine uptake involved in synaptic transmission	2.14874						6	GO:0040011	locomotion	0.879426						7	GO:0060045	positive regulation of cardiac muscle cell proliferation	2.48149						3	GO:0034635	glutathione transport	1.8041						8
				20	GO:0001822	kidney development	2.03152						4	GO:0006066	alcohol metabolic process	2.11351						6	GO:0048878	chemical homeostasis	0.144481						7	GO:0046620	regulation of organ growth	2.16115						3	GO:0042886	amide transport	1.78781						8
				20	GO:0048513	animal organ development	0.00656377						4	GO:0044281	small molecule metabolic process	2.03621						6	GO:0032501	multicellular organismal process	0.0172766						7	GO:0060420	regulation of heart growth	2.16115						3	GO:0046903	secretion	1.78252						8
				20	GO:0048856	anatomical structure development	0						4	GO:0051580	regulation of neurotransmitter uptake	1.34872						6	GO:0010669	epithelial structure maintenance	0.0136762						7	GO:0055021	regulation of cardiac muscle tissue growth	2.16115						3	GO:0015810	aspartate transmembrane transport	1.74232						8
				21	GO:0010842	retina layer formation	2.37675						4	GO:0044237	cellular metabolic process	0.0634863						7	GO:0034767	positive regulation of ion transmembrane transport	4						7	GO:0060421	positive regulation of heart growth	2.1549						3	GO:0140115	export across plasma membrane	1.41794						8
				21	GO:0048646	anatomical structure formation involved in morphogenesis	2.08092						4	GO:0009066	aspartate family amino acid metabolic process	0.0510982						7	GO:1904427	positive regulation of calcium ion transmembrane transport	4						7	GO:0055023	positive regulation of cardiac muscle tissue growth	2.1549						3	GO:0098704	carbohydrate import across plasma membrane	1.27165						8
				22	GO:0001975	response to amphetamine	2.61979						5	GO:0031175	neuron projection development	4						7	GO:1904062	regulation of cation transmembrane transport	4						7	GO:0046622	positive regulation of organ growth	2.1549						3	GO:0140352	export from cell	0.954677						8
				23	GO:1903859	regulation of dendrite extension	2.40894						5	GO:0043653	mitochondrial fragmentation involved in apoptotic process	4						7	GO:0043269	regulation of ion transport	4						7	GO:0045773	positive regulation of axon extension	2.03621						3	GO:0032940	secretion by cell	0.866461						8
				24	GO:0065008	regulation of biological quality	0						5	GO:0120036	plasma membrane bounded cell projection organization	4						7	GO:0051928	positive regulation of calcium ion transport	4						7	GO:0048842	positive regulation of axon extension involved in axon guidance	2.03621						3	GO:0050892	intestinal absorption	0.20621						8
				25	GO:0032963	collagen metabolic process	2.34679						5	GO:0007164	establishment of tissue polarity	3.69897						7	GO:0051924	regulation of calcium ion transport	4						7	GO:0048639	positive regulation of developmental growth	1.64589						3	GO:0098856	intestinal lipid absorption	0.118615						8
				25	GO:0030574	collagen catabolic process	2.34679						5	GO:0001736	establishment of planar polarity	3.69897						7	GO:0010959	regulation of metal ion transport	4						8	GO:0010827	regulation of glucose transmembrane transport	2.09691						3	GO:0042045	epithelial fluid transport	0.118615						8
				26	GO:0097094	craniofacial suture morphogenesis	2.22185						5	GO:0060412	ventricular septum morphogenesis	3.69897						7	GO:0034765	regulation of ion transmembrane transport	4						8	GO:0046326	positive regulation of glucose import	2.09691						4	GO:0048589	developmental growth	4						8
				26	GO:0009653	anatomical structure morphogenesis	0						5	GO:0009653	anatomical structure morphogenesis	3.69897						7	GO:1904064	positive regulation of cation transmembrane transport	4						8	GO:0046324	regulation of glucose import	2.09691						4	GO:0035264	multicellular organism growth	3.69897						8
				27	GO:0007166	cell surface receptor signaling pathway	0.821023						5	GO:0008637	apoptotic mitochondrial changes	3.52288						7	GO:1903169	regulation of calcium ion transmembrane transport	4						8	GO:0010828	positive regulation of glucose transmembrane transport	2.09691						4	GO:0050878	regulation of body fluid levels	3.04576						8
													5	GO:0003180	aortic valve morphogenesis	3.39794						7	GO:0043270	positive regulation of ion transport	3.69897						9	GO:0015012	heparan sulfate proteoglycan biosynthetic process	2.63827						4	GO:0098868	bone growth	2.63827						9
													5	GO:0060411	cardiac septum morphogenesis	3.30103						7	GO:0032879	regulation of localization	3.52288						9	GO:0050654	chondroitin sulfate proteoglycan metabolic process	2.52288						4	GO:0003416	endochondral bone growth	2.63827						9
													5	GO:0007005	mitochondrion organization	3.30103						7	GO:0034756	regulation of iron ion transport	3.1549						9	GO:0050650	chondroitin sulfate proteoglycan biosynthetic process	2.52288						4	GO:0035265	organ growth	2.63827						9
													5	GO:0003184	pulmonary valve morphogenesis	3.22185						7	GO:0034764	positive regulation of transmembrane transport	2.95861						9	GO:0030201	heparan sulfate proteoglycan metabolic process	2.50864						4	GO:0048771	tissue remodeling	2.56864						9
													5	GO:0003179	heart valve morphogenesis	3.1549						7	GO:0051049	regulation of transport	2.82391						9	GO:0009100	glycoprotein metabolic process	2.11919						4	GO:0046849	bone remodeling	2.55284						9
													5	GO:0007416	synapse assembly	3.09691						7	GO:0034762	regulation of transmembrane transport	2.74473						9	GO:0006029	proteoglycan metabolic process	2.11351						4	GO:0033555	multicellular organismal response to stress	2.55284						9
													5	GO:0003148	outflow tract septum morphogenesis	3.04576						7	GO:0051050	positive regulation of transport	2.49485						9	GO:0030166	proteoglycan biosynthetic process	2.04576						4	GO:0050817	coagulation	2.5376						9
													5	GO:0030030	cell projection organization	3						8	GO:1904037	positive regulation of epithelial cell apoptotic process	2.01323						9	GO:0009101	glycoprotein biosynthetic process	2.04576						4	GO:0007596	blood coagulation	2.5376						9
													5	GO:0048858	cell projection morphogenesis	2.92082						8	GO:1904035	regulation of epithelial cell apoptotic process	1.67162						10	GO:0050906	detection of stimulus involved in sensory perception	4						4	GO:0001974	blood vessel remodeling	2.45593						9
													5	GO:0032989	cellular component morphogenesis	2.92082						9	GO:0042755	eating behavior	2.72125						10	GO:0060013	righting reflex	4						4	GO:0030534	adult behavior	2.42022						9
													5	GO:0032990	cell part morphogenesis	2.92082						9	GO:0002023	reduction of food intake in response to dietary excess	2.72125						10	GO:0050957	equilibrioception	4						4	GO:0007599	hemostasis	2.3279						9
													5	GO:0048812	neuron projection morphogenesis	2.92082						9	GO:0007631	feeding behavior	2.24413						10	GO:0009581	detection of external stimulus	4						4	GO:0002209	behavioral defense response	2.284						9
													5	GO:0120039	plasma membrane bounded cell projection morphogenesis	2.92082						10	GO:0071704	organic substance metabolic process	4						10	GO:0050910	detection of mechanical stimulus involved in sensory perception of sound	4						4	GO:0042596	fear response	2.284						9
													5	GO:0034329	cell junction assembly	2.76955						10	GO:0044249	cellular biosynthetic process	4						10	GO:0050974	detection of mechanical stimulus involved in sensory perception	4						4	GO:0001662	behavioral fear response	2.284						10
													5	GO:0061024	membrane organization	2.67778						10	GO:0008610	lipid biosynthetic process	4						10	GO:0009582	detection of abiotic stimulus	4						4	GO:0048265	response to pain	2.13668						10
													5	GO:0016043	cellular component organization	2.49485						10	GO:0009058	biosynthetic process	4						10	GO:0060004	reflex	4						4	GO:0050891	multicellular organismal water homeostasis	2.13668						10
													5	GO:0071840	cellular component organization or biogenesis	2.49485						10	GO:0006082	organic acid metabolic process	4						10	GO:0050982	detection of mechanical stimulus	4						4	GO:0048871	multicellular organismal homeostasis	1.96658						10
													5	GO:0050808	synapse organization	2.38722						10	GO:0044255	cellular lipid metabolic process	4						10	GO:0050905	neuromuscular process	4						4	GO:0007389	pattern specification process	1.89279						10
													5	GO:0031290	retinal ganglion cell axon guidance	2.29243						10	GO:0044238	primary metabolic process	4						10	GO:0009612	response to mechanical stimulus	3.52288						4	GO:0007631	feeding behavior	1.49485						10
													5	GO:0097485	neuron projection guidance	2.10791						10	GO:0044281	small molecule metabolic process	4						10	GO:0007600	sensory perception	3.30103						4	GO:0003002	regionalization	1.44977						10
													5	GO:0007411	axon guidance	2.10791						10	GO:0044283	small molecule biosynthetic process	4						10	GO:0050877	nervous system process	2.82391						4	GO:0035809	regulation of urine volume	1.30452						10
													5	GO:0006996	organelle organization	2.05061						10	GO:1901576	organic substance biosynthetic process	4						10	GO:0050885	neuromuscular process controlling balance	2.50864						4	GO:0006952	defense response	1.10902						10
													5	GO:0034330	cell junction organization	2.04096						10	GO:0006629	lipid metabolic process	4						10	GO:0001964	startle response	2.38722						4	GO:0007610	behavior	0.19382						10
													5	GO:0032535	regulation of cellular component size	0.568636						10	GO:0016053	organic acid biosynthetic process	4						10	GO:0043200	response to amino acid	2.31876						4	GO:0032501	multicellular organismal process	0.0695604						10
													5	GO:0022607	cellular component assembly	0.299296						10	GO:0008152	metabolic process	3.69897						10	GO:0001101	response to acid chemical	2.31876						4	GO:0048588	developmental cell growth	0.0510982						11
													5	GO:0008045	motor neuron axon guidance	0.14813						10	GO:0044237	cellular metabolic process	3.52288						10	GO:0032526	response to retinoic acid	2.27572						5	GO:0051234	establishment of localization	4						11
													5	GO:0065003	protein-containing complex assembly	0.00305075						10	GO:0042559	pteridine-containing compound biosynthetic process	2.24413						10	GO:0051606	detection of stimulus	2.07058						5	GO:0098810	neurotransmitter reuptake	3.39794						11
													6	GO:0050930	induction of positive chemotaxis	2.61979						10	GO:0034312	diol biosynthetic process	2.24413						10	GO:1904383	response to sodium phosphate	2.05061						5	GO:0001504	neurotransmitter uptake	3.39794						11
													6	GO:0050927	positive regulation of positive chemotaxis	2.07572						10	GO:0034311	diol metabolic process	2.24413						10	GO:1902074	response to salt	2.05061						5	GO:0051649	establishment of localization in cell	3.1549						11
													6	GO:0050926	regulation of positive chemotaxis	2.07572						10	GO:0046146	tetrahydrobiopterin metabolic process	2.24413						10	GO:0009605	response to external stimulus	1.12901						5	GO:0001505	regulation of neurotransmitter levels	3.09691						11
													6	GO:0050921	positive regulation of chemotaxis	1.0655						10	GO:0006729	tetrahydrobiopterin biosynthetic process	2.24413						10	GO:0009628	response to abiotic stimulus	0.408935						5	GO:0051580	regulation of neurotransmitter uptake	3						12
													7	GO:0051179	localization	4						10	GO:0046173	polyol biosynthetic process	1.9431						10	GO:1901700	response to oxygen-containing compound	0.164944						5	GO:0043303	mast cell degranulation	2.58503						12
													7	GO:0008104	protein localization	4						10	GO:0042558	pteridine-containing compound metabolic process	1.79048						10	GO:0007606	sensory perception of chemical stimulus	0.0604807						5	GO:1990849	vacuolar localization	2.58503						12
													7	GO:0070727	cellular macromolecule localization	4						10	GO:0006091	generation of precursor metabolites and energy	1.70553						10	GO:0050896	response to stimulus	0.015923						5	GO:0032418	lysosome localization	2.58503						12
													7	GO:0033036	macromolecule localization	4						10	GO:1901566	organonitrogen compound biosynthetic process	0.533132						10	GO:0042221	response to chemical	0.000434512						5	GO:0043299	leukocyte degranulation	2.40894						12
													7	GO:0051641	cellular localization	4						10	GO:1901564	organonitrogen compound metabolic process	0.473661						11	GO:0009880	embryonic pattern specification	2.09691						5	GO:0051588	regulation of neurotransmitter transport	2.39794						12
													7	GO:0007158	neuron cell-cell adhesion	3.52288						10	GO:0006520	cellular amino acid metabolic process	0.134304						12	GO:0001501	skeletal system development	3.09691						5	GO:0051179	localization	2.38722						12
													7	GO:0008150	biological_process	3.39794						11	GO:0021554	optic nerve development	2.30103						12	GO:0048706	embryonic skeletal system development	3.09691						5	GO:0051656	establishment of organelle localization	2.31876						12
													7	GO:0022412	cellular process involved in reproduction in multicellular organism	3.1549						11	GO:0021545	cranial nerve development	1.70333						12	GO:0007517	muscle organ development	2.72125						5	GO:0006836	neurotransmitter transport	2.12494						12
													7	GO:0019882	antigen processing and presentation	3.04576						12	GO:0072330	monocarboxylic acid biosynthetic process	4						12	GO:0061061	muscle structure development	2.72125						5	GO:0045055	regulated exocytosis	2.02687						12
													7	GO:0098609	cell-cell adhesion	3.04576						12	GO:0006631	fatty acid metabolic process	4						12	GO:0001944	vasculature development	2.45593						5	GO:0046907	intracellular transport	1.7986						13
													7	GO:0007155	cell adhesion	2.82391						12	GO:0043436	oxoacid metabolic process	4						12	GO:0061298	retina vasculature development in camera-type eye	2.45593						5	GO:0051640	organelle localization	1.6216						13
													7	GO:0009987	cellular process	2.67778						12	GO:0032787	monocarboxylic acid metabolic process	4						12	GO:0061458	reproductive system development	2.05061						5	GO:0007269	neurotransmitter secretion	0.00174066						14
													7	GO:0022414	reproductive process	2.49485						12	GO:0046394	carboxylic acid biosynthetic process	4						12	GO:0048806	genitalia development	2.05061						6	GO:0007154	cell communication	4						14
													7	GO:0098743	cell aggregation	2.48149						12	GO:0019752	carboxylic acid metabolic process	4						12	GO:0030539	male genitalia development	2.05061						6	GO:0061077	chaperone-mediated protein folding	3.69897						14
													7	GO:0001502	cartilage condensation	2.48149						12	GO:0006633	fatty acid biosynthetic process	4						12	GO:0048731	system development	1.73993						6	GO:0006457	protein folding	3.39794						14
													7	GO:0022602	ovulation cycle process	2.4437						12	GO:0042759	long-chain fatty acid biosynthetic process	4						12	GO:0048732	gland development	1.66555						6	GO:0045321	leukocyte activation	3.39794						15
													7	GO:0090136	epithelial cell-cell adhesion	2.35655						12	GO:0001676	long-chain fatty acid metabolic process	4						12	GO:0048513	animal organ development	1.01863						6	GO:0002274	myeloid leukocyte activation	3.39794						15
													7	GO:0048103	somatic stem cell division	2.16115						12	GO:0019371	cyclooxygenase pathway	3.04576						12	GO:0048856	anatomical structure development	0.742321						6	GO:0001775	cell activation	3.30103						15
													7	GO:0051301	cell division	2.16115						12	GO:0019369	arachidonic acid metabolic process	3.04576						13	GO:0006470	protein dephosphorylation	4						6	GO:0002376	immune system process	2.92082						15
													7	GO:0002376	immune system process	2.16115						12	GO:0120254	olefinic compound metabolic process	2.46852						13	GO:0006807	nitrogen compound metabolic process	4						6	GO:0086065	cell communication involved in cardiac conduction	2.85387						15
													7	GO:0017145	stem cell division	2.16115						12	GO:0033559	unsaturated fatty acid metabolic process	2.284						13	GO:0036211	protein modification process	4						6	GO:0086064	cell communication by electrical coupling involved in cardiac conduction	2.85387						15
													7	GO:0048511	rhythmic process	2.09151						12	GO:0046457	prostanoid biosynthetic process	2.21467						13	GO:0016311	dephosphorylation	4						6	GO:0010644	cell communication by electrical coupling	2.76955						15
													7	GO:0006457	protein folding	1.73283						12	GO:0006692	prostanoid metabolic process	2.21467						13	GO:0043170	macromolecule metabolic process	4						6	GO:0001774	microglial cell activation	2.72125						15
													7	GO:0072657	protein localization to membrane	1.02872						12	GO:0001516	prostaglandin biosynthetic process	2.21467						13	GO:0035335	peptidyl-tyrosine dephosphorylation	4						6	GO:0061900	glial cell activation	2.72125						15
													7	GO:0008283	cell population proliferation	0.00921731						12	GO:0006693	prostaglandin metabolic process	2.21467						13	GO:0019538	protein metabolic process	4						6	GO:0002269	leukocyte activation involved in inflammatory response	2.72125						15
													8	GO:0043551	regulation of phosphatidylinositol 3-kinase activity	2.5376						12	GO:0006690	icosanoid metabolic process	2.17393						13	GO:0043412	macromolecule modification	4						6	GO:0042116	macrophage activation	2.67778						15
													8	GO:0043552	positive regulation of phosphatidylinositol 3-kinase activity	2.5376						12	GO:0006636	unsaturated fatty acid biosynthetic process	2.04096						13	GO:1901564	organonitrogen compound metabolic process	3.69897						6	GO:0002279	mast cell activation involved in immune response	2.58503						15
													8	GO:0090218	positive regulation of lipid kinase activity	2.5376						12	GO:0046456	icosanoid biosynthetic process	2.04096						13	GO:0032963	collagen metabolic process	3.09691						6	GO:0045576	mast cell activation	2.40894						15
													8	GO:0043550	regulation of lipid kinase activity	2.5376						12	GO:0036109	alpha-linolenic acid metabolic process	0.173925						13	GO:0030574	collagen catabolic process	3.09691						6	GO:0098743	cell aggregation	2.39794						15
													8	GO:0019216	regulation of lipid metabolic process	2.49485						12	GO:0043651	linoleic acid metabolic process	0.173925						13	GO:0006023	aminoglycan biosynthetic process	2.82391						6	GO:0001502	cartilage condensation	2.39794						15
													8	GO:0045834	positive regulation of lipid metabolic process	2.48149						13	GO:0019730	antimicrobial humoral response	2.284						13	GO:0006024	glycosaminoglycan biosynthetic process	2.82391						6	GO:0045058	T cell selection	2.19382						15
													9	GO:0071732	cellular response to nitric oxide	3.69897						13	GO:0019731	antibacterial humoral response	2.284						13	GO:0030206	chondroitin sulfate biosynthetic process	2.82391						6	GO:0045060	negative thymic T cell selection	2.19382						15
													9	GO:1902170	cellular response to reactive nitrogen species	3.69897						13	GO:0009617	response to bacterium	2.09691						13	GO:0030204	chondroitin sulfate metabolic process	2.82391						6	GO:0045061	thymic T cell selection	2.19382						15
													9	GO:0071731	response to nitric oxide	3.69897						13	GO:0042742	defense response to bacterium	2.09691						13	GO:0016553	base conversion or substitution editing	2.74473						6	GO:0043383	negative T cell selection	2.19382						15
													9	GO:0060359	response to ammonium ion	3.52288						13	GO:0098542	defense response to other organism	1.97881						13	GO:0009451	RNA modification	2.74473						6	GO:0002275	myeloid cell activation involved in immune response	1.93181						15
													9	GO:0097237	cellular response to toxic substance	3.09691						14	GO:0045862	positive regulation of proteolysis	3.1549						13	GO:0006382	adenosine to inosine editing	2.74473						6	GO:0043368	positive T cell selection	0.118615						15
													9	GO:1901699	cellular response to nitrogen compound	2.67778						14	GO:0030162	regulation of proteolysis	3.09691						13	GO:1903510	mucopolysaccharide metabolic process	2.69897						6	GO:0045059	positive thymic T cell selection	0.118615						16
													9	GO:1901698	response to nitrogen compound	2.48149						14	GO:0019222	regulation of metabolic process	2.92082						13	GO:0006022	aminoglycan metabolic process	2.69897						6	GO:0009987	cellular process	0.00217692						16
													9	GO:0071241	cellular response to inorganic substance	2.46852						14	GO:0060255	regulation of macromolecule metabolic process	2.50864						13	GO:0030203	glycosaminoglycan metabolic process	2.69897						7	GO:0065009	regulation of molecular function	2.79588						16
													9	GO:0009719	response to endogenous stimulus	2.36653						14	GO:0051173	positive regulation of nitrogen compound metabolic process	2.48149						13	GO:0018210	peptidyl-threonine modification	2.49485						7	GO:0033860	regulation of NAD(P)H oxidase activity	2.49485						16
													9	GO:0014075	response to amine	2.36653						14	GO:0051171	regulation of nitrogen compound metabolic process	2.38722						13	GO:0018243	protein O-linked glycosylation via threonine	2.49485						7	GO:0051353	positive regulation of oxidoreductase activity	2.49485						16
													9	GO:0010035	response to inorganic substance	2.3098						14	GO:0080090	regulation of primary metabolic process	2.35655						13	GO:0016266	O-glycan processing	2.4437						7	GO:0033864	positive regulation of NAD(P)H oxidase activity	2.49485						16
													9	GO:0071364	cellular response to epidermal growth factor stimulus	2.284						14	GO:0051246	regulation of protein metabolic process	2.29243						13	GO:0006486	protein glycosylation	2.4318						7	GO:0043462	regulation of ATP-dependent activity	2.48149						16
													9	GO:0070849	response to epidermal growth factor	2.284						14	GO:0051247	positive regulation of protein metabolic process	2.284						13	GO:0043413	macromolecule glycosylation	2.4318						7	GO:0032781	positive regulation of ATP-dependent activity	2.48149						16
													9	GO:0071495	cellular response to endogenous stimulus	2.24413						14	GO:0010954	positive regulation of protein processing	2.25964						13	GO:0006493	protein O-linked glycosylation	2.4318						7	GO:0044092	negative regulation of molecular function	2.18046						16
													9	GO:0070887	cellular response to chemical stimulus	2.22915						14	GO:1903319	positive regulation of protein maturation	2.25964						13	GO:0070085	glycosylation	2.4318						7	GO:0045761	regulation of adenylate cyclase activity	2.0655						16
													9	GO:0010243	response to organonitrogen compound	2.18046						14	GO:0010628	positive regulation of gene expression	2.25181						13	GO:0044272	sulfur compound biosynthetic process	2.39794						7	GO:0051350	negative regulation of lyase activity	2.0655						16
													9	GO:0070848	response to growth factor	2.1549						14	GO:2000377	regulation of reactive oxygen species metabolic process	2.13077						13	GO:0016070	RNA metabolic process	2.34679						7	GO:0007194	negative regulation of adenylate cyclase activity	2.0655						16
													9	GO:0032870	cellular response to hormone stimulus	2.14267						14	GO:0009893	positive regulation of metabolic process	2.11919						13	GO:0018209	peptidyl-serine modification	2.3279						7	GO:0051339	regulation of lyase activity	2.0655						16
													9	GO:1990089	response to nerve growth factor	2.06048						14	GO:0045915	positive regulation of catecholamine metabolic process	2.10791						13	GO:0018242	protein O-linked glycosylation via serine	2.3279						7	GO:0031280	negative regulation of cyclase activity	2.0655						17
													9	GO:0051716	cellular response to stimulus	2.03621						14	GO:0045964	positive regulation of dopamine metabolic process	2.10791						13	GO:0006790	sulfur compound metabolic process	2.20761						7	GO:0031279	regulation of cyclase activity	2.0655						17
													9	GO:0050896	response to stimulus	2.02228						14	GO:0033240	positive regulation of cellular amine metabolic process	2.10791						13	GO:0006793	phosphorus metabolic process	2.14874						7	GO:1905920	positive regulation of CoA-transferase activity	2.04576						17
													9	GO:0042221	response to chemical	1.92445						14	GO:0010468	regulation of gene expression	2.09691						13	GO:0006796	phosphate-containing compound metabolic process	2.14874						7	GO:1905918	regulation of CoA-transferase activity	2.04576						17
													9	GO:1901701	cellular response to oxygen-containing compound	1.84466						14	GO:0010604	positive regulation of macromolecule metabolic process	2.02687						13	GO:0018193	peptidyl-amino acid modification	1.9431						7	GO:0051341	regulation of oxidoreductase activity	1.97469						17
													9	GO:0010038	response to metal ion	1.83863						14	GO:1903317	regulation of protein maturation	2.01323						13	GO:0008152	metabolic process	0.732828						7	GO:0044093	positive regulation of molecular function	1.65758						18
													9	GO:0071363	cellular response to growth factor stimulus	1.61798						14	GO:0070613	regulation of protein processing	2.01323						13	GO:0044237	cellular metabolic process	0.00392635						7	GO:0043086	negative regulation of catalytic activity	1.61979						18
													9	GO:0071417	cellular response to organonitrogen compound	0.645892						14	GO:0042069	regulation of catecholamine metabolic process	1.92445						14	GO:0009653	anatomical structure morphogenesis	4						7	GO:0051338	regulation of transferase activity	1.51428						18
													10	GO:0044089	positive regulation of cellular component biogenesis	4						14	GO:0042053	regulation of dopamine metabolic process	1.92445						14	GO:0002009	morphogenesis of an epithelium	3.69897						7	GO:0050790	regulation of catalytic activity	1.46725						18
													10	GO:0044087	regulation of cellular component biogenesis	4						14	GO:0033238	regulation of cellular amine metabolic process	1.75449						14	GO:0030154	cell differentiation	3.69897						7	GO:0043085	positive regulation of catalytic activity	1.2644						18
													10	GO:1903598	positive regulation of gap junction assembly	4						14	GO:0031323	regulation of cellular metabolic process	1.10846						14	GO:0002244	hematopoietic progenitor cell differentiation	3.69897						8	GO:0010827	regulation of glucose transmembrane transport	4						18
													10	GO:1901888	regulation of cell junction assembly	4						15	GO:0021843	substrate-independent telencephalic tangential interneuron migration	2.60206						14	GO:0045165	cell fate commitment	3.69897						8	GO:0046326	positive regulation of glucose import	4						18
													10	GO:1901890	positive regulation of cell junction assembly	4						15	GO:0021830	interneuron migration from the subpallium to the cortex	2.60206						14	GO:0048729	tissue morphogenesis	3.52288						8	GO:0051049	regulation of transport	4						18
													10	GO:1903596	regulation of gap junction assembly	4						15	GO:0021826	substrate-independent telencephalic tangential migration	2.60206						14	GO:0097094	craniofacial suture morphogenesis	3.52288						8	GO:0032879	regulation of localization	4						18
													10	GO:2000010	positive regulation of protein localization to cell surface	3.52288						15	GO:0021853	cerebral cortex GABAergic interneuron migration	2.60206						14	GO:0048709	oligodendrocyte differentiation	3.39794						8	GO:0046324	regulation of glucose import	4						18
													10	GO:2000008	regulation of protein localization to cell surface	3.52288						15	GO:0001764	neuron migration	2.29243						14	GO:0046530	photoreceptor cell differentiation	3.22185						8	GO:0010828	positive regulation of glucose transmembrane transport	4						18
													10	GO:0065007	biological regulation	3.52288						15	GO:1904936	interneuron migration	2.29243						14	GO:0001754	eye photoreceptor cell differentiation	3.22185						8	GO:0034762	regulation of transmembrane transport	3.69897						18
													10	GO:0065008	regulation of biological quality	3.09691						15	GO:0022029	telencephalon cell migration	1.95468						14	GO:0060219	camera-type eye photoreceptor cell differentiation	3.22185						8	GO:0051050	positive regulation of transport	3.52288						18
													10	GO:0048522	positive regulation of cellular process	3.09691						15	GO:0016477	cell migration	1.40782						14	GO:0032502	developmental process	3.22185						8	GO:1903959	regulation of anion transmembrane transport	3.04576						18
													10	GO:0048518	positive regulation of biological process	2.85387						16	GO:0034655	nucleobase-containing compound catabolic process	2.20761						14	GO:0010001	glial cell differentiation	3.04576						8	GO:0002036	regulation of L-glutamate import across plasma membrane	3						18
													10	GO:1903829	positive regulation of protein localization	2.79588						16	GO:1901292	nucleoside phosphate catabolic process	2.20761						14	GO:0007164	establishment of tissue polarity	2.79588						8	GO:1903789	regulation of amino acid transmembrane transport	2.95861						18
													10	GO:0051130	positive regulation of cellular component organization	2.61979						16	GO:0009166	nucleotide catabolic process	2.20761						14	GO:0001736	establishment of planar polarity	2.79588						8	GO:0010958	regulation of amino acid import across plasma membrane	2.95861						18
													10	GO:0032880	regulation of protein localization	2.5376						16	GO:0009214	cyclic nucleotide catabolic process	2.20761						14	GO:0002062	chondrocyte differentiation	2.79588						8	GO:0034764	positive regulation of transmembrane transport	2.88606						18
													10	GO:0050794	regulation of cellular process	2.50864						16	GO:0009187	cyclic nucleotide metabolic process	2.20761						14	GO:0033327	Leydig cell differentiation	2.3279						8	GO:0044070	regulation of anion transport	2.82391						18
													10	GO:0042391	regulation of membrane potential	2.49485						16	GO:0046434	organophosphate catabolic process	2.05061						14	GO:0030182	neuron differentiation	2.3098						8	GO:0051955	regulation of amino acid transport	2.79588						18
													10	GO:0001508	action potential	2.49485						16	GO:0009117	nucleotide metabolic process	0.970616						14	GO:0048704	embryonic skeletal system morphogenesis	2.21467						8	GO:0032890	regulation of organic acid transport	2.63827						18
													10	GO:0060341	regulation of cellular localization	2.4437						17	GO:0009987	cellular process	3.69897						14	GO:0048701	embryonic cranial skeleton morphogenesis	2.21467						8	GO:0010766	negative regulation of sodium ion transport	2.5376						18
													10	GO:2000738	positive regulation of stem cell differentiation	2.42022						17	GO:0030048	actin filament-based movement	2.56864						14	GO:0050872	white fat cell differentiation	2.16115						8	GO:2000650	negative regulation of sodium ion transmembrane transporter activity	2.5376						18
													10	GO:0040012	regulation of locomotion	2.34679						17	GO:0070252	actin-mediated cell contraction	2.56864						14	GO:0048705	skeletal system morphogenesis	2.02228						8	GO:2000649	regulation of sodium ion transmembrane transporter activity	2.5376						18
													10	GO:0032879	regulation of localization	2.33724						17	GO:0086003	cardiac muscle cell contraction	2.56864						14	GO:0048562	embryonic organ morphogenesis	1.95078						8	GO:1902306	negative regulation of sodium ion transmembrane transport	2.5376						19
													10	GO:0050789	regulation of biological process	2.29243						17	GO:0051014	actin filament severing	2.5376						14	GO:0045444	fat cell differentiation	1.40012						8	GO:0051952	regulation of amine transport	2.52288						19
													10	GO:0098900	regulation of action potential	2.22185						17	GO:0061640	cytoskeleton-dependent cytokinesis	2.37675						14	GO:0030855	epithelial cell differentiation	1.2668						8	GO:1904063	negative regulation of cation transmembrane transport	2.49485						19
													10	GO:0045759	negative regulation of action potential	2.22185						17	GO:0000281	mitotic cytokinesis	2.37675						14	GO:0009887	animal organ morphogenesis	1.17393						8	GO:0032410	negative regulation of transporter activity	2.49485						20
													10	GO:0051153	regulation of striated muscle cell differentiation	2.14874						17	GO:0000910	cytokinesis	2.37675						14	GO:0003006	developmental process involved in reproduction	1.09205						8	GO:0034763	negative regulation of transmembrane transport	2.49485						20
													10	GO:0051155	positive regulation of striated muscle cell differentiation	2.10791						17	GO:0008366	axon ensheathment	2.11919						14	GO:0048869	cellular developmental process	0.080399						8	GO:0034766	negative regulation of ion transmembrane transport	2.49485						20
													10	GO:0090129	positive regulation of synapse maturation	2.09691						17	GO:0007272	ensheathment of neurons	2.11919						15	GO:0048519	negative regulation of biological process	3.30103						8	GO:0032413	negative regulation of ion transmembrane transporter activity	2.49485						20
													10	GO:0090128	regulation of synapse maturation	2.09691						17	GO:0032291	axon ensheathment in central nervous system	2.10237						15	GO:0051154	negative regulation of striated muscle cell differentiation	3.04576						8	GO:1902305	regulation of sodium ion transmembrane transport	2.49485						21
													10	GO:0051128	regulation of cellular component organization	2.08092						17	GO:0022010	central nervous system myelination	2.10237						15	GO:2000726	negative regulation of cardiac muscle cell differentiation	3.04576						8	GO:1901019	regulation of calcium ion transmembrane transporter activity	2.4318						21
													10	GO:0051147	regulation of muscle cell differentiation	2.07572						17	GO:0042552	myelination	2.07572						15	GO:1905207	regulation of cardiocyte differentiation	3.04576						8	GO:1903170	negative regulation of calcium ion transmembrane transport	2.4318						21
													10	GO:0030334	regulation of cell migration	2.03152						17	GO:0006457	protein folding	1.93554						15	GO:0051148	negative regulation of muscle cell differentiation	3.04576						8	GO:0051926	negative regulation of calcium ion transport	2.4318						21
													10	GO:2000736	regulation of stem cell differentiation	2.03152						17	GO:0030029	actin filament-based process	1.76955						15	GO:1905208	negative regulation of cardiocyte differentiation	3.04576						8	GO:1901020	negative regulation of calcium ion transmembrane transporter activity	2.4318						22
													10	GO:2000145	regulation of cell motility	2.01773						17	GO:1903047	mitotic cell cycle process	1.63078						15	GO:2000725	regulation of cardiac muscle cell differentiation	3.04576						8	GO:0002028	regulation of sodium ion transport	2.23657						22
													10	GO:0045597	positive regulation of cell differentiation	1.02228						17	GO:0022402	cell cycle process	1.14691						15	GO:0051153	regulation of striated muscle cell differentiation	2.63827						8	GO:1903288	positive regulation of potassium ion import across plasma membrane	2.20066						23
													10	GO:0045595	regulation of cell differentiation	0.50307						18	GO:0030913	paranodal junction assembly	2.49485						15	GO:0051147	regulation of muscle cell differentiation	2.48149						8	GO:1903286	regulation of potassium ion import	2.20066						23
													10	GO:0048519	negative regulation of biological process	0.120331						18	GO:0120192	tight junction assembly	2.18709						15	GO:0048523	negative regulation of cellular process	2.21467						8	GO:0043271	negative regulation of ion transport	2.16749						24
													11	GO:0071625	vocalization behavior	4						18	GO:0120193	tight junction organization	2.18709						15	GO:0045786	negative regulation of cell cycle	2.21467						8	GO:1903961	positive regulation of anion transmembrane transport	2.05061						24
													11	GO:0051703	biological process involved in intraspecies interaction between organisms	4						18	GO:0070830	bicellular tight junction assembly	2.18709						15	GO:0045930	negative regulation of mitotic cell cycle	2.21467						8	GO:0046824	positive regulation of nucleocytoplasmic transport	2.03621						24
													11	GO:0007610	behavior	4						18	GO:0007043	cell-cell junction assembly	2.17393						15	GO:0045596	negative regulation of cell differentiation	1.85699						8	GO:0042307	positive regulation of protein import into nucleus	2.03621						24
													11	GO:0009642	response to light intensity	4						18	GO:0045216	cell-cell junction organization	1.99568						15	GO:0051241	negative regulation of multicellular organismal process	0.982967						8	GO:0032388	positive regulation of intracellular transport	2.01323						24
													11	GO:0035176	social behavior	4						19	GO:0034114	regulation of heterotypic cell-cell adhesion	3.22185						16	GO:0071363	cellular response to growth factor stimulus	2.52288						8	GO:0032412	regulation of ion transmembrane transporter activity	1.88941						25
													11	GO:0032501	multicellular organismal process	4						19	GO:0070587	regulation of cell-cell adhesion involved in gastrulation	3.22185						16	GO:0071559	response to transforming growth factor beta	2.38722						8	GO:0051051	negative regulation of transport	1.55284						25
													11	GO:0030534	adult behavior	4						19	GO:0034115	negative regulation of heterotypic cell-cell adhesion	3.22185						16	GO:0071560	cellular response to transforming growth factor beta stimulus	2.38722						8	GO:1901379	regulation of potassium ion transmembrane transport	1.49485						25
													11	GO:0042297	vocal learning	3.52288						19	GO:0022408	negative regulation of cell-cell adhesion	2.284						16	GO:0071364	cellular response to epidermal growth factor stimulus	2.13668						8	GO:0034765	regulation of ion transmembrane transport	0.0259491						25
													11	GO:0098596	imitative learning	3.52288						19	GO:0022407	regulation of cell-cell adhesion	1.92812						16	GO:0070849	response to epidermal growth factor	2.13668						8	GO:0043269	regulation of ion transport	0.025028						26
													11	GO:0098598	learned vocalization behavior or vocal learning	3.52288						20	GO:0014002	astrocyte development	4						16	GO:0070848	response to growth factor	2.11351						8	GO:1904062	regulation of cation transmembrane transport	0.011441						26
													11	GO:0098597	observational learning	3.52288						20	GO:0048857	neural nucleus development	4						16	GO:0071495	cellular response to endogenous stimulus	0.769551						8	GO:0043270	positive regulation of ion transport	0.00921731						26
													11	GO:0009880	embryonic pattern specification	3.39794						20	GO:0048468	cell development	4						16	GO:0009719	response to endogenous stimulus	0.011441						8	GO:0034767	positive regulation of ion transmembrane transport	0.00524306						26
													11	GO:0035637	multicellular organismal signaling	3.22185						20	GO:0021782	glial cell development	4						17	GO:0007595	lactation	2.76955						8	GO:1903169	regulation of calcium ion transmembrane transport	0.00130484						26
													11	GO:0019226	transmission of nerve impulse	3.22185						20	GO:0048869	cellular developmental process	4						17	GO:0007589	body fluid secretion	2.4437						9	GO:0043933	protein-containing complex organization	4						26
													11	GO:0007638	mechanosensory behavior	3.1549						20	GO:0021762	substantia nigra development	4						17	GO:0097205	renal filtration	2.3098						9	GO:0070206	protein trimerization	4						26
													11	GO:0031223	auditory behavior	3.1549						20	GO:0030316	osteoclast differentiation	2.63827						17	GO:0003094	glomerular filtration	2.3098						9	GO:0065003	protein-containing complex assembly	4						26
													11	GO:0007389	pattern specification process	2.92082						20	GO:0030099	myeloid cell differentiation	2.4318						17	GO:0003008	system process	2.284						9	GO:0070207	protein homotrimerization	4						26
													11	GO:0007612	learning	2.79588						20	GO:0002573	myeloid leukocyte differentiation	2.4318						17	GO:0035810	positive regulation of urine volume	2.10791						9	GO:0008637	apoptotic mitochondrial changes	4						26
													11	GO:0009416	response to light stimulus	2.74473						20	GO:0030855	epithelial cell differentiation	2.24413						17	GO:0035809	regulation of urine volume	2.10791						9	GO:0007005	mitochondrion organization	4						26
													11	GO:0023052	signaling	2.61979						20	GO:0014003	oligodendrocyte development	2.17393						17	GO:0050878	regulation of body fluid levels	1.80688						9	GO:0051260	protein homooligomerization	4						26
													11	GO:0061744	motor behavior	2.60206						20	GO:0030154	cell differentiation	2.16115						17	GO:0003014	renal system process	1.05404						9	GO:0051259	protein complex oligomerization	4						26
													11	GO:0007611	learning or memory	2.5376						20	GO:0002521	leukocyte differentiation	2.10237						18	GO:0038138	ERBB4-ERBB4 signaling pathway	2.3098						9	GO:0043653	mitochondrial fragmentation involved in apoptotic process	3.69897						26
													11	GO:0050890	cognition	2.52288						20	GO:0048856	anatomical structure development	1.34294						18	GO:0038130	ERBB4 signaling pathway	2.3098						9	GO:0001836	release of cytochrome c from mitochondria	3.69897						26
													11	GO:0050877	nervous system process	2.52288						20	GO:1903131	mononuclear cell differentiation	0.0338583						18	GO:0038127	ERBB signaling pathway	1.48812						9	GO:0006996	organelle organization	3.52288						26
													11	GO:0009314	response to radiation	2.48149						20	GO:0048731	system development	0.000434512						19	GO:0034109	homotypic cell-cell adhesion	2.13077						9	GO:0051289	protein homotetramerization	2.35655						27
													11	GO:0003008	system process	2.39794						21	GO:0008038	neuron recognition	0.00480371						20	GO:2000010	positive regulation of protein localization to cell surface	2.56864						9	GO:0051262	protein tetramerization	2.35655						27
													11	GO:0009628	response to abiotic stimulus	2.34679						22	GO:0048260	positive regulation of receptor-mediated endocytosis	2.07572						20	GO:2000008	regulation of protein localization to cell surface	2.56864						9	GO:0071824	protein-DNA complex subunit organization	2.3098						28
													11	GO:0007600	sensory perception	0.718967						22	GO:0048259	regulation of receptor-mediated endocytosis	2.07572						20	GO:1903829	positive regulation of protein localization	2.12494						9	GO:0006325	chromatin organization	2.3098						28
													11	GO:0003012	muscle system process	0.581699						23	GO:0009713	catechol-containing compound biosynthetic process	2.01323						20	GO:1904778	positive regulation of protein localization to cell cortex	2						9	GO:0034728	nucleosome organization	2.3098						28
													11	GO:0007632	visual behavior	0.0390538						23	GO:0042416	dopamine biosynthetic process	2.01323						20	GO:1904776	regulation of protein localization to cell cortex	2						9	GO:0006334	nucleosome assembly	2.3098						28
													11	GO:0008306	associative learning	0.0296531						23	GO:0009309	amine biosynthetic process	2.01323						20	GO:0032880	regulation of protein localization	1.73049						9	GO:0006338	chromatin remodeling	2.3098						28
													12	GO:0038138	ERBB4-ERBB4 signaling pathway	2.22185						23	GO:0042401	cellular biogenic amine biosynthetic process	2.01323						20	GO:1904375	regulation of protein localization to cell periphery	1.70774						9	GO:0065004	protein-DNA complex assembly	2.3098						28
													12	GO:0038130	ERBB4 signaling pathway	2.22185						23	GO:0046189	phenol-containing compound biosynthetic process	2.01323						20	GO:1904377	positive regulation of protein localization to cell periphery	1.70774						9	GO:0043217	myelin maintenance	2.09151						28
													12	GO:0007173	epidermal growth factor receptor signaling pathway	2.20761						23	GO:0042423	catecholamine biosynthetic process	2.01323						21	GO:0048813	dendrite morphogenesis	2.50864						9	GO:0007009	plasma membrane organization	2.01773						28
													12	GO:0038127	ERBB signaling pathway	1.51145						23	GO:0006584	catecholamine metabolic process	1.57187						21	GO:0007409	axonogenesis	2.04096						9	GO:0022607	cellular component assembly	0.801343						28
													12	GO:0007169	transmembrane receptor protein tyrosine kinase signaling pathway	1.21254						23	GO:0042417	dopamine metabolic process	1.57187						21	GO:0048812	neuron projection morphogenesis	1.83565						9	GO:0016043	cellular component organization	0.02365						29
													13	GO:0060644	mammary gland epithelial cell differentiation	4						24	GO:0007164	establishment of tissue polarity	2.72125						22	GO:0048585	negative regulation of response to stimulus	2.50864						9	GO:0061024	membrane organization	0.000434512						29
													13	GO:0030855	epithelial cell differentiation	2.79588						24	GO:0001736	establishment of planar polarity	2.72125						22	GO:0048681	negative regulation of axon regeneration	2.36653						10	GO:0048799	animal organ maturation	3.39794						29
													13	GO:0002062	chondrocyte differentiation	2.46852						24	GO:0009653	anatomical structure morphogenesis	0.00174066						22	GO:0048679	regulation of axon regeneration	2.36653						10	GO:0021545	cranial nerve development	3						30
													13	GO:0002320	lymphoid progenitor cell differentiation	2.08092						25	GO:0016338	calcium-independent cell-cell adhesion via plasma membrane cell-adhesion molecules	2.63827						22	GO:0070570	regulation of neuron projection regeneration	2.36653						10	GO:0021675	nerve development	3						30
													13	GO:0002318	myeloid progenitor cell differentiation	2.02687						25	GO:0098742	cell-cell adhesion via plasma-membrane adhesion molecules	2.60206						22	GO:0070571	negative regulation of neuron projection regeneration	2.36653						10	GO:0071695	anatomical structure maturation	2.79588						31
													13	GO:0030099	myeloid cell differentiation	0.603801						25	GO:0098609	cell-cell adhesion	1.43415						22	GO:0046427	positive regulation of receptor signaling pathway via JAK-STAT	2.14267						10	GO:0022414	reproductive process	2.67778						31
													13	GO:0002244	hematopoietic progenitor cell differentiation	0.450997						26	GO:2000010	positive regulation of protein localization to cell surface	2.33724						22	GO:1904894	positive regulation of receptor signaling pathway via STAT	2.14267						10	GO:0021700	developmental maturation	2.63827						32
													13	GO:0030154	cell differentiation	0.076238						26	GO:2000008	regulation of protein localization to cell surface	2.33724						22	GO:0010642	negative regulation of platelet-derived growth factor receptor signaling pathway	2.07058						10	GO:0007568	aging	2.5376						32
													14	GO:1905459	regulation of vascular associated smooth muscle cell apoptotic process	2.95861						27	GO:1901342	regulation of vasculature development	2.08619						22	GO:1903035	negative regulation of response to wounding	2.0655						10	GO:0010259	multicellular organism aging	2.5376						32
													14	GO:0034391	regulation of smooth muscle cell apoptotic process	2.34679						27	GO:0045765	regulation of angiogenesis	2.08619						22	GO:1904892	regulation of receptor signaling pathway via STAT	2.02228						10	GO:0007565	female pregnancy	2.35655						33
													14	GO:0010660	regulation of muscle cell apoptotic process	2.11351						28	GO:0008637	apoptotic mitochondrial changes	1.66959						22	GO:0046425	regulation of receptor signaling pathway via JAK-STAT	2.02228						10	GO:0048066	developmental pigmentation	2.27572						34
													14	GO:0010656	negative regulation of muscle cell apoptotic process	2.11351						29	GO:0010631	epithelial cell migration	1.50307						22	GO:0009968	negative regulation of signal transduction	0.464706						10	GO:0044706	multi-multicellular organism process	2.25181						35
													14	GO:0034392	negative regulation of smooth muscle cell apoptotic process	2.11351						30	GO:0000041	transition metal ion transport	1.95861						22	GO:0009966	regulation of signal transduction	0.0814455						10	GO:0044703	multi-organism reproductive process	2.25181						36
													14	GO:0043066	negative regulation of apoptotic process	0.841638						31	GO:0120031	plasma membrane bounded cell projection assembly	0.00348833						22	GO:0009967	positive regulation of signal transduction	0.0584886						10	GO:0030916	otic vesicle formation	2.22185						37
													15	GO:0016553	base conversion or substitution editing	2.95861															23	GO:0070206	protein trimerization	2.24413						10	GO:0072175	epithelial tube formation	2.20066
													15	GO:0009451	RNA modification	2.95861															23	GO:0070207	protein homotrimerization	2.24413						10	GO:0072174	metanephric tubule formation	2.20066
													15	GO:0006382	adenosine to inosine editing	2.95861															23	GO:0051260	protein homooligomerization	2.01323						10	GO:0001838	embryonic epithelial tube formation	2.18046
													15	GO:0043412	macromolecule modification	2.92082															23	GO:0051289	protein homotetramerization	0.0105502						10	GO:0072079	nephron tubule formation	2.18046
													15	GO:0016070	RNA metabolic process	2.29243															23	GO:0051259	protein complex oligomerization	0						10	GO:0030238	male sex determination	2.1549
													15	GO:0036211	protein modification process	2.07572															24	GO:0008038	neuron recognition	1.17718						10	GO:0007530	sex determination	2.1549
													15	GO:0090304	nucleic acid metabolic process	2.00436															25	GO:0016477	cell migration	4						10	GO:0035148	tube formation	2.13668
													16	GO:0007589	body fluid secretion	3.30103															25	GO:0022029	telencephalon cell migration	4						10	GO:0048736	appendage development	2.11351
													16	GO:0007595	lactation	3.30103															25	GO:0021885	forebrain cell migration	4						10	GO:0060173	limb development	2.11351
													16	GO:0046903	secretion	2.79588															25	GO:0048870	cell motility	4						10	GO:0043473	pigmentation	1.93181
													16	GO:0050878	regulation of body fluid levels	2.30103															25	GO:0090497	mesenchymal cell migration	2.82391						10	GO:0003006	developmental process involved in reproduction	1.62893
													16	GO:0006810	transport	2.20761															25	GO:0001755	neural crest cell migration	2.82391						10	GO:0048856	anatomical structure development	0.863279
													16	GO:0051234	establishment of localization	2.16115															25	GO:0001667	ameboidal-type cell migration	2.49485						10	GO:0007567	parturition	0.118615
													17	GO:0007088	regulation of mitotic nuclear division	2.07572															25	GO:0008347	glial cell migration	2.27572						10	GO:0048869	cellular developmental process	0.0127808
													17	GO:0051783	regulation of nuclear division	2.07572															25	GO:0006929	substrate-dependent cell migration	2.04096						10	GO:0032502	developmental process	0.0105502
													17	GO:0045840	positive regulation of mitotic nuclear division	2.07572															25	GO:0010631	epithelial cell migration	0.0136762						10	GO:0045165	cell fate commitment	0.00480371
													17	GO:0051785	positive regulation of nuclear division	2.07572															26	GO:0043011	myeloid dendritic cell differentiation	2						10	GO:0008150	biological_process	0.00217692
													18	GO:0048584	positive regulation of response to stimulus	2.82391															26	GO:0001773	myeloid dendritic cell activation	2						10	GO:0048646	anatomical structure formation involved in morphogenesis	0.00174066
													18	GO:0046427	positive regulation of receptor signaling pathway via JAK-STAT	2.79588															27	GO:0007268	chemical synaptic transmission	1.64016						10	GO:0048731	system development	0.00174066
													18	GO:1904894	positive regulation of receptor signaling pathway via STAT	2.79588															28	GO:0007626	locomotory behavior	2.36653						10	GO:0001708	cell fate specification	0.000434512
													18	GO:0045747	positive regulation of Notch signaling pathway	2.76955															29	GO:1903598	positive regulation of gap junction assembly	2.16115						11	GO:0065008	regulation of biological quality	4
													18	GO:1904892	regulation of receptor signaling pathway via STAT	2.69897															29	GO:1903596	regulation of gap junction assembly	2.16115						11	GO:0003018	vascular process in circulatory system	3.22185
													18	GO:0046425	regulation of receptor signaling pathway via JAK-STAT	2.69897															30	GO:0006865	amino acid transport	1.25964						11	GO:0003013	circulatory system process	3.1549
													18	GO:0014068	positive regulation of phosphatidylinositol 3-kinase signaling	2.65758															31	GO:1901388	regulation of transforming growth factor beta activation	2.26761						11	GO:0090075	relaxation of muscle	3.1549
													18	GO:0014066	regulation of phosphatidylinositol 3-kinase signaling	2.65758															31	GO:0071634	regulation of transforming growth factor beta production	2.00436						11	GO:0055119	relaxation of cardiac muscle	3.1549
													18	GO:0008593	regulation of Notch signaling pathway	2.63827															32	GO:0008637	apoptotic mitochondrial changes	1.74232						11	GO:0003091	renal water homeostasis	2.85387
													18	GO:0009967	positive regulation of signal transduction	2.45593															32	GO:0006939	smooth muscle contraction	1.73993						11	GO:0150104	transport across blood-brain barrier	2.82391
													18	GO:0043568	positive regulation of insulin-like growth factor receptor signaling pathway	2.39794															33	GO:0050918	positive chemotaxis	2.61979						11	GO:0010232	vascular transport	2.82391
													18	GO:0043567	regulation of insulin-like growth factor receptor signaling pathway	2.39794															33	GO:0050919	negative chemotaxis	2.49485						11	GO:0003014	renal system process	2.63827
													18	GO:1902533	positive regulation of intracellular signal transduction	2.20761															33	GO:0006935	chemotaxis	1.53611						11	GO:0060048	cardiac muscle contraction	2.61979
													18	GO:0009966	regulation of signal transduction	1.76447															34	GO:0072348	sulfur compound transport	2.04576						11	GO:0006941	striated muscle contraction	2.61979
													18	GO:1902531	regulation of intracellular signal transduction	1.47756															34	GO:0006810	transport	0						11	GO:0007588	excretion	2.49485
													19	GO:0099537	trans-synaptic signaling	0.0154727															35	GO:0016485	protein processing	2.04576						11	GO:0097254	renal tubular secretion	2.49485
													20	GO:2000679	positive regulation of transcription regulatory region DNA binding	2.3279															36	GO:0071638	negative regulation of monocyte chemotactic protein-1 production	2.04096						11	GO:0035150	regulation of tube size	2.45593
													20	GO:0051098	regulation of binding	2.3279															36	GO:0032682	negative regulation of chemokine production	2.04096						11	GO:0097746	blood vessel diameter maintenance	2.45593
													20	GO:0043388	positive regulation of DNA binding	2.3279															37	GO:0090317	negative regulation of intracellular protein transport	2.07572						11	GO:0035296	regulation of tube diameter	2.45593
													20	GO:0051101	regulation of DNA binding	2.3279															37	GO:0042308	negative regulation of protein import into nucleus	2.07572						11	GO:0008217	regulation of blood pressure	2.34679
													20	GO:2000677	regulation of transcription regulatory region DNA binding	2.3279															37	GO:1900181	negative regulation of protein localization to nucleus	2.07572						11	GO:0008361	regulation of cell size	2.26761
													20	GO:0051099	positive regulation of binding	2.3279															37	GO:0046823	negative regulation of nucleocytoplasmic transport	2.07572						11	GO:0030277	maintenance of gastrointestinal epithelium	2.18709
													20	GO:0044093	positive regulation of molecular function	0.640165																								11	GO:0010669	epithelial structure maintenance	2.18709
													20	GO:0065009	regulation of molecular function	0.110698																								11	GO:0003012	muscle system process	2.1549
													20	GO:1904796	regulation of core promoter binding	0.0931265																								11	GO:0090066	regulation of anatomical structure size	2.14874
													20	GO:1904798	positive regulation of core promoter binding	0.0931265																								11	GO:0014820	tonic smooth muscle contraction	2.11351
													21	GO:0019934	cGMP-mediated signaling	3.52288																								11	GO:0003081	regulation of systemic arterial blood pressure by renin-angiotensin	2.11351
													21	GO:0007263	nitric oxide mediated signal transduction	3.52288																								11	GO:0001990	regulation of systemic arterial blood pressure by hormone	2.11351
													21	GO:0019935	cyclic-nucleotide-mediated signaling	3.30103																								11	GO:0014824	artery smooth muscle contraction	2.11351
													21	GO:0019932	second-messenger-mediated signaling	2.65758																								11	GO:0050886	endocrine process	2.11351
													21	GO:0035556	intracellular signal transduction	2.30103																								11	GO:0014829	vascular associated smooth muscle contraction	2.01773
													21	GO:0070371	ERK1 and ERK2 cascade	2.18046																								11	GO:0042310	vasoconstriction	2.01773
													21	GO:0000165	MAPK cascade	1.96658																								11	GO:0006936	muscle contraction	2.00877
													21	GO:0007186	G protein-coupled receptor signaling pathway	0.886057																								11	GO:0001894	tissue homeostasis	1.90658
													21	GO:0007165	signal transduction	0.853872																								11	GO:0022600	digestive system process	1.72816
													21	GO:0019933	cAMP-mediated signaling	0.033389																								11	GO:0006939	smooth muscle contraction	1.66354
													21	GO:0007166	cell surface receptor signaling pathway	0.00436481																								11	GO:0032535	regulation of cellular component size	1.23359
													22	GO:1902742	apoptotic process involved in development	2.42022																								11	GO:0003008	system process	0.0390538
													23	GO:0001667	ameboidal-type cell migration	2.52288																								12	GO:0030855	epithelial cell differentiation	3.30103
													23	GO:0090497	mesenchymal cell migration	2.34679																								12	GO:0060644	mammary gland epithelial cell differentiation	2.92082
													23	GO:0001755	neural crest cell migration	2.34679																								12	GO:0070306	lens fiber cell differentiation	2.74473
													23	GO:0016477	cell migration	1.88941																								12	GO:0060019	radial glial cell differentiation	2.48149
													23	GO:0010631	epithelial cell migration	1.63639																								12	GO:0021861	forebrain radial glial cell differentiation	2.48149
													24	GO:1902992	negative regulation of amyloid precursor protein catabolic process	2.4437																								12	GO:0060020	Bergmann glial cell differentiation	2.4318
													24	GO:1902430	negative regulation of amyloid-beta formation	2.4437																								12	GO:0048708	astrocyte differentiation	2.42022
													24	GO:0034249	negative regulation of cellular amide metabolic process	2.4437																								12	GO:0002062	chondrocyte differentiation	2.35655
													25	GO:0042509	regulation of tyrosine phosphorylation of STAT protein	2.95861																								12	GO:0061005	cell differentiation involved in kidney development	2.34679
													25	GO:0042531	positive regulation of tyrosine phosphorylation of STAT protein	2.95861																								12	GO:0048762	mesenchymal cell differentiation	2.12494
													26	GO:0021879	forebrain neuron differentiation	2.05061																								12	GO:0001837	epithelial to mesenchymal transition	2.12494
													26	GO:0021953	central nervous system neuron differentiation	1.60906																								12	GO:0061318	renal filtration cell differentiation	2.11919
													27	GO:0043691	reverse cholesterol transport	2.25964																								12	GO:0072311	glomerular epithelial cell differentiation	2.11919
													27	GO:0030301	cholesterol transport	1.9393																								12	GO:0035850	epithelial cell differentiation involved in kidney development	2.11919
																																								12	GO:0072112	podocyte differentiation	2.11919
																																								12	GO:0051145	smooth muscle cell differentiation	2.07058
																																								12	GO:0042692	muscle cell differentiation	2.07058
																																								12	GO:0060479	lung cell differentiation	2.07058
																																								12	GO:0060487	lung epithelial cell differentiation	2.07058
																																								12	GO:0060509	type I pneumocyte differentiation	2.07058
																																								12	GO:0060008	Sertoli cell differentiation	2.0655
																																								12	GO:0010001	glial cell differentiation	1.11295
																																								12	GO:0030154	cell differentiation	0.863279
																																								13	GO:1902229	regulation of intrinsic apoptotic signaling pathway in response to DNA damage	2.74473
																																								13	GO:2001243	negative regulation of intrinsic apoptotic signaling pathway	2.74473
																																								13	GO:1902230	negative regulation of intrinsic apoptotic signaling pathway in response to DNA damage	2.74473
																																								13	GO:0033029	regulation of neutrophil apoptotic process	2.63827
																																								13	GO:0033032	regulation of myeloid cell apoptotic process	2.63827
																																								13	GO:2001244	positive regulation of intrinsic apoptotic signaling pathway	2.4437
																																								13	GO:0090201	negative regulation of release of cytochrome c from mitochondria	2.35655
																																								13	GO:0010823	negative regulation of mitochondrion organization	2.35655
																																								13	GO:0090199	regulation of release of cytochrome c from mitochondria	2.35655
																																								13	GO:2001242	regulation of intrinsic apoptotic signaling pathway	2.3279
																																								13	GO:2001235	positive regulation of apoptotic signaling pathway	2.29243
																																								13	GO:2000106	regulation of leukocyte apoptotic process	2.29243
																																								13	GO:2001053	regulation of mesenchymal cell apoptotic process	2.22185
																																								13	GO:2001054	negative regulation of mesenchymal cell apoptotic process	2.22185
																																								13	GO:0010662	regulation of striated muscle cell apoptotic process	2.20066
																																								13	GO:0010821	regulation of mitochondrion organization	2.20066
																																								13	GO:0010661	positive regulation of muscle cell apoptotic process	2.20066
																																								13	GO:0010666	positive regulation of cardiac muscle cell apoptotic process	2.20066
																																								13	GO:0010665	regulation of cardiac muscle cell apoptotic process	2.20066
																																								13	GO:0010663	positive regulation of striated muscle cell apoptotic process	2.20066
																																								13	GO:2001233	regulation of apoptotic signaling pathway	2.14267
																																								13	GO:0043065	positive regulation of apoptotic process	2.13668
																																								13	GO:0042981	regulation of apoptotic process	2.12494
																																								13	GO:0043068	positive regulation of programmed cell death	2.11919
																																								13	GO:0010942	positive regulation of cell death	2.10791
																																								13	GO:0043067	regulation of programmed cell death	2.06048
																																								13	GO:2001234	negative regulation of apoptotic signaling pathway	1.96257
																																								13	GO:0009966	regulation of signal transduction	1.34486
																																								13	GO:0009967	positive regulation of signal transduction	1.19382
																																								13	GO:0043066	negative regulation of apoptotic process	0.705534
																																								13	GO:0010660	regulation of muscle cell apoptotic process	0.0118872
																																								14	GO:0071704	organic substance metabolic process	4
																																								14	GO:0043603	cellular amide metabolic process	4
																																								14	GO:0044249	cellular biosynthetic process	4
																																								14	GO:1901566	organonitrogen compound biosynthetic process	4
																																								14	GO:0006518	peptide metabolic process	4
																																								14	GO:0009058	biosynthetic process	4
																																								14	GO:1901564	organonitrogen compound metabolic process	4
																																								14	GO:0006575	cellular modified amino acid metabolic process	4
																																								14	GO:0019184	nonribosomal peptide biosynthetic process	4
																																								14	GO:0008152	metabolic process	4
																																								14	GO:0043043	peptide biosynthetic process	4
																																								14	GO:1901576	organic substance biosynthetic process	4
																																								14	GO:0042398	cellular modified amino acid biosynthetic process	4
																																								14	GO:0044237	cellular metabolic process	4
																																								14	GO:0006749	glutathione metabolic process	4
																																								14	GO:0043604	amide biosynthetic process	4
																																								14	GO:0006750	glutathione biosynthetic process	4
																																								14	GO:0006807	nitrogen compound metabolic process	3.52288
																																								14	GO:0009448	gamma-aminobutyric acid metabolic process	3.52288
																																								14	GO:0044271	cellular nitrogen compound biosynthetic process	3.22185
																																								14	GO:0034641	cellular nitrogen compound metabolic process	3.09691
																																								14	GO:0006790	sulfur compound metabolic process	3
																																								14	GO:0032787	monocarboxylic acid metabolic process	3
																																								14	GO:0006520	cellular amino acid metabolic process	3
																																								14	GO:0044272	sulfur compound biosynthetic process	2.88606
																																								14	GO:0044281	small molecule metabolic process	2.85387
																																								14	GO:0008652	cellular amino acid biosynthetic process	2.82391
																																								14	GO:0006082	organic acid metabolic process	2.58503
																																								14	GO:0019752	carboxylic acid metabolic process	2.58503
																																								14	GO:0072521	purine-containing compound metabolic process	2.26761
																																								14	GO:0046653	tetrahydrofolate metabolic process	2.23657
																																								14	GO:0006760	folic acid-containing compound metabolic process	2.23657
																																								14	GO:0009256	10-formyltetrahydrofolate metabolic process	2.23657
																																								14	GO:0046394	carboxylic acid biosynthetic process	2.22185
																																								14	GO:0016053	organic acid biosynthetic process	2.22185
																																								14	GO:0006590	thyroid hormone generation	2.21467
																																								14	GO:0042403	thyroid hormone metabolic process	2.21467
																																								14	GO:0072524	pyridine-containing compound metabolic process	2.10237
																																								14	GO:0044283	small molecule biosynthetic process	2.03152
																																								14	GO:0043648	dicarboxylic acid metabolic process	1.46597
																																								14	GO:0042445	hormone metabolic process	1.4437
																																								14	GO:1901360	organic cyclic compound metabolic process	0.576754
																																								15	GO:0080134	regulation of response to stress	2.92082
																																								15	GO:0060353	regulation of cell adhesion molecule production	2.74473
																																								15	GO:0120161	regulation of cold-induced thermogenesis	2.52288
																																								15	GO:0120162	positive regulation of cold-induced thermogenesis	2.52288
																																								15	GO:0003330	regulation of extracellular matrix constituent secretion	2.49485
																																								15	GO:1905330	regulation of morphogenesis of an epithelium	2.49485
																																								15	GO:1900048	positive regulation of hemostasis	2.4437
																																								15	GO:0030194	positive regulation of blood coagulation	2.4437
																																								15	GO:0090303	positive regulation of wound healing	2.4437
																																								15	GO:1903036	positive regulation of response to wounding	2.4437
																																								15	GO:0050820	positive regulation of coagulation	2.4437
																																								15	GO:1905332	positive regulation of morphogenesis of an epithelium	2.38722
																																								15	GO:0043576	regulation of respiratory gaseous exchange	2.29243
																																								15	GO:0002087	regulation of respiratory gaseous exchange by nervous system process	2.29243
																																								15	GO:0044065	regulation of respiratory system process	2.29243
																																								15	GO:0061046	regulation of branching involved in lung morphogenesis	2.22915
																																								15	GO:0090660	cerebrospinal fluid circulation	2.20761
																																								15	GO:1903053	regulation of extracellular matrix organization	2.18709
																																								15	GO:0035815	positive regulation of renal sodium excretion	2.17393
																																								15	GO:0044062	regulation of excretion	2.17393
																																								15	GO:0035813	regulation of renal sodium excretion	2.17393
																																								15	GO:1903055	positive regulation of extracellular matrix organization	2.17393
																																								15	GO:0098801	regulation of renal system process	2.17393
																																								15	GO:0060688	regulation of morphogenesis of a branching structure	2.13668
																																								15	GO:0030193	regulation of blood coagulation	2.13668
																																								15	GO:1900046	regulation of hemostasis	2.13668
																																								15	GO:0061041	regulation of wound healing	2.13668
																																								15	GO:0050818	regulation of coagulation	2.13668
																																								15	GO:0070169	positive regulation of biomineral tissue development	2.10791
																																								15	GO:0110151	positive regulation of biomineralization	2.10791
																																								15	GO:0045778	positive regulation of ossification	2.10791
																																								15	GO:0030501	positive regulation of bone mineralization	2.10791
																																								15	GO:1901203	positive regulation of extracellular matrix assembly	2.09151
																																								15	GO:1900078	positive regulation of cellular response to insulin stimulus	2.09151
																																								15	GO:0051239	regulation of multicellular organismal process	2.0655
																																								15	GO:0110110	positive regulation of animal organ morphogenesis	2.04576
																																								15	GO:0010744	positive regulation of macrophage derived foam cell differentiation	2.03152
																																								15	GO:0090184	positive regulation of kidney development	2.03152
																																								15	GO:0010743	regulation of macrophage derived foam cell differentiation	2.03152
																																								15	GO:2000027	regulation of animal organ morphogenesis	2.02228
																																								15	GO:0090183	regulation of kidney development	2.01773
																																								15	GO:0090189	regulation of branching involved in ureteric bud morphogenesis	1.93554
																																								15	GO:1903034	regulation of response to wounding	1.67985
																																								15	GO:0051240	positive regulation of multicellular organismal process	1.63078
																																								15	GO:1903530	regulation of secretion by cell	1.07935
																																								15	GO:0048518	positive regulation of biological process	1.03905
																																								15	GO:0044057	regulation of system process	1.02919
																																								15	GO:0048584	positive regulation of response to stimulus	1.02641
																																								15	GO:0022603	regulation of anatomical structure morphogenesis	0.860121
																																								15	GO:0050793	regulation of developmental process	0.812479
																																								15	GO:0051094	positive regulation of developmental process	0.809668
																																								15	GO:0048522	positive regulation of cellular process	0.730487
																																								15	GO:0045595	regulation of cell differentiation	0.67162
																																								15	GO:2000026	regulation of multicellular organismal development	0.555955
																																								15	GO:0045597	positive regulation of cell differentiation	0.533132
																																								15	GO:0048519	negative regulation of biological process	0.239578
																																								15	GO:0048585	negative regulation of response to stimulus	0.0670192
																																								15	GO:0050794	regulation of cellular process	0.0433514
																																								15	GO:0044089	positive regulation of cellular component biogenesis	0.0268721
																																								15	GO:0050789	regulation of biological process	0.02365
																																								15	GO:0051128	regulation of cellular component organization	0.00348833
																																								15	GO:0050877	nervous system process	0.00305075
																																								15	GO:0051130	positive regulation of cellular component organization	0.00261362
																																								16	GO:0002026	regulation of the force of heart contraction	2.85387
																																								16	GO:0045823	positive regulation of heart contraction	2.60206
																																								16	GO:1903524	positive regulation of blood circulation	2.60206
																																								16	GO:0045932	negative regulation of muscle contraction	2.56864
																																								16	GO:0045988	negative regulation of striated muscle contraction	2.56864
																																								16	GO:1903523	negative regulation of blood circulation	2.46852
																																								16	GO:0045822	negative regulation of heart contraction	2.46852
																																								16	GO:0019229	regulation of vasoconstriction	2.34679
																																								16	GO:0051241	negative regulation of multicellular organismal process	2.24413
																																								16	GO:0006942	regulation of striated muscle contraction	2.20761
																																								16	GO:0008016	regulation of heart contraction	2.20066
																																								16	GO:1903522	regulation of blood circulation	2.20066
																																								16	GO:0010882	regulation of cardiac muscle contraction by calcium ion signaling	2.09151
																																								16	GO:0051279	regulation of release of sequestered calcium ion into cytosol	2.09151
																																								16	GO:0010881	regulation of cardiac muscle contraction by regulation of the release of sequestered calcium ion	2.09151
																																								16	GO:0010880	regulation of release of sequestered calcium ion into cytosol by sarcoplasmic reticulum	2.09151
																																								16	GO:1903779	regulation of cardiac conduction	2.07058
																																								16	GO:0055117	regulation of cardiac muscle contraction	2.00877
																																								16	GO:0006937	regulation of muscle contraction	1.73755
																																								17	GO:0097190	apoptotic signaling pathway	3
																																								17	GO:0097193	intrinsic apoptotic signaling pathway	2.49485
																																								17	GO:0030509	BMP signaling pathway	2.34679
																																								17	GO:0007178	transmembrane receptor protein serine/threonine kinase signaling pathway	2.30103
																																								17	GO:0060831	smoothened signaling pathway involved in dorsal/ventral neural tube patterning	2.284
																																								17	GO:0007224	smoothened signaling pathway	2.27572
																																								17	GO:0038138	ERBB4-ERBB4 signaling pathway	2.25964
																																								17	GO:0038130	ERBB4 signaling pathway	2.25964
																																								17	GO:0097191	extrinsic apoptotic signaling pathway	2.25181
																																								17	GO:0007167	enzyme-linked receptor protein signaling pathway	2.1549
																																								17	GO:0060070	canonical Wnt signaling pathway	2.05061
																																								17	GO:0016055	Wnt signaling pathway	2.05061
																																								17	GO:1905114	cell surface receptor signaling pathway involved in cell-cell signaling	1.88941
																																								17	GO:0038127	ERBB signaling pathway	1.70774
																																								17	GO:0035556	intracellular signal transduction	1.61798
																																								17	GO:0007169	transmembrane receptor protein tyrosine kinase signaling pathway	1.45842
																																								17	GO:0007186	G protein-coupled receptor signaling pathway	1.07676
																																								17	GO:0007165	signal transduction	0.000434512
																																								17	GO:0007166	cell surface receptor signaling pathway	0
																																								18	GO:0008283	cell population proliferation	4
																																								18	GO:0014009	glial cell proliferation	2.92082
																																								18	GO:0061518	microglial cell proliferation	2.79588
																																								18	GO:0061517	macrophage proliferation	2.79588
																																								18	GO:0035988	chondrocyte proliferation	2.69897
																																								18	GO:0048144	fibroblast proliferation	2.49485
																																								18	GO:0070661	leukocyte proliferation	2.33724
																																								18	GO:0021846	cell proliferation in forebrain	2.27572
																																								18	GO:0061351	neural precursor cell proliferation	2.13668
																																								18	GO:0010463	mesenchymal cell proliferation	2.12494
																																								18	GO:0007405	neuroblast proliferation	2.10237
																																								18	GO:0033002	muscle cell proliferation	2.09151
																																								18	GO:0048659	smooth muscle cell proliferation	2.09151
																																								18	GO:0072089	stem cell proliferation	2.03152
																																								18	GO:0032943	mononuclear cell proliferation	0.0231917
																																								18	GO:0050673	epithelial cell proliferation	0.011441
																																								19	GO:0051171	regulation of nitrogen compound metabolic process	3
																																								19	GO:0031326	regulation of cellular biosynthetic process	2.88606
																																								19	GO:2000609	regulation of thyroid hormone generation	2.85387
																																								19	GO:0080090	regulation of primary metabolic process	2.63827
																																								19	GO:0006521	regulation of cellular amino acid metabolic process	2.63827
																																								19	GO:0000820	regulation of glutamine family amino acid metabolic process	2.63827
																																								19	GO:0045429	positive regulation of nitric oxide biosynthetic process	2.52288
																																								19	GO:0031329	regulation of cellular catabolic process	2.52288
																																								19	GO:0062012	regulation of small molecule metabolic process	2.46852
																																								19	GO:1905907	negative regulation of amyloid fibril formation	2.46852
																																								19	GO:0032434	regulation of proteasomal ubiquitin-dependent protein catabolic process	2.45593
																																								19	GO:0032436	positive regulation of proteasomal ubiquitin-dependent protein catabolic process	2.45593
																																								19	GO:0043455	regulation of secondary metabolic process	2.4318
																																								19	GO:0048021	regulation of melanin biosynthetic process	2.4318
																																								19	GO:1900376	regulation of secondary metabolite biosynthetic process	2.4318
																																								19	GO:0031331	positive regulation of cellular catabolic process	2.40894
																																								19	GO:1904407	positive regulation of nitric oxide metabolic process	2.39794
																																								19	GO:0010565	regulation of cellular ketone metabolic process	2.36653
																																								19	GO:0045428	regulation of nitric oxide biosynthetic process	2.35655
																																								19	GO:1902992	negative regulation of amyloid precursor protein catabolic process	2.34679
																																								19	GO:1902430	negative regulation of amyloid-beta formation	2.34679
																																								19	GO:0034249	negative regulation of cellular amide metabolic process	2.34679
																																								19	GO:0032350	regulation of hormone metabolic process	2.3098
																																								19	GO:0009896	positive regulation of catabolic process	2.26761
																																								19	GO:0080164	regulation of nitric oxide metabolic process	2.24413
																																								19	GO:0043470	regulation of carbohydrate catabolic process	2.18709
																																								19	GO:0006110	regulation of glycolytic process	2.18709
																																								19	GO:0045821	positive regulation of glycolytic process	2.18709
																																								19	GO:0043467	regulation of generation of precursor metabolites and energy	2.18046
																																								19	GO:0009894	regulation of catabolic process	2.16115
																																								19	GO:0009889	regulation of biosynthetic process	2.1549
																																								19	GO:1901800	positive regulation of proteasomal protein catabolic process	2.14874
																																								19	GO:0061136	regulation of proteasomal protein catabolic process	2.14874
																																								19	GO:1902004	positive regulation of amyloid-beta formation	2.13668
																																								19	GO:1902993	positive regulation of amyloid precursor protein catabolic process	2.13668
																																								19	GO:2000060	positive regulation of ubiquitin-dependent protein catabolic process	2.11919
																																								19	GO:2000058	regulation of ubiquitin-dependent protein catabolic process	2.11919
																																								19	GO:0031328	positive regulation of cellular biosynthetic process	2.11351
																																								19	GO:0034248	regulation of cellular amide metabolic process	2.10237
																																								19	GO:0019219	regulation of nucleobase-containing compound metabolic process	2.09691
																																								19	GO:0045913	positive regulation of carbohydrate metabolic process	2.04576
																																								19	GO:1903578	regulation of ATP metabolic process	2.02687
																																								19	GO:1900542	regulation of purine nucleotide metabolic process	2.02687
																																								19	GO:0045981	positive regulation of nucleotide metabolic process	2.02687
																																								19	GO:1900544	positive regulation of purine nucleotide metabolic process	2.02687
																																								19	GO:0006140	regulation of nucleotide metabolic process	2.02687
																																								19	GO:1903580	positive regulation of ATP metabolic process	2.02687
																																								19	GO:0033238	regulation of cellular amine metabolic process	2.02228
																																								19	GO:0006109	regulation of carbohydrate metabolic process	1.96257
																																								19	GO:0042176	regulation of protein catabolic process	1.95078
																																								19	GO:0045732	positive regulation of protein catabolic process	1.9431
																																								19	GO:1903050	regulation of proteolysis involved in protein catabolic process	1.9431
																																								19	GO:1902003	regulation of amyloid-beta formation	1.9431
																																								19	GO:1903052	positive regulation of proteolysis involved in protein catabolic process	1.9431
																																								19	GO:0031323	regulation of cellular metabolic process	1.85699
																																								19	GO:0019222	regulation of metabolic process	1.61439
																																								19	GO:0051248	negative regulation of protein metabolic process	1.46471
																																								19	GO:0051173	positive regulation of nitrogen compound metabolic process	1.43297
																																								19	GO:0051246	regulation of protein metabolic process	1.10292
																																								19	GO:0009893	positive regulation of metabolic process	0.709965
																																								19	GO:0031325	positive regulation of cellular metabolic process	0.66354
																																								20	GO:0070527	platelet aggregation	2.40894
																																								20	GO:0034109	homotypic cell-cell adhesion	2.12494
																																								20	GO:0098609	cell-cell adhesion	0.000434512
																																								21	GO:0070327	thyroid hormone transport	2.63827
																																								21	GO:0009914	hormone transport	2.34679
																																								21	GO:0010817	regulation of hormone levels	2.27572
																																								21	GO:0042391	regulation of membrane potential	2.27572
																																								21	GO:2000846	regulation of corticosteroid hormone secretion	2.26761
																																								21	GO:2000831	regulation of steroid hormone secretion	2.26761
																																								21	GO:2000858	regulation of aldosterone secretion	2.26761
																																								21	GO:2000855	regulation of mineralocorticoid secretion	2.26761
																																								21	GO:0044060	regulation of endocrine process	2.18709
																																								21	GO:0086001	cardiac muscle cell action potential	2
																																								21	GO:0086002	cardiac muscle cell action potential involved in contraction	2
																																								21	GO:0086014	atrial cardiac muscle cell action potential	2
																																								21	GO:0046883	regulation of hormone secretion	1.81531
																																								21	GO:0001508	action potential	1.40782
																																								22	GO:0010517	regulation of phospholipase activity	2.284
																																								22	GO:0010518	positive regulation of phospholipase activity	2.284
																																								22	GO:0060193	positive regulation of lipase activity	2.23657
																																								22	GO:0060191	regulation of lipase activity	2.23657
																																								23	GO:0042127	regulation of cell population proliferation	3.09691
																																								23	GO:1905897	regulation of response to endoplasmic reticulum stress	2.76955
																																								23	GO:1903573	negative regulation of response to endoplasmic reticulum stress	2.76955
																																								23	GO:2001020	regulation of response to DNA damage stimulus	2.74473
																																								23	GO:0060354	negative regulation of cell adhesion molecule production	2.74473
																																								23	GO:2001021	negative regulation of response to DNA damage stimulus	2.74473
																																								23	GO:0072091	regulation of stem cell proliferation	2.65758
																																								23	GO:0070445	regulation of oligodendrocyte progenitor proliferation	2.63827
																																								23	GO:2000647	negative regulation of stem cell proliferation	2.45593
																																								23	GO:0008284	positive regulation of cell population proliferation	2.30103
																																								23	GO:0010464	regulation of mesenchymal cell proliferation	2.27572
																																								23	GO:0002053	positive regulation of mesenchymal cell proliferation	2.27572
																																								23	GO:2000648	positive regulation of stem cell proliferation	2.23657
																																								23	GO:0060043	regulation of cardiac muscle cell proliferation	2.22185
																																								23	GO:0060045	positive regulation of cardiac muscle cell proliferation	2.22185
																																								23	GO:0080135	regulation of cellular response to stress	2.16749
																																								23	GO:2000136	regulation of cell proliferation involved in heart morphogenesis	2.1549
																																								23	GO:2000138	positive regulation of cell proliferation involved in heart morphogenesis	2.1549
																																								23	GO:2000177	regulation of neural precursor cell proliferation	2.07572
																																								23	GO:0060252	positive regulation of glial cell proliferation	2.06048
																																								23	GO:1904707	positive regulation of vascular associated smooth muscle cell proliferation	2
																																								23	GO:1904705	regulation of vascular associated smooth muscle cell proliferation	2
																																								23	GO:0048661	positive regulation of smooth muscle cell proliferation	1.73518
																																								23	GO:0048660	regulation of smooth muscle cell proliferation	1.48413
																																								23	GO:0008285	negative regulation of cell population proliferation	1.12726
																																								23	GO:0050678	regulation of epithelial cell proliferation	0.906578
																																								23	GO:0048523	negative regulation of cellular process	0.866461
																																								24	GO:0044788	modulation by host of viral process	2.09151
																																								24	GO:0044794	positive regulation by host of viral process	2.09151
																																								24	GO:0051851	modulation by host of symbiont process	1.48812
																																								25	GO:0046034	ATP metabolic process	2.52288
																																								25	GO:0009205	purine ribonucleoside triphosphate metabolic process	2.52288
																																								25	GO:0009141	nucleoside triphosphate metabolic process	2.52288
																																								25	GO:0009199	ribonucleoside triphosphate metabolic process	2.52288
																																								25	GO:0009144	purine nucleoside triphosphate metabolic process	2.52288
																																								25	GO:0009150	purine ribonucleotide metabolic process	2.26761
																																								25	GO:0006163	purine nucleotide metabolic process	2.26761
																																								25	GO:0009259	ribonucleotide metabolic process	2.26761
																																								25	GO:0009117	nucleotide metabolic process	2.23657
																																								25	GO:0006753	nucleoside phosphate metabolic process	2.23657
																																								25	GO:0006739	NADP metabolic process	2.10237
																																								25	GO:0006740	NADPH regeneration	2.10237
																																								25	GO:0019362	pyridine nucleotide metabolic process	2.10237
																																								25	GO:0046496	nicotinamide nucleotide metabolic process	2.10237
																																								25	GO:0006757	ATP generation from ADP	0.118615
																																								26	GO:0048667	cell morphogenesis involved in neuron differentiation	2.88606
																																								26	GO:0007164	establishment of tissue polarity	2.85387
																																								26	GO:0001736	establishment of planar polarity	2.85387
																																								26	GO:0000902	cell morphogenesis	2.72125
																																								26	GO:0009887	animal organ morphogenesis	2.56864
																																								26	GO:0000904	cell morphogenesis involved in differentiation	2.31876
																																								26	GO:0060363	cranial suture morphogenesis	2.31876
																																								26	GO:0035108	limb morphogenesis	2.3098
																																								26	GO:0035107	appendage morphogenesis	2.3098
																																								26	GO:0048593	camera-type eye morphogenesis	2.26761
																																								26	GO:0072132	mesenchyme morphogenesis	2.19382
																																								26	GO:0003203	endocardial cushion morphogenesis	2.19382
																																								26	GO:0048592	eye morphogenesis	2.11919
																																								26	GO:0090596	sensory organ morphogenesis	2.01323
																																								26	GO:0048048	embryonic eye morphogenesis	1.55909
																																								26	GO:0009653	anatomical structure morphogenesis	0.673664
																																								26	GO:0048598	embryonic morphogenesis	0.651695
																																								26	GO:0048562	embryonic organ morphogenesis	0.0282604
																																								26	GO:0048729	tissue morphogenesis	0.00217692
																																								26	GO:0097094	craniofacial suture morphogenesis	0.00217692
																																								27	GO:1901214	regulation of neuron death	2.10237
																																								28	GO:0019935	cyclic-nucleotide-mediated signaling	0.080399
																																								29	GO:0048260	positive regulation of receptor-mediated endocytosis	2.10791
																																								29	GO:0048259	regulation of receptor-mediated endocytosis	2.10791
																																								30	GO:0007597	blood coagulation, intrinsic pathway	2.63827
																																								30	GO:0072376	protein activation cascade	2.60206
																																								30	GO:0072378	blood coagulation, fibrin clot formation	2.52288
																																								31	GO:1904796	regulation of core promoter binding	2.06048
																																								31	GO:1904798	positive regulation of core promoter binding	2.06048
																																								31	GO:2000677	regulation of transcription regulatory region DNA binding	1.67366
																																								32	GO:0042509	regulation of tyrosine phosphorylation of STAT protein	2.0655
																																								32	GO:0042531	positive regulation of tyrosine phosphorylation of STAT protein	2.0655
																																								33	GO:0050927	positive regulation of positive chemotaxis	2.00436
																																								34	GO:0070242	thymocyte apoptotic process	2.49485
																																								34	GO:0071887	leukocyte apoptotic process	2.49485
																																								34	GO:0070231	T cell apoptotic process	2.49485
																																								34	GO:0070227	lymphocyte apoptotic process	2.49485
																																								34	GO:0006915	apoptotic process	0.00656377
																																								35	GO:0021953	central nervous system neuron differentiation	2.284
																																								36	GO:0009615	response to virus	2.23657
[truncated: 3 more columns]

## Sheet: Table 5.3
Supplementary Table 5.3 CellGO basic outputs of 250 marker genes through dataset 2. The table contains the basic outputs of CellGO, including cell type-specific P-values of pathways and activities of genes within each pathway. GO_ID: The ID of a GO term. GO_Name: The name of a GO term. Type: The pathway type of a GO term. Genes: Genes included in both the pathway and the input gene list. Leafnode…
GO_id	GO_name	Type	Genes	Leafnodes	Active score_ExN	Pvalue_ExN	Gene contribution score_ExN	Active score_InN	Pvalue_InN	Gene contribution score_InN	Active score_Oligo	Pvalue_Oligo	Gene contribution score_Oligo	Active score_OPC	Pvalue_OPC	Gene contribution score_OPC	Active score_Astro	Pvalue_Astro	Gene contribution score_Astro	Active score_Microglia	Pvalue_Microglia	Gene contribution score_Microglia	Number of genes_total	Number of genes_appear	Pvalue_fisher exact test
GO:0000018	regulation of DNA recombination	biological_process	['PTPRC']	FALSE	0.0158	0.686	[-0.0]	-0.0201	0.711	[-0.0]	-0.105	0.842	[-0.0017]	-0.196	0.895	[-0.00269]	0.576	0.0358	[0.00537]	0.913	0.0181	[0.00386]	134	1	0.843
GO:0000041	transition metal ion transport	biological_process	['SLC39A12', 'TF']	FALSE	0.054	0.304	[-0.0, 0.000941]	-0.292	0.881	[-0.0, -0.0109]	2.73	0.011	[-0.0, 0.0703]	-1.02	0.971	[-0.0, -0.0198]	-1.02	0.97	[-0.0, -0.0139]	-0.811	0.973	[-0.0, -0.00493]	102	2	0.413
GO:0000101	sulfur amino acid transport	biological_process	['SLC1A2']	TRUE	1.69	0.0169	[0.0364]	-4.4	0.995	[-0.125]	-13.4	1	[-0.239]	9.97	0.0019	[0.139]	21.6	0	[0.21]	0.00636	0.844	[-0.0]	9	1	0.128
GO:0000820	regulation of glutamine family amino acid metabolic process	biological_process	['SLC7A11']	TRUE	0.156	0.13	[0.00305]	-1.01	0.972	[-0.0283]	-0.609	0.963	[-0.0107]	-1.12	0.98	[-0.0156]	6.4	0.0023	[0.062]	-2.72	0.994	[-0.0116]	8	1	0.116
GO:0001658	branching involved in ureteric bud morphogenesis	biological_process	['GLI3', 'SOX9']	TRUE	0.0235	0.553	[-0.0, -0.0]	-0.187	0.835	[-0.00397, -0.00257]	-0.416	0.923	[-0.00619, -0.00413]	-0.00603	0.558	[-0.0, -0.0]	2.03	0.0137	[0.0162, 0.0103]	-0.597	0.964	[-0.00203, -0.00161]	44	2	0.128
GO:0001678	cellular glucose homeostasis	biological_process	['AQP4', 'GJB6', 'TREM2']	FALSE	0.0297	0.495	[-0.0, -0.0, -0.0]	-0.0338	0.573	[-0.0, -0.0, -0.0]	-0.339	0.882	[-0.00993, -0.0, -0.0]	-0.606	0.934	[-0.0144, -0.0, -0.0]	2.02	0.0172	[0.0275, 0.00457, -0.0]	0.00859	0.657	[-0.0, -0.0, -0.0]	86	3	0.12
GO:0001779	natural killer cell differentiation	biological_process	['PTPRC']	TRUE	0.0158	0.686	[-0.0]	-0.0201	0.711	[-0.0]	-0.37	0.938	[-0.00643]	-0.00276	0.713	[-0.0]	0.973	0.0207	[0.00923]	-0.101	0.927	[-0.000456]	17	1	0.218
GO:0001782	B cell homeostasis	biological_process	['NCKAP1L']	TRUE	0.0158	0.686	[-0.0]	-0.0201	0.711	[-0.0]	-0.0739	0.813	[-0.00114]	-0.00276	0.713	[-0.0]	0.0234	0.761	[-0.0]	2.33	0.0071	[0.00988]	29	1	0.336
GO:0001818	negative regulation of cytokine production	biological_process	['APOD', 'AQP4', 'CD83', 'CD84', 'CX3CR1', 'HAVCR2', 'IGF1', 'LAPTM5', 'NCKAP1L', 'PTPRC', 'TREM2', 'TYROBP']	FALSE	-1.12	0.931	[-0.0132, -0.0, 0.0038, -0.0, -0.0, 0.000264, -0.0807, -0.0, -0.0, -0.0, -0.0, -0.0]	0.619	0.145	[-0.0156, -0.000919, -0.00519, -0.0, -0.0, -0.000272, 0.0908, -0.0, -0.0, -0.0, -0.0, -0.0]	-0.2	0.648	[0.0274, -0.0262, -0.0, -0.0, -0.00483, -0.0, -0.00207, -0.00158, -0.0, -0.00324, -0.0, -0.0]	0.191	0.223	[0.0377, -0.0163, -0.0, -0.0, -0.00511, -0.000715, -0.00929, -0.0, 0.00136, -0.0, -0.0, 0.00171]	0.709	0.0965	[-0.0254, 0.0477, -0.0, -0.0, -0.00151, -0.0, -0.0, -0.0, -0.0, -0.0, -0.0, -0.0]	4.46	0.0043	[-0.00113, -0.000707, -0.0, -0.0, 0.0273, 0.00306, -0.0, 0.0127, 0.00204, 0.0158, -0.0, 0.006]	287	12	0.000803
GO:0001819	positive regulation of cytokine production	biological_process	['AGT', 'AIF1', 'C3AR1', 'C5AR1', 'CCL3', 'CD14', 'CD83', 'CD84', 'CD86', 'CSF1R', 'F3', 'FCER1G', 'HAVCR2', 'IL1A', 'KIT', 'LAPTM5', 'MBP', 'PRKCQ', 'PTAFR', 'PTPRC', 'SULF2', 'TLR2', 'TLR7', 'TREM2', 'TYROBP']	FALSE	-0.652	0.825	[-0.0033, -0.0, -0.0, -0.0, -0.0, -0.0, -0.0, -0.0, -0.0, -0.0, -0.0, -0.0, -0.000214, -0.0, -0.0219, -0.0, -0.0453, 0.00121, -0.0, -0.0, -0.0114, -0.0, -0.0, -0.0, -0.0]	-0.408	0.759	[-0.00306, -0.0, -0.0, -0.0, -0.0, -0.0, -0.0, -0.0, -0.0, -0.0, -0.00432, -0.0, 0.000598, -0.0, 0.0248, -0.0, -0.0468, -0.00261, -0.0, -0.0, -0.0184, -0.0, -0.0, -0.0, -0.0]	3.51	0.0148	[-0.0064, -0.0, -0.0, -0.0, -0.0, -0.0, -0.0, -0.0, -0.0, -0.0035, -0.011, -0.0, -0.0, -0.0, -0.000932, -0.00163, 0.35, 0.0086, -0.0, -0.0, -0.0112, -0.0, -0.0, -0.0, -0.0]	-1.49	0.964	[-0.018, -0.0, -0.0, -0.0, -0.0, -0.0, -0.0, -0.0, -0.0, -0.00357, -0.0165, -0.0, -0.00117, -0.0, -0.00038, -0.00121, -0.109, -0.000975, -0.0, -0.0, 0.0502, -0.0, -0.0, -0.0, -0.0]	0.116	0.408	[0.03, -0.0, -0.0, -0.0, -0.0, 0.000252, -0.0, -0.0, -0.0, 0.0033, 0.0327, -0.0, 7.75e-05, -0.0, -0.0, -0.000696, -0.0607, -0.00378, -0.0, 0.00525, -0.00528, -0.0, -0.0, -0.0, -0.0]	1.48	0.0442	[-0.000346, 0.000439, -0.0, -0.0, -0.0, 0.000479, -0.0, 0.00341, 0.0032, 0.016, -0.0, -0.0, 0.00176, -0.0, -0.0, 0.0126, -0.00885, -0.0, -0.0, -0.0, -0.0, -0.0, -0.0, -0.0, 0.00165]	463	25	1.21e-08
GO:0001836	release of cytochrome c from mitochondria	biological_process	['CLU']	TRUE	-4.91	0.996	[-0.107]	1.32	0.0251	[0.0384]	-1.45	0.987	[-0.0258]	-5.44	0.998	[-0.0757]	14	0.0002	[0.136]	-2.08	0.992	[-0.00886]	21	1	0.259
GO:0001911	negative regulation of leukocyte mediated cytotoxicity	biological_process	['CX3CR1', 'HAVCR2', 'NCKAP1L', 'PTPRC']	FALSE	0.0355	0.471	[-0.0, -0.0, -0.0, -0.0]	-0.0353	0.563	[-0.0, -0.0, -0.0, -0.0]	-0.0601	0.565	[-0.00146, -0.0, -0.0, -0.0]	0.0196	0.276	[0.00221, -0.00151, -0.0, -0.0]	-0.0442	0.704	[-0.00115, -0.0, -0.0, -0.00037]	1.61	0.0207	[0.00319, -0.0, 0.00275, 0.00768]	25	4	0.000596
GO:0001912	positive regulation of leukocyte mediated cytotoxicity	biological_process	['ITGAM', 'PTPRC', 'TYROBP']	FALSE	0.0297	0.495	[-0.0, -0.0, -0.0]	-0.0338	0.573	[-0.0, -0.0, -0.0]	-0.0167	0.444	[-0.0, -0.0, -0.0]	0.158	0.14	[-0.0, 0.00388, -0.0]	0.0442	0.301	[-0.0, 0.000177, -0.0]	0.00859	0.657	[-0.0, -0.0, -0.0]	59	3	0.0518
GO:0001937	negative regulation of endothelial cell proliferation	biological_process	['CCL2', 'SCG2']	FALSE	-1.02	0.956	[-0.0, -0.0323]	1.71	0.0207	[-0.0, 0.0723]	-0.283	0.886	[-0.0, -0.00692]	-0.832	0.963	[-0.0, -0.0162]	-0.127	0.845	[-0.0, -0.00205]	0.00701	0.735	[-0.0, -0.0]	43	2	0.124
GO:0001938	positive regulation of endothelial cell proliferation	biological_process	['F3', 'SCG2', 'SEMA5A', 'VIP']	FALSE	-1.45	0.966	[-0.0, -0.0247, -0.0331, -0.00613]	0.762	0.0782	[-0.0, 0.0516, -0.0217, 0.0176]	-1.26	0.974	[-0.00617, -0.00675, -0.0318, -0.0]	3.7	0.0124	[-0.00381, -0.00577, 0.115, -0.00337]	-0.362	0.889	[0.0155, -0.000792, -0.0222, -0.0]	-0.245	0.896	[-0.0, -0.0, -0.00218, -0.0]	97	4	0.0484
GO:0001953	negative regulation of cell-matrix adhesion	biological_process	['APOD']	FALSE	0.0158	0.686	[-0.0]	-0.223	0.898	[-0.00579]	0.757	0.0254	[0.0137]	0.508	0.0379	[0.00712]	-0.756	0.971	[-0.00758]	0.00636	0.844	[-0.0]	36	1	0.397
GO:0001954	positive regulation of cell-matrix adhesion	biological_process	['SDC4']	FALSE	0.0158	0.686	[-0.0]	-0.0201	0.711	[-0.0]	-0.0101	0.67	[-0.0]	-0.00276	0.713	[-0.0]	0.0234	0.761	[-0.0]	0.00636	0.844	[-0.0]	58	1	0.553
GO:0001960	negative regulation of cytokine-mediated signaling pathway	biological_process	['PTPRC', 'TREM2']	FALSE	0.0235	0.553	[-0.0, -0.0]	-0.0299	0.609	[-0.0, -0.0]	-0.101	0.758	[-0.00226, -0.0]	0.136	0.119	[0.00278, -0.0]	0.0319	0.269	[5.72e-05, -0.0]	0.894	0.0274	[0.00534, -0.0]	75	2	0.28
GO:0001961	positive regulation of cytokine-mediated signaling pathway	biological_process	['LAPTM5', 'TREM2']	FALSE	0.0235	0.553	[-0.0, -0.0]	-0.0299	0.609	[-0.0, -0.0]	-0.0123	0.515	[-0.0, -0.0]	-0.00603	0.558	[-0.0, -0.0]	0.0275	0.622	[-0.0, -0.0]	0.00701	0.735	[-0.0, -0.0]	57	2	0.19
GO:0002026	regulation of the force of heart contraction	biological_process	['ATP1A2']	FALSE	0.0158	0.686	[-0.0]	-0.661	0.958	[-0.0183]	-1.8	0.99	[-0.0319]	-1.37	0.984	[-0.0191]	7.52	0.0014	[0.0729]	-0.363	0.964	[-0.00157]	26	1	0.308
GO:0002027	regulation of heart rate	biological_process	['AGT', 'EDNRB']	FALSE	0.0235	0.553	[-0.0, -0.0]	-0.0299	0.609	[-0.0, -0.0]	-0.214	0.855	[-0.00232, -0.00285]	-0.127	0.795	[-0.00258, 0.000206]	1.02	0.0291	[0.00711, 0.00606]	0.00701	0.735	[-0.0, -0.0]	104	2	0.422
GO:0002028	regulation of sodium ion transport	biological_process	['AGT', 'ATP1A2', 'ATP1B2', 'CNTN1']	FALSE	-0.212	0.761	[-0.0, -0.0, -0.0166, 0.00596]	-0.159	0.757	[-0.0, -0.00488, 0.014, -0.0165]	-0.692	0.942	[-0.0, -0.00687, -0.00164, -0.0157]	-1.06	0.963	[-0.0184, -0.0452, -0.00911, 0.0437]	3.9	0.0058	[0.0192, 0.0546, 0.0116, -0.0128]	-0.191	0.88	[-0.0, -0.00172, -0.0, -0.0]	91	4	0.0402
GO:0002224	toll-like receptor signaling pathway	biological_process	['CD14', 'CTSS', 'HAVCR2', 'TLR2', 'TLR7']	FALSE	0.0543	0.419	[-0.0, 0.00028, 0.000368, -0.0, -0.0]	0.00214	0.472	[-0.0, 0.00216, 0.000395, -0.0, -0.0]	-0.0645	0.538	[-0.0, -0.00116, -0.000534, -0.0, -0.0]	0.0917	0.218	[-0.0, -0.0, 0.00298, -0.0, -0.0]	-0.134	0.773	[-0.0, -0.000613, -0.00306, -0.0, -0.0]	0.149	0.166	[-0.0, 0.00128, -0.0, -0.0, -0.0]	63	5	0.00227
GO:0002283	neutrophil activation involved in immune response	biological_process	['FCER1G', 'TYROBP']	FALSE	0.0235	0.553	[-0.0, -0.0]	-0.0299	0.609	[-0.0, -0.0]	-0.0123	0.515	[-0.0, -0.0]	-0.00603	0.558	[-0.0, -0.0]	0.0275	0.622	[-0.0, -0.0]	0.00701	0.735	[-0.0, -0.0]	15	2	0.0217
GO:0002287	alpha-beta T cell activation involved in immune response	biological_process	['GPR183']	FALSE	0.0158	0.686	[-0.0]	-0.0201	0.711	[-0.0]	-0.0101	0.67	[-0.0]	-0.00276	0.713	[-0.0]	0.0234	0.761	[-0.0]	0.00636	0.844	[-0.0]	27	1	0.318
GO:0002407	dendritic cell chemotaxis	biological_process	['GPR183']	TRUE	0.0158	0.686	[-0.0]	-0.0201	0.711	[-0.0]	-0.0101	0.67	[-0.0]	-0.00276	0.713	[-0.0]	0.0234	0.761	[-0.0]	0.00636	0.844	[-0.0]	18	1	0.228
GO:0002524	hypersensitivity	biological_process	['FCGR1A']	TRUE	0.0158	0.686	[-0.0]	-0.0201	0.711	[-0.0]	-0.0101	0.67	[-0.0]	-0.00276	0.713	[-0.0]	0.0234	0.761	[-0.0]	0.00636	0.844	[-0.0]	6	1	0.0911
GO:0002637	regulation of immunoglobulin production	biological_process	['CD86', 'PTPRC']	FALSE	0.0235	0.553	[-0.0, -0.0]	-0.0299	0.609	[-0.0, -0.0]	-0.0788	0.726	[-0.0, -0.0017]	-0.143	0.808	[-0.0, -0.00269]	0.432	0.0671	[-0.0, 0.00537]	0.648	0.0359	[-0.0, 0.00386]	77	2	0.29
GO:0002673	regulation of acute inflammatory response	biological_process	['ALOX5AP', 'CNR1', 'EDNRB', 'FCGR1A', 'NPY']	FALSE	-0.441	0.845	[-0.0, -0.0119, -0.00767, -0.0, -0.00368]	1.06	0.0534	[-0.0, 0.0764, -0.00934, -0.0, 0.0065]	-0.749	0.943	[-0.000523, -0.0153, -0.0126, -0.0, -0.000754]	-0.698	0.93	[-0.0, -0.0168, -0.00382, -0.0, -0.000706]	1.19	0.0364	[-0.0, -0.00674, 0.0309, -0.0, -0.0]	0.522	0.0697	[0.0048, -0.0, -0.0, -0.0, -0.0]	49	5	0.000803
GO:0002686	negative regulation of leukocyte migration	biological_process	['APOD', 'CCL2']	FALSE	0.0235	0.553	[-0.0, -0.0]	-0.16	0.819	[-0.0054, -0.0]	0.429	0.0573	[0.0113, -0.0]	0.255	0.088	[0.00512, -0.0]	-0.362	0.921	[-0.00517, -0.0]	0.00701	0.735	[-0.0, -0.0]	49	2	0.152
GO:0002687	positive regulation of leukocyte migration	biological_process	['AIF1', 'C3AR1', 'C5AR1', 'CCL3', 'CCL4', 'CSF1R', 'CX3CR1', 'IL1A', 'NCKAP1L', 'P2RY12', 'PTAFR', 'TREM2']	FALSE	0.0623	0.437	[-0.0, -0.0, -0.0, -0.0, -0.0, -0.0, -0.0, -0.0, -0.0, -0.0, -0.0, -0.0]	-0.0679	0.586	[-0.0, -0.0, -0.0, -0.0, -0.0, -0.0, -0.0, -0.0, -0.0, -0.0019, -0.0, -0.0]	-0.221	0.672	[-0.0, -0.0, -0.0, -0.0, -0.0, -0.00144, -0.00345, -0.0, -0.0, -0.00694, -0.0, -0.0]	-0.00642	0.392	[-0.0, -0.0, -0.0, -0.0, -0.0, -0.0, -0.0, -0.0, -0.0, -0.0, -0.0, -0.0]	0.362	0.179	[-0.0, -0.0, -0.0, -0.0, -0.0, 0.00398, 0.00187, -0.0, -0.0, 0.00377, -0.0, -0.0]	2.57	0.014	[-0.0, -0.0, -0.0, -0.0, -0.0, 0.00466, 0.0122, -0.0, -0.0, 0.0205, -0.0, -0.0]	152	12	2.43e-06
GO:0002688	regulation of leukocyte chemotaxis	biological_process	['AIF1', 'C3AR1', 'C5AR1', 'CCL2', 'CCL3', 'CCL4', 'CSF1R', 'CX3CR1', 'NCKAP1L']	FALSE	0.0535	0.442	[-0.0, -0.0, -0.0, -0.0, -0.0, -0.0, -0.0, -0.0, -0.0]	-0.0458	0.565	[-0.0, -0.0, -0.0, -0.0, -0.0, -0.0, -0.0, -0.0, -0.0]	-0.12	0.571	[-0.0, -0.0, -0.0, -0.0, -0.0, -0.0, -0.00144, -0.00359, -0.0]	-0.00571	0.39	[-0.0, -0.0, -0.0, -0.0, -0.0, -0.0, -0.0, -0.0, -0.0]	0.141	0.29	[-0.0, -0.0, -0.0, -0.0, -0.0, -0.0, 0.00398, -0.00158, -0.0]	1.84	0.0238	[-0.0, -0.0, -0.0, -0.0, -0.0, -0.0, 0.00466, 0.0185, -0.0]	129	9	0.00011
GO:0002691	regulation of cellular extravasation	biological_process	['PTAFR']	FALSE	0.0158	0.686	[-0.0]	-0.0201	0.711	[-0.0]	-0.0101	0.67	[-0.0]	-0.00276	0.713	[-0.0]	0.0234	0.761	[-0.0]	0.00636	0.844	[-0.0]	41	1	0.436
GO:0002702	positive regulation of production of molecular mediator of immune response	biological_process	['CD86', 'KIT', 'LAPTM5', 'PTPRC', 'TLR7']	FALSE	-0.413	0.836	[-0.0, -0.0219, -0.0, -0.0, -0.0]	0.335	0.181	[-0.0, 0.0248, -0.0, -0.0, -0.0]	-0.122	0.655	[-0.0, -0.000932, -0.00138, -0.0017, -0.0]	-0.105	0.654	[-0.0, -0.00038, -0.0, -0.00269, -0.0]	0.297	0.144	[-0.0, -0.0, -0.0, 0.00537, -0.0]	1.55	0.024	[-0.0, -0.0, 0.0106, 0.00386, -0.0]	137	5	0.0441
GO:0002707	negative regulation of lymphocyte mediated immunity	biological_process	['CSMD3', 'HAVCR2', 'NCKAP1L', 'PTPRC']	FALSE	3.13	0.0113	[0.133, -0.0, -0.0, -0.0]	-1.62	0.969	[-0.0944, -0.0, -0.0, -0.0]	-5.63	0.999	[-0.202, -0.0, -0.0, -0.0]	9.3	0.0011	[0.258, -0.00151, -0.0, -0.0]	-5.41	0.996	[-0.102, -0.0, -0.0, -0.00037]	1.23	0.0267	[-0.0, -0.0, 0.00275, 0.00768]	56	4	0.00884
GO:0002708	positive regulation of lymphocyte mediated immunity	biological_process	['FCGR1A', 'PTPRC', 'TREM2']	FALSE	0.0392	0.398	[-0.0, 0.000355, -0.0]	0.0146	0.394	[-0.0, 0.00249, -0.0]	-0.0666	0.633	[-0.0, -0.00154, -0.0]	-0.00801	0.5	[-0.0, -9.14e-05, -0.0]	0.0355	0.337	[-0.0, 3.68e-05, -0.0]	0.753	0.038	[-0.0, 0.00553, -0.0]	118	3	0.226
GO:0002709	regulation of T cell mediated immunity	biological_process	['NCKAP1L', 'PTPRC']	FALSE	0.0235	0.553	[-0.0, -0.0]	-0.0299	0.609	[-0.0, -0.0]	-0.0123	0.515	[-0.0, -0.0]	0.0929	0.138	[-0.0, 0.00194]	0.0203	0.656	[-0.0, -9.66e-05]	1.1	0.0215	[0.00275, 0.00384]	89	2	0.35
GO:0002712	regulation of B cell mediated immunity	biological_process	['CSMD3', 'FCGR1A', 'PTPRC', 'TREM2']	FALSE	3.15	0.0113	[0.133, -0.0, 0.000532, -0.0]	-1.56	0.968	[-0.0944, -0.0, 0.00373, -0.0]	-5.69	0.999	[-0.202, -0.0, -0.00231, -0.0]	9.28	0.0011	[0.258, -0.0, -0.00208, -0.0]	-5.39	0.996	[-0.102, -0.0, -3.34e-05, -0.0]	0.982	0.0337	[-0.0, -0.0, 0.00829, -0.0]	64	4	0.0136
GO:0002715	regulation of natural killer cell mediated immunity	biological_process	['HAVCR2']	FALSE	0.0349	0.235	[0.000415]	-0.0443	0.782	[-0.000689]	-0.0101	0.67	[-0.0]	-0.0569	0.813	[-0.000755]	0.0234	0.761	[-0.0]	0.00636	0.844	[-0.0]	50	1	0.502
GO:0002718	regulation of cytokine production involved in immune response	biological_process	['KIT', 'LAPTM5', 'TLR7']	FALSE	-0.924	0.941	[-0.0356, -0.0, -0.0]	0.886	0.0596	[0.0473, -0.0, -0.0]	-0.106	0.708	[-0.00138, -0.00138, -0.0]	-0.279	0.851	[-0.00658, -0.0, -0.0]	-0.00535	0.674	[-0.000621, -0.0, -0.0]	1.44	0.02	[-0.0, 0.0106, -0.0]	121	3	0.236
GO:0002757	immune response-activating signal transduction	biological_process	['C3AR1', 'C5AR1', 'FCER1G', 'TYROBP']	FALSE	0.0355	0.471	[-0.0, -0.0, -0.0, -0.0]	-0.0353	0.563	[-0.0, -0.0, -0.0, -0.0]	-0.0195	0.41	[-0.0, -0.0, -0.0, -0.0]	-0.00577	0.433	[-0.0, -0.0, -0.0, -0.0]	-0.0277	0.679	[-0.0, -0.0, -0.0, -0.00121]	0.918	0.0353	[0.00237, -0.0, -0.0, 0.00538]	67	4	0.0157
GO:0002761	regulation of myeloid leukocyte differentiation	biological_process	['C1QC', 'CCL3', 'TREM2', 'TYROBP']	FALSE	0.0355	0.471	[-0.0, -0.0, -0.0, -0.0]	-0.0353	0.563	[-0.0, -0.0, -0.0, -0.0]	-0.137	0.711	[-0.00283, -0.0, -0.0, -0.0014]	-0.0711	0.63	[-0.0, -0.0, -0.0, -0.0018]	0.0953	0.244	[0.0011, -0.0, -0.0, -0.0]	3.56	0.0075	[0.00755, -0.0, 0.00792, 0.0148]	122	4	0.0921
GO:0002790	peptide secretion	biological_process	['VIP']	FALSE	-1.7	0.982	[-0.0374]	1.54	0.021	[0.0445]	-0.188	0.889	[-0.00317]	-0.169	0.885	[-0.00231]	-0.0928	0.885	[-0.00113]	0.00636	0.844	[-0.0]	75	1	0.646
GO:0002792	negative regulation of peptide secretion	biological_process	['VSNL1']	FALSE	0.255	0.0963	[0.00519]	-0.0201	0.711	[-0.0]	-0.0101	0.67	[-0.0]	-0.529	0.952	[-0.00733]	0.0234	0.761	[-0.0]	0.00636	0.844	[-0.0]	43	1	0.452
GO:0002793	positive regulation of peptide secretion	biological_process	['VSNL1']	FALSE	0.563	0.0517	[0.0119]	-0.577	0.952	[-0.0159]	-0.155	0.875	[-0.00258]	-0.00276	0.713	[-0.0]	0.0234	0.761	[-0.0]	0.00636	0.844	[-0.0]	98	1	0.742
GO:0002823	negative regulation of adaptive immune response based on somatic recombination of immune receptors built from immunoglobulin superfamily domains	biological_process	['CSMD3', 'HAVCR2', 'NCKAP1L', 'PTPRC']	FALSE	3.31	0.0104	[0.133, 0.00739, -0.0, -0.0]	-1.66	0.97	[-0.0944, -0.00253, -0.0, -0.0]	-5.84	0.999	[-0.202, -0.00762, -0.0, -0.0]	9.4	0.0011	[0.258, 0.00144, -0.0, -0.0]	-5.5	0.996	[-0.102, -0.00166, -0.0, -0.00037]	1.59	0.021	[-0.0, 0.00303, 0.00275, 0.00768]	57	4	0.00936
GO:0002824	positive regulation of adaptive immune response based on somatic recombination of immune receptors built from immunoglobulin superfamily domains	biological_process	['FCGR1A', 'PRKCQ', 'PTPRC', 'TREM2']	FALSE	0.0438	0.422	[-0.0, -0.0, 0.000355, -0.0]	0.00653	0.443	[-0.0, -0.0, 0.00249, -0.0]	-0.0623	0.571	[-0.0, -0.0, -0.00154, -0.0]	-0.00908	0.452	[-0.0, -0.0, -9.14e-05, -0.0]	0.0387	0.373	[-0.0, -0.0, 3.68e-05, -0.0]	0.658	0.05	[-0.0, -0.0, 0.00553, -0.0]	114	4	0.0766
GO:0002825	regulation of T-helper 1 type immune response	biological_process	['HAVCR2']	FALSE	0.356	0.0764	[0.00739]	-0.109	0.849	[-0.00253]	-0.437	0.947	[-0.00762]	0.101	0.0875	[0.00144]	-0.147	0.906	[-0.00166]	0.718	0.0222	[0.00303]	31	1	0.354
GO:0002861	regulation of inflammatory response to antigenic stimulus	biological_process	['CNR1', 'FCGR1A', 'GPR17', 'NPY', 'TREM2']	FALSE	-0.0906	0.647	[-0.00513, -0.0, -0.0, -0.00121, -0.0]	1.33	0.0392	[0.0924, -0.0, -0.00605, 0.00476, -0.0]	-0.751	0.943	[-0.0226, -0.0, -0.00596, -0.000674, -0.0]	0.0174	0.302	[-0.0188, -0.0, 0.0202, -0.000706, -0.0]	-0.609	0.924	[-0.0101, -0.0, -0.00353, -0.0, -0.0]	0.0129	0.563	[-0.0, -0.0, -0.0, -0.0, -0.0]	43	5	0.000465
GO:0002887	negative regulation of myeloid leukocyte mediated immunity	biological_process	['CD84', 'CX3CR1']	FALSE	0.0235	0.553	[-0.0, -0.0]	-0.0299	0.609	[-0.0, -0.0]	-0.0123	0.515	[-0.0, -0.0]	-0.00603	0.558	[-0.0, -0.0]	0.0275	0.622	[-0.0, -0.0]	0.00701	0.735	[-0.0, -0.0]	12	2	0.0149
GO:0002888	positive regulation of myeloid leukocyte mediated immunity	biological_process	['FCGR1A', 'ITGAM', 'PTAFR', 'TYROBP']	FALSE	0.0355	0.471	[-0.0, -0.0, -0.0, -0.0]	-0.0353	0.563	[-0.0, -0.0, -0.0, -0.0]	-0.0195	0.41	[-0.0, -0.0, -0.0, -0.0]	-0.00577	0.433	[-0.0, -0.0, -0.0, -0.0]	0.0367	0.497	[-0.0, -0.0, -0.0, -0.0]	0.0105	0.603	[-0.0, -0.0, -0.0, -0.0]	22	4	0.000388
GO:0003081	regulation of systemic arterial blood pressure by renin-angiotensin	biological_process	['AGT']	TRUE	0.0158	0.686	[-0.0]	-0.0646	0.809	[-0.00127]	-0.693	0.969	[-0.0122]	-0.707	0.965	[-0.00981]	2.47	0.0077	[0.0238]	0.00636	0.844	[-0.0]	10	1	0.139
GO:0003091	renal water homeostasis	biological_process	['AQP4']	TRUE	-0.328	0.901	[-0.00747]	-0.535	0.948	[-0.0147]	-1.1	0.982	[-0.0194]	-1.57	0.988	[-0.0219]	7.61	0.0014	[0.0738]	-3.35	0.995	[-0.0143]	19	1	0.239
GO:0003161	cardiac conduction system development	biological_process	['GJA1']	TRUE	0.0158	0.686	[-0.0]	-0.0201	0.711	[-0.0]	-0.479	0.952	[-0.00838]	-0.308	0.921	[-0.00425]	1.71	0.0111	[0.0164]	0.00636	0.844	[-0.0]	18	1	0.228
GO:0003228	atrial cardiac muscle tissue development	biological_process	['GJB6']	FALSE	0.0158	0.686	[-0.0]	-0.0201	0.711	[-0.0]	-0.0101	0.67	[-0.0]	-0.00276	0.713	[-0.0]	0.201	0.0679	[0.00173]	0.00636	0.844	[-0.0]	12	1	0.163
GO:0003330	regulation of extracellular matrix constituent secretion	biological_process	['AGT']	TRUE	0.0158	0.686	[-0.0]	-0.223	0.898	[-0.0058]	-1.73	0.99	[-0.0308]	-0.857	0.973	[-0.0119]	5.3	0.0032	[0.0513]	0.00636	0.844	[-0.0]	10	1	0.139
GO:0003353	positive regulation of cilium movement	biological_process	['TAC3']	FALSE	-0.973	0.964	[-0.0215]	0.764	0.0442	[0.0224]	-0.0101	0.67	[-0.0]	-0.00276	0.713	[-0.0]	0.0234	0.761	[-0.0]	0.00636	0.844	[-0.0]	14	1	0.185
GO:0005977	glycogen metabolic process	biological_process	['PPP1R3C']	FALSE	-0.255	0.884	[-0.00589]	0.0635	0.2	[0.00239]	-0.238	0.906	[-0.00407]	-0.237	0.907	[-0.00327]	0.885	0.023	[0.00838]	0.00636	0.844	[-0.0]	54	1	0.528
GO:0006090	pyruvate metabolic process	biological_process	['ALDOC']	FALSE	0.0158	0.686	[-0.0]	-0.0201	0.711	[-0.0]	-0.0101	0.67	[-0.0]	-0.00276	0.713	[-0.0]	0.0234	0.761	[-0.0]	0.00636	0.844	[-0.0]	63	1	0.583
GO:0006094	gluconeogenesis	biological_process	['ALDOC']	TRUE	0.0158	0.686	[-0.0]	-0.0201	0.711	[-0.0]	-0.0101	0.67	[-0.0]	-0.00276	0.713	[-0.0]	0.0234	0.761	[-0.0]	0.00636	0.844	[-0.0]	43	1	0.452
GO:0006140	regulation of nucleotide metabolic process	biological_process	['IGF1', 'SLC4A4', 'TREM2']	FALSE	-4.3	0.994	[-0.164, 0.00238, -0.0]	3.24	0.0092	[0.177, -0.00874, -0.0]	-0.897	0.963	[-0.00385, -0.0204, -0.00286]	-0.499	0.917	[-0.0143, 0.00246, -0.0]	3.14	0.0094	[-0.00385, 0.0539, -0.0]	-1.47	0.982	[0.00615, -0.0264, 0.00923]	97	3	0.154
GO:0006304	DNA modification	biological_process	['PAX6']	FALSE	-0.214	0.874	[-0.00499]	0.00342	0.267	[0.000673]	-0.456	0.949	[-0.00797]	-0.141	0.874	[-0.00193]	1.44	0.0141	[0.0138]	0.00636	0.844	[-0.0]	98	1	0.742
GO:0006334	nucleosome assembly	biological_process	['SOX9']	TRUE	0.0158	0.686	[-0.0]	-0.198	0.89	[-0.00508]	-0.889	0.977	[-0.0157]	-1.01	0.977	[-0.014]	3.82	0.0049	[0.0369]	-0.412	0.967	[-0.00178]	93	1	0.723
GO:0006417	regulation of translation	biological_process	['DIO2', 'PTAFR']	FALSE	0.127	0.214	[0.00319, -0.0]	-0.172	0.826	[-0.0059, -0.0]	-0.076	0.721	[-0.00163, -0.0]	-0.127	0.795	[-0.00237, -0.0]	0.552	0.0537	[0.00696, -0.0]	0.00701	0.735	[-0.0, -0.0]	391	2	0.971
GO:0006473	protein acetylation	biological_process	['PAX6']	FALSE	0.0158	0.686	[-0.0]	-0.0201	0.711	[-0.0]	-0.172	0.883	[-0.00289]	-0.281	0.917	[-0.00388]	0.828	0.0248	[0.00782]	0.00636	0.844	[-0.0]	156	1	0.884
GO:0006493	protein O-linked glycosylation	biological_process	['GALNT13']	FALSE	-0.941	0.963	[-0.0208]	-0.787	0.965	[-0.0219]	0.216	0.0579	[0.00404]	6.4	0.0037	[0.0892]	-3.96	0.995	[-0.0387]	-1.36	0.988	[-0.00581]	93	1	0.723
GO:0006498	N-terminal protein lipidation	biological_process	['MAP6D1']	TRUE	0.0158	0.686	[-0.0]	-0.0201	0.711	[-0.0]	0.83	0.0242	[0.015]	-0.365	0.933	[-0.00505]	-0.277	0.932	[-0.00292]	0.00636	0.844	[-0.0]	6	1	0.0911
GO:0006509	membrane protein ectodomain proteolysis	biological_process	['PRKCQ']	TRUE	0.184	0.119	[0.00366]	-0.282	0.912	[-0.00747]	0.83	0.0242	[0.015]	-0.374	0.934	[-0.00517]	-0.231	0.925	[-0.00247]	0.00636	0.844	[-0.0]	26	1	0.308
GO:0006584	catecholamine metabolic process	biological_process	['GPR37', 'GRIN2A']	FALSE	10.1	0.0009	[-0.00275, 0.312]	-10.3	0.999	[-0.00603, -0.42]	1.1	0.0268	[0.0428, -0.0143]	-2.49	0.991	[-0.0139, -0.0348]	-1.7	0.983	[-0.00711, -0.0158]	-0.531	0.959	[-0.0, -0.00324]	44	2	0.128
GO:0006631	fatty acid metabolic process	biological_process	['ACSBG1', 'ACSL6', 'ALOX5AP', 'ELOVL2', 'FA2H', 'HPGDS', 'PLP1', 'PTGDS']	FALSE	-0.529	0.845	[-0.0, -0.0238, -0.0, -0.000411, -0.000509, -0.0, 0.00237, -0.0134]	-0.201	0.732	[-0.0, 0.0293, -0.0, 0.00128, -0.00526, -0.0, -0.0184, -0.0202]	21	0.0001	[-0.0, -0.00993, -0.0, -0.000216, 0.0358, -0.0, 0.85, 0.198]	-19.6	1	[-0.0125, -0.00499, -0.0, -0.00491, -0.0121, -0.0, -0.599, -0.129]	-0.207	0.782	[0.0123, 0.0116, -0.0, 0.00545, -0.00503, -0.0, -0.0428, 0.0117]	-0.795	0.946	[-0.0, -0.0, -0.0, -0.0, -0.000231, -0.0, -0.00197, -0.00751]	332	8	0.0919
GO:0006672	ceramide metabolic process	biological_process	['FA2H', 'ITGB8', 'NEU4', 'UGT8']	FALSE	0.00895	0.535	[-0.0, 0.00291, -0.0, -0.00405]	-0.373	0.866	[-0.00183, -0.0128, -0.0, -0.00547]	1.95	0.0215	[0.0188, -0.002, -0.0, 0.054]	-0.0866	0.657	[-0.00548, 0.0162, 0.00785, -0.0208]	-0.264	0.86	[-0.0, -0.00187, -0.0, -0.00378]	-1.02	0.97	[-0.00252, -0.0007, -0.0, -0.00555]	99	4	0.0514
GO:0006687	glycosphingolipid metabolic process	biological_process	['FA2H', 'ITGB8', 'KIT', 'NEU4', 'UGT8']	FALSE	-1.1	0.944	[-0.0, 0.00291, -0.054, -0.0, -0.00405]	0.446	0.145	[-0.00183, -0.0128, 0.0523, -0.0, -0.00547]	1.74	0.0267	[0.0188, -0.002, -0.0, -0.0, 0.054]	-0.106	0.656	[-0.00548, 0.0162, -0.000881, 0.00785, -0.0208]	-0.228	0.83	[-0.0, -0.00187, -0.0, -0.0, -0.00378]	-0.917	0.962	[-0.00252, -0.0007, -0.0, -0.0, -0.00555]	61	5	0.00199
GO:0006691	leukotriene metabolic process	biological_process	['ALOX5AP', 'TLR2']	FALSE	0.0235	0.553	[-0.0, -0.0]	-0.0299	0.609	[-0.0, -0.0]	-0.0123	0.515	[-0.0, -0.0]	-0.00603	0.558	[-0.0, -0.0]	0.0275	0.622	[-0.0, -0.0]	0.00701	0.735	[-0.0, -0.0]	34	2	0.0852
GO:0006813	potassium ion transport	biological_process	['ATP1A2', 'ATP1B2']	FALSE	-0.499	0.904	[-0.0, -0.0161]	0.287	0.137	[-0.00212, 0.0153]	-0.0733	0.717	[-0.00156, -0.0]	-0.00603	0.558	[-0.0, -0.0]	0.908	0.0319	[0.00808, 0.0036]	0.00701	0.735	[-0.0, -0.0]	67	2	0.24
GO:0006814	sodium ion transport	biological_process	['ATP1A2', 'ATP1B2', 'EDNRB', 'SCN2A', 'SLC4A4', 'SLC6A11']	FALSE	-0.0285	0.563	[-0.0, -0.0039, -0.0, -0.0, -0.0, -0.0]	-0.0025	0.491	[-0.0, 0.00477, -0.00822, 0.00612, -0.0, -0.0]	-0.213	0.747	[-0.0015, -0.0, -0.00551, -0.0, -0.00134, -0.0]	0.962	0.0566	[0.0175, 0.00565, -0.000877, -0.00322, 0.0136, -0.0]	0.19	0.21	[-0.00594, -0.00387, 0.0173, -0.0, -0.00417, -0.0]	-0.724	0.947	[-0.00346, -0.0, -0.0, -0.0, -0.00422, -0.0]	186	6	0.0469
GO:0006816	calcium ion transport	biological_process	['CCL3', 'EDNRB', 'GRIN2A', 'PTPRC']	FALSE	0.31	0.168	[-0.0, -0.0, 0.0118, -0.0]	-0.257	0.821	[-0.0, -0.0, -0.0132, -0.0]	-0.0748	0.602	[-0.0, -0.0, -0.0, -0.00199]	-0.148	0.734	[-0.0, -0.0, -0.00393, -0.0]	0.0662	0.289	[-0.0, -0.0, 0.000555, -0.0]	0.886	0.0368	[-0.0, -0.0, -0.0, 0.00747]	247	4	0.443
GO:0006857	oligopeptide transport	biological_process	['GJA1', 'SLC15A2', 'SLC7A11']	FALSE	0.0297	0.495	[-0.0, -0.0, -0.0]	-0.0338	0.573	[-0.0, -0.0, -0.0]	-0.578	0.935	[-0.00498, -0.00363, -0.0087]	-0.104	0.724	[-0.0, -0.0, -0.00239]	1.59	0.0216	[0.00843, 0.00236, 0.0143]	0.00859	0.657	[-0.0, -0.0, -0.0]	15	3	0.00172
GO:0006886	intracellular protein transport	biological_process	['AGT', 'CLU', 'GLI3', 'LAPTM5']	FALSE	-1.61	0.971	[-0.0, -0.0708, -0.0, -0.0]	0.563	0.107	[-0.0, 0.0356, -0.0, -0.0]	-0.175	0.757	[-0.0, -0.00404, -0.00157, -0.0]	-0.755	0.942	[-0.00577, -0.00239, -0.0125, -0.0]	3.06	0.0098	[0.00966, 0.03, 0.0171, -0.0]	0.978	0.0337	[-0.0, -0.00704, -0.0, 0.0153]	449	4	0.866
GO:0006896	Golgi to vacuole transport	biological_process	['LAPTM5']	FALSE	0.0158	0.686	[-0.0]	-0.0201	0.711	[-0.0]	-0.348	0.934	[-0.00603]	-0.14	0.873	[-0.00191]	-0.376	0.947	[-0.00388]	7.43	0.0016	[0.0316]	22	1	0.269
GO:0006906	vesicle fusion	biological_process	['SNAP25', 'SYT4']	FALSE	6.87	0.0022	[0.197, 0.0142]	-6.38	0.998	[-0.253, -0.0109]	0.0199	0.197	[0.000825, -0.0]	-2.85	0.993	[-0.048, -0.00783]	-1.02	0.97	[-0.012, -0.00191]	0.00701	0.735	[-0.0, -0.0]	96	2	0.384
GO:0006911	phagocytosis, engulfment	biological_process	['RHOH']	FALSE	0.0158	0.686	[-0.0]	-0.0201	0.711	[-0.0]	-0.0101	0.67	[-0.0]	-0.00276	0.713	[-0.0]	0.0234	0.761	[-0.0]	0.00636	0.844	[-0.0]	16	1	0.207
GO:0006930	substrate-dependent cell migration, cell extension	biological_process	['P2RY12']	TRUE	0.0158	0.686	[-0.0]	-0.186	0.886	[-0.00475]	-1.29	0.985	[-0.0229]	-0.228	0.905	[-0.00314]	-0.345	0.943	[-0.00358]	17.7	0.0002	[0.0752]	9	1	0.128
GO:0006940	regulation of smooth muscle contraction	biological_process	['ATP1A2', 'KIT', 'PTAFR']	FALSE	-1.34	0.964	[-0.00346, -0.0475, -0.0]	0.821	0.0652	[-0.00664, 0.0506, -0.0]	-0.669	0.945	[-0.0182, -0.00189, -0.0]	-0.000429	0.305	[0.00241, -0.00232, -0.0]	1.72	0.0199	[0.0272, -0.0, -0.0]	0.00859	0.657	[-0.0, -0.0, -0.0]	61	3	0.0559
GO:0006942	regulation of striated muscle contraction	biological_process	['ATP1A2']	FALSE	-0.127	0.839	[-0.0031]	-0.301	0.917	[-0.00803]	-0.962	0.979	[-0.017]	0.0104	0.147	[0.000184]	3.19	0.0062	[0.0308]	-0.262	0.956	[-0.00114]	90	1	0.712
GO:0007020	microtubule nucleation	biological_process	['SLAIN1']	TRUE	0.131	0.145	[0.0025]	-0.594	0.953	[-0.0164]	0.936	0.0221	[0.0169]	1.27	0.0171	[0.0177]	-1.42	0.984	[-0.014]	0.00636	0.844	[-0.0]	28	1	0.327
GO:0007051	spindle organization	biological_process	['GPSM2']	FALSE	-0.334	0.902	[-0.0076]	-0.0201	0.711	[-0.0]	-0.0101	0.67	[-0.0]	0.909	0.024	[0.0127]	-0.341	0.943	[-0.00354]	0.00636	0.844	[-0.0]	172	1	0.907
GO:0007088	regulation of mitotic nuclear division	biological_process	['IGF1', 'IL1A']	FALSE	-4.52	0.995	[-0.14, -0.0]	3.34	0.0084	[0.14, -0.0]	-0.17	0.825	[-0.00403, -0.0]	-0.502	0.932	[-0.00973, -0.0]	0.0275	0.622	[-0.0, -0.0]	0.83	0.0291	[0.00496, -0.0]	119	2	0.49
GO:0007169	transmembrane receptor protein tyrosine kinase signaling pathway	biological_process	['BLNK', 'CSF1R', 'CSPG4', 'ERBB3', 'ERBB4', 'FGFR3', 'GFRA1', 'IGF1', 'KIT', 'PDGFRA', 'SHC4', 'SLA', 'SOX9', 'SULF2']	FALSE	-2.67	0.986	[-0.0, -0.0, -0.0, -0.0, -0.137, -0.0, -0.0, -0.0818, -0.0115, -0.0, 0.00147, -0.0, -0.0, 0.00429]	1.23	0.0613	[-0.0, -0.0, -0.00468, -0.0, 0.0739, -0.00552, -0.00486, 0.092, 0.0199, -0.00552, -0.00497, -0.0, -0.0, -0.0174]	-0.589	0.874	[-0.00121, -0.00905, -0.0, -0.0, 0.00153, -0.0186, -0.0, -0.00368, -0.000309, -0.000799, 0.000655, -0.0, -0.0, -0.00597]	1.55	0.0521	[0.00129, 0.00373, 0.00948, -0.0, 0.0307, -0.00295, 0.00546, -0.00637, -0.00145, 0.0143, 0.00132, -0.0, -0.00185, 0.0255]	1.66	0.0348	[0.000415, 0.00181, -0.0, -0.0, 0.02, 0.0343, -0.0, -0.00196, -0.000138, -0.00202, -0.000407, -0.0, 0.00768, -0.00412]	0.564	0.104	[0.00587, 0.0173, -0.0, -0.0, -0.0112, -0.00324, -0.0, -0.0, -0.0, -0.0, -0.0, -0.0, -0.0, -0.0]	424	14	0.00266
GO:0007178	transmembrane receptor protein serine/threonine kinase signaling pathway	biological_process	['BMPR1B', 'CHRDL1', 'ITGB8']	FALSE	0.337	0.139	[0.00639, 0.00317, 0.00191]	-0.869	0.947	[-0.019, -0.00439, -0.0196]	-0.744	0.952	[-0.0206, -0.0, -0.00182]	-0.627	0.936	[-0.0262, -0.006, 0.0173]	4.19	0.005	[0.0566, 0.00564, 0.0047]	-0.146	0.881	[-0.00115, -0.0, -0.0]	180	3	0.452
GO:0007193	adenylate cyclase-inhibiting G protein-coupled receptor signaling pathway	biological_process	['GPR37', 'GPR37L1', 'GRM3', 'LPAR1', 'P2RY12', 'RGS1', 'S1PR1']	FALSE	0.554	0.129	[0.000389, -0.00104, 0.0434, -0.0138, -0.0, -0.0, -0.0]	-1.02	0.935	[-0.0032, -0.0119, -0.0714, 0.00923, -0.000468, -0.0, -0.0]	1.9	0.0288	[0.0429, -0.0138, 0.0111, 0.0707, -0.016, -0.0, -0.00304]	-0.913	0.945	[-0.00873, 0.0178, -0.0228, -0.0206, 0.0024, -0.0, -0.00109]	0.184	0.228	[-0.0166, 0.0136, 0.0171, -0.0263, 0.00978, -0.0, 0.00577]	1.25	0.0342	[-0.000536, -0.0, -0.0, -0.0, 0.0144, -0.0, -0.0]	76	7	0.000132
GO:0007216	G protein-coupled glutamate receptor signaling pathway	biological_process	['GRM3']	FALSE	2.01	0.0136	[0.0434]	-2.52	0.99	[-0.0714]	0.611	0.0304	[0.0111]	-1.64	0.988	[-0.0228]	1.78	0.0106	[0.0171]	0.00636	0.844	[-0.0]	15	1	0.196
GO:0007252	I-kappaB phosphorylation	biological_process	['TLR2', 'TLR7']	TRUE	0.0235	0.553	[-0.0, -0.0]	-0.0299	0.609	[-0.0, -0.0]	-0.0123	0.515	[-0.0, -0.0]	-0.00603	0.558	[-0.0, -0.0]	0.0275	0.622	[-0.0, -0.0]	0.00701	0.735	[-0.0, -0.0]	12	2	0.0149
GO:0007259	receptor signaling pathway via JAK-STAT	biological_process	['CCL2']	TRUE	0.0158	0.686	[-0.0]	-0.0201	0.711	[-0.0]	-0.0101	0.67	[-0.0]	-0.00276	0.713	[-0.0]	0.0234	0.761	[-0.0]	0.00636	0.844	[-0.0]	41	1	0.436
GO:0007263	nitric oxide mediated signal transduction	biological_process	['AGT', 'KCNC2']	TRUE	-12.6	1	[-0.0, -0.388]	16.2	0.0003	[-0.0, 0.675]	-4.27	0.998	[-0.00288, -0.106]	-5.95	0.999	[-0.0245, -0.092]	2	0.0138	[0.0261, -0.0]	0.00701	0.735	[-0.0, -0.0]	21	2	0.0383
GO:0007265	Ras protein signal transduction	biological_process	['AIF1', 'GPSM2', 'IGF1', 'RHOH']	FALSE	-1.04	0.944	[-0.0, -0.0, -0.0461, -0.0]	0.793	0.0748	[-0.0, -0.00226, 0.0516, -0.0]	-0.0195	0.41	[-0.0, -0.0, -0.0, -0.0]	0.0631	0.221	[-0.0, 0.00647, -0.00457, -0.0]	-0.0202	0.666	[-0.0, -0.00107, -0.0, -0.0]	0.0105	0.603	[-0.0, -0.0, -0.0, -0.0]	194	4	0.281
GO:0007268	chemical synaptic transmission	biological_process	['CHRDL1', 'GABRA1', 'GABRB2', 'GABRG1', 'GABRG2', 'GRIN2A', 'TNR']	FALSE	2.69	0.0157	[0.00441, 0.00119, -0.034, -0.00639, -0.0102, 0.188, 0.00841]	-3.23	0.99	[-0.00713, 0.0091, 0.0807, 0.00753, 0.0276, -0.214, -0.156]	-1.54	0.979	[-0.00509, -0.0, -0.00498, -0.0191, -0.0, -0.0139, -0.0295]	2.53	0.0229	[-0.0, -0.00617, -0.0251, -0.00427, -0.0092, -0.0677, 0.205]	0.87	0.0606	[0.00659, -0.0, -0.0012, 0.0246, -0.0, -0.00225, -0.00751]	-0.311	0.885	[-0.0, -0.0, -0.0, -0.0, -0.0, -0.0, -0.00365]	119	7	0.00165
GO:0007597	blood coagulation, intrinsic pathway	biological_process	['F3']	TRUE	-0.591	0.939	[-0.0132]	-0.447	0.939	[-0.0122]	-0.872	0.976	[-0.0154]	-2.07	0.991	[-0.0288]	6.47	0.0023	[0.0627]	0.00636	0.844	[-0.0]	13	1	0.174
GO:0007616	long-term memory	biological_process	['GRIA1', 'RELN']	TRUE	-1.32	0.968	[-0.0325, -0.00902]	1.19	0.0365	[0.0408, 0.00974]	-0.159	0.818	[-0.00376, -0.0]	-0.00603	0.558	[-0.0, -0.0]	0.0275	0.622	[-0.0, -0.0]	0.00701	0.735	[-0.0, -0.0]	36	2	0.0935
GO:0008306	associative learning	biological_process	['AGT', 'ATP1A2', 'GRIN2A', 'KIT', 'RELN', 'SLC7A11', 'SNAP25', 'TNR']	FALSE	0.806	0.0927	[-0.0, -0.0, 0.0286, -0.0, -0.00411, -0.0, 0.0167, 0.00539]	-1.06	0.934	[-0.0, -0.0, -0.0424, -0.0, 0.00412, -0.0, -0.0246, -0.0231]	-0.127	0.599	[-0.0, -0.0, -0.0, -0.0, -0.0, -0.0, -0.0, -0.00518]	0.778	0.0774	[-0.0, -0.0, -0.0, -0.0, -0.0, -0.0, -0.0, 0.0305]	0.0105	0.544	[-0.0, 0.0052, -0.0, -0.0, -0.0, -0.0, -0.0, -0.00629]	0.0144	0.504	[-0.0, -0.0, -0.0, -0.0, -0.0, -0.0, -0.0, -0.0]	85	8	3.79e-05
GO:0008630	intrinsic apoptotic signaling pathway in response to DNA damage	biological_process	['BCL2A1']	FALSE	0.0158	0.686	[-0.0]	-0.0201	0.711	[-0.0]	-0.0101	0.67	[-0.0]	-0.00276	0.713	[-0.0]	0.0234	0.761	[-0.0]	0.00636	0.844	[-0.0]	76	1	0.651
GO:0008652	cellular amino acid biosynthetic process	biological_process	['GAD1', 'GAD2', 'SLC1A3']	FALSE	-9.88	1	[-0.231, -0.0825, -0.0565]	5.76	0.0027	[0.227, 0.102, -0.0307]	-0.733	0.951	[-0.00595, -0.00293, -0.0132]	-2.33	0.989	[-0.00437, -0.0153, -0.0359]	7.27	0.0015	[-0.00142, -0.0, 0.118]	-1.73	0.985	[-0.0, -0.0, -0.0129]	76	3	0.0919
GO:0009063	cellular amino acid catabolic process	biological_process	['ASPA', 'GAD1', 'GAD2', 'QDPR']	FALSE	-8.12	1	[-0.00376, -0.26, -0.107, 0.0206]	5.94	0.0021	[-0.0099, 0.255, 0.147, -0.0362]	1.23	0.0358	[0.0343, -0.0222, -0.00737, 0.0404]	-1.24	0.971	[-0.00813, 0.0146, -0.0258, -0.0148]	-0.759	0.945	[-0.00372, -0.00139, -0.0, -0.00985]	0.0105	0.603	[-0.0, -0.0, -0.0, -0.0]	116	4	0.0803
GO:0009072	aromatic amino acid family metabolic process	biological_process	['QDPR']	FALSE	0.963	0.0302	[0.0206]	-1.29	0.978	[-0.0362]	2.25	0.0106	[0.0404]	-1.07	0.979	[-0.0148]	-0.989	0.978	[-0.00985]	0.00636	0.844	[-0.0]	29	1	0.336
GO:0009117	nucleotide metabolic process	biological_process	['ACSBG1', 'ACSL6', 'ALDH1L1', 'ALDOC', 'ATP1A2', 'CNP', 'ELOVL2']	FALSE	-0.433	0.822	[-0.0, -0.016, -0.00522, -0.0, -0.00369, -0.00267, -0.0]	0.0409	0.435	[-0.0, 0.0266, -0.00313, -0.0, -0.0128, -0.00657, 0.0025]	0.423	0.107	[-0.0, -0.00668, -0.0094, -0.0, -0.0254, 0.0629, -0.0]	-1.98	0.983	[-0.00941, -0.00641, -0.00753, -0.0, -0.0246, -0.022, -0.0019]	3.96	0.0058	[0.00783, 0.00722, 0.0229, -0.0, 0.0701, -0.0134, 0.00174]	-0.458	0.914	[-0.0, -0.0, -0.0, -0.0, -0.0053, -0.0, -0.0]	522	7	0.578
GO:0009132	nucleoside diphosphate metabolic process	biological_process	['ALDOC']	FALSE	0.0158	0.686	[-0.0]	-0.0201	0.711	[-0.0]	-0.0101	0.67	[-0.0]	-0.00276	0.713	[-0.0]	0.0234	0.761	[-0.0]	0.00636	0.844	[-0.0]	94	1	0.727
GO:0009141	nucleoside triphosphate metabolic process	biological_process	['ALDOC', 'ATP1A2']	FALSE	-0.0962	0.749	[-0.0, -0.00369]	-0.338	0.892	[-0.0, -0.0128]	-1	0.973	[-0.0, -0.0254]	-1.26	0.979	[-0.0, -0.0246]	5.31	0.003	[-0.0, 0.0701]	-0.873	0.974	[-0.0, -0.0053]	210	2	0.785
GO:0009247	glycolipid biosynthetic process	biological_process	['FA2H', 'UGT8']	FALSE	-0.108	0.758	[-0.0, -0.00405]	-0.206	0.845	[-0.00183, -0.00547]	2.83	0.0106	[0.0188, 0.054]	-1.35	0.981	[-0.00548, -0.0208]	-0.257	0.896	[-0.0, -0.00378]	-1.33	0.983	[-0.00252, -0.00555]	67	2	0.24
GO:0009250	glucan biosynthetic process	biological_process	['PPP1R3C']	FALSE	-0.255	0.884	[-0.00589]	0.0635	0.2	[0.00239]	-0.238	0.906	[-0.00407]	-0.237	0.907	[-0.00327]	0.885	0.023	[0.00838]	0.00636	0.844	[-0.0]	21	1	0.259
GO:0009256	10-formyltetrahydrofolate metabolic process	biological_process	['ALDH1L1']	TRUE	-0.291	0.892	[-0.00666]	-0.0201	0.711	[-0.0]	-0.872	0.976	[-0.0154]	-0.972	0.976	[-0.0135]	3.46	0.0058	[0.0334]	0.00636	0.844	[-0.0]	6	1	0.0911
GO:0009306	protein secretion	biological_process	['EDNRB', 'PLEK', 'RAB3B', 'RAB3C', 'SCG2', 'VIP']	FALSE	-3.44	0.992	[-0.0, -0.0, -0.0213, -0.11, -0.0437, -0.00823]	2.85	0.0116	[-0.0, -0.0, 0.0226, 0.121, 0.0541, 0.0133]	-0.0233	0.386	[-0.0, -0.0, -0.0, -0.0, -0.0, -0.0]	-0.489	0.884	[-0.0, -0.0, -0.0, -0.00956, -0.00675, -0.0]	0.159	0.231	[0.00493, -0.0, -0.0, -0.00231, -0.0, -0.0]	0.013	0.536	[-0.0, -0.0, -0.0, -0.0, -0.0, -0.0]	123	6	0.00826
GO:0009448	gamma-aminobutyric acid metabolic process	biological_process	['GAD1', 'GAD2', 'SLC1A3']	TRUE	-9.05	1	[-0.197, -0.0768, -0.0651]	5.73	0.0027	[0.205, 0.116, -0.0245]	-3.81	0.998	[-0.028, -0.00845, -0.0803]	-1.75	0.983	[0.0192, -0.0228, -0.0383]	11.8	0.0003	[-0.00256, -0.0, 0.193]	-1.47	0.982	[-0.0, -0.0, -0.011]	7	3	0.000274
GO:0009451	RNA modification	biological_process	['ADARB2']	FALSE	-13.7	1	[-0.298]	8.73	0.0011	[0.25]	-4.15	0.997	[-0.0739]	10	0.0018	[0.14]	-2.96	0.993	[-0.029]	-0.454	0.97	[-0.00196]	183	1	0.92
GO:0009749	response to glucose	biological_process	['AQP4', 'GJB6', 'TREM2']	FALSE	0.0297	0.495	[-0.0, -0.0, -0.0]	-0.0338	0.573	[-0.0, -0.0, -0.0]	-0.339	0.882	[-0.00993, -0.0, -0.0]	-0.606	0.934	[-0.0144, -0.0, -0.0]	2.02	0.0172	[0.0275, 0.00457, -0.0]	0.00859	0.657	[-0.0, -0.0, -0.0]	127	3	0.258
GO:0009750	response to fructose	biological_process	['SLC2A5']	TRUE	0.0158	0.686	[-0.0]	-0.0201	0.711	[-0.0]	-0.242	0.908	[-0.00414]	-0.091	0.843	[-0.00123]	0.0234	0.761	[-0.0]	3.46	0.005	[0.0147]	6	1	0.0911
GO:0009992	cellular water homeostasis	biological_process	['AQP4']	TRUE	0.0158	0.686	[-0.0]	-0.458	0.94	[-0.0125]	-0.688	0.969	[-0.0121]	-2.23	0.992	[-0.031]	5.77	0.0027	[0.0559]	-0.461	0.97	[-0.00199]	7	1	0.103
GO:0010507	negative regulation of autophagy	biological_process	['IL10RA', 'TREM2']	FALSE	0.0235	0.553	[-0.0, -0.0]	-0.0299	0.609	[-0.0, -0.0]	-0.0123	0.515	[-0.0, -0.0]	-0.00603	0.558	[-0.0, -0.0]	0.0275	0.622	[-0.0, -0.0]	0.00701	0.735	[-0.0, -0.0]	89	2	0.35
GO:0010518	positive regulation of phospholipase activity	biological_process	['AGT', 'C5AR1', 'CD86', 'FGFR3', 'KIT', 'LPAR1', 'P2RY12', 'PDGFRA', 'PTAFR']	FALSE	-1.22	0.944	[-0.0, 0.00172, -0.0, -0.00398, -0.0275, -0.0413, -0.0, -0.0121, -0.0]	-0.094	0.626	[-0.00171, -0.00204, -0.0, -0.0107, 0.0414, -0.00286, -0.00449, -0.0239, -0.0]	-1.04	0.955	[-0.0101, -0.0, -0.00327, -0.0558, -0.002, 0.065, -0.0265, -0.0223, -0.0]	0.562	0.104	[-0.00798, -0.0, -0.0, -0.021, -0.00444, -0.0122, -0.00218, 0.0712, -0.0]	4.03	0.0052	[0.0233, -0.0, -0.0, 0.1, -0.0, -0.00641, -0.0, -0.0062, -0.0]	6.67	0.0014	[-0.0, -0.0, 0.0113, -0.00506, -0.0, -0.0, 0.0783, -0.0, -0.0]	56	9	2.16e-07
GO:0010559	regulation of glycoprotein biosynthetic process	biological_process	['IGF1']	FALSE	-9.64	0.999	[-0.21]	7.33	0.0016	[0.21]	-0.339	0.932	[-0.00588]	-0.993	0.977	[-0.0138]	-0.239	0.927	[-0.00255]	3.32	0.0052	[0.0141]	43	1	0.452
GO:0010574	regulation of vascular endothelial growth factor production	biological_process	['AQP4', 'C3AR1', 'C5AR1', 'IL1A', 'SULF2']	FALSE	-0.196	0.732	[-0.0, -0.0, -0.0, -0.0, -0.0114]	-0.368	0.853	[-0.00379, -0.0, -0.0, -0.0, -0.0184]	-0.464	0.895	[-0.00651, -0.0, -0.0, -0.0, -0.0112]	0.592	0.076	[-0.0318, -0.0, -0.0, -0.0, 0.0502]	1.75	0.0244	[0.041, -0.0, -0.0, -0.0, -0.00528]	0.0129	0.563	[-0.0, -0.0, -0.0, -0.0, -0.0]	33	5	0.000152
GO:0010594	regulation of endothelial cell migration	biological_process	['AGT', 'SEMA5A']	FALSE	0.0235	0.553	[-0.0, -0.0]	-0.186	0.834	[-0.0, -0.00648]	-0.0932	0.749	[-0.0, -0.00207]	0.927	0.0328	[-0.0, 0.0183]	0.0683	0.189	[0.00505, -0.00451]	0.00701	0.735	[-0.0, -0.0]	170	2	0.68
GO:0010611	regulation of cardiac muscle hypertrophy	biological_process	['AGT', 'IGF1']	FALSE	-4.48	0.995	[-0.0, -0.139]	3.82	0.0068	[-0.00128, 0.161]	-0.729	0.959	[-0.00887, -0.00946]	-1.51	0.983	[-0.0138, -0.0156]	1.95	0.0141	[0.0255, -0.0]	0.503	0.0437	[-0.0, 0.00299]	54	2	0.176
GO:0010634	positive regulation of epithelial cell migration	biological_process	['AGT', 'ENPP2', 'SEMA5A', 'SOX9']	FALSE	0.0355	0.471	[-0.0, -0.0, -0.0, -0.0]	-0.223	0.803	[-0.0, -0.00406, -0.00648, -0.000609]	0.436	0.0818	[-0.0, 0.0185, -0.00207, -0.0]	0.621	0.0663	[-0.0, -0.00102, 0.0183, -0.0]	0.0372	0.381	[0.00505, -0.00349, -0.00451, 0.00296]	-0.0495	0.78	[-0.0, -0.000512, -0.0, -0.0]	151	4	0.159
GO:0010642	negative regulation of platelet-derived growth factor receptor signaling pathway	biological_process	['APOD']	TRUE	-0.187	0.865	[-0.0044]	-1.06	0.974	[-0.0297]	1.9	0.012	[0.0341]	2.84	0.0085	[0.0396]	-2.24	0.991	[-0.022]	0.00636	0.844	[-0.0]	13	1	0.174
GO:0010660	regulation of muscle cell apoptotic process	biological_process	['AGT', 'GRIA4', 'IGF1']	FALSE	-4.13	0.994	[-0.0, 0.00855, -0.164]	3.62	0.0077	[-0.00757, -0.0087, 0.204]	-0.939	0.965	[-0.00895, -0.00387, -0.0156]	1.5	0.0274	[-0.0121, 0.0628, -0.0148]	-1.29	0.973	[0.0302, -0.0462, -0.00525]	-0.363	0.932	[-0.00176, -0.00395, 0.00295]	69	3	0.0741
GO:0010676	positive regulation of cellular carbohydrate metabolic process	biological_process	['IGF1', 'PTAFR']	FALSE	-10.9	1	[-0.338, -0.0]	8.39	0.0011	[0.351, -0.00115]	-0.411	0.923	[-0.0124, 0.00219]	-1.2	0.977	[-0.0214, -0.00203]	0.0275	0.622	[-0.0, -0.0]	2.24	0.0108	[0.00428, 0.00919]	53	2	0.171
GO:0010677	negative regulation of cellular carbohydrate metabolic process	biological_process	['PLEK']	FALSE	0.0158	0.686	[-0.0]	-0.0201	0.711	[-0.0]	-0.0101	0.67	[-0.0]	-0.00276	0.713	[-0.0]	0.0234	0.761	[-0.0]	0.00636	0.844	[-0.0]	52	1	0.515
GO:0010770	positive regulation of cell morphogenesis involved in differentiation	biological_process	['RELN']	FALSE	-0.417	0.917	[-0.0094]	0.305	0.0997	[0.00928]	-0.0101	0.67	[-0.0]	-0.00276	0.713	[-0.0]	0.0234	0.761	[-0.0]	0.00636	0.844	[-0.0]	83	1	0.683
GO:0010803	regulation of tumor necrosis factor-mediated signaling pathway	biological_process	['LAPTM5']	FALSE	0.0158	0.686	[-0.0]	-0.0201	0.711	[-0.0]	-0.0101	0.67	[-0.0]	-0.00276	0.713	[-0.0]	0.0234	0.761	[-0.0]	0.00636	0.844	[-0.0]	54	1	0.528
GO:0010822	positive regulation of mitochondrion organization	biological_process	['TREM2']	FALSE	0.0158	0.686	[-0.0]	-0.0201	0.711	[-0.0]	0.011	0.154	[0.000377]	0.0249	0.129	[0.000385]	0.0234	0.761	[-0.0]	0.425	0.0322	[0.00178]	76	1	0.651
GO:0010823	negative regulation of mitochondrion organization	biological_process	['CLU', 'IGF1']	FALSE	-1.11	0.961	[-0.0138, -0.0212]	0.774	0.0591	[-0.0089, 0.0423]	-1.38	0.981	[-0.0318, -0.00308]	-1.29	0.979	[-0.0159, -0.00924]	4.76	0.0044	[0.0644, -0.00159]	0.00701	0.735	[-0.0, -0.0]	53	2	0.171
GO:0010828	positive regulation of glucose transmembrane transport	biological_process	['IGF1', 'SLC1A2']	FALSE	-4.1	0.994	[-0.13, 0.00273]	1.51	0.026	[0.158, -0.0942]	-9.01	1	[-0.0144, -0.216]	4.17	0.008	[-0.0122, 0.094]	19.2	0	[-0.0, 0.254]	-1.46	0.985	[-0.0, -0.00885]	43	2	0.124
GO:0010887	negative regulation of cholesterol storage	biological_process	['TREM2']	TRUE	0.0158	0.686	[-0.0]	-0.0201	0.711	[-0.0]	-0.00922	0.216	[1.61e-05]	-0.00276	0.713	[-0.0]	0.0234	0.761	[-0.0]	1.14	0.0148	[0.00483]	10	1	0.139
GO:0010891	negative regulation of sequestering of triglyceride	biological_process	['TREM2']	TRUE	0.0158	0.686	[-0.0]	-0.0201	0.711	[-0.0]	-0.0101	0.67	[-0.0]	-0.00276	0.713	[-0.0]	0.0234	0.761	[-0.0]	0.00636	0.844	[-0.0]	6	1	0.0911
GO:0010906	regulation of glucose metabolic process	biological_process	['IGF1']	FALSE	-15.5	1	[-0.338]	12.3	0.0005	[0.351]	-0.704	0.969	[-0.0124]	-1.54	0.987	[-0.0214]	0.0234	0.761	[-0.0]	1.01	0.0166	[0.00428]	104	1	0.762
GO:0010919	regulation of inositol phosphate biosynthetic process	biological_process	['PLEK', 'PTAFR']	FALSE	0.0235	0.553	[-0.0, -0.0]	-0.0576	0.702	[-0.0, -0.00115]	0.0732	0.138	[-0.0, 0.00219]	-0.11	0.78	[-0.0, -0.00203]	0.0275	0.622	[-0.0, -0.0]	2.05	0.0118	[0.00313, 0.00919]	16	2	0.0242
GO:0010975	regulation of neuron projection development	biological_process	['CNTN2', 'CSMD3', 'DSCAM', 'GFAP', 'KLK6', 'LPAR1', 'MAG', 'MBP', 'NEU4', 'RELN', 'ROBO2', 'SEMA3D', 'SEMA5A', 'SLC39A12', 'SNAP25', 'STMN2', 'TNR']	FALSE	1.03	0.0899	[-0.0, 0.00888, 0.0181, -0.0, -0.0, -0.0, -0.0, -0.0, -0.0, -0.0094, -0.0, -0.0, -0.0, -0.0, 0.0597, 0.00285, 0.00632]	-1.04	0.913	[-0.0, -0.0158, -0.047, -0.0, -0.0, -0.0, -0.0, -0.0, -0.0, 0.00928, 0.0372, -0.0, -0.0, -0.000146, -0.0767, -0.00287, -0.0249]	-0.0335	0.387	[0.0034, -0.00811, -0.0119, -0.000344, 0.00106, 0.00863, -0.0, 0.0269, -0.0, -0.0, -0.00195, -0.0, -0.0, -0.0, -0.0037, -0.0, -0.0135]	2.24	0.0346	[-0.0, 0.0275, 0.0728, -0.0, -0.0, -0.00102, -0.0, -0.00282, -0.0, -0.0, -0.0153, -0.0, 0.00333, -0.000242, -0.00618, -0.000465, 0.0488]	-1.41	0.955	[-0.0, -0.00898, -0.0303, 0.0018, -0.0, -0.0, -0.0, -0.00256, -0.0, -0.0, -0.00419, -0.0, -0.0, 0.00129, -0.00475, -0.0, -0.00973]	-0.783	0.923	[-0.00141, -0.00216, -0.0, -0.0, -0.000164, -0.00131, -0.0, -0.00873, -0.0, -0.0, -0.0, -0.0, -0.0, -0.0, 0.0011, -0.0, -0.00125]	360	17	1.57e-05
GO:0014013	regulation of gliogenesis	biological_process	['ASPA', 'DLX1', 'GFAP', 'GPR37L1', 'ID4', 'MAG', 'PTPRZ1', 'SOX10', 'TLR2', 'TREM2']	FALSE	-0.927	0.914	[-0.0, -0.0164, -0.0, -0.0, -0.0, -0.0, -0.0515, -0.0, -0.0, -0.0]	-0.257	0.751	[-0.0, 0.021, -0.00462, -0.00187, -0.0, -0.0, -0.0326, -0.00151, -0.0, -0.0]	-1.11	0.959	[0.0139, -0.0, -0.00495, -0.00568, -0.00317, 0.0375, -0.102, 0.00224, -0.0, -0.0]	5.48	0.0039	[-0.0, -0.0, -0.00923, 0.00342, -0.0, -0.0176, 0.253, 0.00833, -0.0, -0.0]	0.25	0.219	[-0.00177, -0.0, 0.0209, 0.0076, 0.00678, -0.00537, -0.0186, -0.00386, -0.0, -0.0]	-2.73	0.987	[-0.00156, -0.0, -0.00135, -0.0, -0.0, -0.00194, -0.031, -0.000802, -0.0, -0.0]	101	10	2.66e-06
GO:0014041	regulation of neuron maturation	biological_process	['EDNRB']	TRUE	0.0158	0.686	[-0.0]	-0.135	0.864	[-0.00329]	-0.558	0.96	[-0.00978]	0.138	0.0776	[0.00196]	1.38	0.0147	[0.0132]	0.00636	0.844	[-0.0]	8	1	0.116
GO:0014048	regulation of glutamate secretion	biological_process	['SYT4']	FALSE	0.325	0.0827	[0.00672]	0.621	0.0532	[0.0183]	-0.158	0.877	[-0.00264]	-1.25	0.983	[-0.0174]	-0.109	0.894	[-0.00129]	0.00636	0.844	[-0.0]	19	1	0.239
GO:0014062	regulation of serotonin secretion	biological_process	['CNR1']	TRUE	-0.936	0.963	[-0.0207]	1.83	0.016	[0.0528]	-0.513	0.956	[-0.00899]	-0.573	0.955	[-0.00794]	-0.0556	0.866	[-0.000769]	-0.461	0.97	[-0.00199]	7	1	0.103
GO:0014066	regulation of phosphatidylinositol 3-kinase signaling	biological_process	['AGT', 'ERBB3', 'ERBB4', 'IGF1', 'KIT', 'PDGFRA', 'RELN', 'SOX9', 'TREM2']	FALSE	-7.52	0.999	[-0.0, -0.0, -0.464, -0.0119, -0.0, -0.0, -0.0192, -0.0, -0.0]	4.73	0.0022	[-0.0, -0.0, 0.379, 0.0218, 0.00344, -0.00582, 0.0282, -0.0, -0.0]	-0.0438	0.42	[-0.0045, 0.00268, 0.00508, -0.0, -0.0, -0.00415, -0.0, -0.0, -0.0]	1.16	0.0584	[-0.0, -0.0, 0.0369, -0.00224, -0.0, 0.0164, -0.00313, -0.0, -0.0]	1.32	0.0436	[0.0107, -0.0, 0.0189, -0.0, -0.0, -0.0, -0.0, 0.00553, -0.0]	-2.77	0.987	[-0.0, -0.0, -0.0354, -0.0, -0.0, -0.0, -0.0, -0.0, -0.0]	111	9	3.72e-05
GO:0014742	positive regulation of muscle hypertrophy	biological_process	['AGT', 'IGF1']	FALSE	-4.48	0.995	[-0.0, -0.139]	3.82	0.0068	[-0.00128, 0.161]	-0.729	0.959	[-0.00887, -0.00946]	-1.51	0.983	[-0.0138, -0.0156]	1.95	0.0141	[0.0255, -0.0]	0.503	0.0437	[-0.0, 0.00299]	27	2	0.0584
GO:0014744	positive regulation of muscle adaptation	biological_process	['AIF1']	TRUE	0.0158	0.686	[-0.0]	-0.0201	0.711	[-0.0]	-0.194	0.892	[-0.00329]	-0.00276	0.713	[-0.0]	-0.155	0.908	[-0.00174]	2.8	0.006	[0.0119]	6	1	0.0911
GO:0014911	positive regulation of smooth muscle cell migration	biological_process	['AGT', 'AIF1', 'IGF1', 'LPAR1']	FALSE	-0.071	0.648	[-0.0, -0.0, -0.00457, -0.0]	0.0714	0.348	[-0.00384, -0.0, 0.0159, -0.00571]	0.583	0.066	[-0.0, -0.0, -0.0, 0.0217]	-0.00577	0.433	[-0.0, -0.0, -0.0, -0.0]	0.112	0.226	[0.00845, -0.0, -0.00186, -0.00518]	0.0105	0.603	[-0.0, -0.0, -0.0, -0.0]	37	4	0.00224
GO:0014912	negative regulation of smooth muscle cell migration	biological_process	['AIF1']	FALSE	0.0158	0.686	[-0.0]	-0.0201	0.711	[-0.0]	-0.0101	0.67	[-0.0]	-0.00276	0.713	[-0.0]	0.0234	0.761	[-0.0]	0.00636	0.844	[-0.0]	26	1	0.308
GO:0015701	bicarbonate transport	biological_process	['SLC4A4']	TRUE	-0.136	0.844	[-0.0033]	-0.335	0.924	[-0.009]	-2.94	0.995	[-0.0523]	-2.44	0.993	[-0.034]	10.4	0.0007	[0.101]	-0.372	0.965	[-0.00161]	29	1	0.336
GO:0015749	monosaccharide transmembrane transport	biological_process	['SLC2A5']	FALSE	-0.237	0.879	[-0.00549]	0.0782	0.19	[0.00281]	-0.0345	0.75	[-0.000435]	-0.288	0.918	[-0.00398]	0.343	0.0511	[0.00311]	1.41	0.0121	[0.00598]	45	1	0.466
GO:0015800	acidic amino acid transport	biological_process	['GJA1', 'SLC1A2', 'SLC1A3', 'SLC25A18', 'SLC7A11']	FALSE	0.115	0.328	[-0.0, 0.00691, -0.00333, -0.0, -0.0]	-0.464	0.879	[-0.00645, -0.0173, -0.00483, -0.0, -0.0]	-2.15	0.989	[-0.0027, -0.0773, -0.000734, -0.00289, -0.00172]	-0.325	0.838	[-0.0117, 0.00788, -0.00604, -0.0, -0.0]	9.45	0.0003	[0.0215, 0.153, 0.0127, 0.00601, 0.00408]	-6.73	0.998	[-0.0, -0.0639, 0.000306, -0.0, -0.0]	42	5	0.000421
GO:0015804	neutral amino acid transport	biological_process	['SLC1A2', 'SLC1A3']	FALSE	0.62	0.065	[0.0284, -0.01]	-2.41	0.985	[-0.0739, -0.0249]	-6.99	0.999	[-0.183, 0.0044]	5.02	0.0065	[0.0975, 0.000977]	14.2	0.0002	[0.162, 0.0256]	-2.37	0.991	[-0.0143, -0.0]	49	2	0.152
GO:0015865	purine nucleotide transport	biological_process	['GJB1']	FALSE	0.0158	0.686	[-0.0]	-0.0201	0.711	[-0.0]	0.0711	0.0952	[0.00145]	-0.00276	0.713	[-0.0]	0.0234	0.761	[-0.0]	0.00636	0.844	[-0.0]	31	1	0.354
GO:0016055	Wnt signaling pathway	biological_process	['EDNRB', 'SOX9']	FALSE	0.0977	0.242	[-0.0, 0.00229]	-0.312	0.886	[-0.0049, -0.00682]	-0.932	0.97	[-0.0149, -0.00863]	-0.205	0.846	[-0.0, -0.0039]	3.01	0.0089	[0.0224, 0.0171]	0.00701	0.735	[-0.0, -0.0]	125	2	0.515
GO:0016071	mRNA metabolic process	biological_process	['C5AR1']	FALSE	0.196	0.115	[0.00392]	-0.215	0.896	[-0.00558]	-0.0101	0.67	[-0.0]	-0.00276	0.713	[-0.0]	0.0234	0.761	[-0.0]	0.00636	0.844	[-0.0]	294	1	0.983
GO:0016101	diterpenoid metabolic process	biological_process	['PNLIP', 'RLBP1']	FALSE	0.0235	0.553	[-0.0, -0.0]	-0.0299	0.609	[-0.0, -0.0]	-0.0995	0.757	[-0.0, -0.00223]	-0.00603	0.558	[-0.0, -0.0]	0.3	0.0858	[-0.0, 0.00361]	0.00701	0.735	[-0.0, -0.0]	88	2	0.345
GO:0016264	gap junction assembly	biological_process	['GJA1', 'GJB1', 'GJB6']	TRUE	0.0297	0.495	[-0.0, -0.0, -0.0]	-0.0996	0.722	[-0.00339, -0.0, -0.0]	0.0479	0.191	[-0.00951, 0.0115, -0.0]	-1.18	0.972	[-0.0265, -0.0, -0.00174]	2.77	0.0107	[0.0385, -0.0, 0.00562]	-0.477	0.947	[-0.0, -0.00361, -0.0]	8	3	0.000373
GO:0016358	dendrite development	biological_process	['GPR37', 'RELN']	TRUE	-0.248	0.834	[-0.0, -0.00837]	0.235	0.159	[-0.0, 0.011]	0.55	0.0477	[0.0144, -0.0]	-0.262	0.872	[-0.00502, -0.0]	0.0275	0.622	[-0.0, -0.0]	-0.416	0.95	[-0.00255, -0.0]	46	2	0.138
GO:0016540	protein autoprocessing	biological_process	['KLK6', 'MYRF']	TRUE	0.0708	0.275	[-0.0, 0.00146]	-0.475	0.921	[-0.00388, -0.0146]	1.73	0.0185	[0.00935, 0.0353]	-0.00603	0.558	[-0.0, -0.0]	-0.686	0.955	[-0.0, -0.00946]	0.00701	0.735	[-0.0, -0.0]	27	2	0.0584
GO:0017157	regulation of exocytosis	biological_process	['CD84', 'CNR1', 'ITGAM', 'LGI3', 'NCKAP1L', 'NRXN3', 'PTAFR', 'RAB3B', 'RAB3C', 'SDC4', 'SYT1', 'SYT4', 'VSNL1']	FALSE	-0.543	0.827	[-0.0, -0.0104, -0.0, -0.000791, -0.0, -0.0458, -0.0, -0.0217, -0.0717, -0.0, 0.0951, 0.000422, 0.00672]	1.29	0.0556	[-0.0, 0.0121, -0.0, 0.00168, -0.0, 0.0992, -0.0, 0.0253, 0.0856, -0.0, -0.0793, 0.00361, -0.0039]	0.215	0.199	[-0.0, -0.0, -0.0, 0.0151, -0.0, 0.00557, -0.0, -0.0, -0.00475, -0.00591, 0.003, 0.000686, 0.00242]	-2.69	0.991	[-0.0, -0.0, -0.0, -0.0064, -0.0, -0.0208, -0.0, -0.0037, -0.00299, -0.00381, -0.0785, -0.00517, -0.0109]	-0.348	0.819	[-0.0, -0.0, -0.0, -0.00467, -0.0, -0.0155, -0.0, -0.0, -0.00498, 0.0109, -0.000633, -0.0, 0.000895]	-0.216	0.805	[-0.0, -0.0, -0.0, -0.0, -0.0, -0.00356, -0.0, -0.0, -0.0, -0.0, -0.0, -0.0, -0.0]	219	13	1.72e-05
GO:0018198	peptidyl-cysteine modification	biological_process	['MAP6D1']	FALSE	0.0158	0.686	[-0.0]	-0.0439	0.782	[-0.00068]	0.589	0.0309	[0.0107]	-0.151	0.878	[-0.00206]	-0.23	0.925	[-0.00246]	-0.165	0.943	[-0.000731]	39	1	0.421
GO:0018205	peptidyl-lysine modification	biological_process	['PAX6']	FALSE	0.0158	0.686	[-0.0]	-0.0201	0.711	[-0.0]	-0.172	0.883	[-0.00289]	-0.281	0.917	[-0.00388]	0.828	0.0248	[0.00782]	0.00636	0.844	[-0.0]	320	1	0.988
GO:0018209	peptidyl-serine modification	biological_process	['GALNT13']	FALSE	-0.881	0.96	[-0.0195]	-0.983	0.972	[-0.0275]	0.874	0.0229	[0.0158]	5.43	0.0047	[0.0757]	-3.31	0.994	[-0.0324]	-0.875	0.982	[-0.00375]	30	1	0.345
GO:0018210	peptidyl-threonine modification	biological_process	['GALNT13']	FALSE	-1.35	0.976	[-0.0297]	-0.867	0.968	[-0.0242]	-0.214	0.9	[-0.00365]	7.32	0.0032	[0.102]	-3.67	0.995	[-0.0359]	-1.75	0.99	[-0.00746]	80	1	0.67
GO:0018345	protein palmitoylation	biological_process	['MAP6D1']	FALSE	0.0158	0.686	[-0.0]	-0.0201	0.711	[-0.0]	0.476	0.0365	[0.00868]	-0.00276	0.713	[-0.0]	0.0234	0.761	[-0.0]	0.00636	0.844	[-0.0]	32	1	0.363
GO:0019184	nonribosomal peptide biosynthetic process	biological_process	['SLC1A2']	FALSE	1.65	0.0173	[0.0355]	-3.48	0.993	[-0.0987]	-5.72	0.999	[-0.102]	2.13	0.0109	[0.0297]	21	0	[0.204]	-16.8	1	[-0.0717]	15	1	0.196
GO:0019229	regulation of vasoconstriction	biological_process	['AGT', 'ATP1A2']	FALSE	-0.0391	0.689	[-0.0, -0.00193]	-0.24	0.861	[-0.0, -0.00874]	-1.07	0.975	[-0.0044, -0.0227]	-0.978	0.969	[-0.00595, -0.0131]	4.57	0.0045	[0.011, 0.0493]	-0.313	0.941	[-0.0, -0.00193]	63	2	0.22
GO:0019374	galactolipid metabolic process	biological_process	['FA2H', 'UGT8']	FALSE	-0.108	0.758	[-0.0, -0.00405]	-0.206	0.845	[-0.00183, -0.00547]	2.83	0.0106	[0.0188, 0.054]	-1.35	0.981	[-0.00548, -0.0208]	-0.257	0.896	[-0.0, -0.00378]	-1.33	0.983	[-0.00252, -0.00555]	9	2	0.00927
GO:0019377	glycolipid catabolic process	biological_process	['NEU4']	FALSE	0.0158	0.686	[-0.0]	-0.0201	0.711	[-0.0]	-0.0101	0.67	[-0.0]	0.561	0.0352	[0.00785]	0.0234	0.761	[-0.0]	0.00636	0.844	[-0.0]	16	1	0.207
GO:0019722	calcium-mediated signaling	biological_process	['ATP1A2', 'CCL3', 'CX3CR1', 'EDNRB', 'GRIN2A', 'P2RY12', 'PTPRC']	FALSE	2.7	0.0155	[-0.0, -0.0, -0.0, -0.0, 0.152, -0.0, -0.0]	-2.84	0.987	[-0.00462, -0.0, -0.0, -0.0, -0.217, -0.0, -0.0]	-0.65	0.919	[-0.00966, -0.0, -0.00269, -0.00807, -0.0034, -0.00428, -0.00178]	-0.489	0.875	[-0.00608, -0.0, 0.000752, -0.000675, -0.0131, 0.00152, -0.0]	1.22	0.0428	[0.0227, -0.0, -0.00094, 0.0121, -0.00237, -0.00259, -0.0]	3.4	0.0077	[-0.00165, -0.0, 0.0126, -0.0, -0.0, 0.0167, 0.0104]	159	7	0.00753
GO:0019731	antibacterial humoral response	biological_process	['NPY', 'TF', 'VIP']	FALSE	-1.12	0.954	[-0.0, 0.00201, -0.0448]	0.434	0.119	[0.00574, -0.0368, 0.0551]	6.44	0.0052	[-0.0, 0.199, -0.0]	-3.55	0.995	[-0.0, -0.0796, -0.00527]	-1.67	0.979	[-0.0, -0.0275, -0.0]	-0.351	0.93	[-0.0, -0.00267, -0.0]	59	3	0.0518
GO:0019732	antifungal humoral response	biological_process	['NPY', 'VIP']	TRUE	-2.86	0.991	[-0.0082, -0.0807]	2.18	0.0146	[0.00593, 0.0859]	0.0103	0.217	[0.00207, -0.00149]	-0.247	0.866	[-0.0, -0.00472]	0.0275	0.622	[-0.0, -0.0]	0.00701	0.735	[-0.0, -0.0]	12	2	0.0149
GO:0019935	cyclic-nucleotide-mediated signaling	biological_process	['EDNRB', 'KCNC2', 'SOX9']	FALSE	-10.4	1	[-0.00247, -0.388, -0.0]	13	0.0005	[-0.00319, 0.685, -0.0093]	-3.44	0.996	[-0.0127, -0.0908, -0.00189]	-2.85	0.992	[0.0155, -0.0764, -0.00735]	-0.16	0.831	[0.00608, -0.0317, 0.0225]	-0.67	0.96	[-0.0, -0.0, -0.00504]	55	3	0.0439
GO:0021843	substrate-independent telencephalic tangential interneuron migration	biological_process	['CNTN2']	FALSE	0.061	0.197	[0.000984]	-0.671	0.959	[-0.0186]	7.77	0.0025	[0.139]	-0.275	0.916	[-0.0038]	-6.65	0.998	[-0.0649]	-0.583	0.974	[-0.00251]	7	1	0.103
GO:0030003	cellular cation homeostasis	biological_process	['AGT', 'ATP13A4', 'ATP1A2', 'ATP1B2', 'CALB2', 'CCL3', 'GRIA1', 'IL1A', 'SLC1A3', 'SLC39A12', 'SLC4A4', 'TF']	FALSE	-1.4	0.951	[-0.0, -0.000733, -0.00379, -0.0668, -0.0129, -0.0, -0.00431, -0.0, -0.0144, -0.0, -0.00904, 0.00123]	0.394	0.221	[-0.0, -0.00281, -0.0178, 0.0584, 0.0158, -0.0, 0.0432, -0.0, -0.0322, -0.00171, -0.0119, -0.00525]	-1.56	0.977	[-0.00334, -0.00334, -0.0192, -0.0111, -0.0, -0.0, -0.00325, -0.0, -0.0222, -0.00454, -0.0459, 0.0176]	-5.39	0.999	[-0.00956, 0.00137, -0.0236, -0.0177, -0.0, -0.0, -0.0196, -0.0, -0.0878, -0.013, -0.0792, -0.00637]	13.1	0	[0.0132, 0.00914, 0.0671, 0.0309, -0.0, -0.0, -0.00276, -0.0, 0.138, 0.0214, 0.143, -0.00152]	-0.737	0.931	[-0.0, -0.0, -0.00502, -0.0024, -0.0, -0.0, -0.0, -0.0, 0.00334, -0.00144, -0.00553, -0.0]	404	12	0.0114
GO:0030032	lamellipodium assembly	biological_process	['KIT', 'P2RY12', 'S1PR1']	TRUE	-0.723	0.922	[-0.0281, -0.0, -0.0]	0.81	0.0659	[0.0449, -0.00147, -0.0]	-0.531	0.929	[-0.00324, -0.00993, -0.00268]	-0.293	0.857	[-0.00691, -0.0, -0.0]	0.41	0.0875	[-0.0, -0.0, 0.00608]	4.54	0.0044	[-0.0, 0.0337, -0.0]	37	3	0.0168
GO:0030041	actin filament polymerization	biological_process	['AIF1', 'GSN']	TRUE	-0.107	0.758	[-0.0, -0.00403]	-0.403	0.908	[-0.0, -0.0155]	3.25	0.0092	[-0.0, 0.0834]	-2.09	0.989	[0.00192, -0.0428]	-0.156	0.86	[-0.0, -0.00243]	0.88	0.0277	[0.00526, -0.0]	39	2	0.106
GO:0030042	actin filament depolymerization	biological_process	['GSN']	TRUE	0.0852	0.174	[0.00151]	-1.28	0.978	[-0.036]	7.72	0.0026	[0.138]	-4.84	0.997	[-0.0674]	-0.347	0.943	[-0.0036]	0.00636	0.844	[-0.0]	13	1	0.174
GO:0030148	sphingolipid biosynthetic process	biological_process	['ELOVL2', 'FA2H', 'UGT8']	FALSE	-0.0964	0.703	[-0.000656, -0.0, -0.00405]	-0.176	0.793	[-0.0, -0.00183, -0.00547]	2.35	0.0156	[-0.0, 0.0188, 0.054]	-1.24	0.974	[-0.00342, -0.00548, -0.0208]	0.101	0.202	[0.00488, -0.0, -0.00378]	-1.08	0.975	[-0.0, -0.00252, -0.00555]	105	3	0.181
GO:0030149	sphingolipid catabolic process	biological_process	['ENPP2', 'NEU4']	FALSE	-0.00691	0.642	[-0.000937, -0.0]	-0.151	0.812	[-0.00505, -0.0]	2.72	0.0111	[0.07, -0.0]	-1.18	0.977	[-0.0309, 0.00785]	-0.717	0.957	[-0.00988, -0.0]	-0.335	0.943	[-0.00206, -0.0]	32	2	0.0772
GO:0030166	proteoglycan biosynthetic process	biological_process	['BMPR1B', 'IGF1', 'XYLT1']	FALSE	-1.55	0.971	[0.00659, -0.16, 0.0944]	-0.827	0.944	[-0.0198, 0.168, -0.189]	-1.5	0.982	[-0.0198, -0.0103, -0.0157]	4.45	0.009	[-0.0113, -0.00115, 0.119]	0.0833	0.223	[0.0428, -0.000992, -0.041]	-0.341	0.928	[-0.000754, -0.0, -0.00184]	36	3	0.0157
GO:0030177	positive regulation of Wnt signaling pathway	biological_process	['SULF2', 'TLR2']	FALSE	0.0235	0.553	[-0.0, -0.0]	-0.178	0.83	[-0.00617, -0.0]	-0.271	0.882	[-0.00662, -0.0]	1.12	0.028	[0.022, -0.0]	-0.217	0.883	[-0.00324, -0.0]	0.00701	0.735	[-0.0, -0.0]	42	2	0.119
GO:0030183	B cell differentiation	biological_process	['BLNK', 'GPR183', 'KIT', 'PTPRC']	FALSE	-0.652	0.902	[-0.0, -0.0, -0.0295, -0.0]	0.517	0.115	[-0.0, -0.0, 0.0329, -0.0]	-0.168	0.748	[-0.000417, -0.0, -0.00284, -0.00209]	-0.00577	0.433	[-0.0, -0.0, -0.0, -0.0]	-0.033	0.688	[-0.0, -0.0, -0.00131, -0.0]	2.84	0.0107	[0.00942, -0.0, -0.0, 0.0147]	122	4	0.0921
GO:0030193	regulation of blood coagulation	biological_process	['F3', 'PDGFRA']	FALSE	-0.155	0.789	[-0.00549, -0.0]	-0.169	0.825	[-0.00579, -0.0]	-0.661	0.955	[-0.0166, -0.0]	-0.766	0.958	[-0.0149, -0.0]	3.31	0.0073	[0.0436, -0.0]	-0.539	0.96	[-0.00329, -0.0]	70	2	0.255
GO:0030201	heparan sulfate proteoglycan metabolic process	biological_process	['SULF2', 'XYLT1']	FALSE	3.15	0.0101	[-0.0126, 0.109]	-5.35	0.997	[-0.00392, -0.217]	-1.16	0.978	[-0.00489, -0.0246]	7.71	0.0031	[0.0253, 0.126]	-2.81	0.99	[-0.00494, -0.0327]	-0.604	0.964	[-0.0, -0.00368]	25	2	0.0514
GO:0030202	heparin metabolic process	biological_process	['EDNRB']	FALSE	0.0158	0.686	[-0.0]	-0.0201	0.711	[-0.0]	-0.344	0.934	[-0.00597]	0.462	0.0403	[0.00647]	0.526	0.0385	[0.00489]	0.00636	0.844	[-0.0]	17	1	0.218
GO:0030204	chondroitin sulfate metabolic process	biological_process	['XYLT1']	FALSE	5.95	0.0031	[0.129]	-8.63	0.999	[-0.246]	-0.872	0.976	[-0.0154]	13.6	0.0015	[0.189]	-8.93	0.999	[-0.0871]	-2.48	0.994	[-0.0106]	31	1	0.354
GO:0030217	T cell differentiation	biological_process	['CD83', 'FCER1G', 'GLI3', 'GPR183', 'KIT', 'PTPRC', 'RHOH']	FALSE	-0.394	0.807	[-0.0, -0.0, -0.00149, -0.0, -0.0239, -0.0, -0.0]	0.278	0.235	[-0.0, -0.0, -0.00466, -0.0, 0.03, -0.0, -0.0]	-0.475	0.88	[-0.0, -0.0, -0.0149, -0.0, -0.00146, -0.00515, -0.0]	-0.194	0.714	[-0.0, -0.0, -0.0109, -0.0, -0.0, 0.00406, -0.0]	1.41	0.0365	[-0.0, -0.0, 0.0331, -0.0, -0.0, 0.000468, -0.0]	0.932	0.0463	[-0.0, -0.0, -0.0, -0.0, -0.0, 0.0103, -0.0]	135	7	0.00323
GO:0030277	maintenance of gastrointestinal epithelium	biological_process	['SOX9']	TRUE	0.0158	0.686	[-0.0]	-0.19	0.887	[-0.00485]	-0.693	0.969	[-0.0122]	-0.105	0.854	[-0.00143]	3.02	0.0065	[0.0291]	-1.96	0.991	[-0.00836]	20	1	0.249
GO:0030301	cholesterol transport	biological_process	['CLU', 'PNLIP']	FALSE	-3.41	0.992	[-0.106, -0.0]	2.62	0.0115	[0.11, -0.0]	-1.61	0.985	[-0.041, -0.0]	-0.924	0.967	[-0.018, -0.0]	5.18	0.0031	[0.0684, -0.0]	-2.58	0.991	[-0.0156, -0.0]	64	2	0.225
GO:0030501	positive regulation of bone mineralization	biological_process	['BMPR1B', 'NELL1']	TRUE	0.478	0.0842	[0.00332, 0.0107]	-0.605	0.938	[-0.00948, -0.0144]	-1.41	0.982	[-0.0163, -0.0195]	0.336	0.074	[-0.0303, 0.037]	3.1	0.0078	[0.0515, -0.0108]	-0.244	0.93	[-0.00151, -0.0]	45	2	0.133
GO:0030502	negative regulation of bone mineralization	biological_process	['CCL3', 'SOX9']	TRUE	0.0235	0.553	[-0.0, -0.0]	-0.0299	0.609	[-0.0, -0.0]	-0.103	0.762	[-0.0, -0.00232]	-0.256	0.87	[-0.0, -0.00491]	0.723	0.0407	[-0.0, 0.00922]	0.00701	0.735	[-0.0, -0.0]	19	2	0.0324
GO:0030510	regulation of BMP signaling pathway	biological_process	['CHRDL1', 'DLX1']	FALSE	-0.39	0.882	[0.00254, -0.0153]	0.584	0.0776	[-0.0, 0.0255]	-0.0698	0.711	[-0.00147, -0.0]	-0.298	0.885	[-0.0, -0.00572]	0.198	0.11	[0.00226, -0.0]	0.00701	0.735	[-0.0, -0.0]	104	2	0.422
GO:0030516	regulation of axon extension	biological_process	['DSCAM', 'MAG', 'SEMA3D', 'SEMA5A', 'TNR']	FALSE	0.447	0.137	[0.0181, -0.0, -0.0, -0.0, 0.00148]	-0.903	0.936	[-0.047, -0.0, -0.0, -0.0, -0.0109]	-0.432	0.886	[-0.0119, -0.0, -0.0, -0.0, -0.00456]	3.09	0.016	[0.0728, -0.0, -0.0, 0.00333, 0.0192]	-1.49	0.972	[-0.0303, -0.0, -0.0, -0.0, -0.00174]	0.0129	0.563	[-0.0, -0.0, -0.0, -0.0, -0.0]	95	5	0.0116
GO:0030866	cortical actin cytoskeleton organization	biological_process	['ANLN', 'NCKAP1L', 'PLEK']	TRUE	-0.0702	0.677	[-0.00373, -0.0, -0.0]	-0.17	0.789	[-0.00557, -0.00142, -0.0]	1.72	0.0227	[0.0534, -0.0, -0.0]	-0.622	0.936	[-0.0148, -0.0, -0.0]	-0.698	0.947	[-0.0132, 0.00142, -0.0]	0.914	0.0312	[-0.0, 0.00673, -0.0]	38	3	0.0179
GO:0030913	paranodal junction assembly	biological_process	['UGT8']	TRUE	0.0158	0.686	[-0.0]	-0.354	0.927	[-0.00955]	6.6	0.0032	[0.118]	-0.00276	0.713	[-0.0]	-2.23	0.991	[-0.0219]	-10.2	0.999	[-0.0433]	6	1	0.0911
GO:0031032	actomyosin structure organization	biological_process	['ANLN', 'PDGFRA']	FALSE	-0.122	0.77	[-0.0, -0.00449]	-0.432	0.914	[-0.00589, -0.0108]	0.773	0.0371	[0.0332, -0.0131]	1.99	0.0172	[-0.013, 0.0522]	-1.4	0.979	[-0.00438, -0.0145]	0.00701	0.735	[-0.0, -0.0]	110	2	0.45
GO:0031102	neuron projection regeneration	biological_process	['APOD', 'GFAP', 'MAG']	FALSE	0.0297	0.495	[-0.0, -0.0, -0.0]	-0.0338	0.573	[-0.0, -0.0, -0.0]	-0.0167	0.444	[-0.0, -0.0, -0.0]	0.259	0.108	[0.00629, -0.0, -0.0]	0.0332	0.543	[-0.0, -0.0, -0.0]	0.00859	0.657	[-0.0, -0.0, -0.0]	29	3	0.0091
GO:0031109	microtubule polymerization or depolymerization	biological_process	['CRYAB', 'STMN2']	FALSE	-0.36	0.874	[-0.00767, -0.00415]	0.332	0.122	[0.00133, 0.0137]	0.621	0.0437	[0.0162, -0.0]	-0.801	0.961	[-0.0123, -0.00328]	0.173	0.119	[0.00193, -0.0]	0.00701	0.735	[-0.0, -0.0]	33	2	0.0812
GO:0031122	cytoplasmic microtubule organization	biological_process	['SLAIN1']	FALSE	0.0802	0.177	[0.0014]	-0.32	0.921	[-0.00857]	0.841	0.024	[0.0152]	0.444	0.0415	[0.00623]	-0.785	0.972	[-0.00786]	0.00636	0.844	[-0.0]	63	1	0.583
GO:0031340	positive regulation of vesicle fusion	biological_process	['SYT1']	TRUE	20.7	0.0002	[0.449]	-13.9	0.999	[-0.396]	-0.643	0.966	[-0.0113]	-19.2	1	[-0.268]	-4.73	0.996	[-0.0462]	0.00636	0.844	[-0.0]	9	1	0.128
GO:0031400	negative regulation of protein modification process	biological_process	['AGT', 'NCKAP1L', 'PAX6', 'PTPRC']	FALSE	0.0355	0.471	[-0.0, -0.0, -0.0, -0.0]	-0.0353	0.563	[-0.0, -0.0, -0.0, -0.0]	-0.282	0.839	[-0.00203, -0.00408, -0.00143, -0.00191]	0.0303	0.259	[-0.00185, 0.00345, -0.000336, -0.000271]	0.661	0.0627	[0.00806, -0.00136, 0.00457, 0.000465]	2.79	0.0109	[-0.0, 0.0116, -0.0, 0.0121]	496	4	0.91
GO:0031401	positive regulation of protein modification process	biological_process	['AGT', 'BMPR1B', 'CD86', 'CLU', 'CNTN1', 'CSF1R', 'CSPG4', 'CX3CR1', 'ENPP2', 'ERBB3', 'ERBB4', 'FCGR1A', 'FGFR3', 'GFRA1', 'IGF1', 'KIT', 'LAPTM5', 'NCKAP1L', 'PTPRC', 'RELN', 'SDC4', 'TREM2']	FALSE	-3.7	0.996	[-0.0, -0.0, -0.0, -0.0317, 0.00186, -0.0, -0.0, -0.0, -0.0, -0.0, -0.328, -0.0, -0.0, -0.0, -0.0212, -0.00317, -0.0, -0.0, -0.0, -0.00523, -0.0, -0.0]	2.46	0.015	[-0.0, -0.0034, -0.0, 0.0291, 0.0114, -0.0, -0.0, -0.00818, -0.00555, -0.0, 0.304, -0.0, -0.0189, -0.0, 0.0313, 0.00442, -0.0, -0.0, -0.0, 0.00986, -0.0, -0.0]	-0.506	0.812	[-0.000767, -0.00382, -0.0, -0.00426, -0.0109, -0.0012, -0.0, -0.00479, 0.0256, -0.0, -0.0109, -0.0, -0.0176, -0.0, -0.00075, -0.0, -0.00811, -0.0, -0.00173, -0.0, -0.0, -0.0]	-0.106	0.506	[-0.0, -0.0, -0.0, -0.00569, 0.00666, -0.00016, 0.0013, -0.0, -0.0, -0.0, -0.00589, -0.0, -0.0, -0.0, -0.00373, -0.0, 0.00236, -0.0, -0.00101, -0.0, -0.0, -0.0]	1.62	0.0392	[0.00365, 0.00991, -0.0, 0.0163, -0.00189, 0.0027, -0.0, -0.0136, -0.0075, -0.0, 0.0121, -0.0, 0.042, -0.0, -0.0, -0.0, 0.00185, 0.000884, 0.000244, -0.0, 0.000627, -0.0]	4.53	0.003	[-0.0, -0.0, -0.0, -0.00642, -0.0, 0.00591, -0.0, 0.0658, -0.0, -0.0, -0.00251, -0.0, -0.0, -0.0, -0.0, -0.0, 0.0172, -0.0, 0.00844, -0.0, -0.0, -0.0]	915	22	0.00853
GO:0031532	actin cytoskeleton reorganization	biological_process	['KIT', 'PLEK', 'S1PR1']	TRUE	-1.32	0.963	[-0.0505, -0.0, -0.0]	1.1	0.0448	[0.0584, -0.0, -0.0]	-0.197	0.805	[-0.00557, -0.0, -0.0]	-0.00419	0.476	[-0.0, -0.0, -0.0]	0.484	0.0743	[-0.0, -0.0, 0.00727]	0.00859	0.657	[-0.0, -0.0, -0.0]	59	3	0.0518
GO:0031623	receptor internalization	biological_process	['CNTN2', 'FCER1G', 'GRIA1', 'SNAP25']	FALSE	-1.42	0.964	[-0.00523, -0.0, -0.112, 0.0546]	2.94	0.0112	[-0.00532, -0.0, 0.238, -0.0556]	0.23	0.121	[0.0477, -0.0, -0.0276, -0.0111]	-1.63	0.98	[-0.00973, -0.0, -0.0319, -0.00325]	-2.35	0.986	[-0.0122, -0.0, -0.0203, -0.0123]	-0.0981	0.829	[-0.000927, -0.0, -0.0, -0.0]	70	4	0.018
GO:0031630	regulation of synaptic vesicle fusion to presynaptic active zone membrane	biological_process	['SYT1']	TRUE	16.3	0.0003	[0.353]	-9.58	0.999	[-0.273]	2.07	0.011	[0.0371]	-16.8	1	[-0.234]	-8.78	0.999	[-0.0856]	1.27	0.0137	[0.00538]	8	1	0.116
GO:0031638	zymogen activation	biological_process	['GRIN2A']	FALSE	17	0.0003	[0.369]	-17.4	1	[-0.497]	-0.105	0.842	[-0.0017]	-5.04	0.997	[-0.0702]	-1.16	0.981	[-0.0115]	-0.379	0.965	[-0.00164]	59	1	0.559
GO:0031643	positive regulation of myelination	biological_process	['MAG', 'MYRF', 'SOX10']	TRUE	0.0297	0.495	[-0.0, -0.0, -0.0]	-0.269	0.846	[-0.00687, -0.00522, -0.0]	2.09	0.0178	[0.0353, 0.0273, 0.00219]	-0.015	0.533	[-0.00245, -0.0, 0.00219]	-0.899	0.959	[-0.0068, -0.00609, -0.00214]	-1.38	0.981	[-0.00541, -0.0049, -0.0]	18	3	0.00272
GO:0031666	positive regulation of lipopolysaccharide-mediated signaling pathway	biological_process	['CD14', 'LY86']	TRUE	0.0235	0.553	[-0.0, -0.0]	-0.0696	0.723	[-0.0, -0.00165]	-0.136	0.798	[-0.0, -0.00317]	-0.00603	0.558	[-0.0, -0.0]	0.381	0.0733	[-0.0, 0.00469]	0.00701	0.735	[-0.0, -0.0]	10	2	0.011
GO:0032006	regulation of TOR signaling	biological_process	['NCKAP1L', 'RELN', 'TREM2']	FALSE	-1.26	0.961	[-0.0, -0.0482, -0.0]	1.43	0.0299	[-0.0, 0.0755, -0.0]	-0.0788	0.659	[-0.000645, -0.00127, -0.0]	-0.735	0.948	[-0.0, -0.0175, -0.0]	0.00843	0.64	[-0.000399, -0.0, -0.0]	0.679	0.0421	[0.00498, -0.0, -0.0]	108	3	0.191
GO:0032060	bleb assembly	biological_process	['LPAR1']	TRUE	-1.18	0.971	[-0.0261]	-0.116	0.854	[-0.00275]	5.81	0.0035	[0.104]	-2.67	0.994	[-0.0371]	-2.02	0.989	[-0.0199]	0.00636	0.844	[-0.0]	10	1	0.139
GO:0032095	regulation of response to food	biological_process	['NPY']	FALSE	-0.904	0.962	[-0.02]	0.582	0.0562	[0.0172]	0.106	0.0802	[0.00207]	-0.00276	0.713	[-0.0]	0.0234	0.761	[-0.0]	0.00636	0.844	[-0.0]	17	1	0.218
GO:0032109	positive regulation of response to nutrient levels	biological_process	['NPY']	TRUE	-0.844	0.958	[-0.0187]	0.551	0.0585	[0.0163]	0.111	0.079	[0.00216]	-0.064	0.82	[-0.000853]	0.0234	0.761	[-0.0]	0.00636	0.844	[-0.0]	6	1	0.0911
GO:0032204	regulation of telomere maintenance	biological_process	['PRKCQ']	FALSE	0.116	0.153	[0.00217]	-0.24	0.902	[-0.00628]	0.768	0.0251	[0.0139]	-0.293	0.919	[-0.00405]	0.0234	0.761	[-0.0]	-0.278	0.958	[-0.00121]	101	1	0.752
GO:0032228	regulation of synaptic transmission, GABAergic	biological_process	['CNR1']	FALSE	-1.13	0.97	[-0.0249]	0.939	0.0363	[0.0274]	-0.0101	0.67	[-0.0]	-0.00276	0.713	[-0.0]	-0.0547	0.865	[-0.00076]	0.00636	0.844	[-0.0]	36	1	0.397
GO:0032272	negative regulation of protein polymerization	biological_process	['GSN', 'STMN2', 'TUBB4A']	FALSE	0.53	0.092	[-0.0, 0.0132, 0.00549]	-0.377	0.883	[-0.00452, -0.00671, -0.00641]	0.885	0.0403	[0.0184, -0.0, 0.00937]	-1.47	0.979	[-0.00898, -0.0174, -0.00875]	-0.0351	0.723	[-0.0011, -0.0, -0.0]	0.231	0.0938	[0.00165, -0.0, -0.0]	76	3	0.0919
GO:0032273	positive regulation of protein polymerization	biological_process	['NCKAP1L', 'SLAIN1']	FALSE	0.0656	0.282	[-0.0, 0.0013]	-0.328	0.89	[-0.0, -0.0124]	1.41	0.0221	[-0.0, 0.0364]	-0.343	0.898	[-0.0, -0.0066]	-0.444	0.932	[-0.0, -0.00625]	0.601	0.0382	[0.00358, -0.0]	92	2	0.365
GO:0032287	peripheral nervous system myelin maintenance	biological_process	['FA2H']	TRUE	0.0158	0.686	[-0.0]	-0.367	0.929	[-0.00992]	0.507	0.0352	[0.00924]	0.715	0.0295	[0.01]	-0.361	0.945	[-0.00374]	0.00636	0.844	[-0.0]	9	1	0.128
GO:0032289	central nervous system myelin formation	biological_process	['CNTN1', 'MAG', 'TLR2']	TRUE	3.16	0.0105	[0.117, -0.0, -0.0]	-1.63	0.973	[-0.0772, -0.00503, -0.0]	-0.338	0.882	[-0.0696, 0.0597, -0.0]	10.9	0.0008	[0.271, -0.00963, -0.0]	-6.33	0.997	[-0.0913, -0.0113, -0.0]	-23	1	[-0.157, -0.0139, -0.0]	6	3	0.000194
GO:0032303	regulation of icosanoid secretion	biological_process	['IL1A']	FALSE	0.0158	0.686	[-0.0]	-0.0201	0.711	[-0.0]	-0.0101	0.67	[-0.0]	-0.00276	0.713	[-0.0]	0.0234	0.761	[-0.0]	0.00636	0.844	[-0.0]	23	1	0.279
GO:0032331	negative regulation of chondrocyte differentiation	biological_process	['GLI3', 'SOX9']	TRUE	0.0235	0.553	[-0.0, -0.0]	-0.0299	0.609	[-0.0, -0.0]	-0.304	0.894	[-0.00747, -0.0]	-0.979	0.969	[-0.0141, -0.00498]	2.25	0.0123	[0.0225, 0.00703]	0.00701	0.735	[-0.0, -0.0]	25	2	0.0514
GO:0032332	positive regulation of chondrocyte differentiation	biological_process	['BMPR1B', 'GLI3', 'SOX6', 'SOX9']	TRUE	-6.38	0.998	[0.00157, -0.0, -0.277, -0.0]	2	0.0203	[-0.00696, -0.00263, 0.131, -0.0]	-2.79	0.994	[-0.00737, -0.00543, -0.087, -0.0]	8.29	0.0013	[-0.0155, -0.012, 0.258, -0.00177]	1.31	0.0299	[0.0276, 0.0222, -0.0322, 0.00626]	-3.69	0.993	[-0.00173, -0.0, -0.0284, -0.00147]	20	4	0.000281
GO:0032373	positive regulation of sterol transport	biological_process	['TREM2']	FALSE	0.0158	0.686	[-0.0]	-0.0201	0.711	[-0.0]	-0.12	0.853	[-0.00196]	0.124	0.0807	[0.00176]	0.184	0.0718	[0.00156]	0.00636	0.844	[-0.0]	38	1	0.413
GO:0032374	regulation of cholesterol transport	biological_process	['TREM2']	FALSE	0.0158	0.686	[-0.0]	-0.0201	0.711	[-0.0]	-0.12	0.853	[-0.00196]	0.124	0.0807	[0.00176]	0.184	0.0718	[0.00156]	0.00636	0.844	[-0.0]	64	1	0.589
GO:0032412	regulation of ion transmembrane transporter activity	biological_process	['AGT', 'ATP1A2', 'ATP1B2', 'CCL2', 'CTSS', 'KCNC2', 'PTAFR', 'RELN', 'TREM2']	FALSE	-3.13	0.99	[-0.0, -0.000596, -0.00687, -0.0, -0.0, -0.182, -0.0, -0.0187, -0.0]	2.48	0.0158	[-0.0, -0.00608, 0.00556, -0.0, -0.0, 0.203, -0.0, 0.0233, -0.0]	-0.407	0.839	[-0.0, -0.0136, -0.00479, -0.0, -0.0, -0.00168, -0.000505, -0.0, -0.0]	-1.74	0.978	[-0.0184, -0.0274, -0.0039, -0.0, -0.0, -0.0206, -0.0, -0.00108, -0.0]	2.69	0.0129	[0.0192, 0.0484, 0.00931, -0.0, -0.0, -0.00286, -0.000743, -0.0, -0.0]	0.233	0.17	[-0.0, -0.00209, -0.0, -0.0, -0.0, -0.0, 0.00485, -0.0, -0.0]	273	9	0.0149
GO:0032479	regulation of type I interferon production	biological_process	['CD14', 'HAVCR2', 'TLR2', 'TLR7']	FALSE	0.0663	0.373	[-0.0, 0.00132, -0.0, -0.0]	-0.0331	0.533	[-0.0, 0.000129, -0.0, -0.0]	-0.0195	0.41	[-0.0, -0.0, -0.0, -0.0]	-0.0649	0.619	[-0.0, -0.00163, -0.0, -0.0]	0.077	0.269	[0.000757, -0.0, -0.0, -0.0]	0.779	0.0419	[0.00144, 0.00512, -0.0, -0.0]	103	4	0.0576
GO:0032642	regulation of chemokine production	biological_process	['AIF1', 'APOD', 'CD84', 'CSF1R', 'HAVCR2', 'MBP', 'TLR2', 'TLR7', 'TREM2']	FALSE	-1.19	0.942	[-0.0, -0.0143, -0.0, -0.0, 0.000466, -0.0657, -0.0, -0.0, -0.00168]	-0.866	0.914	[-0.0, -0.0136, -0.0, -0.0, -0.000574, -0.059, -0.0, -0.0, -0.0]	7.35	0.0034	[-0.0, 0.0319, -0.0, -0.0035, -0.0, 0.372, -0.0, -0.0, -0.0]	-1.94	0.982	[-0.0, 0.0368, -0.0, -0.00357, -0.000755, -0.114, -0.0, -0.0, 0.00174]	-2.55	0.984	[-0.0, -0.0277, -0.0, 0.0033, -0.0, -0.05, -0.0, -0.0, 0.0017]	0.706	0.0683	[0.000879, -0.00226, 0.00341, 0.016, -0.0, -0.00926, -0.0, -0.0, -0.0]	95	9	1.18e-05
GO:0032645	regulation of granulocyte macrophage colony-stimulating factor production	biological_process	['CD84']	FALSE	0.0158	0.686	[-0.0]	-0.0201	0.711	[-0.0]	-0.0101	0.67	[-0.0]	-0.00276	0.713	[-0.0]	0.0234	0.761	[-0.0]	0.00636	0.844	[-0.0]	18	1	0.228
GO:0032649	regulation of interferon-gamma production	biological_process	['CD14', 'HAVCR2', 'LAPTM5', 'TLR7']	FALSE	0.00546	0.542	[-0.0, -0.00129, -0.0, -0.0]	-0.013	0.48	[-0.0, 0.00133, -0.0, -0.0]	-0.0637	0.575	[-0.0, -0.0, -0.00159, -0.0]	-0.041	0.564	[-0.0, -0.000972, -0.0, -0.0]	0.0367	0.497	[-0.0, -0.0, -0.0, -0.0]	1.96	0.0168	[-0.0, 0.00312, 0.0135, -0.0]	119	4	0.0861
GO:0032652	regulation of interleukin-1 production	biological_process	['AQP4', 'CCL3', 'CX3CR1', 'HAVCR2', 'IGF1', 'TREM2', 'TYROBP']	FALSE	-1.59	0.966	[-0.0, -0.0, -0.0, 0.000714, -0.0944, -0.0, -0.0]	1.16	0.0534	[-0.00184, -0.0, -0.0, -0.0, 0.0971, -0.0, -0.0]	-0.73	0.931	[-0.0289, -0.0, -0.00483, -0.0, -0.0, -0.0, -0.0]	-0.975	0.949	[-0.0195, -0.0, -0.00511, -0.00208, -0.00859, -0.0, -0.0]	2.18	0.02	[0.054, -0.0, -0.00151, -0.0, -0.0, -0.0, -0.0]	3.02	0.0099	[-0.0, -0.0, 0.0273, 0.00313, -0.0, -0.0, 0.0033]	115	7	0.00137
GO:0032653	regulation of interleukin-10 production	biological_process	['CD83', 'TLR2', 'TREM2', 'TYROBP']	FALSE	0.0355	0.471	[-0.0, -0.0, -0.0, -0.0]	-0.0353	0.563	[-0.0, -0.0, -0.0, -0.0]	-0.0195	0.41	[-0.0, -0.0, -0.0, -0.0]	-0.00577	0.433	[-0.0, -0.0, -0.0, -0.0]	0.0367	0.497	[-0.0, -0.0, -0.0, -0.0]	1.05	0.0312	[-0.0, -0.0, -0.0, 0.00889]	60	4	0.011
GO:0032655	regulation of interleukin-12 production	biological_process	['LAPTM5', 'TLR2']	FALSE	0.0235	0.553	[-0.0, -0.0]	-0.0299	0.609	[-0.0, -0.0]	-0.0858	0.737	[-0.00188, -0.0]	-0.129	0.797	[-0.00242, -0.0]	-0.0772	0.813	[-0.00139, -0.0]	2.41	0.0101	[0.0145, -0.0]	63	2	0.22
GO:0032660	regulation of interleukin-17 production	biological_process	['NCKAP1L', 'PRKCQ']	FALSE	0.0951	0.245	[-0.0, 0.00221]	-0.131	0.797	[-0.0, -0.00419]	0.337	0.0675	[-0.0, 0.00895]	-0.0167	0.61	[0.00272, -0.00293]	-0.254	0.895	[-0.0, -0.00373]	0.684	0.0344	[0.00408, -0.0]	41	2	0.115
GO:0032661	regulation of interleukin-18 production	biological_process	['CD84', 'TLR2']	FALSE	0.0235	0.553	[-0.0, -0.0]	-0.0299	0.609	[-0.0, -0.0]	-0.0123	0.515	[-0.0, -0.0]	-0.00603	0.558	[-0.0, -0.0]	0.0275	0.622	[-0.0, -0.0]	0.00701	0.735	[-0.0, -0.0]	13	2	0.0171
GO:0032663	regulation of interleukin-2 production	biological_process	['CD83', 'CD86', 'HAVCR2', 'IL1A', 'LAPTM5', 'PRKCQ', 'PTPRC']	FALSE	0.0488	0.448	[-0.0, -0.0, -0.0, -0.0, -0.0, -0.0, -0.0]	-0.0424	0.562	[-0.0, -0.0, -0.0, -0.0, -0.0, -0.0, -0.0]	0.0962	0.216	[-0.0, -0.0, -0.0, -0.0, -0.00158, 0.00899, -0.00162]	-0.00643	0.393	[-0.0, -0.0, -0.0, -0.0, -0.0, -0.0, -0.0]	0.00915	0.554	[-0.0, -0.0, -0.0, -0.0, -0.0, -0.00359, 0.00263]	1.78	0.0232	[-0.0, -0.0, -0.0, -0.0, 0.0119, -0.0, 0.00788]	64	7	4.85e-05
GO:0032673	regulation of interleukin-4 production	biological_process	['CD83', 'CD86', 'FCER1G', 'HAVCR2', 'PRKCQ']	FALSE	0.16	0.282	[0.0038, -0.0, -0.0, 0.000544, 0.00141]	-0.185	0.76	[-0.00519, -0.0, -0.0, -0.00117, -0.00362]	0.173	0.153	[-0.0, -0.0, -0.0, -0.0, 0.00785]	-0.0648	0.586	[-0.0, -0.0, -0.0, -0.00184, -0.0]	-0.135	0.774	[-0.0, -0.0, -0.0, 0.00031, -0.00401]	1.11	0.0332	[-0.0, 0.00639, -0.0, 0.00391, -0.0]	34	5	0.000172
GO:0032675	regulation of interleukin-6 production	biological_process	['AIF1', 'AQP4', 'CD84', 'HAVCR2', 'IL1A', 'MBP', 'NCKAP1L', 'PTAFR', 'TLR2', 'TLR7', 'TREM2', 'TYROBP']	FALSE	-0.267	0.71	[-0.0, -0.0, -0.0, -0.0, -0.0, -0.025, -0.0, -0.0, -0.0, -0.0, -0.0, -0.0]	-0.384	0.798	[-0.0, -0.0, -0.0, -0.0, -0.0, -0.0345, -0.0, -0.0, -0.0, -0.0, -0.0, -0.0]	4.85	0.0072	[-0.0, -0.0234, -0.0, -0.0, -0.0, 0.328, -0.0, -0.0, -0.0, -0.0, -0.0, -0.0]	-2.48	0.99	[-0.0, -0.0131, -0.0, -0.0, -0.0, -0.104, -0.0, -0.0, -0.0, -0.0, -0.0, -0.0]	-0.872	0.924	[-0.0, 0.0413, -0.0, -0.0, -0.0, -0.0714, -0.0, -0.0, -0.0, -0.0, -0.0, -0.0]	-0.655	0.922	[-0.0, -0.00141, -0.0, -0.0, -0.0, -0.00844, -0.0, -0.0, -0.0, -0.0, -0.0, -0.0]	153	12	2.59e-06
GO:0032677	regulation of interleukin-8 production	biological_process	['CD14', 'F3', 'PTPRC', 'TLR2', 'TLR7']	FALSE	0.0409	0.46	[-0.0, -0.0, -0.0, -0.0, -0.0]	-0.113	0.691	[-0.0, -0.00432, -0.000788, -0.0, -0.0]	-0.386	0.871	[-0.0, -0.011, -0.00359, -0.0, -0.0]	-0.541	0.905	[-0.0, -0.0165, -0.0, -0.0, -0.0]	1.57	0.0281	[-0.0, 0.0327, -0.00068, -0.0, -0.0]	1.84	0.0196	[-0.0, -0.0, 0.0172, -0.0, -0.0]	86	5	0.0079
GO:0032774	RNA biosynthetic process	biological_process	['C5AR1', 'SOX10']	FALSE	0.151	0.196	[0.00392, -0.0]	-0.444	0.916	[-0.00558, -0.0116]	0.124	0.112	[-0.0, 0.0035]	1.08	0.0289	[-0.0, 0.0213]	-0.509	0.94	[-0.0, -0.00712]	0.00701	0.735	[-0.0, -0.0]	321	2	0.935
GO:0032814	regulation of natural killer cell activation	biological_process	['HAVCR2', 'TYROBP']	FALSE	0.0711	0.275	[0.00147, -0.0]	-0.0756	0.733	[-0.0019, -0.0]	-0.255	0.876	[-0.00542, -0.000801]	-0.00603	0.558	[-0.0, -0.0]	0.107	0.151	[0.00106, -0.0]	2.76	0.0086	[0.00984, 0.00673]	45	2	0.133
GO:0032868	response to insulin	biological_process	['TLR2']	FALSE	0.0158	0.686	[-0.0]	-0.0201	0.711	[-0.0]	-0.0101	0.67	[-0.0]	-0.00276	0.713	[-0.0]	0.0234	0.761	[-0.0]	0.00636	0.844	[-0.0]	156	1	0.884
GO:0032885	regulation of polysaccharide biosynthetic process	biological_process	['IGF1', 'PPP1R3C']	FALSE	-10.9	1	[-0.338, -0.0]	8.42	0.0011	[0.351, -0.0]	-0.521	0.94	[-0.0124, -0.00063]	-1.43	0.982	[-0.0214, -0.0066]	0.706	0.0414	[-0.0, 0.009]	0.718	0.0329	[0.00428, -0.0]	36	2	0.0935
GO:0032928	regulation of superoxide anion generation	biological_process	['AGT', 'ITGAM', 'TYROBP']	FALSE	0.0297	0.495	[-0.0, -0.0, -0.0]	-0.125	0.75	[-0.00469, -0.0, -0.0]	-0.58	0.935	[-0.0153, -0.00103, -0.00103]	-0.157	0.777	[-0.00366, -0.0, -0.0]	1.65	0.0207	[0.0261, -0.0, -0.0]	1.84	0.0157	[-0.0, 0.00541, 0.00818]	23	3	0.00507
GO:0032945	negative regulation of mononuclear cell proliferation	biological_process	['CD86', 'HAVCR2', 'SDC4', 'TYROBP']	FALSE	0.0355	0.471	[-0.0, -0.0, -0.0, -0.0]	-0.0353	0.563	[-0.0, -0.0, -0.0, -0.0]	-0.0939	0.643	[-0.0, -0.0, -0.00268, -0.0]	-0.00577	0.433	[-0.0, -0.0, -0.0, -0.0]	0.204	0.164	[-0.0, -0.0, 0.00418, -0.00104]	1.19	0.0273	[-0.0, -0.0, -0.0, 0.0101]	90	4	0.0389
GO:0032946	positive regulation of mononuclear cell proliferation	biological_process	['AIF1', 'CD86', 'GPR183', 'HAVCR2', 'IGF1', 'IL1A', 'NCKAP1L', 'PRKCQ', 'PTPRC']	FALSE	-0.369	0.781	[-0.0, -0.0, -0.0, -0.0, -0.0276, -0.0, -0.0, -0.0, -0.0]	0.316	0.236	[-0.0, -0.0, -0.0, -0.0, 0.0323, -0.0, -0.0, -0.0, -0.0]	0.0202	0.301	[-0.0, -0.0, -0.0, -0.0, -0.0, -0.0, -0.0, 0.00258, -0.0]	-0.0676	0.517	[-0.0, -0.0, -0.0, -0.0, -0.0031, -0.0, -0.0, -0.0, 0.00055]	0.0549	0.434	[-0.0, -0.0, -0.0, -0.0, -0.0, -0.0, -0.0, -0.0, -0.0]	0.434	0.108	[-0.0, -0.0, -0.0, -0.0, -0.0, -0.0, -0.0, -0.0, 0.00532]	150	9	0.000321
GO:0032956	regulation of actin cytoskeleton organization	biological_process	['CSF1R', 'GSN', 'IL1A', 'LPAR1', 'NCKAP1L', 'PDGFRA', 'PLEK', 'RHOH', 'S1PR1', 'SDC4', 'SEMA5A', 'TMEFF2']	FALSE	-0.0753	0.57	[-0.0, -0.0, -0.0, -0.0, -0.0, -0.0, -0.0, -0.0, -0.0, -0.0, -0.0121, 0.00167]	-0.177	0.684	[-0.00219, -0.00451, -0.0, -0.0, -0.0, -0.0118, -0.0, -0.0, -0.0, -0.0, -0.0268, 0.0322]	0.676	0.0973	[-0.0063, 0.0209, -0.0, 0.0221, -0.0, -0.0107, -0.0, -0.0, -0.0, -0.0, -0.0403, 0.0584]	2.66	0.025	[0.0188, -0.00862, -0.0, -0.0122, -0.0, 0.0399, -0.0, -0.0, -0.00512, -0.0, 0.143, -0.0494]	-1.51	0.963	[-0.00221, -0.00293, -0.0, -0.00323, -0.0, -0.00962, -0.0, -0.0, 0.00489, 0.00444, -0.0271, -0.0148]	-1.13	0.953	[-0.00168, 0.0011, -0.0, -0.0, 0.00358, -0.0, -0.0, -0.0, -0.0, -0.0, -0.0183, -0.00149]	371	12	0.00613
GO:0032957	inositol trisphosphate metabolic process	biological_process	['PTAFR']	TRUE	0.0158	0.686	[-0.0]	-0.0201	0.711	[-0.0]	-0.0812	0.82	[-0.00127]	-0.00276	0.713	[-0.0]	0.0234	0.761	[-0.0]	0.993	0.0167	[0.0042]	7	1	0.103
GO:0032958	inositol phosphate biosynthetic process	biological_process	['PTAFR']	TRUE	0.0158	0.686	[-0.0]	-0.0832	0.827	[-0.0018]	0.0789	0.0908	[0.00159]	-0.109	0.857	[-0.00148]	0.0234	0.761	[-0.0]	2.05	0.0082	[0.0087]	14	1	0.185
GO:0033004	negative regulation of mast cell activation	biological_process	['CD84', 'CNR1']	FALSE	-1	0.955	[-0.0, -0.0316]	1.07	0.0417	[-0.0, 0.0455]	-0.0123	0.515	[-0.0, -0.0]	-0.442	0.921	[-0.0, -0.00854]	0.0275	0.622	[-0.0, -0.0]	0.00701	0.735	[-0.0, -0.0]	14	2	0.0193
GO:0033006	regulation of mast cell activation involved in immune response	biological_process	['CD84']	FALSE	0.0158	0.686	[-0.0]	-0.0201	0.711	[-0.0]	-0.0101	0.67	[-0.0]	-0.00276	0.713	[-0.0]	0.0234	0.761	[-0.0]	0.00636	0.844	[-0.0]	34	1	0.38
GO:0033032	regulation of myeloid cell apoptotic process	biological_process	['SLC7A11']	FALSE	0.191	0.117	[0.00381]	-1.03	0.973	[-0.0289]	-1.84	0.991	[-0.0326]	-0.108	0.855	[-0.00146]	6.26	0.0023	[0.0606]	0.00636	0.844	[-0.0]	33	1	0.371
GO:0033209	tumor necrosis factor-mediated signaling pathway	biological_process	['ST18']	TRUE	-1.13	0.97	[-0.0248]	-3.28	0.992	[-0.0932]	30.6	0.0001	[0.546]	-17.9	1	[-0.25]	-3.16	0.994	[-0.031]	-4.34	0.996	[-0.0185]	56	1	0.541
GO:0033280	response to vitamin D	biological_process	['PENK']	FALSE	0.0158	0.686	[-0.0]	-0.0201	0.711	[-0.0]	-0.0101	0.67	[-0.0]	-0.00276	0.713	[-0.0]	0.0234	0.761	[-0.0]	0.00636	0.844	[-0.0]	27	1	0.318
GO:0033561	regulation of water loss via skin	biological_process	['FA2H']	FALSE	-0.665	0.946	[-0.0148]	-0.804	0.966	[-0.0224]	6.32	0.0032	[0.113]	-0.71	0.966	[-0.00986]	-3.1	0.993	[-0.0304]	-1.24	0.987	[-0.00532]	32	1	0.363
GO:0033591	response to L-ascorbic acid	biological_process	['IL1A']	TRUE	0.0158	0.686	[-0.0]	-0.0201	0.711	[-0.0]	-0.0101	0.67	[-0.0]	-0.00276	0.713	[-0.0]	0.0234	0.761	[-0.0]	0.00636	0.844	[-0.0]	6	1	0.0911
GO:0033625	positive regulation of integrin activation	biological_process	['P2RY12', 'PLEK']	TRUE	0.0235	0.553	[-0.0, -0.0]	-0.0299	0.609	[-0.0, -0.0]	-0.481	0.935	[-0.012, -0.0]	0.519	0.0553	[0.0103, -0.0]	-0.567	0.946	[-0.00789, -0.0]	5.1	0.0038	[0.0307, -0.0]	11	2	0.0129
GO:0033865	nucleoside bisphosphate metabolic process	biological_process	['ACSBG1', 'ACSL6', 'ELOVL2']	FALSE	-0.399	0.862	[-0.0, -0.016, -0.0]	0.532	0.0996	[-0.0, 0.0266, 0.0025]	-0.233	0.831	[-0.0, -0.00668, -0.0]	-0.744	0.948	[-0.00941, -0.00641, -0.0019]	1.07	0.0322	[0.00783, 0.00722, 0.00174]	0.00859	0.657	[-0.0, -0.0, -0.0]	123	3	0.244
GO:0034115	negative regulation of heterotypic cell-cell adhesion	biological_process	['MBP']	TRUE	-1.22	0.972	[-0.0268]	-0.902	0.969	[-0.0252]	17.3	0.0006	[0.31]	-0.00276	0.713	[-0.0]	-15.6	1	[-0.152]	-0.405	0.967	[-0.00175]	10	1	0.139
GO:0034121	regulation of toll-like receptor signaling pathway	biological_process	['CD14', 'TLR2', 'TREM2']	FALSE	0.0297	0.495	[-0.0, -0.0, -0.0]	-0.0338	0.573	[-0.0, -0.0, -0.0]	-0.0167	0.444	[-0.0, -0.0, -0.0]	-0.00419	0.476	[-0.0, -0.0, -0.0]	0.0332	0.543	[-0.0, -0.0, -0.0]	0.00859	0.657	[-0.0, -0.0, -0.0]	74	3	0.0867
GO:0034312	diol biosynthetic process	biological_process	['QDPR']	FALSE	0.687	0.0427	[0.0146]	-0.913	0.969	[-0.0255]	3.74	0.0057	[0.0669]	-2.66	0.994	[-0.037]	-0.8	0.973	[-0.00801]	-0.287	0.959	[-0.00125]	22	1	0.269
GO:0034350	regulation of glial cell apoptotic process	biological_process	['CCL2', 'TREM2']	FALSE	0.0235	0.553	[-0.0, -0.0]	-0.0299	0.609	[-0.0, -0.0]	-0.0123	0.515	[-0.0, -0.0]	-0.00603	0.558	[-0.0, -0.0]	0.0275	0.622	[-0.0, -0.0]	0.43	0.0493	[-0.0, 0.00255]	11	2	0.0129
GO:0034369	plasma lipoprotein particle remodeling	biological_process	['AGT']	FALSE	-0.254	0.883	[-0.00586]	-0.0201	0.711	[-0.0]	-0.267	0.916	[-0.00458]	-0.18	0.889	[-0.00247]	1.32	0.0152	[0.0126]	0.00636	0.844	[-0.0]	29	1	0.336
GO:0034756	regulation of iron ion transport	biological_process	['TF']	TRUE	-0.752	0.952	[-0.0167]	-1.2	0.977	[-0.0337]	16.7	0.0007	[0.298]	-6.55	0.999	[-0.0912]	-3.16	0.994	[-0.031]	-10.6	0.999	[-0.0451]	7	1	0.103
GO:0034766	negative regulation of ion transmembrane transport	biological_process	['AGT', 'ATP1A2']	FALSE	0.00415	0.618	[-0.0, -0.000596]	-0.176	0.829	[-0.0, -0.00608]	-0.544	0.943	[-0.0, -0.0136]	-2.34	0.99	[-0.0184, -0.0274]	5.12	0.0032	[0.0192, 0.0484]	-0.34	0.944	[-0.0, -0.00209]	104	2	0.422
GO:0034767	positive regulation of ion transmembrane transport	biological_process	['AGT', 'ATP1B2', 'CCL2', 'CTSS', 'KCNC2', 'PLP1', 'PTAFR', 'RELN', 'TREM2']	FALSE	-3.14	0.99	[-0.0014, -0.0102, -0.0, -0.0, -0.182, -0.000983, -0.0, -0.0141, -0.0]	2.17	0.0208	[-0.00353, 0.00731, -0.0, -0.0, 0.203, -0.0285, -0.0, 0.0198, -0.0]	13.9	0.0001	[-0.00473, -0.00801, -0.0, -0.0, -0.00168, 0.768, -0.0, -0.0, -0.0]	-11.2	1	[-0.0126, -0.00534, -0.0, -0.0, -0.0206, -0.419, -0.0, -0.00216, -0.0]	-2.97	0.988	[0.0226, 0.017, -0.0, -0.0, -0.00286, -0.121, -0.0, -0.0, -0.0]	-0.112	0.767	[-0.000125, -0.000976, -0.0, -0.0, -0.0, -0.000522, -0.0, -0.0, -0.0]	186	9	0.00138
GO:0035235	ionotropic glutamate receptor signaling pathway	biological_process	['GRIA1', 'GRIA3', 'GRIA4', 'GRIN2A', 'PLP1']	TRUE	2.74	0.0145	[-0.0352, 0.0539, -0.0312, 0.147, -0.0042]	-1.5	0.963	[0.111, -0.086, 0.0468, -0.15, -0.0196]	24.9	0	[-0.00138, -0.0, -0.0, -0.0, 1.0]	-6.28	0.999	[-0.0503, 0.0141, -0.0, -0.0841, -0.073]	-26.8	1	[-0.0, -0.00897, -0.0123, -0.00465, -0.537]	0.0129	0.563	[-0.0, -0.0, -0.0, -0.0, -0.0]	25	5	4.71e-05
GO:0035303	regulation of dephosphorylation	biological_process	['NCKAP1L', 'PLEK', 'PTPRC']	FALSE	-0.013	0.599	[0.000287, -0.0, -0.00188]	-0.0594	0.655	[-0.00132, -0.0, -0.0]	-0.358	0.889	[-0.00174, -0.0, -0.00878]	-0.0652	0.665	[0.00111, -0.0, -0.00257]	-0.137	0.817	[0.000112, -0.0, -0.00286]	5.78	0.0023	[0.00705, -0.0, 0.0358]	135	3	0.288
GO:0035335	peptidyl-tyrosine dephosphorylation	biological_process	['PTPRZ1']	FALSE	-4.39	0.996	[-0.0957]	-3.87	0.994	[-0.11]	-5.03	0.998	[-0.0897]	23.6	0	[0.329]	-0.879	0.975	[-0.00878]	-5.85	0.997	[-0.0249]	35	1	0.388
GO:0035588	G protein-coupled purinergic receptor signaling pathway	biological_process	['CNTN2', 'P2RY12']	FALSE	-0.75	0.937	[-0.0254, 0.00155]	-0.929	0.96	[-0.0278, -0.00955]	6.16	0.0045	[0.163, -0.00498]	-1.07	0.973	[-0.0183, -0.00262]	-3.66	0.994	[-0.0415, -0.00735]	9.19	0.001	[-0.0035, 0.0588]	10	2	0.011
GO:0035589	G protein-coupled purinergic nucleotide receptor signaling pathway	biological_process	['GPR34', 'P2RY12', 'P2RY13', 'PTAFR']	TRUE	0.0892	0.338	[0.000727, 0.00114, -0.0, 0.000436]	0.0754	0.343	[0.00271, -0.00155, -0.0, 0.00543]	-0.658	0.938	[-0.00388, -0.0174, -0.0, -0.00173]	0.0171	0.281	[0.00357, -0.00294, -0.0, -0.0]	0.0367	0.497	[-0.0, -0.0, -0.0, -0.0]	6.51	0.002	[-0.0, 0.0501, 0.0054, -0.0]	15	4	0.000108
GO:0035710	CD4-positive, alpha-beta T cell activation	biological_process	['CD83', 'GPR183', 'PRKCQ']	FALSE	0.0567	0.355	[-0.0, -0.0, 0.00101]	-0.0796	0.693	[-0.0, -0.0, -0.00236]	0.434	0.0704	[-0.0, -0.0, 0.0139]	-0.00419	0.476	[-0.0, -0.0, -0.0]	-0.407	0.911	[-0.0, -0.0, -0.0071]	0.00859	0.657	[-0.0, -0.0, -0.0]	51	3	0.0367
GO:0035813	regulation of renal sodium excretion	biological_process	['AGT', 'EDNRB']	FALSE	-0.0573	0.71	[-0.0, -0.00249]	-0.123	0.791	[-0.0, -0.00388]	-0.528	0.942	[-0.0, -0.0132]	-1.48	0.983	[-0.0248, -0.00408]	3.63	0.0067	[0.0229, 0.0249]	0.00701	0.735	[-0.0, -0.0]	19	2	0.0324
GO:0035883	enteroendocrine cell differentiation	biological_process	['PAX6']	FALSE	0.232	0.103	[0.0047]	-0.0201	0.711	[-0.0]	-0.249	0.911	[-0.00427]	-0.272	0.915	[-0.00375]	-0.0907	0.884	[-0.00111]	0.00636	0.844	[-0.0]	15	1	0.196
GO:0038093	Fc receptor signaling pathway	biological_process	['FCER1G', 'FCGR1A', 'KIT', 'PRKCQ']	FALSE	-0.2	0.753	[-0.0, -0.0, -0.0101, -0.0]	0.422	0.138	[-0.0, -0.0, 0.0272, -0.0]	0.184	0.135	[-0.0, -0.0, -0.00375, 0.0111]	-0.161	0.746	[-0.0, -0.0, -0.0024, -0.00188]	-0.173	0.817	[-0.0, -0.0, -0.00224, -0.0017]	0.0105	0.603	[-0.0, -0.0, -0.0, -0.0]	52	4	0.00694
GO:0040037	negative regulation of fibroblast growth factor receptor signaling pathway	biological_process	['SULF2']	TRUE	-0.27	0.888	[-0.00622]	-0.33	0.923	[-0.00885]	-0.511	0.955	[-0.00895]	2.42	0.01	[0.0338]	-0.57	0.963	[-0.00577]	0.00636	0.844	[-0.0]	18	1	0.228
GO:0042053	regulation of dopamine metabolic process	biological_process	['GPR37', 'ITGAM', 'NPY']	FALSE	-0.406	0.863	[0.00305, -0.0, -0.0193]	0.0654	0.323	[-0.011, -0.0, 0.0161]	3.17	0.0119	[0.0914, -0.000846, 0.00763]	-2.77	0.992	[-0.0562, -0.00477, -0.00535]	-0.226	0.862	[-0.00417, -0.0, -0.0]	1.4	0.0203	[-0.00235, 0.0127, -0.0]	20	3	0.00355
GO:0042058	regulation of epidermal growth factor receptor signaling pathway	biological_process	['AGT']	FALSE	0.0158	0.686	[-0.0]	-0.0201	0.711	[-0.0]	-0.0101	0.67	[-0.0]	-0.00276	0.713	[-0.0]	0.0234	0.761	[-0.0]	0.00636	0.844	[-0.0]	70	1	0.621
GO:0042177	negative regulation of protein catabolic process	biological_process	['GRIN2A', 'NELL1']	FALSE	2.02	0.0187	[0.0601, 0.00147]	-1.25	0.97	[-0.0555, 0.005]	-1.3	0.98	[-0.01, -0.023]	1.66	0.0202	[-0.0217, 0.0544]	-2.02	0.986	[-0.0049, -0.0222]	-0.624	0.965	[-0.000518, -0.00328]	110	2	0.45
GO:0042310	vasoconstriction	biological_process	['AGT', 'EDNRB']	FALSE	-0.331	0.866	[-0.003, -0.00792]	-0.261	0.869	[-0.00355, -0.00604]	-0.6	0.949	[-0.00943, -0.00562]	-0.0621	0.719	[-0.0068, 0.0057]	2.79	0.0096	[0.024, 0.0127]	-0.252	0.932	[-0.0, -0.00156]	34	2	0.0852
GO:0042311	vasodilation	biological_process	['AGT', 'EDNRB']	TRUE	-0.183	0.804	[-0.0, -0.00638]	-0.175	0.828	[-0.0, -0.00603]	-1.02	0.974	[-0.0114, -0.0145]	0.387	0.068	[-0.0052, 0.0129]	2.43	0.0118	[0.0178, 0.0141]	0.00701	0.735	[-0.0, -0.0]	43	2	0.124
GO:0042325	regulation of phosphorylation	biological_process	['AGT', 'BMPR1B', 'C5AR1', 'CD86', 'CLU', 'CNTN1', 'CSF1R', 'CSPG4', 'CX3CR1', 'DSCAM', 'ENPP2', 'ERBB3', 'ERBB4', 'FCGR1A', 'FGFR3', 'GFRA1', 'IGF1', 'KIT', 'NCKAP1L', 'P2RY12', 'PAX6', 'PDGFRA', 'PTPRC', 'RELN', 'SDC4', 'SLC4A4', 'TF', 'TLR7', 'TREM2']	FALSE	-2.97	0.992	[-0.0, -0.0, -0.0, -0.0, -0.0317, 0.00186, -0.0, -0.0, -0.0, 0.0892, -0.0, -0.0, -0.346, -0.0, -0.0, -0.0, -0.0689, -0.00211, -0.0, -0.0, -0.0, -0.0, -0.0, -0.00523, -0.0, 0.00238, -0.000681, -0.0, -0.0]	0.953	0.11	[-0.0, -0.0034, -0.0, -0.0, 0.0291, 0.0114, -0.0, -0.0, -0.00818, -0.233, -0.00555, -0.0, 0.319, -0.0, -0.0157, -0.0, 0.0798, 0.00577, -0.0, -0.0, -0.0, -0.00367, -0.0, 0.00986, -0.0, -0.00874, -0.0104, -0.0, -0.0]	-0.465	0.767	[-0.00119, -0.00382, -0.0, -0.0, -0.00426, -0.0109, -0.0012, -0.0, -0.00479, -0.0468, 0.0256, -0.0, -0.00758, -0.0, -0.0139, -0.0, -0.00178, -0.0, -0.0, -0.00816, -0.00143, -0.0, -0.000955, -0.0, -0.0, -0.0204, 0.0611, -0.0, -0.0]	3.99	0.0042	[-0.000618, -0.0, -0.0, -0.0, -0.00569, 0.00666, -0.00016, 0.0013, -0.0, 0.297, -0.0, -0.0, -0.00688, -0.0, -0.0, -0.0, -0.00725, -0.0, -0.0, -0.00249, -0.000336, 0.00951, -0.000136, -0.0, -0.0, 0.00246, -0.00143, -0.0, -0.0]	-0.0099	0.539	[0.00512, 0.00991, -0.0, -0.0, 0.0163, -0.00189, 0.0027, -0.0, -0.0136, -0.106, -0.0075, -0.0, 0.0136, -0.0, 0.0354, -0.0, -0.00128, -0.0, 0.000884, -0.0015, 0.00457, -0.0, 0.000812, -0.0, 0.000627, 0.0539, -0.0177, -0.0, -0.0]	2.93	0.0107	[-0.0, -0.0, -0.0, -0.0, -0.00642, -0.0, 0.00591, -0.0, 0.0658, -0.00233, -0.0, -0.0, -0.00653, -0.0, -0.0, -0.0, 0.00205, -0.0, -0.0, 0.0349, -0.0, -0.0, 0.00615, -0.0, -0.0, -0.0264, -0.00825, -0.0, -0.0]	1155	29	0.00139
GO:0042401	cellular biogenic amine biosynthetic process	biological_process	['GPR37']	FALSE	-0.111	0.83	[-0.00275]	-0.231	0.9	[-0.00603]	2.39	0.0097	[0.0428]	-1	0.977	[-0.0139]	-0.708	0.969	[-0.00711]	0.00636	0.844	[-0.0]	35	1	0.388
GO:0042918	alkanesulfonate transport	biological_process	['SLC6A11']	FALSE	-0.578	0.938	[-0.0129]	1.03	0.033	[0.03]	-0.788	0.973	[-0.0139]	-0.943	0.975	[-0.0131]	1.72	0.011	[0.0165]	0.00636	0.844	[-0.0]	7	1	0.103
GO:0043011	myeloid dendritic cell differentiation	biological_process	['ITGB8']	TRUE	0.33	0.0815	[0.00684]	-0.682	0.96	[-0.0189]	-0.526	0.957	[-0.00922]	2.47	0.01	[0.0344]	-0.873	0.975	[-0.00872]	-0.414	0.967	[-0.00179]	21	1	0.259
GO:0043029	T cell homeostasis	biological_process	['NCKAP1L']	TRUE	0.0158	0.686	[-0.0]	-0.0201	0.711	[-0.0]	-0.25	0.911	[-0.00429]	-0.00276	0.713	[-0.0]	0.259	0.06	[0.00229]	2.14	0.0078	[0.00907]	32	1	0.363
GO:0043031	negative regulation of macrophage activation	biological_process	['PTPRC']	FALSE	0.0158	0.686	[-0.0]	-0.0201	0.711	[-0.0]	-0.423	0.946	[-0.00737]	-0.00276	0.713	[-0.0]	0.0234	0.761	[-0.0]	5.2	0.0029	[0.0221]	18	1	0.228
GO:0043032	positive regulation of macrophage activation	biological_process	['CCL3', 'HAVCR2', 'TREM2']	FALSE	0.0297	0.495	[-0.0, -0.0, -0.0]	-0.0338	0.573	[-0.0, -0.0, -0.0]	-0.0728	0.647	[-0.0, -0.00173, -0.0]	-0.0664	0.668	[-0.0, -0.00149, -0.0]	0.0332	0.543	[-0.0, -0.0, -0.0]	0.778	0.0369	[-0.0, -0.0, 0.00572]	27	3	0.0076
GO:0043065	positive regulation of apoptotic process	biological_process	['AGT', 'BMPR1B', 'CCL2', 'CCL3', 'CLU', 'GSN', 'ITGAM', 'MAL', 'PTPRC', 'TYROBP']	FALSE	-0.0886	0.593	[-0.0, 0.00501, -0.0, -0.0, -0.0181, 0.00299, -0.0, -0.0, -0.0, -0.0]	-0.626	0.875	[-0.0049, -0.0135, -0.0, -0.0, 0.00368, -0.0296, -0.0, -0.0101, -0.0, -0.0]	1.04	0.0602	[-0.00664, -0.00972, -0.0, -0.0, -0.0263, 0.0817, -0.0, 0.0264, -0.00416, -0.0]	-0.983	0.942	[-0.00849, -0.0118, -0.0, -0.0, -0.00702, -0.0127, -0.0, -0.0024, -0.0, -0.0]	3.46	0.0073	[0.0218, 0.0268, -0.0, -0.0, 0.0448, -0.0, 0.00158, -0.00483, 0.00807, 0.00209]	-1.61	0.968	[-0.000879, -0.0, -0.0, -0.0, -0.000584, -0.0202, -0.0, -0.0, -0.0, -0.0]	267	10	0.0046
GO:0043066	negative regulation of apoptotic process	biological_process	['CCL2', 'CLU', 'CRYAB', 'CX3CR1', 'ERBB3', 'GRIA4', 'IGF1', 'IL1A', 'PRKCQ', 'SCG2', 'SEMA5A', 'SOX9', 'TREM2']	FALSE	-1.93	0.97	[-0.0, -0.0153, -0.0, -0.0, -0.0, 0.00855, -0.0501, -0.0, -0.0, -0.0426, -0.056, -0.00276, -0.0]	0.636	0.144	[-0.0, -0.0139, -0.00177, -0.0, -0.0, -0.0087, 0.0761, -0.0, -0.0031, 0.0746, -0.0394, -0.01, -0.0]	-0.769	0.916	[-0.0, -0.0241, 0.0321, -0.00342, -0.0, -0.00387, -0.00564, -0.0, 0.0118, -0.00828, -0.0349, -0.0115, -0.0]	3.18	0.0191	[-0.0, -0.0182, -0.0162, -0.0, -0.0, 0.0628, -0.0102, -0.0, -0.0, -0.0081, 0.155, -0.00841, -0.0]	0.334	0.197	[-0.0, 0.0651, -0.00298, 0.000269, -0.0, -0.0462, -0.00303, -0.0, -0.00413, -0.00487, -0.0276, 0.0324, -0.0]	1.15	0.0497	[-0.0, -0.0, -0.0, 0.0168, -0.0, -0.00395, 0.00197, -0.0, -0.0, -0.0, -0.0, -0.0, 0.00255]	448	13	0.0103
GO:0043122	regulation of I-kappaB kinase/NF-kappaB signaling	biological_process	['RHOH', 'TREM2']	FALSE	0.0235	0.553	[-0.0, -0.0]	-0.0299	0.609	[-0.0, -0.0]	-0.0123	0.515	[-0.0, -0.0]	-0.00603	0.558	[-0.0, -0.0]	0.0275	0.622	[-0.0, -0.0]	0.00701	0.735	[-0.0, -0.0]	72	2	0.265
GO:0043252	sodium-independent organic anion transport	biological_process	['SLCO1C1']	TRUE	-0.346	0.904	[-0.00786]	-0.0758	0.82	[-0.00159]	-0.338	0.932	[-0.00585]	-3.06	0.994	[-0.0426]	5.44	0.003	[0.0527]	-0.266	0.957	[-0.00116]	20	1	0.249
GO:0043266	regulation of potassium ion transport	biological_process	['ATP1B2', 'KCNC2', 'TREM2', 'VIP']	FALSE	-4.53	0.996	[-0.00698, -0.182, -0.0, -0.00702]	3.61	0.0073	[0.00397, 0.203, -0.0, 0.0098]	-0.377	0.881	[-0.0112, -0.00168, -0.0, -0.0]	-0.878	0.954	[-0.00346, -0.0206, -0.0, -0.0]	0.933	0.043	[0.0197, -0.00286, -0.0, -0.0]	-0.161	0.867	[-0.00146, -0.0, -0.0, -0.0]	106	4	0.0625
GO:0043278	response to morphine	biological_process	['AIF1', 'CNR1', 'PENK']	TRUE	-1.44	0.968	[-0.0, -0.0503, -0.0045]	1.7	0.0234	[-0.0, 0.0799, 0.00907]	-0.466	0.917	[-0.00479, -0.00904, -0.0]	-0.408	0.897	[-0.0, -0.00968, -0.0]	0.0332	0.543	[-0.0, -0.0, -0.0]	1.88	0.0151	[0.0139, -0.0, -0.0]	28	3	0.00833
GO:0043408	regulation of MAPK cascade	biological_process	['AGT', 'IL1A', 'KIT', 'PTPRC', 'TREM2']	FALSE	-0.0904	0.647	[-0.0, -0.0, -0.00633, -0.0, -0.0]	0.0964	0.343	[-0.0, -0.0, 0.00885, -0.0, -0.0]	-0.0961	0.61	[-0.00203, -0.0, -0.0, -0.000931, -0.0]	-0.0652	0.587	[-0.00185, -0.0, -0.0, -0.0, -0.0]	0.586	0.0785	[0.00806, -0.0, -0.0, 0.00335, -0.0]	-0.0837	0.796	[-0.0, -0.0, -0.0, -0.00091, -0.0]	430	5	0.705
GO:0043487	regulation of RNA stability	biological_process	['VIP']	FALSE	-1.27	0.974	[-0.028]	1.25	0.0269	[0.0362]	-0.0846	0.824	[-0.00133]	-0.12	0.864	[-0.00164]	-0.176	0.913	[-0.00194]	0.00636	0.844	[-0.0]	154	1	0.88
GO:0043523	regulation of neuron apoptotic process	biological_process	['CCL3', 'CX3CR1', 'ERBB3', 'ITGAM', 'TREM2', 'TYROBP']	FALSE	0.0259	0.487	[-0.0, -0.0, -0.0, -0.00104, -0.0, -0.0]	-0.0855	0.641	[-0.0, -0.00339, -0.0, -0.0, -0.0, -0.0]	-0.274	0.798	[-0.0, -0.00952, -0.0, -0.00153, -0.0, -0.0]	-0.0867	0.601	[-0.0, -0.00273, -0.0, -0.0, -0.0, -0.0]	1.13	0.0422	[-0.0, 0.018, -0.0, 0.00273, 0.00159, 0.00263]	0.013	0.536	[-0.0, -0.0, -0.0, -0.0, -0.0, -0.0]	89	6	0.00184
GO:0043568	positive regulation of insulin-like growth factor receptor signaling pathway	biological_process	['IGF1']	TRUE	-5.18	0.997	[-0.113]	4.88	0.004	[0.14]	-0.534	0.958	[-0.00935]	-1.1	0.98	[-0.0153]	0.0234	0.761	[-0.0]	0.00636	0.844	[-0.0]	13	1	0.174
GO:0043649	dicarboxylic acid catabolic process	biological_process	['ALDH1L1', 'ASPA', 'GAD1', 'GAD2']	FALSE	-8.52	1	[-0.0, -0.0, -0.26, -0.107]	6.72	0.001	[-0.0, -0.0, 0.255, 0.147]	-0.86	0.956	[-0.00932, 0.00861, -0.0222, -0.00737]	-0.542	0.914	[-0.0, -0.00359, 0.0146, -0.0258]	0.569	0.0721	[0.0114, -0.0, -0.00139, -0.0]	0.0105	0.603	[-0.0, -0.0, -0.0, -0.0]	19	4	0.000237
GO:0043653	mitochondrial fragmentation involved in apoptotic process	biological_process	['ERBB4']	TRUE	-34.5	1	[-0.75]	19.5	0.0001	[0.557]	3.57	0.0061	[0.064]	8.11	0.0029	[0.113]	17.1	0.0002	[0.166]	-56.2	1	[-0.239]	10	1	0.139
GO:0043949	regulation of cAMP-mediated signaling	biological_process	['LPAR1', 'PEX5L']	FALSE	2.11	0.0177	[-0.00742, 0.0719]	-1.95	0.982	[0.00954, -0.0893]	6.75	0.0039	[0.0381, 0.135]	-3.92	0.996	[-0.0159, -0.0608]	-4.77	0.996	[-0.0128, -0.0509]	-0.803	0.972	[-0.0, -0.00488]	31	2	0.0733
GO:0045055	regulated exocytosis	biological_process	['CCL3', 'KIT', 'PLEK', 'PTGDS', 'SNAP25', 'SYT1', 'SYT4']	FALSE	5.32	0.0034	[-0.0, -0.0244, -0.0, -0.0, 0.0305, 0.294, 0.00178]	-4.99	0.995	[-0.0, 0.0301, -0.0, -0.0215, -0.0441, -0.355, -0.00124]	1.58	0.0344	[-0.0, -0.0, -0.0, 0.0782, -0.00221, 0.000651, -0.0]	-6.12	0.998	[-0.0, -0.00211, 0.00176, -0.102, -0.0, -0.118, -0.00246]	3.14	0.0094	[-0.0, -0.0, -0.0, 0.0762, -0.0, -0.0, -0.0]	-1.72	0.975	[-0.0, -0.0, -0.0, -0.0195, -0.0, -0.0, -0.0]	114	7	0.0013
GO:0045089	positive regulation of innate immune response	biological_process	['HAVCR2', 'TYROBP']	FALSE	0.0279	0.376	[0.000136, -0.0]	-0.0174	0.411	[0.000518, -0.0]	-0.0123	0.515	[-0.0, -0.0]	0.0249	0.193	[0.000606, -0.0]	-0.0637	0.802	[-0.0, -0.00121]	0.9	0.0272	[-0.0, 0.00538]	144	2	0.591
GO:0045109	intermediate filament organization	biological_process	['GFAP', 'INA']	FALSE	-1.13	0.961	[-0.0, -0.0356]	0.88	0.0517	[-0.0014, 0.0392]	-0.502	0.938	[-0.0104, -0.00213]	-0.395	0.911	[-0.00763, -0.0]	1.53	0.0184	[0.0199, -0.0]	0.00701	0.735	[-0.0, -0.0]	70	2	0.255
GO:0045429	positive regulation of nitric oxide biosynthetic process	biological_process	['AGT', 'AIF1', 'CLU']	TRUE	-1.98	0.98	[-0.0, -0.0, -0.075]	1.08	0.0458	[-0.0, -0.0, 0.0575]	-1.47	0.981	[-0.00597, -0.0, -0.0389]	-1.17	0.971	[-0.0041, -0.0, -0.0237]	5.47	0.003	[0.0135, -0.0, 0.0742]	0.00725	0.672	[-0.0, 0.0046, -0.00461]	43	3	0.0243
GO:0045619	regulation of lymphocyte differentiation	biological_process	['CD83', 'CD86', 'GLI3', 'NCKAP1L', 'PTPRC', 'RHOH']	FALSE	0.0457	0.452	[-0.0, -0.0, -0.0, -0.0, -0.0, -0.0]	-0.0391	0.562	[-0.0, -0.0, -0.0, -0.0, -0.0, -0.0]	-0.0933	0.578	[-0.0, -0.0, -0.00168, -0.00141, -0.0, -0.0]	-0.159	0.697	[-0.0, -0.0, -0.00516, -0.0, -0.0, -0.0]	0.412	0.118	[-0.0, -0.0, 0.00842, -0.0, -0.0, -0.0]	0.607	0.0649	[-0.0, -0.0, -0.0, 0.00619, -0.0, -0.0]	209	6	0.0727
GO:0045638	negative regulation of myeloid cell differentiation	biological_process	['C1QC', 'CCL3']	FALSE	0.0235	0.553	[-0.0, -0.0]	-0.0299	0.609	[-0.0, -0.0]	-0.123	0.785	[-0.00283, -0.0]	-0.00603	0.558	[-0.0, -0.0]	0.11	0.149	[0.0011, -0.0]	1.26	0.0188	[0.00755, -0.0]	84	2	0.325
GO:0045639	positive regulation of myeloid cell differentiation	biological_process	['NCKAP1L', 'TREM2', 'TYROBP']	FALSE	0.0297	0.495	[-0.0, -0.0, -0.0]	-0.0338	0.573	[-0.0, -0.0, -0.0]	-0.1	0.698	[-0.00117, -0.0, -0.0014]	-0.0794	0.69	[-0.0, -0.0, -0.0018]	0.119	0.187	[0.00139, -0.0, -0.0]	3.69	0.0065	[0.00463, 0.00792, 0.0148]	101	3	0.167
GO:0045646	regulation of erythrocyte differentiation	biological_process	['NCKAP1L']	FALSE	0.0158	0.686	[-0.0]	-0.0201	0.711	[-0.0]	-0.0756	0.815	[-0.00117]	-0.00276	0.713	[-0.0]	0.166	0.0762	[0.00139]	1.09	0.0155	[0.00463]	46	1	0.474
GO:0045732	positive regulation of protein catabolic process	biological_process	['CLU', 'SOX9', 'TREM2', 'VIP']	FALSE	-1.35	0.962	[-0.021, -0.0, -0.0, -0.0385]	0.976	0.0571	[0.011, -0.00218, -0.0, 0.0514]	-0.365	0.877	[-0.0102, -0.00122, -0.0, -0.00101]	-1.63	0.98	[-0.034, -0.00302, -0.0, -0.00777]	2.86	0.0114	[0.0456, 0.00787, -0.0, -0.000369]	0.0105	0.603	[-0.0, -0.0, -0.0, -0.0]	214	4	0.342
GO:0045744	negative regulation of G protein-coupled receptor signaling pathway	biological_process	['PLEK']	FALSE	0.0158	0.686	[-0.0]	-0.0201	0.711	[-0.0]	-0.0101	0.67	[-0.0]	-0.00276	0.713	[-0.0]	0.0234	0.761	[-0.0]	0.00636	0.844	[-0.0]	40	1	0.429
GO:0045745	positive regulation of G protein-coupled receptor signaling pathway	biological_process	['CNTN2', 'KLK6']	TRUE	-0.0942	0.748	[-0.00363, -0.0]	-0.0299	0.609	[-0.0, -0.0]	1.88	0.0173	[0.0433, 0.00525]	-0.776	0.959	[-0.0151, -0.0]	-0.877	0.965	[-0.012, -0.0]	0.00701	0.735	[-0.0, -0.0]	28	2	0.062
GO:0045746	negative regulation of Notch signaling pathway	biological_process	['DLX1']	TRUE	-0.578	0.938	[-0.0129]	0.918	0.0371	[0.0268]	-0.0101	0.67	[-0.0]	-0.408	0.939	[-0.00565]	0.0234	0.761	[-0.0]	0.00636	0.844	[-0.0]	38	1	0.413
GO:0045747	positive regulation of Notch signaling pathway	biological_process	['KIT', 'ROBO2']	TRUE	-0.418	0.888	[-0.0322, 0.0186]	6.92	0.0017	[0.0357, 0.253]	-2.3	0.992	[-0.00335, -0.0553]	-5.97	0.999	[-0.0, -0.117]	-0.953	0.967	[-0.0, -0.013]	0.00701	0.735	[-0.0, -0.0]	46	2	0.138
GO:0045766	positive regulation of angiogenesis	biological_process	['SLC39A12']	FALSE	0.0158	0.686	[-0.0]	-0.0201	0.711	[-0.0]	-0.0991	0.837	[-0.00159]	-0.749	0.968	[-0.0104]	1.4	0.0146	[0.0134]	0.00636	0.844	[-0.0]	21	1	0.259
GO:0045780	positive regulation of bone resorption	biological_process	['TF']	TRUE	-0.909	0.962	[-0.0201]	-1.76	0.985	[-0.0497]	12	0.0015	[0.214]	-5.78	0.998	[-0.0805]	-1.39	0.984	[-0.0137]	-0.694	0.977	[-0.00298]	19	1	0.239
GO:0045807	positive regulation of endocytosis	biological_process	['CD14', 'CLU', 'NCKAP1L', 'TF', 'TREM2']	FALSE	-1.85	0.975	[-0.0, -0.0911, -0.0, -0.0, -0.0]	0.733	0.0881	[-0.0, 0.0673, -0.0, -0.0159, -0.0]	2.32	0.0206	[-0.0, -0.00992, -0.0, 0.104, -0.0]	-2.73	0.991	[-0.0, -0.0437, -0.0, -0.0403, -0.0]	2.03	0.019	[0.00114, 0.0576, -0.0, -0.0171, -0.0]	0.367	0.0924	[-0.0, -0.0, 0.00334, -0.0, -0.0]	101	5	0.0146
GO:0045822	negative regulation of heart contraction	biological_process	['ATP1A2']	FALSE	0.0158	0.686	[-0.0]	-0.293	0.915	[-0.00778]	-1.14	0.983	[-0.0202]	-0.936	0.975	[-0.013]	4.78	0.0034	[0.0463]	0.00636	0.844	[-0.0]	23	1	0.279
GO:0045823	positive regulation of heart contraction	biological_process	['ATP1A2']	FALSE	-0.171	0.859	[-0.00407]	-0.584	0.952	[-0.0161]	-1.36	0.986	[-0.0242]	-0.48	0.946	[-0.00665]	5.85	0.0025	[0.0567]	-1.42	0.988	[-0.00605]	39	1	0.421
GO:0045824	negative regulation of innate immune response	biological_process	['HAVCR2']	FALSE	0.0158	0.686	[-0.0]	-0.0201	0.711	[-0.0]	-0.0101	0.67	[-0.0]	-0.111	0.858	[-0.00151]	0.0234	0.761	[-0.0]	0.00636	0.844	[-0.0]	74	1	0.641
GO:0045861	negative regulation of proteolysis	biological_process	['CRYAB']	FALSE	0.0158	0.686	[-0.0]	-0.0821	0.826	[-0.00177]	1.79	0.0125	[0.0321]	-1.17	0.981	[-0.0162]	-0.283	0.933	[-0.00298]	0.00636	0.844	[-0.0]	212	1	0.946
GO:0045862	positive regulation of proteolysis	biological_process	['CLU', 'CNTN2', 'F3', 'GRIN2A', 'GSN', 'LAPTM5', 'MBP', 'ST18', 'TREM2']	FALSE	4.81	0.0042	[-0.021, -0.0, -0.0, 0.369, 0.00326, -0.0, -0.0307, -0.00942, -0.0]	-6.4	0.998	[0.011, -0.0156, -0.0, -0.497, -0.0195, -0.0, -0.0452, -0.00118, -0.0]	10.2	0.0007	[-0.0102, 0.0728, -0.0, -0.0017, 0.0335, -0.0, 0.361, 0.0978, -0.0]	-7.94	0.999	[-0.034, -0.0234, -0.0205, -0.0702, -0.016, 0.00597, -0.116, -0.053, -0.0]	-0.483	0.879	[0.0456, -0.00853, 0.0228, -0.0115, 0.00535, -0.00211, -0.0544, -0.0122, -0.0]	-2.53	0.985	[-0.0, -0.00415, -0.0, -0.00164, -0.000675, -0.0, -0.0259, -0.0, -0.0]	376	9	0.0792
GO:0045879	negative regulation of smoothened signaling pathway	biological_process	['GLI3', 'GPR37L1', 'HHIP', 'RFX4']	FALSE	-0.0372	0.607	[-0.0, -0.00312, -0.0, -0.0]	-0.387	0.871	[-0.0, -0.0104, -0.00504, -0.00551]	0.691	0.0571	[-0.00491, -0.00418, 0.0437, -0.009]	-0.775	0.944	[-0.0113, 0.0126, -0.011, -0.0115]	2.64	0.0126	[0.0191, 0.00703, -0.00507, 0.0278]	-1.18	0.975	[-0.0, -0.0, -0.0102, -0.0]	34	4	0.00169
GO:0045915	positive regulation of catecholamine metabolic process	biological_process	['GPR37', 'NPY']	FALSE	-0.503	0.905	[0.00305, -0.0193]	0.0929	0.247	[-0.011, 0.0161]	3.86	0.0078	[0.0914, 0.00763]	-3.15	0.994	[-0.0562, -0.00535]	-0.287	0.904	[-0.00417, -0.0]	-0.383	0.947	[-0.00235, -0.0]	7	2	0.00618
GO:0045916	negative regulation of complement activation	biological_process	['CSMD3']	FALSE	6.13	0.003	[0.133]	-3.32	0.992	[-0.0944]	-11.3	1	[-0.202]	18.5	0.0003	[0.258]	-10.5	0.999	[-0.102]	0.00636	0.844	[-0.0]	15	1	0.196
GO:0045922	negative regulation of fatty acid metabolic process	biological_process	['CNR1', 'SOX9']	FALSE	-0.606	0.921	[-0.0194, -0.0]	1.11	0.0397	[0.0474, -0.0]	-0.383	0.916	[-0.00432, -0.00516]	-0.996	0.97	[-0.0131, -0.00631]	0.831	0.0348	[-0.00254, 0.0132]	0.00701	0.735	[-0.0, -0.0]	39	2	0.106
GO:0045932	negative regulation of muscle contraction	biological_process	['ATP1A2']	FALSE	-0.412	0.916	[-0.0093]	-0.44	0.939	[-0.012]	-2.22	0.993	[-0.0394]	0.658	0.0314	[0.00921]	5.71	0.0027	[0.0553]	-0.412	0.967	[-0.00178]	24	1	0.289
GO:0045933	positive regulation of muscle contraction	biological_process	['KIT', 'PTAFR']	FALSE	-1.52	0.974	[-0.0475, -0.0]	1.19	0.0364	[0.0506, -0.0]	-0.0862	0.738	[-0.00189, -0.0]	-0.124	0.793	[-0.00232, -0.0]	0.0275	0.622	[-0.0, -0.0]	0.00701	0.735	[-0.0, -0.0]	48	2	0.147
GO:0045936	negative regulation of phosphate metabolic process	biological_process	['AGT', 'NCKAP1L', 'PAX6', 'PLEK', 'PTPRC']	FALSE	0.0409	0.46	[-0.0, -0.0, -0.0, -0.0, -0.0]	-0.0361	0.561	[-0.0, -0.0, -0.0, -0.0, -0.0]	-0.258	0.803	[-0.00203, -0.00408, -0.00143, -0.0, -0.00191]	0.0272	0.286	[-0.00185, 0.00345, -0.000336, -0.0, -0.000271]	0.601	0.0761	[0.00806, -0.00136, 0.00457, -0.0, 0.000465]	2.53	0.0131	[-0.0, 0.0116, -0.0, -0.0, 0.0121]	417	5	0.68
GO:0045937	positive regulation of phosphate metabolic process	biological_process	['AGT', 'BMPR1B', 'CD86', 'CLU', 'CNTN1', 'CSF1R', 'CSPG4', 'CX3CR1', 'DSCAM', 'ENPP2', 'ERBB3', 'ERBB4', 'FCGR1A', 'FGFR3', 'GFRA1', 'IGF1', 'KIT', 'NCKAP1L', 'P2RY12', 'PDGFRA', 'PLEK', 'PTAFR', 'PTPRC', 'RELN', 'SDC4', 'SLC4A4', 'TF', 'TREM2']	FALSE	-3.03	0.992	[-0.0, -0.0, -0.0, -0.0317, 0.00186, -0.0, -0.0, -0.0, 0.0892, -0.0, -0.0, -0.346, -0.0, -0.0, -0.0, -0.0689, -0.00211, -0.0, -0.0, -0.0, -0.0, -0.0, -0.0, -0.00523, -0.0, 0.00238, -0.000681, -0.0]	0.966	0.107	[-0.0, -0.0034, -0.0, 0.0291, 0.0114, -0.0, -0.0, -0.00818, -0.233, -0.00555, -0.0, 0.319, -0.0, -0.0157, -0.0, 0.0798, 0.00577, -0.0, -0.0, -0.00367, -0.0, -0.00115, -0.0, 0.00986, -0.0, -0.00874, -0.0104, -0.0]	-0.448	0.76	[-0.000767, -0.00382, -0.0, -0.00426, -0.0109, -0.0012, -0.0, -0.00479, -0.0468, 0.0256, -0.0, -0.00758, -0.0, -0.0139, -0.0, -0.00178, -0.0, -0.0, -0.00816, -0.0, -0.0, 0.00219, -0.00173, -0.0, -0.0, -0.0204, 0.0611, -0.000954]	4.03	0.0042	[-0.0, -0.0, -0.0, -0.00569, 0.00666, -0.00016, 0.0013, -0.0, 0.297, -0.0, -0.0, -0.00688, -0.0, -0.0, -0.0, -0.00725, -0.0, -0.0, -0.00249, 0.00951, -0.0, -0.00203, -0.00101, -0.0, -0.0, 0.00246, -0.00143, -0.0]	-0.147	0.656	[0.00365, 0.00991, -0.0, 0.0163, -0.00189, 0.0027, -0.0, -0.0136, -0.106, -0.0075, -0.0, 0.0136, -0.0, 0.0354, -0.0, -0.00128, -0.0, 0.000884, -0.0015, -0.0, -0.0, -0.0, 0.000244, -0.0, 0.000627, 0.0539, -0.0177, -0.0]	3.64	0.0056	[-0.0, -0.0, -0.0, -0.00642, -0.0, 0.00591, -0.0, 0.0658, -0.00233, -0.0, -0.0, -0.00653, -0.0, -0.0, -0.0, 0.00205, -0.0, -0.0, 0.0349, -0.0, -0.0, 0.00919, 0.00844, -0.0, -0.0, -0.0264, -0.00825, 0.00308]	814	28	1.04e-05
GO:0045940	positive regulation of steroid metabolic process	biological_process	['IL1A']	FALSE	0.0158	0.686	[-0.0]	-0.0201	0.711	[-0.0]	-0.0101	0.67	[-0.0]	-0.00276	0.713	[-0.0]	0.0234	0.761	[-0.0]	0.00636	0.844	[-0.0]	30	1	0.345
GO:0046146	tetrahydrobiopterin metabolic process	biological_process	['QDPR']	FALSE	0.687	0.0427	[0.0146]	-0.913	0.969	[-0.0255]	3.74	0.0057	[0.0669]	-2.66	0.994	[-0.037]	-0.8	0.973	[-0.00801]	-0.287	0.959	[-0.00125]	8	1	0.116
GO:0046320	regulation of fatty acid oxidation	biological_process	['CNR1', 'SOX9']	FALSE	-0.606	0.921	[-0.0194, -0.0]	1.11	0.0397	[0.0474, -0.0]	-0.383	0.916	[-0.00432, -0.00516]	-0.996	0.97	[-0.0131, -0.00631]	0.831	0.0348	[-0.00254, 0.0132]	0.00701	0.735	[-0.0, -0.0]	39	2	0.106
GO:0046324	regulation of glucose import	biological_process	['IGF1', 'SLC1A2']	FALSE	-4.1	0.994	[-0.13, 0.00273]	1.51	0.026	[0.158, -0.0942]	-9.01	1	[-0.0144, -0.216]	4.17	0.008	[-0.0122, 0.094]	19.2	0	[-0.0, 0.254]	-1.46	0.985	[-0.0, -0.00885]	55	2	0.18
GO:0046425	regulation of receptor signaling pathway via JAK-STAT	biological_process	['ERBB4', 'IL10RA', 'KIT', 'PTPRC']	FALSE	-11.9	1	[-0.513, -0.0, -0.0, -0.0]	6.01	0.002	[0.342, -0.0, 0.0178, -0.0]	-0.812	0.953	[-0.0212, -0.0, -0.00511, -0.00223]	4.38	0.0095	[0.121, -0.0, -0.0, -0.0]	-0.399	0.898	[-0.0122, -0.0, -0.0, 0.00401]	-0.528	0.943	[-0.0046, -0.0, -0.0, -0.0]	72	4	0.0197
GO:0046456	icosanoid biosynthetic process	biological_process	['ALOX5AP', 'HPGDS', 'PTGDS']	FALSE	0.0297	0.495	[-0.0, -0.0, -0.0]	-0.391	0.887	[-0.0, -0.0, -0.0184]	4.07	0.0091	[-0.0, -0.0, 0.126]	-3.68	0.995	[-0.0, -0.0, -0.0881]	1.23	0.0281	[-0.0, -0.0, 0.0193]	-1.16	0.977	[-0.0, -0.0, -0.00868]	48	3	0.0317
GO:0046469	platelet activating factor metabolic process	biological_process	['LPCAT2']	TRUE	-0.651	0.945	[-0.0145]	0.375	0.0839	[0.0113]	0.35	0.0444	[0.00643]	-1	0.977	[-0.0139]	-0.453	0.955	[-0.00463]	6.19	0.0021	[0.0263]	8	1	0.116
GO:0046470	phosphatidylcholine metabolic process	biological_process	['ENPP2', 'LPCAT2']	FALSE	-0.567	0.915	[-0.0, -0.0182]	0.225	0.164	[-0.00212, 0.0127]	2.45	0.0125	[0.066, -0.00291]	-1.86	0.987	[-0.0249, -0.0115]	-1.5	0.98	[-0.0151, -0.0051]	7.06	0.0016	[-0.0, 0.0425]	73	2	0.27
GO:0046474	glycerophospholipid biosynthetic process	biological_process	['LPCAT2']	FALSE	-0.402	0.914	[-0.00908]	0.122	0.163	[0.00407]	0.0201	0.138	[0.000539]	-0.306	0.921	[-0.00422]	-0.144	0.905	[-0.00163]	3.44	0.005	[0.0146]	201	1	0.937
GO:0046475	glycerophospholipid catabolic process	biological_process	['ENPP2', 'ENPP6']	FALSE	0.0235	0.553	[-0.0, -0.0]	-0.0809	0.742	[-0.00212, -0.0]	2.57	0.0119	[0.066, -0.0]	-1.28	0.979	[-0.0249, -0.0]	-1.11	0.973	[-0.0151, -0.0]	0.00701	0.735	[-0.0, -0.0]	31	2	0.0733
GO:0046488	phosphatidylinositol metabolic process	biological_process	['CSF1R', 'PLEK']	FALSE	0.0235	0.553	[-0.0, -0.0]	-0.0299	0.609	[-0.0, -0.0]	-0.152	0.812	[-0.00358, -0.0]	0.27	0.0848	[0.00542, -0.0]	0.0135	0.678	[-0.000186, -0.0]	0.709	0.0332	[0.00423, -0.0]	153	2	0.623
GO:0046533	negative regulation of photoreceptor cell differentiation	biological_process	['DLX1', 'SOX9']	TRUE	-0.227	0.825	[-0.00774, -0.0]	0.249	0.152	[0.0116, -0.0]	-0.0123	0.515	[-0.0, -0.0]	-0.00603	0.558	[-0.0, -0.0]	0.0275	0.622	[-0.0, -0.0]	0.00701	0.735	[-0.0, -0.0]	6	2	0.00485
GO:0046548	retinal rod cell development	biological_process	['RORB']	TRUE	0.623	0.0468	[0.0132]	-0.717	0.961	[-0.0199]	-0.0101	0.67	[-0.0]	-0.965	0.976	[-0.0134]	1.5	0.0133	[0.0144]	0.00636	0.844	[-0.0]	10	1	0.139
GO:0046549	retinal cone cell development	biological_process	['RORB']	TRUE	0.752	0.0388	[0.016]	-0.871	0.968	[-0.0243]	-0.217	0.901	[-0.0037]	-0.986	0.977	[-0.0137]	1.79	0.0106	[0.0172]	0.00636	0.844	[-0.0]	12	1	0.163
GO:0046627	negative regulation of insulin receptor signaling pathway	biological_process	['PRKCQ']	TRUE	0.0158	0.686	[-0.0]	-0.0201	0.711	[-0.0]	0.203	0.0598	[0.0038]	-0.00276	0.713	[-0.0]	-0.169	0.912	[-0.00187]	0.00636	0.844	[-0.0]	34	1	0.38
GO:0046628	positive regulation of insulin receptor signaling pathway	biological_process	['AGT']	TRUE	0.0158	0.686	[-0.0]	-0.0786	0.823	[-0.00167]	-0.665	0.968	[-0.0117]	-0.462	0.945	[-0.0064]	2.3	0.0081	[0.0221]	0.00636	0.844	[-0.0]	22	1	0.269
GO:0046633	alpha-beta T cell proliferation	biological_process	['PRKCQ', 'PTPRC']	FALSE	0.0562	0.299	[0.00101, -0.0]	-0.0867	0.751	[-0.00236, -0.0]	0.531	0.0487	[0.0139, -0.0]	0.29	0.0812	[-0.0, 0.00581]	-0.662	0.954	[-0.0071, -0.00204]	0.955	0.0255	[-0.0, 0.00571]	14	2	0.0193
GO:0046823	negative regulation of nucleocytoplasmic transport	biological_process	['APOD']	FALSE	-0.154	0.852	[-0.00369]	-0.787	0.965	[-0.0219]	0.572	0.0317	[0.0104]	2.9	0.0084	[0.0405]	-1.67	0.987	[-0.0165]	0.00636	0.844	[-0.0]	23	1	0.279
GO:0046824	positive regulation of nucleocytoplasmic transport	biological_process	['GLI3']	FALSE	0.0158	0.686	[-0.0]	-0.0201	0.711	[-0.0]	-0.254	0.912	[-0.00435]	-0.814	0.971	[-0.0113]	2.06	0.0092	[0.0198]	-0.433	0.969	[-0.00187]	64	1	0.589
GO:0046879	hormone secretion	biological_process	['VIP']	FALSE	-1.7	0.982	[-0.0374]	1.54	0.021	[0.0445]	-0.188	0.889	[-0.00317]	-0.169	0.885	[-0.00231]	-0.0928	0.885	[-0.00113]	0.00636	0.844	[-0.0]	93	1	0.723
GO:0046883	regulation of hormone secretion	biological_process	['AGT', 'CNR1', 'GJA1', 'SNAP25', 'VSNL1']	FALSE	0.497	0.124	[0.00192, -0.0088, -0.0, 0.0203, 0.00855]	-0.136	0.717	[-0.00333, 0.0187, -0.0, -0.0141, -0.00797]	-0.643	0.93	[-0.00998, -0.0, -0.0113, -0.00233, -0.00129]	-1.62	0.978	[-0.025, -0.00442, -0.00218, -0.0144, -0.00367]	2.44	0.0153	[0.0341, -0.0, 0.0161, -0.0, -0.0]	0.0129	0.563	[-0.0, -0.0, -0.0, -0.0, -0.0]	244	5	0.249
GO:0046889	positive regulation of lipid biosynthetic process	biological_process	['IL1A']	FALSE	0.0158	0.686	[-0.0]	-0.0201	0.711	[-0.0]	-0.0101	0.67	[-0.0]	-0.00276	0.713	[-0.0]	0.0234	0.761	[-0.0]	0.00636	0.844	[-0.0]	86	1	0.696
GO:0046902	regulation of mitochondrial membrane permeability	biological_process	['CNP']	FALSE	-0.234	0.878	[-0.00542]	-0.11	0.85	[-0.00257]	1.94	0.012	[0.0349]	-0.227	0.905	[-0.00312]	-1.16	0.981	[-0.0115]	0.00636	0.844	[-0.0]	59	1	0.559
GO:0046928	regulation of neurotransmitter secretion	biological_process	['CNR1', 'NRXN3', 'SYT1', 'SYT4']	FALSE	-1	0.942	[-0.0104, -0.0458, 0.0116, -0.0]	1.78	0.0245	[0.0121, 0.0992, -0.00345, -0.0]	0.0526	0.208	[-0.0, 0.00557, -0.00297, -0.0]	-1.18	0.969	[-0.0, -0.0208, -0.0117, -0.0]	-0.788	0.947	[-0.0, -0.0155, -0.0, -0.0]	-0.407	0.929	[-0.0, -0.00356, -0.0, -0.0]	92	4	0.0415
GO:0046942	carboxylic acid transport	biological_process	['GFAP', 'GJA1', 'SFXN5', 'SLC1A2', 'SLC1A3', 'SLC25A18', 'SLC6A11', 'SLC7A11', 'SLCO1C1']	FALSE	0.00608	0.499	[-0.0, -0.0, 0.00749, 0.0186, -0.00545, -0.0, -0.0206, -0.0, -0.00314]	-0.699	0.892	[-0.0, -0.00645, -0.0138, -0.0442, -0.0127, -0.0, 0.022, -0.0, -0.0032]	-2.59	0.993	[-0.0034, -0.0027, -0.00627, -0.102, -0.00179, -0.00193, -0.00808, -0.00172, -0.0109]	0.0312	0.326	[-0.00438, -0.0117, -0.0117, 0.034, 0.00535, -0.0, -0.00434, -0.0, -0.00571]	9.94	0.0001	[0.00924, 0.0215, 0.0202, 0.169, 0.0105, 0.00401, 0.0108, 0.00408, 0.0263]	-4.99	0.997	[-0.00059, -0.0, -0.000447, -0.068, 0.00551, -0.0, -0.0, -0.0, -0.0]	247	9	0.0083
GO:0048015	phosphatidylinositol-mediated signaling	biological_process	['CSF1R', 'ERBB3', 'IGF1', 'PDGFRA', 'PTAFR']	FALSE	-2.1	0.979	[-0.0, -0.0, -0.0972, -0.00584, -0.0]	1.36	0.0377	[-0.0, -0.0, 0.105, -0.0116, -0.0]	-0.44	0.888	[-0.0072, -0.0, -0.00117, -0.00839, -0.0]	0.953	0.0517	[-0.00502, 0.00215, -0.00962, 0.042, -0.0]	-0.554	0.917	[-0.00139, -0.0, -0.0, -0.0111, -0.0]	3.77	0.0062	[0.0354, -0.0, -0.0, -0.0, -0.0]	81	5	0.00625
GO:0048167	regulation of synaptic plasticity	biological_process	['AGT', 'CALB2', 'CHRDL1', 'CNTN2', 'CX3CR1', 'GFAP', 'GRIA1', 'GRIN2A', 'KIT', 'PENK', 'RELN', 'SNAP25', 'SYT4', 'TNR', 'TYROBP']	FALSE	0.0732	0.43	[-0.0, -0.00445, -0.0, -0.0, -0.0, -0.0, -0.0282, 0.00999, -0.00792, -0.0, -0.00261, 0.0293, -0.0, 0.00427, -0.0]	-0.358	0.772	[-0.0, 0.00659, -0.0, -0.0, -0.0, -0.0, 0.0382, -0.0126, 0.00764, -0.0, 0.0064, -0.0404, -0.0, -0.0405, -0.0]	-0.00917	0.358	[-0.0, -0.0, -0.0, 0.0128, -0.0, -0.0, -0.0, -0.0, -0.0, -0.0, -0.0, -0.0, -0.0, -0.0109, -0.0]	1.09	0.0774	[-0.0, -0.0, -0.0, -0.00111, -0.0, -0.0, -0.0, -0.00101, -0.0, -0.0, -0.0, -0.00304, -0.0, 0.0633, -0.0]	-0.471	0.85	[-0.0, -0.0, -0.0, -0.00458, -0.00241, 0.00225, -0.00257, -0.0, -0.0, -0.0, -0.0, -0.00185, -0.0, -0.0104, -0.0]	1.13	0.0547	[-0.0, -0.0, -0.0, -0.0, 0.0182, -0.0, -0.0, -0.0, -0.0, -0.0, -0.0, -0.0, -0.0, -0.0, -0.0]	192	15	1.49e-07
GO:0048246	macrophage chemotaxis	biological_process	['CCL2', 'CCL3', 'EDNRB']	TRUE	0.0297	0.495	[-0.0, -0.0, -0.0]	-0.0338	0.573	[-0.0, -0.0, -0.0]	-0.0167	0.444	[-0.0, -0.0, -0.0]	-0.256	0.841	[-0.0, -0.0, -0.00602]	0.697	0.051	[-0.0, -0.0, 0.0107]	0.00859	0.657	[-0.0, -0.0, -0.0]	13	3	0.00121
GO:0048247	lymphocyte chemotaxis	biological_process	['CCL2', 'CCL3', 'CCL4', 'GPR183']	FALSE	0.0355	0.471	[-0.0, -0.0, -0.0, -0.0]	-0.0353	0.563	[-0.0, -0.0, -0.0, -0.0]	-0.0195	0.41	[-0.0, -0.0, -0.0, -0.0]	-0.00577	0.433	[-0.0, -0.0, -0.0, -0.0]	0.0367	0.497	[-0.0, -0.0, -0.0, -0.0]	0.0105	0.603	[-0.0, -0.0, -0.0, -0.0]	50	4	0.0061
GO:0048259	regulation of receptor-mediated endocytosis	biological_process	['CLU', 'TF']	FALSE	-2.93	0.991	[-0.0911, -0.0]	1.21	0.0352	[0.0673, -0.0159]	3.66	0.0084	[-0.00992, 0.104]	-4.29	0.997	[-0.0437, -0.0403]	3.08	0.0078	[0.0576, -0.0171]	0.00701	0.735	[-0.0, -0.0]	113	2	0.463
GO:0048488	synaptic vesicle endocytosis	biological_process	['SYT1']	TRUE	22.1	0	[0.48]	-9.72	0.999	[-0.277]	-4.91	0.998	[-0.0876]	-26.1	1	[-0.364]	-4.67	0.996	[-0.0456]	2.94	0.0058	[0.0125]	44	1	0.459
GO:0048596	embryonic camera-type eye morphogenesis	biological_process	['PAX6']	TRUE	0.0158	0.686	[-0.0]	-0.0201	0.711	[-0.0]	-0.0975	0.836	[-0.00156]	-0.00276	0.713	[-0.0]	0.748	0.0276	[0.00705]	0.00636	0.844	[-0.0]	14	1	0.185
GO:0050433	regulation of catecholamine secretion	biological_process	['AGT', 'CNR1', 'SYT1', 'SYT4', 'VIP']	FALSE	3.62	0.0082	[-0.0, -0.0416, 0.235, -0.00216, -0.0186]	2.06	0.021	[-0.00635, 0.0708, 0.0321, 0.0114, 0.032]	-1.19	0.969	[-0.0312, -0.00376, -0.00953, -0.0, -0.00225]	-14.7	1	[-0.00322, -0.0148, -0.424, -0.00543, -0.00548]	2.21	0.0173	[0.0447, -0.00175, 0.00395, -0.000686, -0.000789]	0.0129	0.563	[-0.0, -0.0, -0.0, -0.0, -0.0]	57	5	0.00151
GO:0050654	chondroitin sulfate proteoglycan metabolic process	biological_process	['XYLT1']	FALSE	3.69	0.0067	[0.0799]	-5.66	0.997	[-0.161]	-0.394	0.941	[-0.00686]	8.04	0.003	[0.112]	-5.05	0.996	[-0.0493]	0.00636	0.844	[-0.0]	9	1	0.128
GO:0050670	regulation of lymphocyte proliferation	biological_process	['AIF1', 'CD86', 'GPR183', 'HAVCR2', 'IGF1', 'IL1A', 'NCKAP1L', 'PRKCQ', 'PTPRC', 'SDC4', 'TYROBP']	FALSE	-0.321	0.745	[-0.0, -0.0, -0.0, -0.0, -0.0276, -0.0, -0.0, -0.0, -0.0, -0.0, -0.0]	0.278	0.272	[-0.0, -0.0, -0.0, -0.0, 0.0323, -0.0, -0.0, -0.0, -0.0, -0.0, -0.0]	-0.0309	0.387	[-0.0, -0.0, -0.0, -0.0, -0.0, -0.0, -0.0, 0.00258, -0.0, -0.00268, -0.0]	-0.0625	0.489	[-0.0, -0.0, -0.0, -0.0, -0.0031, -0.0, -0.0, -0.0, 0.00055, -0.0, -0.0]	0.163	0.293	[-0.0, -0.0, -0.0, -0.0, -0.0, -0.0, -0.0, -0.0, -0.0, 0.00418, -0.00104]	1.11	0.0478	[-0.0, -0.0, -0.0, -0.0, -0.0, -0.0, -0.0, -0.0, 0.00532, -0.0, 0.0101]	241	11	0.000665
GO:0050728	negative regulation of inflammatory response	biological_process	['GPR17', 'IGF1', 'NPY', 'PTPRC', 'TREM2']	FALSE	-1.21	0.951	[-0.0, -0.0579, -0.00247, -0.0, -0.0]	1.24	0.0435	[-0.00605, 0.084, 0.00713, -0.0, -0.0]	-0.639	0.929	[-0.00596, -0.01, -0.00143, -0.00737, -0.0]	0.375	0.109	[0.0202, -0.0085, -0.0, -0.0, -0.0]	-0.127	0.767	[-0.00353, -0.0, -0.0, -0.0, -0.0]	2.36	0.0144	[-0.0, -0.0, -0.0, 0.0221, -0.0]	149	5	0.0586
GO:0050729	positive regulation of inflammatory response	biological_process	['ALOX5AP', 'CCL3', 'CNR1', 'FCGR1A', 'TREM2']	FALSE	-0.206	0.739	[-0.0, -0.0, -0.0119, -0.0, -0.0]	1.11	0.0506	[-0.0, -0.0, 0.0764, -0.0, -0.0]	-0.417	0.881	[-0.000523, -0.0, -0.0153, -0.0, -0.0]	-0.551	0.907	[-0.0, -0.0, -0.0168, -0.0, -0.0]	-0.28	0.851	[-0.0, -0.0, -0.00674, -0.0, -0.0]	1.13	0.0327	[0.0048, -0.0, -0.0, -0.0, 0.00572]	43	5	0.000465
GO:0050765	negative regulation of phagocytosis	biological_process	['TLR2']	TRUE	0.0158	0.686	[-0.0]	-0.0201	0.711	[-0.0]	-0.0101	0.67	[-0.0]	-0.00276	0.713	[-0.0]	0.0234	0.761	[-0.0]	0.00636	0.844	[-0.0]	22	1	0.269
GO:0050766	positive regulation of phagocytosis	biological_process	['CCL2', 'FCER1G', 'FCGR1A', 'NCKAP1L', 'PTPRC', 'TREM2']	FALSE	0.0457	0.452	[-0.0, -0.0, -0.0, -0.0, -0.0, -0.0]	-0.0391	0.562	[-0.0, -0.0, -0.0, -0.0, -0.0, -0.0]	-0.0584	0.498	[-0.0, -0.0, -0.0, -0.0, -0.00155, -0.0]	-0.00585	0.399	[-0.0, -0.0, -0.0, -0.0, -0.0, -0.0]	-0.0143	0.613	[-0.0, -0.0, -0.0, -0.0, -0.00135, -0.0]	1.44	0.0282	[-0.0, -0.0, -0.0, 0.00334, 0.0115, -0.0]	76	6	0.000858
GO:0050768	negative regulation of neurogenesis	biological_process	['DLX1', 'GPR37L1', 'ID4', 'MAG', 'MBP', 'PAX6', 'SEMA3D', 'SEMA5A', 'SOX10', 'SYT4', 'TNR', 'TREM2']	FALSE	-0.117	0.605	[-0.0164, -0.0, -0.0, -0.0, -0.0, -0.0, -0.0, -0.0, -0.0, 0.00134, 0.00148, -0.0]	0.0278	0.48	[0.021, -0.00187, -0.0, -0.0, -0.0, -0.0, -0.0, -0.0, -0.0, -0.000268, -0.0109, -0.0]	0.257	0.178	[-0.0, -0.00568, -0.00317, -0.0, 0.0269, -0.0, -0.0, -0.0, 0.00448, -0.0, -0.00456, -0.0]	0.671	0.105	[-0.0, 0.00342, -0.0, -0.0, -0.00282, -0.0, -0.0, 0.00667, 0.00723, -0.00156, 0.0192, -0.0]	0.315	0.2	[-0.0, 0.0076, 0.00678, -0.0, -0.00256, 0.00245, -0.0, -0.0, -0.00442, -0.0, -0.00174, -0.0]	-0.688	0.925	[-0.0, -0.0, -0.0, -0.0, -0.00873, -0.0, -0.0, -0.0, -0.0016, -0.0, -0.0, -0.0]	143	12	1.34e-06
GO:0050769	positive regulation of neurogenesis	biological_process	['ASPA', 'CX3CR1', 'DSCAM', 'GFAP', 'GLI3', 'ID4', 'KIT', 'MAG', 'PAX6', 'PTPRZ1', 'RELN', 'ROBO2', 'SEMA5A', 'SOX10', 'TLR2']	FALSE	-0.528	0.813	[-0.0, -0.0, 0.0181, -0.0, -0.0, -0.0, -0.00792, -0.0, -0.0, -0.0515, -0.0094, -0.0, -0.0, -0.0, -0.0]	-0.379	0.781	[-0.0, -0.00171, -0.047, -0.00462, -0.00171, -0.0, 0.00764, -0.0, -0.0, -0.0326, 0.00928, 0.0372, -0.0, -0.00353, -0.0]	-1.13	0.954	[0.0139, -0.00719, -0.0119, -0.00495, -0.0, -0.0, -0.0, 0.0375, -0.0, -0.102, -0.0, -0.00195, -0.0, -0.0, -0.0]	5.42	0.0018	[-0.0, 0.0039, 0.0728, -0.00923, -0.00984, -0.0, -0.0, -0.0176, -0.0, 0.253, -0.0, -0.0153, -0.0, 0.00855, -0.0]	-0.546	0.868	[-0.00177, -0.00192, -0.0303, 0.0209, 0.0145, 0.00449, -0.0, -0.00537, 0.003, -0.0186, -0.0, -0.00419, -0.0, -0.00299, -0.0]	-0.711	0.921	[-0.00156, 0.0239, -0.0, -0.00135, -0.0, -0.0, -0.0, -0.00194, -0.0, -0.031, -0.0, -0.0, -0.0, -0.0, -0.0]	230	15	1.29e-06
GO:0050805	negative regulation of synaptic transmission	biological_process	['GRIA1', 'SYT4', 'TNR']	FALSE	-0.665	0.914	[-0.0282, -0.0, 0.00227]	0.1	0.284	[0.0382, -0.0, -0.0313]	-0.331	0.879	[-0.0, -0.0, -0.00969]	2.88	0.0142	[-0.0, -0.0, 0.069]	-1.44	0.975	[-0.00257, -0.0, -0.0211]	0.00859	0.657	[-0.0, -0.0, -0.0]	62	3	0.0581
GO:0050806	positive regulation of synaptic transmission	biological_process	['CCL2', 'CLSTN2', 'CNR1', 'GFAP', 'GRIN2A', 'RELN', 'SLC1A3', 'SNAP25', 'SYT1', 'TNR']	FALSE	0.7	0.117	[-0.0, 0.00557, -0.0104, -0.0, 0.00784, -0.00174, -0.0, 0.0293, 0.0116, 0.00214]	-0.92	0.916	[-0.0, -0.00876, 0.0121, -0.0, -0.0103, 0.00427, -0.00704, -0.0404, -0.00345, -0.0285]	-0.388	0.821	[-0.0, -0.0, -0.0, -0.0, -0.0, -0.0, -0.00847, -0.0, -0.00297, -0.00917]	0.457	0.127	[-0.0, -0.0, -0.0, -0.0, -0.00101, -0.0, -0.0111, -0.00304, -0.0117, 0.0469]	0.863	0.0716	[-0.0, -0.0, -0.0, 0.00225, -0.0, -0.0, 0.0306, -0.00185, -0.0, -0.00725]	-0.196	0.813	[-0.0, -0.0, -0.0, -0.0, -0.0, -0.0, -0.00282, -0.0, -0.0, -0.0]	135	10	2.85e-05
GO:0050810	regulation of steroid biosynthetic process	biological_process	['IL1A']	FALSE	0.0158	0.686	[-0.0]	-0.0201	0.711	[-0.0]	-0.0101	0.67	[-0.0]	-0.00276	0.713	[-0.0]	0.0234	0.761	[-0.0]	0.00636	0.844	[-0.0]	71	1	0.626
GO:0050829	defense response to Gram-negative bacterium	biological_process	['MPEG1', 'NPY', 'TREM2', 'VIP']	TRUE	-1.63	0.971	[-0.0, -0.00357, -0.0, -0.068]	1.41	0.0333	[-0.0, 0.00612, -0.0, 0.08]	0.0737	0.19	[-0.0, 0.00699, -0.0, -0.00363]	-0.41	0.884	[-0.0, -0.00451, -0.0, -0.00664]	0.0367	0.497	[-0.0, -0.0, -0.0, -0.0]	0.422	0.0733	[-0.0, -0.0, 0.00351, -0.0]	90	4	0.0389
GO:0050848	regulation of calcium-mediated signaling	biological_process	['CCL3', 'CCL4', 'ERBB3', 'IGF1', 'PLEK', 'TREM2']	FALSE	-1.58	0.967	[-0.0, -0.0, -0.0, -0.0857, -0.0, -0.0]	1.44	0.0374	[-0.0, -0.0, -0.0, 0.108, -0.0, -0.0]	0.079	0.217	[-0.0, -0.0, 0.00806, -0.00355, -0.0, -0.0]	-0.465	0.877	[-0.0, -0.0, -0.0, -0.0155, -0.0, -0.0]	-0.0833	0.708	[-0.0, -0.0, -0.00162, -0.00131, -0.0, -0.0]	0.013	0.536	[-0.0, -0.0, -0.0, -0.0, -0.0, -0.0]	84	6	0.0014
GO:0050856	regulation of T cell receptor signaling pathway	biological_process	['LAPTM5']	FALSE	0.0158	0.686	[-0.0]	-0.0201	0.711	[-0.0]	-0.0101	0.67	[-0.0]	0.204	0.0649	[0.00288]	0.234	0.0633	[0.00205]	0.00636	0.844	[-0.0]	45	1	0.466
GO:0050857	positive regulation of antigen receptor-mediated signaling pathway	biological_process	['PTPRC']	FALSE	0.0158	0.686	[-0.0]	-0.0201	0.711	[-0.0]	-0.0101	0.67	[-0.0]	0.294	0.0544	[0.00414]	-0.118	0.896	[-0.00138]	0.00636	0.844	[-0.0]	24	1	0.289
GO:0050858	negative regulation of antigen receptor-mediated signaling pathway	biological_process	['LAPTM5']	FALSE	0.0158	0.686	[-0.0]	-0.0201	0.711	[-0.0]	-0.0101	0.67	[-0.0]	0.204	0.0649	[0.00288]	0.234	0.0633	[0.00205]	0.00636	0.844	[-0.0]	33	1	0.371
GO:0050863	regulation of T cell activation	biological_process	['AIF1', 'CCL2', 'CD83', 'CD86', 'GLI3', 'HAVCR2', 'IGF1', 'IL1A', 'LAPTM5', 'NCKAP1L', 'PRKCQ', 'PTPRC', 'RHOH', 'SDC4']	FALSE	-0.264	0.699	[-0.0, -0.0, -0.0, -0.0, -0.0, 0.000377, -0.0276, -0.0, -0.0, -0.0, -0.0, -0.0, -0.0, -0.0]	0.219	0.327	[-0.0, -0.0, -0.0, -0.0, -0.0, -0.00186, 0.0323, -0.0, -0.0, -0.0, -0.0, -0.0, -0.0, -0.0]	-0.102	0.494	[-0.0, -0.0, -0.0, -0.0, -0.00168, -0.0, -0.0, -0.0, -0.00184, -0.000943, 0.00258, -0.0, -0.0, -0.00268]	-0.149	0.589	[-0.0, -0.0, -0.0, -0.0, -0.00516, -0.0, -0.0031, -0.0, -0.0, 0.000371, -0.0, 0.00055, -0.0, -0.0]	0.519	0.14	[-0.0, -0.0, -0.0, -0.0, 0.00842, -0.0, -0.0, -0.0, 0.00336, -0.000295, -0.0, -0.0, -0.0, 0.00418]	0.328	0.165	[-0.0, -0.0, -0.0, -0.0, -0.0, 0.00114, -0.0, -0.0, -0.0, 0.00291, -0.0, 0.000907, -0.0, -0.0]	377	14	0.000922
GO:0050864	regulation of B cell activation	biological_process	['GPR183', 'LAPTM5', 'NCKAP1L', 'PTPRC', 'TYROBP']	FALSE	0.0409	0.46	[-0.0, -0.0, -0.0, -0.0, -0.0]	-0.0361	0.561	[-0.0, -0.0, -0.0, -0.0, -0.0]	-0.0669	0.544	[-0.0, -0.000942, -0.0, -0.00085, -0.0]	0.0235	0.292	[-0.0, 0.00223, -0.0, -0.00135, -0.0]	0.0962	0.272	[-0.0, -0.00049, -0.0, 0.00268, -0.00104]	2.79	0.0107	[-0.0, 0.00614, 0.00364, 0.00634, 0.0101]	218	5	0.186
GO:0050927	positive regulation of positive chemotaxis	biological_process	['F3', 'S1PR1', 'SCG2']	FALSE	-2.68	0.988	[-0.0, -0.0, -0.101]	3.46	0.0084	[-0.00719, -0.0, 0.187]	-1.55	0.982	[-0.0224, -0.00343, -0.0213]	-1.8	0.984	[-0.0118, -0.00378, -0.0273]	2.91	0.0099	[0.0452, 0.00996, -0.00883]	0.00859	0.657	[-0.0, -0.0, -0.0]	26	3	0.00691
GO:0050995	negative regulation of lipid catabolic process	biological_process	['CNR1']	FALSE	-0.877	0.96	[-0.0194]	1.64	0.0195	[0.0474]	-0.252	0.911	[-0.00432]	-0.943	0.975	[-0.0131]	-0.238	0.927	[-0.00254]	0.00636	0.844	[-0.0]	26	1	0.308
GO:0051001	negative regulation of nitric-oxide synthase activity	biological_process	['CNR1']	TRUE	0.00216	0.724	[-0.000296]	1.23	0.0273	[0.0356]	-0.399	0.942	[-0.00694]	-0.656	0.962	[-0.0091]	-0.426	0.953	[-0.00437]	0.00636	0.844	[-0.0]	8	1	0.116
GO:0051017	actin filament bundle assembly	biological_process	['AIF1']	FALSE	0.0158	0.686	[-0.0]	-0.0201	0.711	[-0.0]	-0.209	0.897	[-0.00355]	-0.00276	0.713	[-0.0]	0.0234	0.761	[-0.0]	3.46	0.005	[0.0147]	62	1	0.577
GO:0051054	positive regulation of DNA metabolic process	biological_process	['PRKCQ', 'PTPRC']	FALSE	0.0705	0.275	[0.00145, -0.0]	-0.16	0.819	[-0.00539, -0.0]	0.488	0.0524	[0.0145, -0.0017]	-0.359	0.901	[-0.00423, -0.00269]	0.375	0.074	[-0.000764, 0.00537]	0.514	0.0432	[-0.000805, 0.00386]	304	2	0.922
GO:0051056	regulation of small GTPase mediated signal transduction	biological_process	['GPR17', 'IGF1', 'LPAR1', 'PSD2', 'RELN']	FALSE	-0.345	0.81	[-0.0, -0.0115, -0.0, -0.0, -0.00711]	0.416	0.153	[-0.0, 0.0185, -0.0, -0.00199, 0.0137]	0.158	0.159	[-0.0, -0.0, 0.0119, -0.00466, -0.0]	-0.154	0.713	[-0.0, -0.00238, -0.00222, -0.0, -0.0]	0.422	0.106	[-0.0, -0.0, -0.00155, 0.00954, -0.0]	0.0129	0.563	[-0.0, -0.0, -0.0, -0.0, -0.0]	314	5	0.435
GO:0051152	positive regulation of smooth muscle cell differentiation	biological_process	['KIT']	FALSE	-0.987	0.965	[-0.0218]	0.866	0.0395	[0.0253]	-0.0101	0.67	[-0.0]	-0.00276	0.713	[-0.0]	-0.13	0.9	[-0.00149]	0.00636	0.844	[-0.0]	11	1	0.151
GO:0051154	negative regulation of striated muscle cell differentiation	biological_process	['SOX6']	FALSE	-9.87	0.999	[-0.215]	2.38	0.0108	[0.0686]	-4.48	0.998	[-0.0798]	14.4	0.0009	[0.201]	-0.0866	0.883	[-0.00107]	-3.73	0.996	[-0.0159]	37	1	0.405
GO:0051155	positive regulation of striated muscle cell differentiation	biological_process	['IGF1']	FALSE	-3.48	0.994	[-0.076]	2.96	0.0078	[0.0852]	-0.0101	0.67	[-0.0]	-0.687	0.964	[-0.00954]	-0.188	0.916	[-0.00206]	0.361	0.0361	[0.00151]	43	1	0.452
GO:0051170	import into nucleus	biological_process	['AGT', 'GLI3']	FALSE	0.0235	0.553	[-0.0, -0.0]	-0.0299	0.609	[-0.0, -0.0]	-0.0737	0.717	[-0.0, -0.00157]	-0.938	0.968	[-0.00577, -0.0125]	2.04	0.0136	[0.00966, 0.0171]	0.00701	0.735	[-0.0, -0.0]	119	2	0.49
GO:0051205	protein insertion into membrane	biological_process	['MAL']	FALSE	0.0158	0.686	[-0.0]	-0.18	0.883	[-0.00457]	0.706	0.0275	[0.0128]	-0.00276	0.713	[-0.0]	-0.0112	0.828	[-0.000337]	-0.374	0.965	[-0.00162]	65	1	0.594
GO:0051223	regulation of protein transport	biological_process	['APOD', 'CNR1', 'GLI3', 'IGF1', 'IL1A', 'ITGAM', 'SLC7A11', 'SNAP25', 'SYT4', 'TLR2', 'TREM2', 'VSNL1']	FALSE	0.131	0.371	[-0.00369, -0.0088, -0.0, -0.0113, -0.0, -0.0, 0.000124, 0.0203, -0.0, -0.0, -0.0, 0.00855]	-0.137	0.651	[-0.0219, 0.0187, -0.0, 0.0184, -0.0, -0.0, -0.0021, -0.0141, -0.0, -0.0, -0.0, -0.00797]	-0.103	0.51	[0.0104, -0.0, -0.00435, -0.0, -0.0, -0.0, -0.00689, -0.00233, -0.0, -0.0, -0.0, -0.00129]	-0.227	0.686	[0.0405, -0.00442, -0.0113, -0.00258, -0.0, -0.0, -0.0146, -0.0144, -0.0, -0.0, -0.0, -0.00367]	0.921	0.0736	[-0.0165, -0.0, 0.0198, -0.0, -0.0, -0.0, 0.0243, -0.0, -0.0, -0.0, -0.0, -0.0]	0.302	0.163	[-0.0, -0.0, -0.00187, -0.0, -0.0, 0.00692, -0.00087, -0.0, -0.0, -0.0, -0.0, -0.0]	503	12	0.0482
GO:0051250	negative regulation of lymphocyte activation	biological_process	['CD86', 'GLI3', 'HAVCR2', 'LAPTM5', 'NCKAP1L', 'SDC4', 'TYROBP']	FALSE	0.0616	0.426	[-0.0, -0.0, 0.000737, -0.0, -0.0, -0.0, -0.0]	-0.0544	0.584	[-0.0, -0.0, -0.000952, -0.0, -0.0, -0.0, -0.0]	-0.237	0.754	[-0.0, -0.00337, -0.00271, -0.00139, -0.0, -0.00268, -0.0]	0.024	0.317	[-0.0, -0.0, -0.0, 0.00111, -0.0, -0.0, -0.0]	0.468	0.113	[-0.0, 0.00523, 0.00053, 0.00144, -0.0, 0.00418, -0.00104]	1.63	0.0254	[-0.0, -0.0, 0.00492, 0.00307, -0.0, -0.0, 0.0101]	164	7	0.00879
GO:0051251	positive regulation of lymphocyte activation	biological_process	['AIF1', 'CCL2', 'CD83', 'CD86', 'GLI3', 'GPR183', 'HAVCR2', 'IGF1', 'IL1A', 'NCKAP1L', 'PRKCQ', 'PTPRC', 'RHOH', 'TYROBP']	FALSE	-0.269	0.701	[-0.0, -0.0, -0.0, -0.0, -0.0, -0.0, -0.0, -0.0276, -0.0, -0.0, -0.0, -0.0, -0.0, -0.0]	0.235	0.316	[-0.0, -0.0, -0.0, -0.0, -0.0, -0.0, -0.0, 0.0323, -0.0, -0.0, -0.0, -0.0, -0.0, -0.0]	-0.0146	0.363	[-0.0, -0.0, -0.0, -0.0, -0.0, -0.0, -0.0, -0.0, -0.0, -0.0, 0.00258, -0.000425, -0.0, -0.000801]	-0.269	0.707	[-0.0, -0.0, -0.0, -0.0, -0.0103, -0.0, -0.0, -0.0031, -0.0, 0.000371, -0.0, -0.000398, -0.0, -0.0]	0.432	0.165	[-0.0, -0.0, -0.0, -0.0, 0.0116, -0.0, -0.0, -0.0, -0.0, -0.000295, -0.0, 0.00134, -0.0, -0.0]	0.741	0.0812	[-0.0, -0.0, -0.0, -0.0, -0.0, -0.0, -0.0, -0.0, -0.0, 0.00121, -0.0, 0.00362, -0.0, 0.00673]	416	14	0.00225
GO:0051253	negative regulation of RNA metabolic process	biological_process	['SOX9', 'VIP']	FALSE	-0.884	0.948	[-0.0, -0.028]	0.807	0.0566	[-0.00143, 0.0362]	-0.251	0.874	[-0.00477, -0.00133]	-0.526	0.935	[-0.00855, -0.00164]	1.03	0.0287	[0.0153, -0.00194]	0.00701	0.735	[-0.0, -0.0]	211	2	0.787
GO:0051260	protein homooligomerization	biological_process	['ALOX5AP', 'AQP4', 'SLC1A2']	FALSE	1.51	0.0307	[0.000748, -0.0, 0.0544]	-2.86	0.988	[-0.00124, -0.00791, -0.136]	-5.92	0.999	[-0.00298, -0.0129, -0.166]	4.15	0.0097	[-0.0, -0.0136, 0.113]	15.5	0	[-0.0, 0.0399, 0.21]	-8.67	0.999	[0.0102, -0.00379, -0.0709]	75	3	0.0893
GO:0051262	protein tetramerization	biological_process	['AQP4']	FALSE	0.0158	0.686	[-0.0]	-0.297	0.916	[-0.00791]	-0.732	0.971	[-0.0129]	-0.979	0.976	[-0.0136]	4.13	0.0044	[0.0399]	-0.884	0.982	[-0.00379]	92	1	0.72
GO:0051291	protein heterooligomerization	biological_process	['KCNC2', 'SYT1']	FALSE	4.82	0.0049	[-0.308, 0.456]	0.259	0.148	[0.35, -0.338]	-0.773	0.962	[-0.0127, -0.00676]	-21.6	1	[-0.0297, -0.393]	-1.76	0.984	[-0.006, -0.0177]	1.95	0.0122	[-0.0, 0.0117]	27	2	0.0584
GO:0051293	establishment of spindle localization	biological_process	['GJA1', 'GPSM2', 'PAX6']	FALSE	-0.173	0.76	[-0.0, -0.00755, -0.0]	-0.23	0.828	[-0.00487, -0.00523, -0.0]	-0.0167	0.444	[-0.0, -0.0, -0.0]	0.00959	0.272	[-0.0123, 0.0145, -0.00187]	1.35	0.0254	[0.0189, -0.00191, 0.00427]	0.00859	0.657	[-0.0, -0.0, -0.0]	55	3	0.0439
GO:0051384	response to glucocorticoid	biological_process	['ACSBG1', 'AIF1', 'AQP4', 'PTAFR', 'PTGDS']	FALSE	-0.0458	0.6	[-0.0, -0.0, -0.0, -0.0, -0.00418]	-0.15	0.73	[-0.0, -0.0, -0.0, -0.0, -0.00763]	1.44	0.0333	[-0.000768, -0.000687, -0.00746, -0.0, 0.0677]	-2.47	0.989	[-0.00695, 0.00117, -0.00947, -0.0, -0.0607]	2.44	0.0153	[0.00777, -0.0, 0.0181, -0.0, 0.0244]	-0.468	0.929	[-0.0, 0.00184, -0.0, -0.0, -0.00637]	143	5	0.051
GO:0051403	stress-activated MAPK cascade	biological_process	['AGT', 'CRYAB', 'TLR7']	FALSE	-0.444	0.873	[-0.0, -0.0177, -0.0]	-0.327	0.868	[-0.00331, -0.0118, -0.0]	2.86	0.013	[-0.0143, 0.103, -0.0]	-1.52	0.98	[-0.0062, -0.0301, -0.0]	0.759	0.047	[0.0284, -0.0167, -0.0]	-0.71	0.962	[-0.00114, -0.0042, -0.0]	75	3	0.0893
GO:0051494	negative regulation of cytoskeleton organization	biological_process	['GSN', 'MAP6D1', 'S1PR1', 'STMN2', 'TMEFF2', 'TUBB4A']	FALSE	0.404	0.161	[-0.0, -0.0, -0.0, 0.0117, 0.00167, 0.00549]	0.213	0.26	[-0.00452, -0.0, -0.0, -0.00284, 0.0322, -0.00641]	2.32	0.0216	[0.0184, 0.0145, -0.0, 0.00289, 0.0584, 0.00937]	-2.98	0.994	[-0.00898, -0.0069, -0.00512, -0.0212, -0.0494, -0.00875]	-0.469	0.895	[-0.0011, -0.0, 0.00489, -0.000759, -0.0148, -0.0]	0.52	0.0759	[0.00165, -0.0, -0.0, 0.00512, -0.00149, -0.0]	161	6	0.0263
GO:0051495	positive regulation of cytoskeleton organization	biological_process	['GPSM2', 'GSN', 'LPAR1', 'NCKAP1L', 'PLEK', 'SDC4', 'SEMA5A', 'SLAIN1', 'STMN2']	FALSE	-0.112	0.618	[-0.0, -0.0, -0.0, -0.0, -0.0, -0.0, -0.0121, 0.0013, -0.0]	-0.444	0.838	[-0.00576, -0.00449, -0.0, -0.0, -0.0, -0.0, -0.0268, -0.0124, 0.0139]	0.94	0.0643	[0.00855, 0.0257, 0.0221, -0.0, -0.0, -0.0, -0.0403, 0.0364, -0.0]	2.87	0.0209	[0.012, -0.00789, -0.0122, -0.0, -0.0, -0.0, 0.143, -0.0066, -0.0097]	-1.52	0.966	[-0.00507, -0.00661, -0.00323, -0.0, -0.0, 0.00444, -0.0271, -0.00625, -0.0]	-1.51	0.968	[-0.00469, -0.0, -0.0, 0.00358, -0.0, -0.0, -0.0183, -0.0, -0.0]	195	9	0.00189
GO:0051582	positive regulation of neurotransmitter uptake	biological_process	['RAB3B']	TRUE	-3.32	0.993	[-0.0725]	3.07	0.0073	[0.0882]	-0.0829	0.821	[-0.0013]	-0.69	0.965	[-0.00957]	0.0234	0.761	[-0.0]	-0.804	0.98	[-0.00345]	6	1	0.0911
GO:0051770	positive regulation of nitric-oxide synthase biosynthetic process	biological_process	['CCL2', 'TLR2']	TRUE	0.0235	0.553	[-0.0, -0.0]	-0.0299	0.609	[-0.0, -0.0]	-0.0123	0.515	[-0.0, -0.0]	-0.00603	0.558	[-0.0, -0.0]	0.0275	0.622	[-0.0, -0.0]	0.00701	0.735	[-0.0, -0.0]	18	2	0.0296
GO:0051785	positive regulation of nuclear division	biological_process	['IGF1', 'IL1A']	FALSE	-4.52	0.995	[-0.14, -0.0]	3.34	0.0084	[0.14, -0.0]	-0.17	0.825	[-0.00403, -0.0]	-0.502	0.932	[-0.00973, -0.0]	0.0275	0.622	[-0.0, -0.0]	0.83	0.0291	[0.00496, -0.0]	60	2	0.205
GO:0051893	regulation of focal adhesion assembly	biological_process	['APOD', 'SDC4']	FALSE	0.0235	0.553	[-0.0, -0.0]	-0.169	0.825	[-0.00579, -0.0]	0.523	0.0492	[0.0137, -0.0]	0.357	0.0714	[0.00712, -0.0]	-0.544	0.943	[-0.00758, -0.0]	0.00701	0.735	[-0.0, -0.0]	64	2	0.225
GO:0051924	regulation of calcium ion transport	biological_process	['AGT', 'ATP1A2', 'CCL2', 'CCL3', 'CCL4', 'CD84', 'PLP1']	FALSE	0.0212	0.49	[-0.0, -0.000596, -0.0, -0.0, -0.0, -0.0, -0.000983]	-0.492	0.866	[-0.00116, -0.00595, -0.0, -0.0, -0.0, -0.0, -0.0285]	15.6	0.0001	[-0.00384, -0.015, -0.0, -0.0, -0.0, -0.0026, 0.768]	-11.9	1	[-0.00567, -0.00783, -0.0, -0.0, -0.0, -0.0, -0.419]	-3.05	0.988	[0.0124, 0.0324, -0.0, -0.0, -0.0, -0.0, -0.121]	0.644	0.0667	[-0.0, -0.00206, -0.0, -0.0, -0.0, 0.00965, -0.000522]	268	7	0.0809
GO:0051930	regulation of sensory perception of pain	biological_process	['CCL3', 'EDNRB', 'IL1A', 'PTAFR', 'VIP']	FALSE	-0.423	0.839	[-0.0, -0.00228, -0.0, 0.000808, -0.0209]	0.311	0.191	[-0.0, -0.00397, -0.0, -0.00152, 0.0287]	-0.544	0.913	[-0.0, -0.017, -0.0, -0.0, -0.00394]	1.09	0.0468	[-0.0, 0.0336, -0.0, -0.0, -0.0]	-0.168	0.797	[-0.0, -0.00439, -0.0, -0.0, -0.0]	0.0129	0.563	[-0.0, -0.0, -0.0, -0.0, -0.0]	38	5	0.000276
GO:0051933	amino acid neurotransmitter reuptake	biological_process	['SLC6A11']	TRUE	0.0158	0.686	[-0.0]	0.463	0.0697	[0.0138]	-0.148	0.871	[-0.00247]	-0.232	0.906	[-0.00319]	0.0234	0.761	[-0.0]	0.00636	0.844	[-0.0]	6	1	0.0911
GO:0051940	regulation of catecholamine uptake involved in synaptic transmission	biological_process	['RAB3B']	FALSE	-3.29	0.993	[-0.0718]	3.12	0.0071	[0.0897]	-0.135	0.863	[-0.00223]	-0.785	0.97	[-0.0109]	0.0234	0.761	[-0.0]	-0.381	0.966	[-0.00165]	8	1	0.116
GO:0051957	positive regulation of amino acid transport	biological_process	['AGT', 'SYT4']	FALSE	0.241	0.147	[-0.0, 0.00672]	0.352	0.116	[-0.00242, 0.0183]	-0.336	0.903	[-0.00564, -0.00264]	-0.995	0.97	[-0.00198, -0.0174]	0.873	0.0336	[0.0125, -0.00129]	0.00701	0.735	[-0.0, -0.0]	25	2	0.0514
GO:0051964	negative regulation of synapse assembly	biological_process	['ROBO2', 'TLR2']	TRUE	0.484	0.0836	[0.0142, -0.0]	1.9	0.0176	[0.0801, -0.0]	-0.415	0.923	[-0.0103, -0.0]	-3.17	0.994	[-0.0621, -0.0]	0.149	0.128	[0.00161, -0.0]	-0.64	0.966	[-0.0039, -0.0]	7	2	0.00618
GO:0051965	positive regulation of synapse assembly	biological_process	['CLSTN2', 'LRRN1', 'LRRTM3']	TRUE	0.482	0.101	[0.0169, -0.0, -0.0]	-0.624	0.927	[-0.026, -0.00765, 0.00327]	-0.0167	0.444	[-0.0, -0.0, -0.0]	0.682	0.0528	[-0.0, 0.0102, 0.00622]	-0.284	0.884	[-0.0, -0.0, -0.00512]	0.00859	0.657	[-0.0, -0.0, -0.0]	62	3	0.0581
GO:0051966	regulation of synaptic transmission, glutamatergic	biological_process	['ATP1A2', 'CCL2', 'CNR1', 'GRIN2A', 'GRM3', 'RELN', 'SYT1', 'TNR']	FALSE	0.163	0.316	[-0.0, -0.0, -0.0189, 0.00426, 0.00556, -0.0, 0.016, -0.0]	-0.372	0.821	[-0.0, -0.0, 0.0195, -0.00604, -0.0103, -0.0, -0.0144, -0.0165]	-0.0675	0.485	[-0.00373, -0.0, -0.0, -0.0, 0.00908, -0.0, -0.0, -0.00748]	0.568	0.0982	[-0.0, -0.0, -0.0, -0.0, -0.0, -0.0, -0.00817, 0.0305]	0.153	0.268	[0.0086, -0.0, -0.0, -0.0, -0.0, -0.0, -0.00185, -0.00412]	-0.074	0.738	[-0.0, -0.0, -0.0, -0.0, -0.00106, -0.0, -0.0, -0.0]	76	8	1.8e-05
GO:0051971	positive regulation of transmission of nerve impulse	biological_process	['TNR']	TRUE	5.31	0.0037	[0.115]	-11.8	0.999	[-0.336]	-1.59	0.989	[-0.0283]	19.2	0.0003	[0.267]	-4.07	0.995	[-0.0398]	-2.7	0.994	[-0.0115]	7	1	0.103
GO:0052547	regulation of peptidase activity	biological_process	['CRYAB', 'F3', 'GRIN2A', 'GSN', 'LAPTM5', 'MBP', 'ST18']	FALSE	5.64	0.0027	[-0.0, -0.0, 0.369, 0.00175, -0.0, -0.041, -0.00942]	-6.86	0.998	[-0.00177, -0.0, -0.497, -0.0103, -0.0, -0.0296, -0.00118]	10	0.0011	[0.0321, -0.0, -0.0017, 0.00604, -0.0, 0.347, 0.0978]	-7.39	0.999	[-0.0162, -0.0205, -0.0702, -0.01, 0.00384, -0.103, -0.053]	-2.48	0.985	[-0.00298, 0.0228, -0.0115, 0.0114, -0.0, -0.0698, -0.0122]	-1.92	0.977	[-0.0, -0.0, -0.00164, -0.0, -0.0, -0.0201, -0.0]	318	7	0.153
GO:0055021	regulation of cardiac muscle tissue growth	biological_process	['ERBB4', 'IGF1']	FALSE	-10.5	1	[-0.303, -0.0211]	5.18	0.0036	[0.189, 0.0275]	-1.34	0.981	[-0.0341, -0.0]	4.68	0.0069	[0.0961, -0.00426]	2.51	0.0114	[0.0329, -0.0]	-5.39	0.997	[-0.0325, -0.0]	55	2	0.18
GO:0055065	metal ion homeostasis	biological_process	['AGT', 'ATP13A4', 'ATP1A2', 'ATP1B2', 'CALB2', 'CCL3', 'GRIA1', 'IL1A', 'SLC1A3', 'SLC39A12', 'TF']	FALSE	-1.34	0.948	[-0.0, -0.000733, -0.00379, -0.0668, -0.0129, -0.0, -0.00431, -0.0, -0.0144, -0.0, 0.00123]	0.536	0.164	[-0.0, -0.00281, -0.0178, 0.0584, 0.0158, -0.0, 0.0432, -0.0, -0.0322, -0.00171, -0.00525]	-0.854	0.932	[-0.00334, -0.00334, -0.0192, -0.0111, -0.0, -0.0, -0.00325, -0.0, -0.0222, -0.00454, 0.0176]	-3.88	0.996	[-0.00956, 0.00137, -0.0236, -0.0177, -0.0, -0.0, -0.0196, -0.0, -0.0878, -0.013, -0.00637]	8.96	0.0001	[0.0132, 0.00914, 0.0671, 0.0309, -0.0, -0.0, -0.00276, -0.0, 0.138, 0.0214, -0.00152]	-0.376	0.876	[-0.0, -0.0, -0.00502, -0.0024, -0.0, -0.0, -0.0, -0.0, 0.00334, -0.00144, -0.0]	414	11	0.0305
GO:0055067	monovalent inorganic cation homeostasis	biological_process	['AGT', 'ATP1A2', 'ATP1B2', 'EDNRB', 'IL1A', 'SLC1A3', 'SLC4A4']	FALSE	-1.59	0.966	[-0.0, -0.00379, -0.0668, -0.0, -0.0, -0.0144, -0.00904]	-0.169	0.718	[-0.0, -0.0178, 0.0584, -0.00655, -0.0, -0.0322, -0.0119]	-2.26	0.991	[-0.00334, -0.0192, -0.0111, -0.00538, -0.0, -0.0222, -0.0459]	-5.68	0.998	[-0.00956, -0.0236, -0.0177, 0.0112, -0.0, -0.0878, -0.0792]	16.1	0	[0.0132, 0.0671, 0.0309, 0.00329, -0.0, 0.138, 0.143]	-0.842	0.953	[-0.0, -0.00502, -0.0024, -0.0, -0.0, 0.00334, -0.00553]	150	7	0.0056
GO:0060052	neurofilament cytoskeleton organization	biological_process	['INA']	TRUE	-2.99	0.992	[-0.0654]	2.52	0.0096	[0.0726]	-0.228	0.903	[-0.00389]	-0.204	0.899	[-0.0028]	-0.122	0.897	[-0.00141]	0.00636	0.844	[-0.0]	9	1	0.128
GO:0060099	regulation of phagocytosis, engulfment	biological_process	['NCKAP1L', 'TREM2']	FALSE	0.0235	0.553	[-0.0, -0.0]	-0.0299	0.609	[-0.0, -0.0]	-0.0123	0.515	[-0.0, -0.0]	-0.00603	0.558	[-0.0, -0.0]	0.0275	0.622	[-0.0, -0.0]	0.561	0.0403	[0.00334, -0.0]	16	2	0.0242
GO:0060122	inner ear receptor cell stereocilium organization	biological_process	['PCDH15', 'SDC4']	FALSE	-3.1	0.992	[-0.0964, -0.0]	-0.959	0.961	[-0.0386, -0.0]	-2.33	0.992	[-0.0594, -0.0]	13.4	0.0006	[0.262, -0.0]	-5.16	0.996	[-0.0688, -0.0]	0.00701	0.735	[-0.0, -0.0]	38	2	0.102
GO:0060219	camera-type eye photoreceptor cell differentiation	biological_process	['DSCAM', 'SOX9']	TRUE	13.9	0.0004	[0.428, -0.0]	-13.6	1	[-0.556, -0.00693]	-4.86	0.999	[-0.117, -0.00711]	12.6	0.0006	[0.248, -0.0]	-12.1	0.999	[-0.178, 0.0166]	0.439	0.0485	[0.0026, -0.0]	10	2	0.011
GO:0060271	cilium assembly	biological_process	['PCDH15']	FALSE	-3.86	0.995	[-0.0843]	0.964	0.0352	[0.0281]	-10.1	1	[-0.18]	24.9	0	[0.347]	-4.86	0.996	[-0.0475]	-5.77	0.997	[-0.0246]	86	1	0.696
GO:0060295	regulation of cilium movement involved in cell motility	biological_process	['TAC3']	FALSE	-0.973	0.964	[-0.0215]	0.764	0.0442	[0.0224]	-0.0101	0.67	[-0.0]	-0.00276	0.713	[-0.0]	0.0234	0.761	[-0.0]	0.00636	0.844	[-0.0]	32	1	0.363
GO:0060369	positive regulation of Fc receptor mediated stimulatory signaling pathway	biological_process	['PTPRC']	TRUE	0.0158	0.686	[-0.0]	-0.0201	0.711	[-0.0]	-0.0101	0.67	[-0.0]	0.342	0.0493	[0.00481]	-0.272	0.932	[-0.00287]	0.00636	0.844	[-0.0]	6	1	0.0911
GO:0060421	positive regulation of heart growth	biological_process	['ERBB4', 'IGF1']	FALSE	-10.4	1	[-0.303, -0.0184]	5.17	0.0036	[0.189, 0.027]	-1.34	0.981	[-0.0341, -0.0]	4.6	0.007	[0.0961, -0.00583]	2.51	0.0114	[0.0329, -0.0]	-5.39	0.997	[-0.0325, -0.0]	32	2	0.0772
GO:0060441	epithelial tube branching involved in lung morphogenesis	biological_process	['HHIP', 'SOX9']	TRUE	-0.117	0.766	[-0.00432, -0.0]	-0.13	0.797	[-0.00174, -0.00243]	2.36	0.0135	[0.0622, -0.00156]	-0.00603	0.558	[-0.0, -0.0]	-1.61	0.982	[-0.0284, 0.00668]	-0.735	0.971	[-0.00447, -0.0]	18	2	0.0296
GO:0060831	smoothened signaling pathway involved in dorsal/ventral neural tube patterning	biological_process	['GLI3']	TRUE	-0.129	0.84	[-0.00315]	-0.158	0.875	[-0.00393]	-0.766	0.972	[-0.0135]	-1.09	0.979	[-0.0151]	3.69	0.0052	[0.0357]	0.00636	0.844	[-0.0]	7	1	0.103
GO:0061045	negative regulation of wound healing	biological_process	['PDGFRA']	FALSE	0.0158	0.686	[-0.0]	-0.0201	0.711	[-0.0]	-0.0101	0.67	[-0.0]	-0.00276	0.713	[-0.0]	0.0234	0.761	[-0.0]	0.00636	0.844	[-0.0]	69	1	0.616
GO:0061365	positive regulation of triglyceride lipase activity	biological_process	['PNLIP']	FALSE	0.0158	0.686	[-0.0]	-0.0201	0.711	[-0.0]	-0.0101	0.67	[-0.0]	-0.00276	0.713	[-0.0]	0.0234	0.761	[-0.0]	0.00636	0.844	[-0.0]	10	1	0.139
GO:0061462	protein localization to lysosome	biological_process	['CLU', 'LAPTM5']	FALSE	-2.27	0.986	[-0.0708, -0.0]	0.827	0.0552	[0.0356, -0.0]	-0.17	0.825	[-0.00404, -0.0]	-0.128	0.795	[-0.00239, -0.0]	2.29	0.0122	[0.03, -0.0]	1.38	0.0174	[-0.00704, 0.0153]	47	2	0.142
GO:0061564	axon development	biological_process	['APOD', 'MAG', 'PLP1']	FALSE	0.0297	0.495	[-0.0, -0.0, -0.0]	-0.362	0.879	[-0.0, -0.0, -0.0169]	5.83	0.0057	[-0.0, -0.0, 0.18]	-3.53	0.995	[0.00629, -0.0, -0.0908]	-0.469	0.922	[-0.0, -0.0, -0.0081]	-2.37	0.989	[-0.0, -0.0, -0.0177]	40	3	0.0203
GO:0061760	antifungal innate immune response	biological_process	['CX3CR1']	TRUE	0.0158	0.686	[-0.0]	-0.0201	0.711	[-0.0]	-0.777	0.973	[-0.0137]	-0.106	0.854	[-0.00144]	1.11	0.0176	[0.0106]	4.47	0.0035	[0.019]	17	1	0.218
GO:0062208	positive regulation of pattern recognition receptor signaling pathway	biological_process	['CD14', 'TLR2']	FALSE	0.0235	0.553	[-0.0, -0.0]	-0.0299	0.609	[-0.0, -0.0]	-0.0123	0.515	[-0.0, -0.0]	-0.00603	0.558	[-0.0, -0.0]	0.0275	0.622	[-0.0, -0.0]	0.00701	0.735	[-0.0, -0.0]	46	2	0.138
GO:0062237	protein localization to postsynapse	biological_process	['GRIN2A']	FALSE	1.71	0.0166	[0.0369]	-1.59	0.983	[-0.0448]	-0.0101	0.67	[-0.0]	-0.814	0.971	[-0.0113]	0.0234	0.761	[-0.0]	0.00636	0.844	[-0.0]	23	1	0.279
GO:0070098	chemokine-mediated signaling pathway	biological_process	['CCL2', 'CCL3', 'CCL4', 'CX3CR1', 'GPR17', 'TREM2']	FALSE	0.0457	0.452	[-0.0, -0.0, -0.0, -0.0, -0.0, -0.0]	-0.17	0.732	[-0.0, -0.0, -0.0, -0.000998, -0.00856, -0.0]	-0.71	0.933	[-0.0, -0.0, -0.0, -0.0114, -0.0189, -0.0]	0.516	0.0924	[-0.0, -0.0, -0.0, -0.000998, 0.0186, -0.0]	-0.044	0.66	[-0.0, -0.0, -0.0, -0.00203, -0.0, -0.0]	6.78	0.0018	[-0.0, -0.0, -0.0, 0.0356, 0.0306, 0.00436]	82	6	0.00124
GO:0070099	regulation of chemokine-mediated signaling pathway	biological_process	['TREM2']	FALSE	0.0158	0.686	[-0.0]	-0.0201	0.711	[-0.0]	-0.0101	0.67	[-0.0]	-0.00276	0.713	[-0.0]	0.0234	0.761	[-0.0]	0.00636	0.844	[-0.0]	10	1	0.139
GO:0070102	interleukin-6-mediated signaling pathway	biological_process	['ST18']	TRUE	-0.423	0.918	[-0.00953]	-1.04	0.974	[-0.0292]	27.8	0.0002	[0.496]	-13.7	1	[-0.191]	-4.09	0.995	[-0.04]	-19.5	1	[-0.0832]	14	1	0.185
GO:0070206	protein trimerization	biological_process	['ALOX5AP', 'SLC1A2']	FALSE	1.81	0.0206	[0.000748, 0.0544]	-3.33	0.992	[-0.00124, -0.136]	-6.62	0.999	[-0.00298, -0.166]	5.76	0.0057	[-0.0, 0.113]	15.9	0	[-0.0, 0.21]	-10.1	0.999	[0.0102, -0.0709]	19	2	0.0324
GO:0070231	T cell apoptotic process	biological_process	['GLI3']	FALSE	0.0158	0.686	[-0.0]	-0.298	0.917	[-0.00794]	-1.33	0.986	[-0.0236]	-0.993	0.977	[-0.0138]	5.09	0.0032	[0.0493]	0.00636	0.844	[-0.0]	29	1	0.336
GO:0070302	regulation of stress-activated protein kinase signaling cascade	biological_process	['IL1A', 'TREM2']	FALSE	0.0235	0.553	[-0.0, -0.0]	-0.0299	0.609	[-0.0, -0.0]	-0.0123	0.515	[-0.0, -0.0]	-0.00603	0.558	[-0.0, -0.0]	0.0275	0.622	[-0.0, -0.0]	0.00701	0.735	[-0.0, -0.0]	198	2	0.757
GO:0070371	ERK1 and ERK2 cascade	biological_process	['AGT', 'IGF1', 'SOX9', 'TF']	TRUE	-7.09	0.999	[-0.00215, -0.279, 0.00087, -0.0255]	3.85	0.0066	[-0.00204, 0.285, -0.00368, -0.0478]	11.6	0.0008	[-0.00575, -0.00323, -0.0027, 0.431]	-10.4	1	[-0.0219, -0.0226, -0.0135, -0.229]	1.04	0.038	[0.0316, -0.0, 0.018, -0.0307]	-0.21	0.886	[-0.0, -0.0, -0.0, -0.00188]	56	4	0.00884
GO:0070424	regulation of nucleotide-binding oligomerization domain containing signaling pathway	biological_process	['SLC15A2']	FALSE	0.0158	0.686	[-0.0]	-0.0972	0.84	[-0.0022]	-0.38	0.94	[-0.0066]	-0.506	0.949	[-0.00701]	1.7	0.0111	[0.0163]	0.00636	0.844	[-0.0]	13	1	0.174
GO:0070498	interleukin-1-mediated signaling pathway	biological_process	['ST18']	TRUE	-0.155	0.853	[-0.00372]	-0.986	0.972	[-0.0276]	27.8	0.0002	[0.497]	-3.41	0.995	[-0.0475]	-12.2	0.999	[-0.119]	-31	1	[-0.132]	20	1	0.249
GO:0070507	regulation of microtubule cytoskeleton organization	biological_process	['GPSM2', 'MAP6D1', 'SLAIN1', 'SLC39A12', 'STMN2', 'TUBB4A']	FALSE	0.238	0.239	[-0.00444, -0.0, 0.0013, -0.0, 0.00777, 0.00549]	-0.388	0.847	[-0.00938, -0.0, -0.0124, -0.0, 0.00275, -0.00641]	1.46	0.0342	[0.00325, 0.0145, 0.0364, -0.0, 0.00193, 0.00937]	-0.66	0.919	[0.022, -0.0069, -0.0066, -0.00442, -0.0174, -0.00875]	-0.199	0.801	[-0.0056, -0.0, -0.00625, 0.00677, -0.000506, -0.0]	0.115	0.208	[-0.00235, -0.0, -0.0, -0.0, 0.00341, -0.0]	161	6	0.0263
GO:0070613	regulation of protein processing	biological_process	['CNTN2', 'GSN', 'RFX4']	FALSE	0.133	0.254	[-0.0, 0.00477, -0.000906]	-1.14	0.96	[-0.0156, -0.0286, -0.0126]	3.72	0.0097	[0.0728, 0.061, -0.0187]	-2.26	0.988	[-0.0234, -0.0219, -0.00872]	2.15	0.0158	[-0.00853, -0.000713, 0.0434]	-0.793	0.965	[-0.00415, -0.00135, -0.000456]	69	3	0.0741
GO:0070873	regulation of glycogen metabolic process	biological_process	['IGF1', 'PPP1R3C']	FALSE	-10.9	1	[-0.338, -0.0]	8.42	0.0011	[0.351, -0.0]	-0.521	0.94	[-0.0124, -0.00063]	-1.43	0.982	[-0.0214, -0.0066]	0.706	0.0414	[-0.0, 0.009]	0.718	0.0329	[0.00428, -0.0]	34	2	0.0852
GO:0071221	cellular response to bacterial lipopeptide	biological_process	['CD14', 'TLR2']	TRUE	0.0235	0.553	[-0.0, -0.0]	-0.0299	0.609	[-0.0, -0.0]	-0.134	0.796	[-0.00311, -0.0]	-0.00603	0.558	[-0.0, -0.0]	0.0275	0.622	[-0.0, -0.0]	1.93	0.0125	[0.0116, -0.0]	6	2	0.00485
GO:0071295	cellular response to vitamin	biological_process	['PENK']	FALSE	0.0158	0.686	[-0.0]	-0.0201	0.711	[-0.0]	-0.0101	0.67	[-0.0]	-0.00276	0.713	[-0.0]	0.0234	0.761	[-0.0]	0.00636	0.844	[-0.0]	20	1	0.249
GO:0071314	cellular response to cocaine	biological_process	['SLC1A2', 'SLC1A3']	TRUE	0.0235	0.553	[-0.0, -0.0]	-0.41	0.909	[-0.00925, -0.00654]	-3.2	0.995	[-0.0683, -0.0134]	-0.472	0.926	[1.78e-05, -0.00915]	16.3	0	[0.197, 0.0194]	-13.7	1	[-0.105, 0.0223]	8	2	0.00765
GO:0071318	cellular response to ATP	biological_process	['P2RY12']	TRUE	0.0158	0.686	[-0.0]	-0.0201	0.711	[-0.0]	-0.307	0.925	[-0.00531]	-0.614	0.959	[-0.00852]	0.0234	0.761	[-0.0]	8.3	0.0013	[0.0353]	18	1	0.228
GO:0071320	cellular response to cAMP	biological_process	['PENK', 'PTAFR']	TRUE	0.0235	0.553	[-0.0, -0.0]	0.038	0.308	[0.00282, -0.0]	-0.0123	0.515	[-0.0, -0.0]	-0.00603	0.558	[-0.0, -0.0]	0.0275	0.622	[-0.0, -0.0]	0.00701	0.735	[-0.0, -0.0]	55	2	0.18
GO:0071331	cellular response to hexose stimulus	biological_process	['AQP4', 'GJB6', 'SLC2A5', 'TREM2']	FALSE	0.0355	0.471	[-0.0, -0.0, -0.0, -0.0]	-0.0353	0.563	[-0.0, -0.0, -0.0, -0.0]	-0.295	0.846	[-0.00993, -0.0, -0.0, -0.0]	-0.528	0.912	[-0.0144, -0.0, -0.0, -0.0]	1.74	0.0228	[0.0275, 0.00457, -0.0, -0.0]	1.15	0.0284	[-0.0, -0.0, 0.00975, -0.0]	64	4	0.0136
GO:0071375	cellular response to peptide hormone stimulus	biological_process	['AGT']	FALSE	0.0158	0.686	[-0.0]	-0.0201	0.711	[-0.0]	-0.414	0.945	[-0.00722]	-1.04	0.978	[-0.0145]	2.54	0.0076	[0.0245]	0.00636	0.844	[-0.0]	163	1	0.894
GO:0071393	cellular response to progesterone stimulus	biological_process	['SOX10']	TRUE	0.0158	0.686	[-0.0]	-0.0201	0.711	[-0.0]	-0.153	0.874	[-0.00255]	0.482	0.0392	[0.00675]	0.0234	0.761	[-0.0]	0.00636	0.844	[-0.0]	6	1	0.0911
GO:0071397	cellular response to cholesterol	biological_process	['MLC1']	TRUE	0.0158	0.686	[-0.0]	-0.0201	0.711	[-0.0]	-0.11	0.846	[-0.00179]	-0.602	0.958	[-0.00835]	1.32	0.0152	[0.0126]	0.00636	0.844	[-0.0]	16	1	0.207
GO:0071480	cellular response to gamma radiation	biological_process	['CRYAB']	TRUE	-0.349	0.904	[-0.00794]	-0.622	0.956	[-0.0172]	9.84	0.0019	[0.176]	-6.73	0.999	[-0.0937]	-1.28	0.983	[-0.0127]	-1.02	0.984	[-0.00437]	29	1	0.336
GO:0071621	granulocyte chemotaxis	biological_process	['C5AR1', 'CCL2', 'CCL3', 'CCL4', 'CSF3R', 'FCER1G', 'NCKAP1L', 'SCG2']	FALSE	-0.526	0.845	[-0.0, -0.0, -0.0, -0.0, -0.0, -0.0, -0.0, -0.0356]	0.496	0.157	[-0.0, -0.0, -0.0, -0.0, -0.0, -0.0, -0.0, 0.0457]	-0.116	0.58	[-0.0, -0.0, -0.0, -0.0, -0.0, -0.0, -0.0, -0.00461]	-0.00586	0.39	[-0.0, -0.0, -0.0, -0.0, -0.0, -0.0, -0.0, -0.0]	0.0522	0.438	[-0.0, -0.0, -0.0, -0.0, -0.0, -0.0, -0.0, -0.0]	0.322	0.128	[-0.0, -0.0, -0.0, -0.0, 0.00369, -0.0, -0.0, -0.0]	88	8	4.76e-05
GO:0071634	regulation of transforming growth factor beta production	biological_process	['ITGB8', 'TYROBP']	FALSE	0.581	0.0697	[0.0172, -0.0]	-1.17	0.968	[-0.0473, -0.0]	-0.156	0.816	[-0.00368, -0.0]	3.46	0.0099	[0.0645, 0.00343]	-2.04	0.986	[-0.0274, -0.0]	0.196	0.0824	[-0.00196, 0.0031]	39	2	0.106
GO:0071671	regulation of smooth muscle cell chemotaxis	biological_process	['AIF1', 'LPAR1']	TRUE	0.0235	0.553	[-0.0, -0.0]	-0.138	0.802	[-0.0, -0.00449]	0.968	0.0299	[-0.0, 0.0251]	-0.163	0.823	[-0.0, -0.00307]	-0.476	0.936	[-0.0, -0.00668]	0.659	0.0355	[0.00393, -0.0]	6	2	0.00485
GO:0071675	regulation of mononuclear cell migration	biological_process	['AIF1', 'APOD', 'C3AR1', 'C5AR1', 'CCL2', 'CCL3', 'CCL4', 'CSF1R', 'CX3CR1']	FALSE	0.0535	0.442	[-0.0, -0.0, -0.0, -0.0, -0.0, -0.0, -0.0, -0.0, -0.0]	-0.106	0.639	[-0.0, -0.0054, -0.0, -0.0, -0.0, -0.0, -0.0, -0.0, -0.0]	0.0882	0.239	[-0.0, 0.0113, -0.0, -0.0, -0.0, -0.0, -0.0, -0.00144, -0.00359]	0.119	0.246	[-0.0, 0.00512, -0.0, -0.0, -0.0, -0.0, -0.0, -0.0, -0.0]	-0.0445	0.626	[-0.0, -0.00517, -0.0, -0.0, -0.0, -0.0, -0.0, 0.00398, -0.00158]	1.84	0.0238	[-0.0, -0.0, -0.0, -0.0, -0.0, -0.0, -0.0, 0.00466, 0.0185]	125	9	8.81e-05
GO:0071801	regulation of podosome assembly	biological_process	['GSN']	FALSE	0.0158	0.686	[-0.0]	-0.5	0.944	[-0.0137]	3.73	0.0057	[0.0668]	-2.11	0.991	[-0.0293]	-0.594	0.964	[-0.006]	-0.32	0.962	[-0.00139]	15	1	0.196
GO:0071806	protein transmembrane transport	biological_process	['EDNRB']	FALSE	0.0158	0.686	[-0.0]	-0.0863	0.829	[-0.00189]	-0.0101	0.67	[-0.0]	0.0509	0.11	[0.000747]	0.446	0.043	[0.00411]	0.00636	0.844	[-0.0]	62	1	0.577
GO:0071871	response to epinephrine	biological_process	['PENK']	FALSE	0.0158	0.686	[-0.0]	-0.0201	0.711	[-0.0]	-0.0101	0.67	[-0.0]	-0.00276	0.713	[-0.0]	0.0234	0.761	[-0.0]	0.00636	0.844	[-0.0]	15	1	0.196
GO:0071918	urea transmembrane transport	biological_process	['SLC14A1']	TRUE	0.127	0.146	[0.00242]	-0.224	0.898	[-0.00581]	-1.06	0.981	[-0.0187]	-0.00276	0.713	[-0.0]	2.41	0.0078	[0.0232]	0.00636	0.844	[-0.0]	10	1	0.139
GO:0072112	podocyte differentiation	biological_process	['EDNRB']	TRUE	-0.0974	0.823	[-0.00246]	-0.216	0.896	[-0.0056]	-1.22	0.984	[-0.0217]	0.715	0.0295	[0.01]	2.52	0.0076	[0.0243]	0.00636	0.844	[-0.0]	10	1	0.139
GO:0072164	mesonephric tubule development	biological_process	['ROBO2', 'SDC4']	FALSE	-0.405	0.885	[-0.0132, -0.0]	7.19	0.0017	[0.3, -0.0]	-1.85	0.988	[-0.0434, -0.00366]	-6.79	0.999	[-0.133, -0.0]	-0.00336	0.721	[-0.0061, 0.00569]	0.00701	0.735	[-0.0, -0.0]	40	2	0.111
GO:0072330	monocarboxylic acid biosynthetic process	biological_process	['ACSBG1', 'ELOVL2', 'FA2H', 'HPGDS', 'PLP1', 'PTGDS']	FALSE	0.0811	0.389	[-0.0, -0.0, -0.000509, -0.0, 0.00237, -0.0]	-0.599	0.896	[-0.0, 0.0012, -0.00526, -0.0, -0.0184, -0.0184]	22.9	0	[-0.0, -0.000302, 0.0358, -0.0, 0.85, 0.126]	-21.4	1	[-0.017, -0.00458, -0.0121, -0.0, -0.599, -0.0881]	-0.27	0.836	[0.0161, 0.00522, -0.00503, -0.0, -0.0428, 0.0193]	-1.03	0.964	[-0.0, -0.0, -0.000231, -0.0, -0.00197, -0.00868]	162	6	0.027
GO:0072378	blood coagulation, fibrin clot formation	biological_process	['F3']	TRUE	-0.545	0.934	[-0.0122]	-0.23	0.9	[-0.006]	-0.777	0.973	[-0.0137]	-1.98	0.991	[-0.0276]	5.49	0.003	[0.0532]	-0.309	0.961	[-0.00134]	9	1	0.128
GO:0072507	divalent inorganic cation homeostasis	biological_process	['ATP13A4', 'CALB2', 'CCL3', 'GRIA1', 'SLC39A12']	FALSE	-0.331	0.804	[-0.000733, -0.0129, -0.0, -0.00431, -0.0]	0.779	0.0822	[-0.00281, 0.0158, -0.0, 0.0432, -0.00171]	-0.3	0.83	[-0.00334, -0.0, -0.0, -0.00325, -0.00454]	-1.02	0.958	[0.00137, -0.0, -0.0, -0.0196, -0.013]	1.37	0.0323	[0.00914, -0.0, -0.0, -0.00276, 0.0214]	-0.14	0.84	[-0.0, -0.0, -0.0, -0.0, -0.00144]	267	5	0.309
GO:0072578	neurotransmitter-gated ion channel clustering	biological_process	['CHRDL1', 'RELN']	TRUE	-2.14	0.984	[0.00745, -0.0742]	1.69	0.0211	[-0.012, 0.0835]	-0.0745	0.719	[-0.0, -0.00159]	-0.363	0.903	[-0.0, -0.007]	0.0275	0.622	[-0.0, -0.0]	0.00701	0.735	[-0.0, -0.0]	13	2	0.0171
GO:0072666	establishment of protein localization to vacuole	biological_process	['CLU', 'LAPTM5']	FALSE	-2.27	0.986	[-0.0708, -0.0]	0.827	0.0552	[0.0356, -0.0]	-0.17	0.825	[-0.00404, -0.0]	-0.128	0.795	[-0.00239, -0.0]	2.29	0.0122	[0.03, -0.0]	1.38	0.0174	[-0.00704, 0.0153]	58	2	0.195
GO:0072677	eosinophil migration	biological_process	['CCL2', 'CCL3', 'CCL4', 'SCG2']	FALSE	-0.794	0.921	[-0.0, -0.0, -0.0, -0.0356]	0.732	0.0819	[-0.0, -0.0, -0.0, 0.0457]	-0.147	0.725	[-0.0, -0.0, -0.0, -0.00461]	-0.00577	0.433	[-0.0, -0.0, -0.0, -0.0]	0.0367	0.497	[-0.0, -0.0, -0.0, -0.0]	0.0105	0.603	[-0.0, -0.0, -0.0, -0.0]	18	4	0.000198
GO:0072678	T cell migration	biological_process	['CCL2', 'CCL3', 'GPR183', 'S1PR1']	FALSE	0.0355	0.471	[-0.0, -0.0, -0.0, -0.0]	-0.047	0.602	[-0.0, -0.0, -0.0, -0.000696]	-0.0678	0.586	[-0.0, -0.0, -0.0, -0.00174]	-0.125	0.709	[-0.0, -0.0, -0.0, -0.00328]	0.345	0.116	[-0.0, -0.0, -0.0, 0.0058]	0.0105	0.603	[-0.0, -0.0, -0.0, -0.0]	34	4	0.00169
GO:0086014	atrial cardiac muscle cell action potential	biological_process	['GJA1']	TRUE	0.0158	0.686	[-0.0]	-0.0201	0.711	[-0.0]	-0.46	0.949	[-0.00804]	-0.157	0.881	[-0.00215]	1.88	0.01	[0.0181]	-0.525	0.972	[-0.00226]	9	1	0.128
GO:0090036	regulation of protein kinase C signaling	biological_process	['SEZ6L']	FALSE	1.13	0.0254	[0.0243]	-2.4	0.989	[-0.0679]	-1.18	0.983	[-0.0209]	4.64	0.0054	[0.0647]	-0.493	0.958	[-0.00502]	0.00636	0.844	[-0.0]	19	1	0.239
GO:0090101	negative regulation of transmembrane receptor protein serine/threonine kinase signaling pathway	biological_process	['CHRDL1', 'DLX1']	FALSE	-0.39	0.882	[0.00254, -0.0153]	0.584	0.0776	[-0.0, 0.0255]	-0.0698	0.711	[-0.00147, -0.0]	-0.298	0.885	[-0.0, -0.00572]	0.198	0.11	[0.00226, -0.0]	0.00701	0.735	[-0.0, -0.0]	146	2	0.598
GO:0090129	positive regulation of synapse maturation	biological_process	['RELN']	TRUE	-3.91	0.995	[-0.0854]	2.88	0.008	[0.0828]	-0.0101	0.67	[-0.0]	-0.00276	0.713	[-0.0]	0.0234	0.761	[-0.0]	0.00636	0.844	[-0.0]	9	1	0.128
GO:0090190	positive regulation of branching involved in ureteric bud morphogenesis	biological_process	['AGT', 'SOX9']	TRUE	0.0235	0.553	[-0.0, -0.0]	-0.145	0.808	[-0.00314, -0.00165]	-0.323	0.899	[-0.00462, -0.00334]	-0.987	0.969	[-0.0131, -0.00614]	2.48	0.0116	[0.021, 0.0115]	0.00701	0.735	[-0.0, -0.0]	19	2	0.0324
GO:0090199	regulation of release of cytochrome c from mitochondria	biological_process	['CLU', 'IGF1']	FALSE	-1.11	0.961	[-0.0138, -0.0212]	0.774	0.0591	[-0.0089, 0.0423]	-1.38	0.981	[-0.0318, -0.00308]	-1.29	0.979	[-0.0159, -0.00924]	4.76	0.0044	[0.0644, -0.00159]	0.00701	0.735	[-0.0, -0.0]	47	2	0.142
GO:0090270	regulation of fibroblast growth factor production	biological_process	['AIF1']	TRUE	0.0158	0.686	[-0.0]	-0.0201	0.711	[-0.0]	-0.105	0.842	[-0.0017]	-0.208	0.9	[-0.00286]	0.265	0.0593	[0.00235]	1.58	0.0107	[0.00669]	6	1	0.0911
GO:0090303	positive regulation of wound healing	biological_process	['F3']	FALSE	-0.237	0.879	[-0.00549]	-0.223	0.898	[-0.00579]	-0.939	0.978	[-0.0166]	-1.07	0.979	[-0.0149]	4.51	0.0036	[0.0436]	-0.767	0.979	[-0.00329]	60	1	0.565
GO:0090330	regulation of platelet aggregation	biological_process	['PRKCQ']	FALSE	0.0158	0.686	[-0.0]	-0.0201	0.711	[-0.0]	-0.0101	0.67	[-0.0]	-0.00276	0.713	[-0.0]	0.0234	0.761	[-0.0]	0.00636	0.844	[-0.0]	31	1	0.354
GO:0090336	positive regulation of brown fat cell differentiation	biological_process	['VSTM2A']	TRUE	-1.09	0.968	[-0.0241]	0.911	0.0374	[0.0266]	-0.0101	0.67	[-0.0]	-0.00276	0.713	[-0.0]	0.0234	0.761	[-0.0]	0.00636	0.844	[-0.0]	16	1	0.207
GO:0097061	dendritic spine organization	biological_process	['TREM2']	FALSE	0.0158	0.686	[-0.0]	-0.0201	0.711	[-0.0]	-0.0101	0.67	[-0.0]	-0.00276	0.713	[-0.0]	0.155	0.079	[0.00128]	0.782	0.0208	[0.0033]	33	1	0.371
GO:0097178	ruffle assembly	biological_process	['AIF1', 'CSPG4']	TRUE	0.0235	0.553	[-0.0, -0.0]	-0.216	0.849	[-0.0, -0.00772]	-0.477	0.934	[-0.0, -0.0119]	1.43	0.0224	[-0.0, 0.0281]	-0.224	0.885	[-0.0, -0.00333]	1.04	0.0226	[0.00622, -0.0]	15	2	0.0217
GO:0097192	extrinsic apoptotic signaling pathway in absence of ligand	biological_process	['BCL2A1', 'ERBB3', 'IL1A']	TRUE	-0.0488	0.65	[-0.0, -0.00293, -0.0]	-0.0862	0.703	[-0.0, -0.0027, -0.0]	0.331	0.0845	[-0.0, 0.0107, -0.0]	-0.00419	0.476	[-0.0, -0.0, -0.0]	0.0332	0.543	[-0.0, -0.0, -0.0]	0.00859	0.657	[-0.0, -0.0, -0.0]	35	3	0.0146
GO:0097485	neuron projection guidance	biological_process	['BMPR1B', 'RHOH', 'ROBO2']	FALSE	-1.59	0.973	[0.0011, -0.0, -0.0615]	3.59	0.0078	[-0.00183, -0.0, 0.188]	-0.272	0.852	[-0.00184, -0.0, -0.00603]	-3.34	0.994	[-0.00587, -0.0, -0.0741]	0.759	0.047	[0.0117, -0.0, -0.0]	-0.925	0.97	[-0.00169, -0.0, -0.00525]	59	3	0.0518
GO:0098597	observational learning	biological_process	['CNTNAP2']	FALSE	-15.2	1	[-0.33]	13.2	0.0003	[0.377]	-0.721	0.97	[-0.0127]	0.27	0.0563	[0.0038]	-1.64	0.987	[-0.0162]	-4.79	0.997	[-0.0204]	7	1	0.103
GO:0098662	inorganic cation transmembrane transport	biological_process	['ATP1A2', 'ATP1B2', 'CCL3', 'EDNRB', 'GRIN2A', 'PTPRC', 'SCN2A', 'SLC39A12', 'SLC4A4', 'SLC6A11']	FALSE	0.0839	0.41	[-0.0, -0.01, -0.0, -0.0, 0.0118, -0.0, -0.0, -0.0, -0.0, -0.0]	-0.0292	0.541	[-0.00106, 0.01, -0.0, -0.0, -0.0132, -0.0, 0.00612, -0.0, -0.0, -0.0]	-0.114	0.548	[-0.00153, -0.0, -0.0, -0.0, -0.0, -0.00199, -0.0, -0.0, -0.00134, -0.0]	0.41	0.137	[0.00873, 0.00283, -0.0, -0.0, -0.00393, -0.0, -0.00322, -0.0, 0.0136, -0.0]	-0.033	0.603	[0.00107, -0.000131, -0.0, -0.0, 0.000555, -0.0, -0.0, -0.0, -0.00417, -0.0]	0.129	0.247	[-0.00173, -0.0, -0.0, -0.0, -0.0, 0.00747, -0.0, -0.0, -0.00422, -0.0]	419	10	0.0676
GO:0098704	carbohydrate import across plasma membrane	biological_process	['SLC2A5']	FALSE	-0.4	0.913	[-0.00904]	0.172	0.139	[0.0055]	-0.0101	0.67	[-0.0]	-0.421	0.941	[-0.00583]	0.315	0.0535	[0.00284]	2.08	0.0081	[0.00883]	6	1	0.0911
GO:0098815	modulation of excitatory postsynaptic potential	biological_process	['GRIN2A', 'RELN']	FALSE	-0.0122	0.651	[0.0123, -0.0134]	0.0664	0.274	[-0.0119, 0.0159]	-0.0123	0.515	[-0.0, -0.0]	-0.351	0.9	[-0.00676, -0.0]	0.0275	0.622	[-0.0, -0.0]	0.00701	0.735	[-0.0, -0.0]	44	2	0.128
GO:0098974	postsynaptic actin cytoskeleton organization	biological_process	['INA']	TRUE	-2.56	0.99	[-0.056]	2.01	0.0141	[0.0581]	-0.113	0.849	[-0.00184]	-0.372	0.934	[-0.00515]	-0.0532	0.864	[-0.000745]	0.00636	0.844	[-0.0]	11	1	0.151
GO:0099171	presynaptic modulation of chemical synaptic transmission	biological_process	['CNR1', 'SYT4']	TRUE	-0.894	0.948	[-0.0319, 0.00359]	0.928	0.0489	[0.0421, -0.00231]	-0.0123	0.515	[-0.0, -0.0]	-0.00603	0.558	[-0.0, -0.0]	-0.241	0.891	[-0.00356, -0.0]	0.00701	0.735	[-0.0, -0.0]	14	2	0.0193
GO:0099519	dense core granule cytoskeletal transport	biological_process	['SYT4']	TRUE	0.641	0.0454	[0.0136]	-0.343	0.925	[-0.00923]	-0.125	0.857	[-0.00205]	-0.675	0.963	[-0.00937]	0.0234	0.761	[-0.0]	0.00636	0.844	[-0.0]	7	1	0.103
GO:0099587	inorganic ion import across plasma membrane	biological_process	['ATP1A2', 'ATP1B2', 'SLC39A12']	FALSE	-0.402	0.863	[-0.0, -0.0161, -0.0]	0.222	0.193	[-0.00212, 0.0153, -0.0]	-0.0673	0.634	[-0.00156, -0.0, -0.0]	-0.00419	0.476	[-0.0, -0.0, -0.0]	0.758	0.047	[0.00808, 0.0036, -0.0]	0.00859	0.657	[-0.0, -0.0, -0.0]	99	3	0.161
GO:0099601	regulation of neurotransmitter receptor activity	biological_process	['CCL2', 'RELN']	FALSE	-0.583	0.918	[-0.0, -0.0187]	0.531	0.0838	[-0.0, 0.0233]	-0.0123	0.515	[-0.0, -0.0]	-0.0611	0.717	[-0.0, -0.00108]	0.0275	0.622	[-0.0, -0.0]	0.00701	0.735	[-0.0, -0.0]	64	2	0.225
GO:0099643	signal release from synapse	biological_process	['NRXN3', 'SNAP25', 'SYT1', 'SYT4']	FALSE	8.83	0.0009	[0.0286, 0.0305, 0.316, 0.00239]	1.74	0.0249	[0.556, -0.0441, -0.406, -0.0]	0.34	0.0958	[0.0171, -0.00221, -0.00193, -0.0]	-15.4	1	[-0.327, -0.0, -0.0942, -0.00235]	-4.31	0.994	[-0.0787, -0.0, -0.003, -0.0]	-1.35	0.978	[-0.0116, -0.0, -0.0, -0.0]	66	4	0.015
GO:0106030	neuron projection fasciculation	biological_process	['CNR1', 'CNTN2', 'SEMA5A']	FALSE	-0.702	0.919	[-0.0273, -0.0, -0.0]	0.373	0.134	[0.0284, -0.0, -0.00749]	0.379	0.0776	[-0.0, 0.0139, -0.00171]	0.76	0.0482	[-0.0, -0.0, 0.0183]	-0.294	0.886	[-0.0, -0.00362, -0.00165]	0.00859	0.657	[-0.0, -0.0, -0.0]	21	3	0.00402
GO:0120032	regulation of plasma membrane bounded cell projection assembly	biological_process	['ANLN', 'KIT', 'P2RY12']	FALSE	-0.742	0.924	[-0.0, -0.0288, -0.0]	0.53	0.1	[-0.00547, 0.0379, -0.00344]	1.1	0.0342	[0.0458, -0.00341, -0.00812]	-0.681	0.943	[-0.0162, -0.0, -0.0]	-0.817	0.954	[-0.00868, -0.0, -0.00502]	4.52	0.0045	[-0.00119, -0.0, 0.0347]	225	3	0.6
GO:0120039	plasma membrane bounded cell projection morphogenesis	biological_process	['CNP', 'CNTNAP2', 'DSCAM', 'NCKAP1L', 'PTPRZ1', 'UGT8']	FALSE	-7.95	0.999	[-0.0, -0.412, 0.0223, -0.0, -0.0306, -0.0]	5.85	0.0012	[-0.0, 0.528, -0.0668, -0.0, -0.0305, -0.000651]	-0.298	0.814	[0.0124, -0.0127, -0.0186, -0.0, -0.00594, 0.0127]	3.46	0.0146	[-0.0, -0.0646, 0.106, -0.0, 0.0763, -0.000682]	-3.21	0.99	[-0.0, -0.0208, -0.041, -0.0, -0.0112, -0.00152]	-1.08	0.966	[-0.00411, -0.00412, -0.0, -0.0, -0.00202, -0.00114]	241	6	0.12
GO:0120192	tight junction assembly	biological_process	['CLDN10', 'CLDN11']	FALSE	0.0234	0.554	[-0.0, -3.2e-06]	-0.439	0.916	[-0.0, -0.017]	4.44	0.0065	[-0.0, 0.114]	-1.7	0.986	[-0.00431, -0.0289]	-0.616	0.951	[0.00626, -0.0148]	-3.15	0.993	[-0.0, -0.019]	57	2	0.19
GO:0150077	regulation of neuroinflammatory response	biological_process	['CCL3', 'IGF1', 'PTPRC', 'TREM2']	FALSE	-1.31	0.96	[-0.0, -0.0579, -0.0, -0.0]	1.38	0.0343	[-0.0, 0.084, -0.0, -0.0]	-0.502	0.914	[-0.0, -0.01, -0.00737, -0.0]	-0.314	0.847	[-0.0, -0.0085, -0.0, -0.0]	0.0367	0.497	[-0.0, -0.0, -0.0, -0.0]	2.93	0.0098	[-0.0, -0.0, 0.0221, 0.00286]	35	4	0.00186
GO:1900015	regulation of cytokine production involved in inflammatory response	biological_process	['APOD', 'TREM2']	FALSE	-0.372	0.877	[-0.0122, -0.0]	-0.456	0.918	[-0.0177, -0.0]	0.879	0.0327	[0.0228, -0.0]	1.96	0.0176	[0.0386, -0.0]	-1.71	0.983	[-0.0231, -0.0]	0.00701	0.735	[-0.0, -0.0]	56	2	0.185
GO:1900181	negative regulation of protein localization to nucleus	biological_process	['APOD']	FALSE	-0.154	0.852	[-0.00369]	-0.787	0.965	[-0.0219]	0.572	0.0317	[0.0104]	2.9	0.0084	[0.0405]	-1.67	0.987	[-0.0165]	0.00636	0.844	[-0.0]	37	1	0.405
GO:1900182	positive regulation of protein localization to nucleus	biological_process	['GLI3']	FALSE	0.0158	0.686	[-0.0]	-0.0201	0.711	[-0.0]	-0.254	0.912	[-0.00435]	-0.814	0.971	[-0.0113]	2.06	0.0092	[0.0198]	-0.433	0.969	[-0.00187]	89	1	0.708
GO:1900226	negative regulation of NLRP3 inflammasome complex assembly	biological_process	['TREM2']	TRUE	0.0158	0.686	[-0.0]	-0.0201	0.711	[-0.0]	-0.0101	0.67	[-0.0]	-0.00276	0.713	[-0.0]	0.195	0.0691	[0.00167]	0.00636	0.844	[-0.0]	10	1	0.139
GO:1900274	regulation of phospholipase C activity	biological_process	['AGT', 'C5AR1', 'CD86', 'KIT', 'LPAR1', 'P2RY12', 'PDGFRA', 'PTAFR']	FALSE	-1.23	0.947	[-0.0, 0.00172, -0.0, -0.0275, -0.0413, -0.0, -0.0121, -0.0]	0.0315	0.456	[-0.00171, -0.00204, -0.0, 0.0414, -0.00286, -0.00449, -0.0239, -0.0]	-0.0095	0.341	[-0.0101, -0.0, -0.00327, -0.002, 0.065, -0.0265, -0.0223, -0.0]	1.13	0.0564	[-0.00798, -0.0, -0.0, -0.00444, -0.0122, -0.00218, 0.0712, -0.0]	0.461	0.123	[0.0233, -0.0, -0.0, -0.0, -0.00641, -0.0, -0.0062, -0.0]	7.48	0.0011	[-0.0, -0.0, 0.0113, -0.0, -0.0, 0.0783, -0.0, -0.0]	44	8	4.51e-07
GO:1900426	positive regulation of defense response to bacterium	biological_process	['HAVCR2']	TRUE	0.373	0.0736	[0.00776]	-0.647	0.957	[-0.0179]	-0.00407	0.195	[0.000108]	-0.081	0.836	[-0.00109]	0.0234	0.761	[-0.0]	3.23	0.0053	[0.0137]	14	1	0.185
GO:1901032	negative regulation of response to reactive oxygen species	biological_process	['GPR37', 'GPR37L1']	FALSE	-0.122	0.77	[-0.0, -0.0045]	-0.342	0.893	[-0.00165, -0.0113]	0.693	0.0405	[0.0249, -0.00685]	-0.031	0.654	[-0.00236, 0.00187]	0.952	0.0306	[-0.00784, 0.0201]	0.00701	0.735	[-0.0, -0.0]	17	2	0.0268
GO:1901099	negative regulation of signal transduction in absence of ligand	biological_process	['IL1A']	FALSE	0.0158	0.686	[-0.0]	-0.0201	0.711	[-0.0]	-0.0101	0.67	[-0.0]	-0.00276	0.713	[-0.0]	0.0234	0.761	[-0.0]	0.00636	0.844	[-0.0]	36	1	0.397
GO:1901164	negative regulation of trophoblast cell migration	biological_process	['GJA1']	TRUE	0.0158	0.686	[-0.0]	-0.0201	0.711	[-0.0]	-0.299	0.924	[-0.00516]	-0.00276	0.713	[-0.0]	1.13	0.0174	[0.0108]	0.00636	0.844	[-0.0]	6	1	0.0911
GO:1901186	positive regulation of ERBB signaling pathway	biological_process	['AGT']	FALSE	0.0158	0.686	[-0.0]	-0.0201	0.711	[-0.0]	-0.0101	0.67	[-0.0]	-0.00276	0.713	[-0.0]	0.0234	0.761	[-0.0]	0.00636	0.844	[-0.0]	37	1	0.405
GO:1901203	positive regulation of extracellular matrix assembly	biological_process	['SOX9']	TRUE	0.0158	0.686	[-0.0]	-0.146	0.869	[-0.0036]	-0.592	0.963	[-0.0104]	-0.578	0.956	[-0.00801]	2.34	0.0081	[0.0225]	0.00636	0.844	[-0.0]	10	1	0.139
GO:1901222	regulation of NIK/NF-kappaB signaling	biological_process	['CD14', 'CD86', 'HAVCR2', 'LAPTM5', 'TLR2', 'TLR7', 'TREM2']	FALSE	0.0488	0.448	[-0.0, -0.0, -0.0, -0.0, -0.0, -0.0, -0.0]	-0.0424	0.562	[-0.0, -0.0, -0.0, -0.0, -0.0, -0.0, -0.0]	-0.0248	0.382	[-0.0, -0.0, -0.0, -0.0, -0.0, -0.0, -0.0]	-0.00643	0.393	[-0.0, -0.0, -0.0, -0.0, -0.0, -0.0, -0.0]	0.0481	0.444	[-0.0, -0.0, -0.0, -0.0, -0.0, -0.0, -0.0]	0.0138	0.517	[-0.0, -0.0, -0.0, -0.0, -0.0, -0.0, -0.0]	106	7	0.000873
GO:1901256	regulation of macrophage colony-stimulating factor production	biological_process	['HAVCR2']	TRUE	-0.0288	0.771	[-0.000969]	-0.0485	0.79	[-0.00081]	-0.0141	0.691	[-7.04e-05]	-0.164	0.883	[-0.00225]	0.0312	0.163	[7.55e-05]	1.31	0.0132	[0.00554]	6	1	0.0911
GO:1901292	nucleoside phosphate catabolic process	biological_process	['CNP']	FALSE	-0.107	0.828	[-0.00267]	-0.25	0.905	[-0.00657]	3.51	0.0062	[0.0629]	-1.58	0.988	[-0.022]	-1.35	0.984	[-0.0134]	0.00636	0.844	[-0.0]	90	1	0.712
GO:1901293	nucleoside phosphate biosynthetic process	biological_process	['ACSBG1', 'ACSL6', 'ELOVL2']	FALSE	-0.399	0.862	[-0.0, -0.016, -0.0]	0.532	0.0996	[-0.0, 0.0266, 0.0025]	-0.233	0.831	[-0.0, -0.00668, -0.0]	-0.744	0.948	[-0.00941, -0.00641, -0.0019]	1.07	0.0322	[0.00783, 0.00722, 0.00174]	0.00859	0.657	[-0.0, -0.0, -0.0]	275	3	0.73
GO:1901605	alpha-amino acid metabolic process	biological_process	['ASPA', 'GAD1', 'GAD2', 'QDPR']	FALSE	-8.03	1	[0.000448, -0.26, -0.107, 0.0206]	6.02	0.002	[-0.00498, 0.255, 0.147, -0.0362]	0.845	0.0487	[0.0203, -0.0222, -0.00737, 0.0404]	-1.23	0.97	[-0.00762, 0.0146, -0.0258, -0.0148]	-0.594	0.929	[-0.000619, -0.00139, -0.0, -0.00985]	0.0105	0.603	[-0.0, -0.0, -0.0, -0.0]	202	4	0.305
GO:1901620	regulation of smoothened signaling pathway involved in dorsal/ventral neural tube patterning	biological_process	['GLI3']	FALSE	0.0158	0.686	[-0.0]	-0.0201	0.711	[-0.0]	-0.0101	0.67	[-0.0]	-0.00276	0.713	[-0.0]	0.0234	0.761	[-0.0]	0.00636	0.844	[-0.0]	11	1	0.151
GO:1901741	positive regulation of myoblast fusion	biological_process	['CD53']	TRUE	0.0158	0.686	[-0.0]	-0.0201	0.711	[-0.0]	-0.0101	0.67	[-0.0]	0.197	0.0663	[0.00278]	-0.106	0.892	[-0.00126]	1.04	0.0161	[0.0044]	16	1	0.207
GO:1901880	negative regulation of protein depolymerization	biological_process	['GSN', 'MAP6D1', 'STMN2']	FALSE	0.303	0.151	[-0.0, -0.0, 0.0102]	-0.0748	0.684	[-0.00314, -0.0, 0.00103]	1.35	0.0292	[0.0217, 0.0145, 0.00579]	-1.86	0.984	[-0.0125, -0.0069, -0.025]	-0.198	0.85	[-0.0022, -0.0, -0.00152]	1.83	0.0157	[0.0033, -0.0, 0.0102]	72	3	0.0816
GO:1901881	positive regulation of protein depolymerization	biological_process	['PLEK', 'SEMA5A', 'STMN2']	FALSE	-0.134	0.733	[-0.0, -0.0121, 0.00598]	-0.674	0.932	[-0.0, -0.0268, -0.00616]	-1.32	0.978	[-0.0, -0.0403, -0.0]	5.89	0.0054	[-0.0, 0.143, -0.00184]	-1.65	0.979	[-0.0, -0.0271, -0.0]	-2.45	0.989	[-0.0, -0.0183, -0.0]	19	3	0.00312
GO:1901988	negative regulation of cell cycle phase transition	biological_process	['CCL2']	FALSE	0.0158	0.686	[-0.0]	-0.0201	0.711	[-0.0]	-0.0101	0.67	[-0.0]	-0.00276	0.713	[-0.0]	0.0234	0.761	[-0.0]	0.00636	0.844	[-0.0]	225	1	0.955
GO:1901989	positive regulation of cell cycle phase transition	biological_process	['AIF1']	FALSE	0.0158	0.686	[-0.0]	-0.0201	0.711	[-0.0]	-0.115	0.849	[-0.00188]	-0.00276	0.713	[-0.0]	0.0234	0.761	[-0.0]	3.01	0.0058	[0.0128]	116	1	0.798
GO:1901990	regulation of mitotic cell cycle phase transition	biological_process	['AIF1', 'ANLN', 'CCL2']	FALSE	-0.0563	0.66	[-0.0, -0.00321, -0.0]	-0.292	0.855	[-0.0, -0.0133, -0.0]	2.53	0.0147	[-0.00188, 0.0803, -0.0]	-0.977	0.964	[-0.0, -0.0233, -0.0]	-0.823	0.955	[-0.0, -0.0138, -0.0]	1.27	0.0223	[0.0128, -0.0034, -0.0]	333	3	0.837
GO:1902003	regulation of amyloid-beta formation	biological_process	['CLU', 'IGF1', 'LRRTM3']	FALSE	-5.16	0.997	[-0.0734, -0.152, 0.0315]	3.02	0.0105	[0.077, 0.159, -0.0791]	-1.5	0.982	[-0.00945, -0.00482, -0.0315]	2.85	0.0143	[-0.0381, -0.0126, 0.119]	2.6	0.0114	[0.0618, -0.0, -0.0204]	-5.29	0.997	[-0.0242, 0.00304, -0.0182]	36	3	0.0157
GO:1902106	negative regulation of leukocyte differentiation	biological_process	['C1QC', 'CCL3', 'GLI3']	FALSE	0.0297	0.495	[-0.0, -0.0, -0.0]	-0.0338	0.573	[-0.0, -0.0, -0.0]	-0.218	0.821	[-0.00283, -0.0, -0.00337]	-0.00419	0.476	[-0.0, -0.0, -0.0]	0.426	0.0849	[0.0011, -0.0, 0.00523]	1.02	0.0275	[0.00755, -0.0, -0.0]	107	3	0.187
GO:1902107	positive regulation of leukocyte differentiation	biological_process	['CD83', 'CD86', 'GLI3', 'NCKAP1L', 'PTPRC', 'RHOH', 'TREM2', 'TYROBP']	FALSE	0.0509	0.444	[-0.0, -0.0, -0.0, -0.0, -0.0, -0.0, -0.0, -0.0]	-0.0442	0.563	[-0.0, -0.0, -0.0, -0.0, -0.0, -0.0, -0.0, -0.0]	-0.0532	0.452	[-0.0, -0.0, -0.0, -0.0, -0.0, -0.0, -0.0, -0.0014]	-0.317	0.794	[-0.0, -0.0, -0.0103, -0.0, -0.0, -0.0, -0.0, -0.0018]	0.496	0.115	[-0.0, -0.0, 0.0116, -0.0, -0.0, -0.0, -0.0, -0.0]	2.11	0.0187	[-0.0, -0.0, -0.0, 0.00243, -0.0, -0.0, 0.00792, 0.0148]	184	8	0.00471
GO:1902117	positive regulation of organelle assembly	biological_process	['GPSM2', 'SDC4']	FALSE	0.0235	0.553	[-0.0, -0.0]	-0.169	0.824	[-0.00576, -0.0]	0.26	0.0788	[0.00855, -0.00157]	0.26	0.0873	[0.012, -0.00678]	0.475	0.0622	[-0.00507, 0.011]	-0.772	0.971	[-0.00469, -0.0]	83	2	0.32
GO:1902532	negative regulation of intracellular signal transduction	biological_process	['AGT', 'CLU', 'LPAR1', 'PLEK', 'PTPRC', 'RHOH', 'TREM2']	FALSE	-0.374	0.8	[-0.0, -0.0168, -0.00742, -0.0, -0.0, -0.0, -0.0]	-0.159	0.709	[-0.0, -0.0188, 0.00954, -0.0, -0.0, -0.0, -0.0]	0.348	0.122	[-0.00203, -0.0164, 0.0381, -0.0, -0.00186, -0.0, -0.0]	-1.05	0.955	[-0.00185, -0.0204, -0.0159, -0.0, -0.0, -0.0, -0.0]	2.8	0.0117	[0.00806, 0.0658, -0.0128, -0.0, 0.00671, -0.0, -0.0]	-0.148	0.816	[-0.0, -0.0, -0.0, -0.0, -0.00182, -0.0, -0.0]	520	7	0.574
GO:1902533	positive regulation of intracellular signal transduction	biological_process	['AGT', 'CCL3', 'CCL4', 'CD14', 'CD86', 'CLU', 'ERBB3', 'ERBB4', 'GPR17', 'HAVCR2', 'IGF1', 'IL1A', 'KIT', 'LAPTM5', 'LPAR1', 'NCKAP1L', 'PDGFRA', 'PTPRC', 'RELN', 'SOX9', 'TLR2', 'TLR7', 'TREM2']	FALSE	-5.13	0.999	[-0.0, -0.0, -0.0, -0.0, -0.0, -0.0181, -0.0, -0.464, -0.0, -0.0, -0.0363, -0.0, -0.00317, -0.0, -0.0, -0.0, -0.0, -0.0, -0.0248, -0.0, -0.0, -0.0, -0.0]	3.22	0.0062	[-0.0, -0.0, -0.0, -0.0, -0.0, 0.00368, -0.0, 0.379, -0.0, -0.0, 0.0495, -0.0, 0.00614, -0.0, -0.0, -0.0, -0.00582, -0.0, 0.0391, -0.0, -0.0, -0.0, -0.0]	-0.21	0.587	[-0.0045, -0.0, -0.0, -0.0, -0.0, -0.0263, 0.00537, 0.00508, -0.0, -0.0, -0.00118, -0.0, -0.0, -0.0, 0.0119, -0.0, -0.00415, -0.0, -0.000422, -0.0, -0.0, -0.0, -0.0]	0.46	0.179	[-0.0, -0.0, -0.0, -0.0, -0.0, -0.00702, -0.0, 0.0369, -0.0, -0.0, -0.00672, -0.0, -0.0, -0.0, -0.00222, -0.0, 0.0164, -0.0, -0.00686, -0.0, -0.0, -0.0, -0.0]	1.8	0.032	[0.0107, -0.0, -0.0, -0.0, -0.0, 0.0448, -0.000812, 0.0189, -0.0, -0.0, -0.000438, -0.0, -0.0, -0.0, -0.00155, -0.0, -0.0, -0.0, -0.0, 0.00553, -0.0, -0.0, -0.0]	-1.78	0.968	[-0.0, -0.0, -0.0, -0.0, -0.0, -0.000584, -0.0, -0.0354, -0.0, -0.0, -0.0, -0.0, -0.0, -0.0, -0.0, -0.0, -0.0, -0.0, -0.0, -0.0, -0.0, -0.0, -0.0]	621	23	2.25e-05
GO:1902565	positive regulation of neutrophil activation	biological_process	['ITGAM', 'PTAFR']	TRUE	0.123	0.216	[0.000551, 0.00252]	-0.147	0.809	[-0.00115, -0.00372]	0.178	0.0958	[-0.000264, 0.00514]	-0.00603	0.558	[-0.0, -0.0]	-0.534	0.942	[-0.00334, -0.00411]	1.84	0.0132	[0.00912, 0.0019]	7	2	0.00618
GO:1902622	regulation of neutrophil migration	biological_process	['C3AR1', 'C5AR1', 'IL1A', 'NCKAP1L', 'RHOH']	FALSE	0.0409	0.46	[-0.0, -0.0, -0.0, -0.0, -0.0]	-0.0361	0.561	[-0.0, -0.0, -0.0, -0.0, -0.0]	-0.0223	0.394	[-0.0, -0.0, -0.0, -0.0, -0.0]	-0.00509	0.41	[-0.0, -0.0, -0.0, -0.0, -0.0]	0.0414	0.469	[-0.0, -0.0, -0.0, -0.0, -0.0]	0.0129	0.563	[-0.0, -0.0, -0.0, -0.0, -0.0]	48	5	0.000737
GO:1902743	regulation of lamellipodium organization	biological_process	['ENPP2']	FALSE	-0.424	0.919	[-0.00956]	-0.00544	0.283	[0.00042]	5.98	0.0035	[0.107]	-3.51	0.995	[-0.0489]	-2.22	0.991	[-0.0218]	-0.433	0.969	[-0.00187]	54	1	0.528
GO:1902806	regulation of cell cycle G1/S phase transition	biological_process	['AIF1', 'CCL2']	FALSE	0.0235	0.553	[-0.0, -0.0]	-0.0299	0.609	[-0.0, -0.0]	-0.0858	0.737	[-0.00188, -0.0]	-0.00603	0.558	[-0.0, -0.0]	0.0275	0.622	[-0.0, -0.0]	2.13	0.0115	[0.0128, -0.0]	193	2	0.744
GO:1902850	microtubule cytoskeleton organization involved in mitosis	biological_process	['GJA1', 'GPSM2', 'PAX6']	FALSE	-0.173	0.761	[-0.0, -0.00757, -0.0]	-0.179	0.795	[-0.00487, -0.00261, -0.0]	-0.0167	0.444	[-0.0, -0.0, -0.0]	-0.028	0.578	[-0.0123, 0.0136, -0.00187]	1.3	0.0266	[0.0189, -0.00272, 0.00427]	0.00859	0.657	[-0.0, -0.0, -0.0]	125	3	0.251
GO:1902992	negative regulation of amyloid precursor protein catabolic process	biological_process	['CLU', 'IGF1']	FALSE	-6.8	0.998	[-0.0584, -0.152]	5.2	0.0036	[0.0583, 0.159]	-0.411	0.923	[-0.00538, -0.00482]	-3.53	0.995	[-0.0564, -0.0126]	4.52	0.0045	[0.0596, -0.0]	-0.861	0.974	[-0.00827, 0.00304]	21	2	0.0383
GO:1902993	positive regulation of amyloid precursor protein catabolic process	biological_process	['CLU', 'LRRTM3']	FALSE	-1.82	0.98	[-0.0883, 0.0315]	0.37	0.112	[0.0957, -0.0791]	-1.77	0.987	[-0.0135, -0.0315]	5.05	0.0065	[-0.0199, 0.119]	3.31	0.0073	[0.0639, -0.0204]	-9.67	0.999	[-0.0401, -0.0182]	26	2	0.0548
GO:1903020	positive regulation of glycoprotein metabolic process	biological_process	['IGF1']	FALSE	-9.64	0.999	[-0.21]	7.33	0.0016	[0.21]	-0.339	0.932	[-0.00588]	-0.993	0.977	[-0.0138]	-0.239	0.927	[-0.00255]	3.32	0.0052	[0.0141]	25	1	0.299
GO:1903038	negative regulation of leukocyte cell-cell adhesion	biological_process	['CD86', 'GLI3', 'HAVCR2', 'LAPTM5', 'NCKAP1L', 'SDC4']	FALSE	0.0457	0.452	[-0.0, -0.0, -0.0, -0.0, -0.0, -0.0]	-0.0391	0.562	[-0.0, -0.0, -0.0, -0.0, -0.0, -0.0]	-0.202	0.736	[-0.0, -0.00337, -0.0, -0.00184, -0.0, -0.00268]	-0.00585	0.399	[-0.0, -0.0, -0.0, -0.0, -0.0, -0.0]	0.602	0.0823	[-0.0, 0.00523, -0.0, 0.00336, -0.0, 0.00418]	0.013	0.536	[-0.0, -0.0, -0.0, -0.0, -0.0, -0.0]	138	6	0.0137
GO:1903039	positive regulation of leukocyte cell-cell adhesion	biological_process	['AIF1', 'CCL2', 'CD83', 'CD86', 'GLI3', 'HAVCR2', 'IGF1', 'IL1A', 'NCKAP1L', 'PRKCQ', 'PTAFR', 'PTPRC', 'RHOH']	FALSE	-0.284	0.715	[-0.0, -0.0, -0.0, -0.0, -0.0, -0.0, -0.0276, -0.0, -0.0, -0.0, -0.0, -0.0, -0.0]	0.25	0.301	[-0.0, -0.0, -0.0, -0.0, -0.0, -0.0, 0.0323, -0.0, -0.0, -0.0, -0.0, -0.0, -0.0]	0.00678	0.336	[-0.0, -0.0, -0.0, -0.0, -0.0, -0.0, -0.0, -0.0, -0.0, 0.00258, -0.0, -0.0, -0.0]	-0.255	0.704	[-0.0, -0.0, -0.0, -0.0, -0.0103, -0.0, -0.0031, -0.0, 0.000556, -0.0, -0.0, 0.00055, -0.0]	0.399	0.172	[-0.0, -0.0, -0.0, -0.0, 0.0116, -0.0, -0.0, -0.0, -0.000443, -0.0, -0.0, -0.0, -0.0]	0.0765	0.339	[-0.0, -0.0, -0.0, -0.0, -0.0, -0.0, -0.0, -0.0, -0.0, -0.0, -0.0, 0.000907, -0.0]	276	13	0.000163
GO:1903050	regulation of proteolysis involved in protein catabolic process	biological_process	['CLU', 'LAPTM5', 'TREM2']	FALSE	-0.533	0.893	[-0.021, -0.0, -0.0]	0.18	0.22	[0.011, -0.0, -0.0]	-0.348	0.885	[-0.0102, -0.0, -0.0]	-1.09	0.969	[-0.034, 0.0081, -0.0]	2.6	0.0114	[0.0456, -0.00422, -0.0]	0.00859	0.657	[-0.0, -0.0, -0.0]	229	3	0.611
GO:1903076	regulation of protein localization to plasma membrane	biological_process	['TREM2']	FALSE	0.0158	0.686	[-0.0]	-0.0201	0.711	[-0.0]	-0.0101	0.67	[-0.0]	-0.00276	0.713	[-0.0]	0.0234	0.761	[-0.0]	0.00636	0.844	[-0.0]	106	1	0.769
GO:1903201	regulation of oxidative stress-induced cell death	biological_process	['GPR37', 'GPR37L1', 'SLC7A11', 'TREM2']	FALSE	-0.0693	0.646	[-0.0, -0.0045, -0.0, -0.0]	-0.394	0.873	[-0.00165, -0.0113, -0.00839, -0.0]	0.251	0.115	[0.0249, -0.00685, -0.00832, -0.0]	-0.43	0.889	[-0.00236, 0.00187, -0.0112, -0.0]	2.35	0.0146	[-0.00784, 0.0201, 0.0281, 0.00318]	0.0105	0.603	[-0.0, -0.0, -0.0, -0.0]	73	4	0.0206
GO:1903311	regulation of mRNA metabolic process	biological_process	['VIP']	FALSE	-1.27	0.974	[-0.028]	1.25	0.0269	[0.0362]	-0.0846	0.824	[-0.00133]	-0.12	0.864	[-0.00164]	-0.176	0.913	[-0.00194]	0.00636	0.844	[-0.0]	282	1	0.98
GO:1903319	positive regulation of protein maturation	biological_process	['CNTN2', 'GSN']	FALSE	0.178	0.177	[-0.0, 0.00477]	-1.09	0.965	[-0.0156, -0.0286]	5.22	0.0055	[0.0728, 0.061]	-2.32	0.99	[-0.0234, -0.0219]	-0.669	0.954	[-0.00853, -0.000713]	-0.906	0.975	[-0.00415, -0.00135]	29	2	0.0657
GO:1903320	regulation of protein modification by small protein conjugation or removal	biological_process	['LAPTM5']	FALSE	0.0158	0.686	[-0.0]	-0.0201	0.711	[-0.0]	-0.464	0.95	[-0.00811]	0.167	0.0711	[0.00236]	0.214	0.0668	[0.00185]	4.05	0.0042	[0.0172]	253	1	0.97
GO:1903430	negative regulation of cell maturation	biological_process	['EDNRB']	TRUE	0.0158	0.686	[-0.0]	-0.0201	0.711	[-0.0]	-0.62	0.964	[-0.0109]	1.1	0.0196	[0.0153]	0.0897	0.103	[0.000644]	0.00636	0.844	[-0.0]	8	1	0.116
GO:1903531	negative regulation of secretion by cell	biological_process	['CD84', 'CNR1', 'GJA1', 'NCKAP1L', 'SYT4', 'VSNL1']	FALSE	-1.07	0.939	[-0.0, -0.0627, -0.0, -0.0, -0.00108, 0.00519]	1.3	0.043	[-0.0, 0.0897, -0.0, -0.0, 0.0084, -0.0]	-0.349	0.842	[-0.0, -0.00305, -0.0113, -0.0, -0.0, -0.0]	-0.882	0.945	[-0.0, -0.0147, -0.00218, -0.0, -0.00535, -0.00733]	0.58	0.0855	[-0.0, -0.0035, 0.0161, -0.0, -0.000343, -0.0]	0.013	0.536	[-0.0, -0.0, -0.0, -0.0, -0.0, -0.0]	143	6	0.016
GO:1903532	positive regulation of secretion by cell	biological_process	['AGT', 'CNR1', 'IGF1', 'IL1A', 'ITGAM', 'PTAFR', 'SDC4', 'SYT1', 'SYT4', 'TLR2', 'TREM2', 'VIP', 'VSNL1']	FALSE	1.65	0.0422	[-0.0, -0.0104, -0.0113, -0.0, -0.0, -0.0, -0.0, 0.142, 0.00399, -0.0, -0.0, -0.00803, 0.00932]	0.0762	0.435	[-0.00116, 0.0121, 0.0184, -0.0, -0.0, -0.0, -0.0, -0.0422, 0.00914, -0.0, -0.0, 0.0273, -0.00991]	-0.281	0.721	[-0.0068, -0.0, -0.0, -0.0, -0.0, -0.0, -0.00591, -0.00118, -0.000291, -0.0, -0.0, -0.00183, -8.01e-05]	-4.84	0.998	[-0.0108, -0.0, -0.00258, -0.0, -0.0, -0.0, -0.00381, -0.194, -0.0112, -0.0, -0.0, -0.00997, -0.00545]	1	0.0696	[0.0198, -0.0, -0.0, -0.0, -0.0, -0.0, 0.0109, 0.000895, -0.000643, -0.0, -0.0, -0.0, 0.000448]	0.0172	0.482	[-0.0, -0.0, -0.0, -0.0, -0.0, -0.0, -0.0, -0.0, -0.0, -0.0, -0.0, -0.0, -0.0]	283	13	0.000206
GO:1903551	regulation of extracellular exosome assembly	biological_process	['SDC4']	TRUE	0.0158	0.686	[-0.0]	-0.18	0.883	[-0.00457]	-0.415	0.945	[-0.00724]	-0.538	0.952	[-0.00746]	2.27	0.0082	[0.0218]	0.00636	0.844	[-0.0]	6	1	0.0911
GO:1903555	regulation of tumor necrosis factor superfamily cytokine production	biological_process	['CX3CR1', 'HAVCR2', 'IGF1', 'TREM2']	FALSE	-1.52	0.968	[-0.0, -0.0, -0.0669, -0.0]	1.38	0.0342	[-0.0, -0.0, 0.0844, -0.0]	-0.254	0.821	[-0.0043, -0.0, -0.00415, -0.0]	-0.368	0.869	[-0.0, -0.0, -0.01, -0.0]	-0.16	0.809	[-0.00369, -0.0, -0.0, -0.0]	3.19	0.0086	[0.0232, 0.00396, -0.0, -0.0]	71	4	0.0188
GO:1903573	negative regulation of response to endoplasmic reticulum stress	biological_process	['CLU']	FALSE	-0.647	0.944	[-0.0144]	-0.0944	0.837	[-0.00212]	-1.27	0.985	[-0.0225]	-2.31	0.993	[-0.0321]	6.93	0.0017	[0.0672]	-0.616	0.975	[-0.00265]	44	1	0.459
GO:1903598	positive regulation of gap junction assembly	biological_process	['AGT', 'CNTNAP2']	TRUE	-5.75	0.997	[-0.0, -0.178]	23.6	0	[-0.0, 0.981]	-14.7	1	[-0.0249, -0.351]	4.75	0.0069	[-0.0198, 0.113]	-8.54	0.998	[0.0474, -0.161]	-2.47	0.991	[-0.0, -0.0149]	7	2	0.00618
GO:1903670	regulation of sprouting angiogenesis	biological_process	['SLC39A12']	FALSE	0.0158	0.686	[-0.0]	-0.0201	0.711	[-0.0]	-0.0991	0.837	[-0.00159]	-0.749	0.968	[-0.0104]	1.4	0.0146	[0.0134]	0.00636	0.844	[-0.0]	39	1	0.421
GO:1903779	regulation of cardiac conduction	biological_process	['AGT']	TRUE	0.0158	0.686	[-0.0]	-0.0201	0.711	[-0.0]	-0.592	0.963	[-0.0104]	-0.595	0.957	[-0.00825]	2.21	0.0085	[0.0213]	0.00636	0.844	[-0.0]	25	1	0.299
GO:1903789	regulation of amino acid transmembrane transport	biological_process	['AGT', 'ATP1A2']	FALSE	-0.0329	0.682	[-0.0, -0.00174]	-0.767	0.951	[-0.00102, -0.0296]	-2.68	0.994	[-0.0112, -0.0572]	-0.0634	0.72	[-0.0013, 0.000175]	8.37	0.0011	[0.0168, 0.0938]	0.00701	0.735	[-0.0, -0.0]	17	2	0.0268
GO:1903793	positive regulation of anion transport	biological_process	['AGT', 'IL1A', 'PTAFR', 'SYT4']	FALSE	0.127	0.291	[-0.0028, -0.0, -0.0, 0.00672]	0.16	0.26	[-0.00667, -0.0, -0.0, 0.0183]	-0.339	0.867	[-0.00888, -0.0, -0.0, -0.00264]	-1.48	0.976	[-0.0232, -0.0, -0.0, -0.0174]	2.06	0.0183	[0.0394, -0.0, -0.0, -0.00129]	0.0105	0.603	[-0.0, -0.0, -0.0, -0.0]	50	4	0.0061
GO:1903861	positive regulation of dendrite extension	biological_process	['SYT1', 'SYT4']	TRUE	5.24	0.0039	[0.158, 0.00293]	-4.1	0.994	[-0.165, -0.00419]	0.185	0.094	[0.00504, -0.0]	-4.14	0.996	[-0.081, -0.0]	-0.892	0.965	[-0.0122, -0.0]	0.00701	0.735	[-0.0, -0.0]	23	2	0.0447
GO:1903909	regulation of receptor clustering	biological_process	['GSN', 'SLC7A11']	FALSE	0.101	0.239	[0.00106, 0.00132]	-0.64	0.94	[-0.023, -0.00232]	2.11	0.0152	[0.0555, -0.00122]	-1.68	0.986	[-0.0193, -0.0136]	1.69	0.0159	[0.00554, 0.0165]	-0.888	0.975	[-0.00539, -0.0]	15	2	0.0217
GO:1903959	regulation of anion transmembrane transport	biological_process	['AGT', 'ATP1A2', 'PTAFR']	FALSE	-0.0919	0.699	[-0.0028, -0.00174, -0.0]	-0.728	0.936	[-0.00667, -0.0296, 0.000529]	-2.21	0.991	[-0.00888, -0.0572, -0.0015]	-0.966	0.964	[-0.0232, 0.000175, -0.0]	8.27	0.0009	[0.0394, 0.0938, -0.000495]	0.847	0.0331	[-0.0, -0.0, 0.00623]	28	3	0.00833
GO:1903976	negative regulation of glial cell migration	biological_process	['ATP1B2']	TRUE	0.0158	0.686	[-0.0]	-0.0902	0.833	[-0.002]	-0.333	0.931	[-0.00577]	-0.00276	0.713	[-0.0]	1.3	0.0153	[0.0124]	0.00636	0.844	[-0.0]	6	1	0.0911
GO:1903977	positive regulation of glial cell migration	biological_process	['CCL3', 'CX3CR1', 'P2RY12', 'TREM2']	FALSE	0.0355	0.471	[-0.0, -0.0, -0.0, -0.0]	-0.0672	0.644	[-0.0, -0.0, -0.0019, -0.0]	-0.304	0.851	[-0.0, -0.00331, -0.00694, -0.0]	-0.00577	0.433	[-0.0, -0.0, -0.0, -0.0]	0.521	0.0785	[-0.0, 0.00533, 0.00377, -0.0]	3.1	0.0088	[-0.0, 0.00589, 0.0205, -0.0]	10	4	2.95e-05
GO:1904035	regulation of epithelial cell apoptotic process	biological_process	['CCL2', 'GSN', 'SCG2', 'SEMA5A']	FALSE	-2.76	0.987	[-0.0, 0.0037, -0.0676, -0.056]	0.0923	0.324	[-0.0, -0.068, 0.115, -0.0394]	1.96	0.0213	[-0.0, 0.12, -0.0137, -0.0349]	4.63	0.0084	[-0.0, -0.0139, -0.0133, 0.155]	-1.69	0.977	[-0.0, 0.00121, -0.00611, -0.0276]	-1.17	0.974	[-0.0, -0.0101, -0.0, -0.0]	102	4	0.056
GO:1904062	regulation of cation transmembrane transport	biological_process	['AGT', 'ATP1A2', 'ATP1B2', 'CCL2', 'CTSS', 'GRIN2A', 'KCNC2', 'PLP1', 'RELN', 'TREM2']	FALSE	-1.87	0.97	[-0.0, -0.000397, -0.0102, -0.0, -0.0, 0.0792, -0.182, -0.000983, -0.0187, -0.0]	1.1	0.0649	[-0.000196, -0.00559, 0.00731, -0.0, -0.0, -0.0911, 0.203, -0.0285, 0.0233, -0.0]	12.9	0.0001	[-0.000291, -0.0123, -0.00801, -0.0, -0.0, -0.00128, -0.00168, 0.768, -0.0, -0.0]	-11.7	1	[-0.0102, -0.0203, -0.00534, -0.0, -0.0, -0.0308, -0.0206, -0.419, -0.00108, -0.0]	-1.87	0.974	[0.0126, 0.0398, 0.017, -0.0, -0.0, -0.00244, -0.00286, -0.121, -0.0, -0.0]	-0.226	0.829	[-0.000125, -0.00194, -0.000976, -0.0, -0.0, 0.000344, -0.0, -0.000522, -0.0, -0.0]	386	10	0.0438
GO:1904251	regulation of bile acid metabolic process	biological_process	['KIT']	FALSE	-1.8	0.983	[-0.0395]	1.56	0.021	[0.0451]	-0.0101	0.67	[-0.0]	-0.216	0.902	[-0.00297]	0.0234	0.761	[-0.0]	0.00636	0.844	[-0.0]	14	1	0.185
GO:1904377	positive regulation of protein localization to cell periphery	biological_process	['GPSM2', 'TREM2']	FALSE	-0.576	0.916	[-0.0185, -0.0]	-0.262	0.869	[-0.00963, -0.0]	0.104	0.121	[0.00298, -0.0]	1.72	0.0196	[0.0339, -0.0]	-0.734	0.958	[-0.0101, -0.0]	0.00701	0.735	[-0.0, -0.0]	67	2	0.24
GO:1904646	cellular response to amyloid-beta	biological_process	['GJA1', 'GRIN2A', 'IGF1', 'TREM2']	TRUE	-0.156	0.721	[-0.0, 0.0357, -0.0439, -0.0]	0.266	0.194	[-0.00175, -0.0327, 0.0524, -0.0]	-0.289	0.842	[-0.00828, -0.00142, -0.0, -0.0]	-1.48	0.976	[-0.0133, -0.0194, -0.00788, -0.0]	1.46	0.027	[0.0267, -0.0, -0.0, -0.0]	-0.419	0.93	[-0.00367, -0.0, -0.0, -0.0]	43	4	0.0037
GO:1904707	positive regulation of vascular associated smooth muscle cell proliferation	biological_process	['AGT', 'GJA1', 'IGF1']	TRUE	-4.23	0.994	[-0.0, -0.0, -0.159]	3.57	0.0079	[-0.0, -0.00146, 0.187]	-0.983	0.967	[-0.00857, -0.0116, -0.00961]	-1.36	0.977	[-0.0062, -0.0123, -0.014]	2.9	0.01	[0.0194, 0.0298, -0.00293]	-0.333	0.927	[-0.0, -0.00127, -0.00127]	36	3	0.0157
GO:1904714	regulation of chaperone-mediated autophagy	biological_process	['GFAP']	TRUE	0.0158	0.686	[-0.0]	-0.405	0.934	[-0.011]	-0.682	0.968	[-0.012]	-1.27	0.983	[-0.0177]	4.46	0.0036	[0.0431]	-0.72	0.978	[-0.00309]	8	1	0.116
GO:1904752	regulation of vascular associated smooth muscle cell migration	biological_process	['AGT']	FALSE	0.0158	0.686	[-0.0]	-0.155	0.874	[-0.00384]	-0.0101	0.67	[-0.0]	-0.00276	0.713	[-0.0]	0.892	0.0225	[0.00845]	0.00636	0.844	[-0.0]	24	1	0.289
GO:1904776	regulation of protein localization to cell cortex	biological_process	['GPSM2']	FALSE	-0.835	0.957	[-0.0185]	-0.357	0.927	[-0.00963]	0.157	0.0676	[0.00298]	2.43	0.01	[0.0339]	-1.02	0.978	[-0.0101]	0.00636	0.844	[-0.0]	9	1	0.128
GO:1904798	positive regulation of core promoter binding	biological_process	['PAX6']	TRUE	-0.124	0.837	[-0.00304]	-0.0625	0.807	[-0.00121]	-0.157	0.876	[-0.00262]	-1.09	0.98	[-0.0152]	2.17	0.0087	[0.0209]	0.00636	0.844	[-0.0]	6	1	0.0911
GO:1904862	inhibitory synapse assembly	biological_process	['GABRA1', 'GABRB2', 'GABRG2']	TRUE	0.134	0.253	[-0.0, 0.0039, -0.0]	-0.14	0.766	[-0.002, -0.00348, -0.0]	-0.0167	0.444	[-0.0, -0.0, -0.0]	-0.00419	0.476	[-0.0, -0.0, -0.0]	0.0332	0.543	[-0.0, -0.0, -0.0]	0.00859	0.657	[-0.0, -0.0, -0.0]	15	3	0.00172
GO:1904894	positive regulation of receptor signaling pathway via STAT	biological_process	['ERBB4', 'IL10RA', 'KIT']	FALSE	-13.7	1	[-0.513, -0.0, -0.0]	6.96	0.0016	[0.342, -0.0, 0.0178]	-0.871	0.961	[-0.0212, -0.0, -0.00511]	5.05	0.0072	[0.121, -0.0, -0.0]	-0.724	0.948	[-0.0122, -0.0, -0.0]	-0.61	0.957	[-0.0046, -0.0, -0.0]	45	3	0.0271
GO:1904950	negative regulation of establishment of protein localization	biological_process	['APOD', 'SYT4', 'VSNL1']	FALSE	0.0699	0.332	[-0.00369, -0.0, 0.00519]	-0.459	0.902	[-0.0219, -0.0, -0.0]	0.321	0.0863	[0.0104, -0.0, -0.0]	1.38	0.0294	[0.0405, -0.0, -0.00733]	-0.991	0.963	[-0.0165, -0.0, -0.0]	0.00859	0.657	[-0.0, -0.0, -0.0]	123	3	0.244
GO:1904951	positive regulation of establishment of protein localization	biological_process	['GLI3', 'IGF1', 'IL1A', 'ITGAM', 'TLR2', 'TREM2', 'VSNL1']	FALSE	0.0593	0.43	[-0.0, -0.0113, -0.0, -0.0, -0.0, -0.0, 0.0119]	-0.0109	0.509	[-0.0, 0.0184, -0.0, -0.0, -0.0, -0.0, -0.0159]	-0.17	0.679	[-0.00435, -0.0, -0.0, -0.0, -0.0, -0.0, -0.00258]	-0.387	0.84	[-0.0113, -0.00258, -0.0, -0.0, -0.0, -0.0, -0.0]	0.852	0.0619	[0.0198, -0.0, -0.0, -0.0, -0.0, -0.0, -0.0]	0.464	0.0899	[-0.00187, -0.0, -0.0, 0.00692, -0.0, -0.0, -0.0]	319	7	0.155
GO:1904994	regulation of leukocyte adhesion to vascular endothelial cell	biological_process	['PTAFR']	FALSE	0.0158	0.686	[-0.0]	-0.0201	0.711	[-0.0]	-0.0101	0.67	[-0.0]	-0.00276	0.713	[-0.0]	0.0234	0.761	[-0.0]	0.00636	0.844	[-0.0]	30	1	0.345
GO:1905039	carboxylic acid transmembrane transport	biological_process	['GFAP', 'SLC1A2', 'SLC1A3', 'SLC25A18', 'SLC6A11', 'SLC7A11']	FALSE	0.108	0.354	[-0.0, 0.00879, -0.00344, -0.0, -0.0021, -0.0]	-0.409	0.853	[-0.0, -0.0243, -0.0066, -0.0, 0.00388, -0.0]	-1.88	0.986	[-0.0, -0.0755, -0.00045, -0.00193, -0.00236, -0.00172]	0.0575	0.263	[-0.0, 0.00192, 0.000919, -0.0, -0.000702, -0.0]	7.65	0.0007	[0.00315, 0.151, 0.00863, 0.00401, 0.00321, 0.00408]	-5.47	0.997	[-0.000966, -0.0563, 0.000153, -0.0, -0.0, -0.0]	139	6	0.0142
GO:1905063	regulation of vascular associated smooth muscle cell differentiation	biological_process	['KIT']	FALSE	-0.987	0.965	[-0.0218]	0.866	0.0395	[0.0253]	-0.0101	0.67	[-0.0]	-0.00276	0.713	[-0.0]	-0.13	0.9	[-0.00149]	0.00636	0.844	[-0.0]	14	1	0.185
GO:1905449	regulation of Fc-gamma receptor signaling pathway involved in phagocytosis	biological_process	['PTPRC']	TRUE	0.0158	0.686	[-0.0]	-0.0201	0.711	[-0.0]	-0.148	0.871	[-0.00246]	0.549	0.036	[0.00769]	-0.215	0.923	[-0.00232]	0.00636	0.844	[-0.0]	6	1	0.0911
GO:1905477	positive regulation of protein localization to membrane	biological_process	['ITGAM', 'TREM2']	FALSE	0.0235	0.553	[-0.0, -0.0]	-0.0299	0.609	[-0.0, -0.0]	-0.0123	0.515	[-0.0, -0.0]	-0.00603	0.558	[-0.0, -0.0]	0.0275	0.622	[-0.0, -0.0]	1.16	0.0206	[0.00692, -0.0]	104	2	0.422
GO:1905521	regulation of macrophage migration	biological_process	['C3AR1', 'C5AR1', 'CCL3', 'CSF1R', 'CX3CR1', 'P2RY12', 'TREM2']	FALSE	0.0488	0.448	[-0.0, -0.0, -0.0, -0.0, -0.0, -0.0, -0.0]	-0.0664	0.602	[-0.0, -0.0, -0.0, -0.0, -0.0, -0.0019, -0.0]	-0.269	0.78	[-0.0, -0.0, -0.0, -0.00144, -0.00331, -0.00694, -0.0]	-0.00643	0.393	[-0.0, -0.0, -0.0, -0.0, -0.0, -0.0, -0.0]	0.579	0.0927	[-0.0, -0.0, -0.0, 0.00398, 0.00533, 0.00377, -0.0]	2.78	0.0121	[-0.0, -0.0, -0.0, 0.00466, 0.00589, 0.0205, -0.0]	44	7	5.31e-06
GO:1905562	regulation of vascular endothelial cell proliferation	biological_process	['CCL2']	FALSE	0.0158	0.686	[-0.0]	-0.0201	0.711	[-0.0]	-0.0101	0.67	[-0.0]	-0.00276	0.713	[-0.0]	0.0234	0.761	[-0.0]	0.00636	0.844	[-0.0]	25	1	0.299
GO:1905907	negative regulation of amyloid fibril formation	biological_process	['CLU', 'CRYAB', 'TREM2']	TRUE	-3.08	0.99	[-0.0932, -0.0227, -0.0]	1.4	0.0309	[0.0776, -0.00396, -0.0]	3.46	0.0106	[-0.0199, 0.127, -0.0]	-4.97	0.998	[-0.0505, -0.0685, -0.0]	5.18	0.0034	[0.0881, -0.00655, 0.00133]	-2.45	0.989	[-0.018, -0.00337, 0.0031]	14	3	0.00145
GO:1990266	neutrophil migration	biological_process	['C5AR1', 'CCL2', 'CCL3', 'CCL4', 'CSF3R', 'FCER1G', 'NCKAP1L']	FALSE	0.0488	0.448	[-0.0, -0.0, -0.0, -0.0, -0.0, -0.0, -0.0]	-0.0424	0.562	[-0.0, -0.0, -0.0, -0.0, -0.0, -0.0, -0.0]	-0.0248	0.382	[-0.0, -0.0, -0.0, -0.0, -0.0, -0.0, -0.0]	-0.00643	0.393	[-0.0, -0.0, -0.0, -0.0, -0.0, -0.0, -0.0]	0.0481	0.444	[-0.0, -0.0, -0.0, -0.0, -0.0, -0.0, -0.0]	0.343	0.115	[-0.0, -0.0, -0.0, -0.0, 0.00369, -0.0, -0.0]	93	7	0.000419
GO:1990776	response to angiotensin	biological_process	['AGT']	FALSE	0.0158	0.686	[-0.0]	-0.0201	0.711	[-0.0]	-0.414	0.945	[-0.00722]	-1.04	0.978	[-0.0145]	2.54	0.0076	[0.0245]	0.00636	0.844	[-0.0]	19	1	0.239
GO:2000010	positive regulation of protein localization to cell surface	biological_process	['ERBB4', 'TYROBP']	TRUE	-23.9	1	[-0.739, -0.0]	12.4	0.0003	[0.518, -0.0]	5.79	0.0046	[0.15, -0.00151]	9.43	0.0027	[0.185, -0.0]	2.33	0.0122	[0.0306, -0.0]	-33.4	1	[-0.211, 0.0099]	18	2	0.0296
GO:2000106	regulation of leukocyte apoptotic process	biological_process	['PRKCQ', 'SLC7A11']	FALSE	0.147	0.198	[-0.0, 0.00381]	-0.8	0.953	[-0.0031, -0.0289]	-0.825	0.965	[0.0118, -0.0326]	-0.0805	0.746	[-0.0, -0.00146]	4.28	0.0051	[-0.00413, 0.0606]	0.00701	0.735	[-0.0, -0.0]	94	2	0.374
GO:2000181	negative regulation of blood vessel morphogenesis	biological_process	['AGT']	FALSE	0.0158	0.686	[-0.0]	-0.0201	0.711	[-0.0]	-0.165	0.88	[-0.00277]	-0.174	0.887	[-0.00239]	0.799	0.0255	[0.00754]	0.00636	0.844	[-0.0]	104	1	0.762
GO:2000193	positive regulation of fatty acid transport	biological_process	['IL1A']	FALSE	0.0158	0.686	[-0.0]	-0.0201	0.711	[-0.0]	-0.0101	0.67	[-0.0]	-0.00276	0.713	[-0.0]	0.0234	0.761	[-0.0]	0.00636	0.844	[-0.0]	25	1	0.299
GO:2000273	positive regulation of signaling receptor activity	biological_process	['CCL2', 'RELN']	FALSE	-0.434	0.892	[-0.0, -0.0141]	0.447	0.0965	[-0.0, 0.0198]	-0.0123	0.515	[-0.0, -0.0]	-0.116	0.786	[-0.0, -0.00216]	0.0275	0.622	[-0.0, -0.0]	0.00701	0.735	[-0.0, -0.0]	47	2	0.142
GO:2000278	regulation of DNA biosynthetic process	biological_process	['PRKCQ']	FALSE	0.0538	0.206	[0.000827]	-0.183	0.884	[-0.00464]	0.835	0.0242	[0.0151]	-0.221	0.903	[-0.00304]	-0.0948	0.886	[-0.00115]	-0.278	0.958	[-0.00121]	128	1	0.829
GO:2000316	regulation of T-helper 17 type immune response	biological_process	['PRKCQ']	FALSE	0.0158	0.686	[-0.0]	-0.0201	0.711	[-0.0]	-0.0101	0.67	[-0.0]	-0.00276	0.713	[-0.0]	0.0234	0.761	[-0.0]	0.00636	0.844	[-0.0]	31	1	0.354
GO:2000425	regulation of apoptotic cell clearance	biological_process	['CCL2', 'TREM2']	FALSE	0.0235	0.553	[-0.0, -0.0]	-0.0299	0.609	[-0.0, -0.0]	-0.0123	0.515	[-0.0, -0.0]	-0.00603	0.558	[-0.0, -0.0]	0.0275	0.622	[-0.0, -0.0]	0.00701	0.735	[-0.0, -0.0]	10	2	0.011
GO:2000628	regulation of miRNA metabolic process	biological_process	['SOX9']	FALSE	0.0158	0.686	[-0.0]	-0.0702	0.814	[-0.00143]	-0.277	0.919	[-0.00477]	-0.616	0.959	[-0.00855]	1.6	0.0123	[0.0153]	0.00636	0.844	[-0.0]	75	1	0.646
GO:2000646	positive regulation of receptor catabolic process	biological_process	['LAPTM5']	TRUE	-0.085	0.816	[-0.00219]	0.066	0.199	[0.00246]	-0.31	0.926	[-0.00535]	-0.676	0.963	[-0.00938]	-0.638	0.966	[-0.00643]	10.6	0.0007	[0.0452]	8	1	0.116
GO:2000725	regulation of cardiac muscle cell differentiation	biological_process	['SOX6']	FALSE	-9.87	0.999	[-0.215]	2.38	0.0108	[0.0686]	-4.48	0.998	[-0.0798]	14.4	0.0009	[0.201]	-0.0866	0.883	[-0.00107]	-3.73	0.996	[-0.0159]	15	1	0.196
GO:2000987	positive regulation of behavioral fear response	biological_process	['PENK']	TRUE	0.0158	0.686	[-0.0]	0.279	0.106	[0.00854]	-0.0101	0.67	[-0.0]	-0.00276	0.713	[-0.0]	0.0234	0.761	[-0.0]	0.00636	0.844	[-0.0]	6	1	0.0911
GO:2001021	negative regulation of response to DNA damage stimulus	biological_process	['CLU']	FALSE	-0.757	0.953	[-0.0168]	-0.678	0.959	[-0.0188]	-0.928	0.978	[-0.0164]	-1.47	0.986	[-0.0204]	6.79	0.0018	[0.0658]	0.00636	0.844	[-0.0]	83	1	0.683
GO:2001053	regulation of mesenchymal cell apoptotic process	biological_process	['SOX9']	FALSE	-0.111	0.83	[-0.00276]	-0.37	0.929	[-0.01]	-0.654	0.967	[-0.0115]	-0.606	0.958	[-0.00841]	3.36	0.006	[0.0324]	0.00636	0.844	[-0.0]	13	1	0.174
GO:2001141	regulation of RNA biosynthetic process	biological_process	['GLI3', 'HAVCR2', 'KIT', 'RELN', 'SOX9']	FALSE	-1.34	0.958	[-0.000838, -0.0, -0.0286, -0.037, -0.0]	1.49	0.0334	[-0.00677, -0.0, 0.0427, 0.0677, -0.00143]	-0.365	0.863	[-0.00729, -0.0017, -0.0, -0.0, -0.00477]	-1.88	0.983	[-0.0246, -0.0, -0.00696, -0.0176, -0.00855]	2.29	0.0163	[0.0378, -0.0, -0.00141, -0.0045, 0.0153]	0.823	0.0444	[-0.0, 0.00764, -0.0, -0.0, -0.0]	653	5	0.947
GO:2001224	positive regulation of neuron migration	biological_process	['RELN']	TRUE	0.0158	0.686	[-0.0]	0.491	0.0656	[0.0146]	-0.0101	0.67	[-0.0]	-0.00276	0.713	[-0.0]	-0.452	0.955	[-0.00462]	0.00636	0.844	[-0.0]	19	1	0.239
GO:2001225	regulation of chloride transport	biological_process	['PTAFR']	TRUE	0.0158	0.686	[-0.0]	-0.0201	0.711	[-0.0]	-0.0101	0.67	[-0.0]	-0.00276	0.713	[-0.0]	0.0234	0.761	[-0.0]	0.502	0.0283	[0.00211]	11	1	0.151
GO:2001233	regulation of apoptotic signaling pathway	biological_process	['AGT', 'BMPR1B', 'CLU', 'CX3CR1', 'IGF1', 'IL1A', 'MAL', 'PTPRC', 'SCG2', 'TREM2']	FALSE	-0.655	0.868	[-0.0, 0.00501, -0.0162, -0.0, -0.0203, -0.0, -0.0, -0.0, -0.0177, -0.0]	0.35	0.227	[-0.00224, -0.0135, -0.00801, -0.0, 0.0368, -0.0, -0.0101, -0.0, 0.0347, -0.0]	-0.464	0.855	[-0.00434, -0.00972, -0.0248, -0.00342, -0.00207, -0.0, 0.0264, -0.00416, -0.00284, -0.0]	-1.01	0.944	[-0.00488, -0.0118, -0.0145, -0.0, -0.00697, -0.0, -0.0024, -0.0, -0.00287, -0.0]	3.47	0.0072	[0.0133, 0.0268, 0.0583, 0.000269, -0.000793, -0.0, -0.00483, 0.00807, -0.00362, 0.00318]	1.26	0.04	[-0.0, -0.0, -0.000195, 0.0168, -0.0, -0.0, -0.0, -0.0, -0.0, -0.0]	364	10	0.0316
GO:2001252	positive regulation of chromosome organization	biological_process	['PRKCQ']	FALSE	0.116	0.153	[0.00217]	-0.24	0.902	[-0.00628]	0.768	0.0251	[0.0139]	-0.293	0.919	[-0.00405]	0.0234	0.761	[-0.0]	-0.278	0.958	[-0.00121]	106	1	0.769
GO:0000165	MAPK cascade	biological_process	['AGT', 'CRYAB', 'IGF1', 'SOX9', 'TF', 'TLR7']	FALSE	-6.09	0.999	[-0.00107, -0.0177, -0.279, 0.00087, -0.0255, -0.0]	2.96	0.0108	[-0.00268, -0.0118, 0.285, -0.00368, -0.0478, -0.0]	11.7	0.0007	[-0.01, 0.103, -0.00323, -0.0027, 0.431, -0.0]	-9.17	1	[-0.0141, -0.0301, -0.0226, -0.0135, -0.229, -0.0]	0.0709	0.338	[0.03, -0.0167, -0.0, 0.018, -0.0307, -0.0]	-0.625	0.938	[-0.000571, -0.0042, -0.0, -0.0, -0.00188, -0.0]	119	6	0.00712
GO:0000226	microtubule cytoskeleton organization	biological_process	['CNP', 'CNTN2', 'CRYAB', 'GJA1', 'GPSM2', 'MAP6D1', 'PAX6', 'SLAIN1', 'STMN2', 'TUBB4A']	FALSE	-0.241	0.707	[-0.00777, -0.00402, -0.00767, -0.0, -0.00757, -0.0, -0.0, 0.00195, -0.00415, 0.00862]	-0.295	0.771	[-0.0042, -0.000365, 0.00133, -0.00487, -0.00261, -0.000144, -0.0, -0.0125, 0.0137, -0.0135]	1.51	0.0418	[0.0294, 0.0237, 0.0162, -0.0, -0.0, -0.0, -0.0, 0.016, -0.0, 0.00327]	-0.508	0.862	[-0.00606, -0.0105, -0.0123, -0.0123, 0.0136, -0.0, -0.00187, 0.012, -0.00328, -0.00111]	0.257	0.215	[-0.00365, -0.00165, 0.00193, 0.0189, -0.00272, -0.0, 0.00427, -0.0109, -0.0, -0.000288]	0.0152	0.489	[-0.0, -0.0, -0.0, -0.0, -0.0, -0.0, -0.0, -0.0, -0.0, -0.0]	466	10	0.114
GO:0001754	eye photoreceptor cell differentiation	biological_process	['DSCAM', 'SOX9']	FALSE	13.9	0.0004	[0.428, -0.0]	-13.6	1	[-0.556, -0.00693]	-4.86	0.999	[-0.117, -0.00711]	12.6	0.0006	[0.248, -0.0]	-12.1	0.999	[-0.178, 0.0166]	0.439	0.0485	[0.0026, -0.0]	13	2	0.0171
GO:0001755	neural crest cell migration	biological_process	['EDNRB', 'ERBB4', 'SEMA3D', 'SEMA5A', 'SOX10']	FALSE	-10.3	1	[-0.0, -0.491, -0.0, -0.00716, -0.0]	4.29	0.0045	[-0.0134, 0.382, -0.0, -0.0745, -0.00521]	-1.73	0.984	[-0.00803, -0.0169, -0.0, -0.0499, 0.00631]	8.29	0.0015	[0.000901, 0.0322, -0.0, 0.216, 0.00641]	2.97	0.0108	[0.0229, 0.0908, -0.0, -0.0496, -0.00271]	-7.49	0.998	[-0.0, -0.0665, -0.0, -0.00422, -0.0]	57	5	0.00151
GO:0001774	microglial cell activation	biological_process	['AIF1', 'C1QA', 'C5AR1', 'CLU', 'CX3CR1', 'ITGAM', 'TLR2', 'TREM2', 'TYROBP']	TRUE	-0.911	0.915	[-0.0, -0.0, -0.0, -0.0631, -0.0, -0.0, -0.0, -0.0, -0.0]	0.43	0.187	[-0.0, -0.0, -0.0, 0.0425, -0.0, -0.0, -0.0, -0.0, -0.0]	-1.89	0.985	[-0.0, -0.00122, -0.0, -0.0903, -0.0072, -0.00129, -0.0, -0.0, -0.00116]	-0.852	0.933	[-0.0, -0.0, -0.0, -0.0349, -0.0, -0.0, -0.0, -0.0, -0.0]	5.26	0.0019	[-0.0, -0.0, -0.0, 0.145, -0.0, -0.0, -0.0, -0.0, -0.0]	3.24	0.0083	[-0.0, 0.00796, -0.0, -0.00531, 0.0247, 0.00531, -0.0, -0.0, 0.00827]	31	9	2.48e-09
GO:0001817	regulation of cytokine production	biological_process	['AGT', 'AIF1', 'APOD', 'AQP4', 'C3AR1', 'C5AR1', 'CCL3', 'CD14', 'CD83', 'CD84', 'CD86', 'CSF1R', 'CX3CR1', 'F3', 'FCER1G', 'HAVCR2', 'IGF1', 'IL1A', 'ITGB8', 'KIT', 'LAPTM5', 'MBP', 'MOG', 'NCKAP1L', 'PRKCQ', 'PTAFR', 'PTPRC', 'SULF2', 'TLR2', 'TLR7', 'TREM2', 'TYROBP']	FALSE	-1.3	0.928	[-0.0033, -0.0, -0.0132, -0.0, -0.0, -0.0, -0.0, -0.0, 0.00127, -0.0, -0.0, -0.0, -0.0, -0.0, -0.0, -5.04e-05, -0.0807, -0.0, 0.0172, -0.0356, -0.0, -0.0453, -0.0024, -0.0, 0.00121, -0.0, -0.0, -0.0114, -0.0, -0.0, -0.000279, -0.0]	-0.134	0.604	[-0.00306, -0.0, -0.0156, -0.00187, -0.0, -0.0, -0.0, -0.0, -0.00173, -0.0, -0.0, -0.0, -0.0, -0.00432, -0.0, 2.26e-05, 0.0908, -0.0, -0.0473, 0.0473, -0.0, -0.0468, -0.00456, -0.0, -0.00261, -0.0, -0.000263, -0.0184, -0.0, -0.0, -0.0, -0.0]	3.53	0.0144	[-0.0064, -0.000566, 0.0274, -0.0196, -0.0, -0.0, -0.0, -0.0, -0.0, -0.0, -0.0, -0.0035, -0.00457, -0.011, -0.0, -7.04e-06, -0.00207, -0.0, -0.00368, -0.00138, -0.0016, 0.35, 0.0498, -0.0, 0.0086, -0.0, -0.00228, -0.0112, -0.0, -0.0, -0.0, -0.0]	-0.703	0.852	[-0.018, -0.000955, 0.0377, -0.0215, -0.0, -0.0, -0.0, -0.0, -0.0, -0.0, -0.0, -0.00357, -0.00256, -0.0165, -0.0, -0.00105, -0.00929, -0.0, 0.0645, -0.00658, -0.000605, -0.109, -0.0175, 0.00136, -0.000975, -0.0, -0.0, 0.0502, -0.0, -0.0, 0.000291, 0.000856]	-0.291	0.734	[0.03, 0.000783, -0.0254, 0.0454, -0.0, -0.0, -0.0, 0.000252, -0.0, -0.0, -0.0, 0.0033, -0.0026, 0.0327, -0.0, 3.86e-05, -0.0, -0.0, -0.0274, -0.000621, -0.000348, -0.0607, -0.00925, -0.0, -0.00378, -0.0, 0.00152, -0.00528, -0.0, -0.0, 0.000283, -0.0]	2.89	0.0109	[-0.000346, 0.00252, -0.00113, -0.000472, -0.0, -0.0, -0.0, 0.000479, -0.0, 0.000852, 0.0032, 0.016, 0.0253, -0.0, -0.0, 0.00279, -0.0, -0.0, -0.00196, -0.0, 0.0127, -0.00885, -0.000919, 0.00204, -0.0, -0.0, 0.011, -0.0, -0.0, -0.0, -0.0, 0.00382]	724	32	9.89e-09
GO:0001878	response to yeast	biological_process	['NPY', 'VIP']	TRUE	-2.39	0.987	[-0.0, -0.0743]	2.23	0.0141	[0.00243, 0.0916]	-0.233	0.865	[0.00267, -0.00833]	-0.362	0.902	[-0.00141, -0.00557]	0.0275	0.622	[-0.0, -0.0]	0.00701	0.735	[-0.0, -0.0]	14	2	0.0193
GO:0001895	retina homeostasis	biological_process	['ATP1B2', 'TF']	TRUE	-6.43	0.998	[-0.159, -0.0399]	1.98	0.0168	[0.118, -0.0347]	12.1	0.0011	[-0.0139, 0.324]	-9.82	0.999	[-0.0424, -0.15]	3.56	0.0067	[0.0675, -0.0207]	-2.73	0.992	[-0.00186, -0.0146]	43	2	0.124
GO:0001910	regulation of leukocyte mediated cytotoxicity	biological_process	['CX3CR1', 'HAVCR2', 'ITGAM', 'NCKAP1L', 'PTPRC', 'TYROBP']	FALSE	0.0536	0.433	[-0.0, 0.000415, -0.0, -0.0, -0.0, -0.0]	-0.0485	0.583	[-0.0, -0.000689, -0.0, -0.0, -0.0, -0.0]	-0.0564	0.492	[-0.00146, -0.0, -0.0, -0.0, -0.0, -0.0]	0.0947	0.23	[0.00221, -0.000755, -0.0, -0.0, 0.00194, -0.0]	-0.00974	0.605	[-0.00115, -0.0, -0.0, -0.0, -9.66e-05, -0.0]	0.951	0.0417	[0.00319, -0.0, -0.0, 0.00275, 0.00384, -0.0]	87	6	0.00165
GO:0001936	regulation of endothelial cell proliferation	biological_process	['CCL2', 'F3', 'SCG2', 'SEMA5A', 'VIP']	FALSE	-1.36	0.959	[-0.0, -0.0, -0.0285, -0.0331, -0.00613]	0.83	0.0762	[-0.0, -0.0, 0.062, -0.0217, 0.0176]	-1.14	0.968	[-0.0, -0.00617, -0.00684, -0.0318, -0.0]	3.14	0.0159	[-0.0, -0.00381, -0.011, 0.115, -0.00337]	-0.346	0.874	[-0.0, 0.0155, -0.00142, -0.0222, -0.0]	-0.218	0.875	[-0.0, -0.0, -0.0, -0.00218, -0.0]	142	5	0.0498
GO:0001952	regulation of cell-matrix adhesion	biological_process	['APOD', 'SDC4']	FALSE	0.0235	0.553	[-0.0, -0.0]	-0.169	0.825	[-0.00579, -0.0]	0.523	0.0492	[0.0137, -0.0]	0.357	0.0714	[0.00712, -0.0]	-0.544	0.943	[-0.00758, -0.0]	0.00701	0.735	[-0.0, -0.0]	123	2	0.507
GO:0001959	regulation of cytokine-mediated signaling pathway	biological_process	['LAPTM5', 'PTPRC', 'TREM2']	FALSE	0.0297	0.495	[-0.0, -0.0, -0.0]	-0.0338	0.573	[-0.0, -0.0, -0.0]	-0.09	0.68	[-0.0, -0.00226, -0.0]	0.112	0.162	[-0.0, 0.00278, -0.0]	0.0367	0.331	[-0.0, 5.72e-05, -0.0]	0.727	0.0396	[-0.0, 0.00534, -0.0]	152	3	0.35
GO:0001975	response to amphetamine	biological_process	['GRIN2A']	TRUE	6.73	0.0024	[0.146]	-6.22	0.997	[-0.177]	-0.229	0.903	[-0.00391]	-3	0.994	[-0.0418]	-0.904	0.976	[-0.00902]	0.00636	0.844	[-0.0]	30	1	0.345
GO:0001990	regulation of systemic arterial blood pressure by hormone	biological_process	['AGT']	FALSE	0.0158	0.686	[-0.0]	-0.0646	0.809	[-0.00127]	-0.693	0.969	[-0.0122]	-0.707	0.965	[-0.00981]	2.47	0.0077	[0.0238]	0.00636	0.844	[-0.0]	25	1	0.299
GO:0002053	positive regulation of mesenchymal cell proliferation	biological_process	['SOX9']	TRUE	0.199	0.115	[0.00398]	-0.324	0.922	[-0.00868]	-1.16	0.983	[-0.0205]	-0.728	0.966	[-0.0101]	3.62	0.0053	[0.035]	0.00636	0.844	[-0.0]	24	1	0.289
GO:0002067	glandular epithelial cell differentiation	biological_process	['PAX6', 'SOX9']	FALSE	0.196	0.167	[0.0047, 0.000616]	-0.124	0.791	[-0.0, -0.00392]	-0.553	0.944	[-0.00427, -0.00956]	-0.648	0.949	[-0.00375, -0.00884]	1.55	0.0179	[-0.00111, 0.0213]	-0.068	0.866	[-0.0, -0.000452]	41	2	0.115
GO:0002068	glandular epithelial cell development	biological_process	['PAX6']	FALSE	0.0158	0.686	[-0.0]	-0.0201	0.711	[-0.0]	-0.0717	0.81	[-0.0011]	-0.00276	0.713	[-0.0]	0.531	0.0383	[0.00494]	0.00636	0.844	[-0.0]	20	1	0.249
GO:0002087	regulation of respiratory gaseous exchange by nervous system process	biological_process	['ATP1A2']	TRUE	0.0158	0.686	[-0.0]	-0.591	0.953	[-0.0163]	-2.01	0.992	[-0.0357]	1.57	0.0141	[0.0219]	3.72	0.0051	[0.0359]	0.00636	0.844	[-0.0]	12	1	0.163
GO:0002221	pattern recognition receptor signaling pathway	biological_process	['CD14', 'CTSS', 'HAVCR2', 'TLR2', 'TLR7']	FALSE	0.0543	0.419	[-0.0, 0.00028, 0.000368, -0.0, -0.0]	0.00214	0.472	[-0.0, 0.00216, 0.000395, -0.0, -0.0]	-0.0645	0.538	[-0.0, -0.00116, -0.000534, -0.0, -0.0]	0.0917	0.218	[-0.0, -0.0, 0.00298, -0.0, -0.0]	-0.134	0.773	[-0.0, -0.000613, -0.00306, -0.0, -0.0]	0.149	0.166	[-0.0, 0.00128, -0.0, -0.0, -0.0]	104	5	0.0163
GO:0002253	activation of immune response	biological_process	['C3AR1', 'C5AR1', 'FCER1G', 'TYROBP']	FALSE	0.0355	0.471	[-0.0, -0.0, -0.0, -0.0]	-0.0353	0.563	[-0.0, -0.0, -0.0, -0.0]	-0.0195	0.41	[-0.0, -0.0, -0.0, -0.0]	-0.00577	0.433	[-0.0, -0.0, -0.0, -0.0]	-0.0277	0.679	[-0.0, -0.0, -0.0, -0.00121]	0.918	0.0353	[0.00237, -0.0, -0.0, 0.00538]	124	4	0.0962
GO:0002260	lymphocyte homeostasis	biological_process	['NCKAP1L']	FALSE	0.0158	0.686	[-0.0]	-0.0201	0.711	[-0.0]	-0.162	0.878	[-0.00271]	-0.00276	0.713	[-0.0]	0.141	0.0824	[0.00114]	2.23	0.0074	[0.00947]	56	1	0.541
GO:0002279	mast cell activation involved in immune response	biological_process	['KIT', 'PTGDS']	FALSE	-0.768	0.939	[-0.0244, -0.0]	0.177	0.189	[0.0301, -0.0215]	3.04	0.0101	[-0.0, 0.0782]	-5.32	0.998	[-0.00211, -0.102]	5.77	0.0026	[-0.0, 0.0762]	-3.23	0.993	[-0.0, -0.0195]	21	2	0.0383
GO:0002281	macrophage activation involved in immune response	biological_process	['CX3CR1', 'HAVCR2', 'TREM2', 'TYROBP']	TRUE	0.0355	0.471	[-0.0, -0.0, -0.0, -0.0]	0.0163	0.426	[-0.0, 0.00307, -0.0, -0.0]	-0.255	0.822	[-0.00525, -0.00324, -0.0, -0.0]	-0.00577	0.433	[-0.0, -0.0, -0.0, -0.0]	-0.177	0.819	[-0.0054, 0.00138, -0.0, -0.0]	3.93	0.0058	[0.0282, -0.0, -0.0, 0.00522]	19	4	0.000237
GO:0002286	T cell activation involved in immune response	biological_process	['FCER1G', 'GPR183']	FALSE	0.0235	0.553	[-0.0, -0.0]	-0.0299	0.609	[-0.0, -0.0]	-0.0123	0.515	[-0.0, -0.0]	-0.00603	0.558	[-0.0, -0.0]	0.0275	0.622	[-0.0, -0.0]	0.00701	0.735	[-0.0, -0.0]	64	2	0.225
GO:0002312	B cell activation involved in immune response	biological_process	['GPR183']	FALSE	0.0158	0.686	[-0.0]	-0.0201	0.711	[-0.0]	-0.0101	0.67	[-0.0]	-0.00276	0.713	[-0.0]	0.0234	0.761	[-0.0]	0.00636	0.844	[-0.0]	56	1	0.541
GO:0002438	acute inflammatory response to antigenic stimulus	biological_process	['FCGR1A']	FALSE	0.0158	0.686	[-0.0]	-0.0201	0.711	[-0.0]	-0.0101	0.67	[-0.0]	-0.00276	0.713	[-0.0]	0.0234	0.761	[-0.0]	0.00636	0.844	[-0.0]	13	1	0.174
GO:0002548	monocyte chemotaxis	biological_process	['CCL2', 'CCL3', 'CCL4']	TRUE	0.0297	0.495	[-0.0, -0.0, -0.0]	-0.0338	0.573	[-0.0, -0.0, -0.0]	-0.0167	0.444	[-0.0, -0.0, -0.0]	-0.00419	0.476	[-0.0, -0.0, -0.0]	0.0332	0.543	[-0.0, -0.0, -0.0]	0.00859	0.657	[-0.0, -0.0, -0.0]	43	3	0.0243
GO:0002685	regulation of leukocyte migration	biological_process	['AIF1', 'APOD', 'C3AR1', 'C5AR1', 'CCL2', 'CCL3', 'CCL4', 'CSF1R', 'CX3CR1', 'IL1A', 'NCKAP1L', 'P2RY12', 'PTAFR', 'RHOH', 'TREM2']	FALSE	0.0687	0.434	[-0.0, -0.0, -0.0, -0.0, -0.0, -0.0, -0.0, -0.0, -0.0, -0.0, -0.0, -0.0, -0.0, -0.0, -0.0]	-0.121	0.625	[-0.0, -0.0054, -0.0, -0.0, -0.0, -0.0, -0.0, -0.0, -0.0, -0.0, -0.0, -0.0019, -0.0, -0.0, -0.0]	-0.0439	0.402	[-0.0, 0.0113, -0.0, -0.0, -0.0, -0.0, -0.0, -0.00144, -0.00345, -0.0, -0.0, -0.00694, -0.0, -0.0, -0.0]	0.09	0.302	[-0.0, 0.00512, -0.0, -0.0, -0.0, -0.0, -0.0, -0.0, -0.0, -0.0, -0.0, -0.0, -0.0, -0.0, -0.0]	0.194	0.296	[-0.0, -0.00517, -0.0, -0.0, -0.0, -0.0, -0.0, 0.00398, 0.00187, -0.0, -0.0, 0.00377, -0.0, -0.0, -0.0]	2.29	0.0175	[-0.0, -0.0, -0.0, -0.0, -0.0, -0.0, -0.0, 0.00466, 0.0122, -0.0, -0.0, 0.0205, -0.0, -0.0, -0.0]	233	15	1.5e-06
GO:0002695	negative regulation of leukocyte activation	biological_process	['CD84', 'CD86', 'CNR1', 'GLI3', 'HAVCR2', 'LAPTM5', 'NCKAP1L', 'PTPRC', 'SDC4', 'TYROBP']	FALSE	-0.39	0.785	[-0.0, -0.0, -0.0316, -0.0, 0.000737, -0.0, -0.0, -0.0, -0.0, -0.0]	0.424	0.195	[-0.0, -0.0, 0.0455, -0.0, -0.000952, -0.0, -0.0, -0.0, -0.0, -0.0]	-0.334	0.79	[-0.0, -0.0, -0.0, -0.00337, -0.00271, -0.00139, -0.0, -0.00737, -0.00268, -0.0]	-0.177	0.656	[-0.0, -0.0, -0.00854, -0.0, -0.0, 0.00111, -0.0, -0.0, -0.0, -0.0]	0.408	0.15	[-0.0, -0.0, -0.0, 0.00523, 0.00053, 0.00144, -0.0, -0.0, 0.00418, -0.00104]	3.02	0.0096	[-0.0, -0.0, -0.0, -0.0, 0.00492, 0.00307, -0.0, 0.0221, -0.0, 0.0101]	194	10	0.000476
GO:0002696	positive regulation of leukocyte activation	biological_process	['AIF1', 'CCL2', 'CCL3', 'CD83', 'CD86', 'GLI3', 'GPR183', 'HAVCR2', 'IGF1', 'IL1A', 'ITGAM', 'NCKAP1L', 'PRKCQ', 'PTAFR', 'PTPRC', 'RHOH', 'TREM2', 'TYROBP']	FALSE	-0.189	0.636	[-0.0, -0.0, -0.0, -0.0, -0.0, -0.0, -0.0, -0.0, -0.0276, -0.0, 0.000551, -0.0, -0.0, 0.00252, -0.0, -0.0, -0.0, -0.0]	0.153	0.389	[-0.0, -0.0, -0.0, -0.0, -0.0, -0.0, -0.0, -0.0, 0.0323, -0.0, -0.00115, -0.0, -0.0, -0.00372, -0.0, -0.0, -0.0, -0.0]	0.0292	0.327	[-0.0, -0.0, -0.0, -0.0, -0.0, -0.0, -0.0, -0.000866, -0.0, -0.0, -0.000264, -0.0, 0.00258, 0.00514, -0.000425, -0.0, -0.0, -0.000801]	-0.254	0.668	[-0.0, -0.0, -0.0, -0.0, -0.0, -0.0103, -0.0, -0.000744, -0.0031, -0.0, -0.0, 0.000371, -0.0, -0.0, -0.000398, -0.0, -0.0, -0.0]	0.209	0.3	[-0.0, -0.0, -0.0, -0.0, -0.0, 0.0116, -0.0, -0.0, -0.0, -0.0, -0.00334, -0.000295, -0.0, -0.00411, 0.00134, -0.0, -0.0, -0.0]	1.6	0.0359	[-0.0, -0.0, -0.0, -0.0, -0.0, -0.0, -0.0, -0.0, -0.0, -0.0, 0.00912, 0.00121, -0.0, 0.0019, 0.00362, -0.0, 0.00572, 0.00673]	464	18	0.000104
GO:0002700	regulation of production of molecular mediator of immune response	biological_process	['CD86', 'KIT', 'LAPTM5', 'PTPRC', 'TLR7']	FALSE	-0.697	0.902	[-0.0, -0.0356, -0.0, -0.0, -0.0]	0.672	0.0978	[-0.0, 0.0473, -0.0, -0.0, -0.0]	-0.133	0.673	[-0.0, -0.00138, -0.00138, -0.0017, -0.0]	-0.306	0.828	[-0.0, -0.00658, -0.0, -0.00269, -0.0]	0.268	0.155	[-0.0, -0.000621, -0.0, 0.00537, -0.0]	1.55	0.024	[-0.0, -0.0, 0.0106, 0.00386, -0.0]	191	5	0.128
GO:0002704	negative regulation of leukocyte mediated immunity	biological_process	['CD84', 'CSMD3', 'CX3CR1', 'HAVCR2', 'NCKAP1L', 'PTPRC']	FALSE	2.58	0.017	[-0.0, 0.133, -0.0, -0.0, -0.0, -0.0]	-1.33	0.954	[-0.0, -0.0944, -0.0, -0.0, -0.0, -0.0]	-4.62	0.998	[-0.0, -0.202, -0.000731, -0.0, -0.0, -0.0]	7.63	0.0018	[-0.0, 0.258, 0.0011, -0.00151, -0.0, -0.0]	-4.45	0.994	[-0.0, -0.102, -0.000575, -0.0, -0.0, -0.00037]	1.17	0.0344	[-0.0, -0.0, 0.00159, -0.0, 0.00275, 0.00768]	68	6	0.000497
GO:0002705	positive regulation of leukocyte mediated immunity	biological_process	['FCGR1A', 'ITGAM', 'KIT', 'PTAFR', 'PTPRC', 'TREM2', 'TYROBP']	FALSE	-0.146	0.667	[-0.0, -0.0, -0.0115, -0.0, 0.000355, -0.0, -0.0]	0.205	0.279	[-0.0, -0.0, 0.0171, -0.0, 0.00249, -0.0, -0.0]	-0.0959	0.56	[-0.0, -0.0, -0.00186, -0.0, -0.00154, -0.0, -0.0]	-0.00894	0.401	[-0.0, -0.0, -0.0, -0.0, -9.14e-05, -0.0, -0.0]	0.0496	0.415	[-0.0, -0.0, -0.0, -0.0, 3.68e-05, -0.0, -0.0]	0.507	0.0837	[-0.0, -0.0, -0.0, -0.0, 0.00553, -0.0, -0.0]	141	7	0.00406
GO:0002706	regulation of lymphocyte mediated immunity	biological_process	['CSMD3', 'FCGR1A', 'HAVCR2', 'NCKAP1L', 'PTPRC', 'TREM2']	FALSE	2.59	0.0169	[0.133, -0.0, 0.000415, -0.0, 0.000266, -0.0]	-1.32	0.954	[-0.0944, -0.0, -0.000689, -0.0, 0.00187, -0.0]	-4.63	0.998	[-0.202, -0.0, -0.0, -0.0, -0.00116, -0.0]	7.61	0.0019	[0.258, -0.0, -0.000755, -0.0, -6.85e-05, -0.0]	-4.41	0.994	[-0.102, -0.0, -0.0, -0.0, -6.5e-05, -0.0]	0.858	0.0465	[-0.0, -0.0, -0.0, 0.00275, 0.00606, -0.0]	178	6	0.0395
GO:0002768	immune response-regulating cell surface receptor signaling pathway	biological_process	['C3AR1', 'C5AR1', 'FCER1G', 'FCGR1A', 'KIT', 'PRKCQ', 'TYROBP']	FALSE	-0.128	0.651	[-0.0, -0.0, -0.0, -0.0, -0.0101, -0.0, -0.0]	0.301	0.223	[-0.0, -0.0, -0.0, -0.0, 0.0272, -0.0, -0.0]	0.129	0.197	[-0.0, -0.0, -0.0, -0.0, -0.00375, 0.0111, -0.0]	-0.124	0.634	[-0.0, -0.0, -0.0, -0.0, -0.0024, -0.00188, -0.0]	-0.161	0.764	[-0.0, -0.0, -0.0, -0.0, -0.00224, -0.0017, -0.00121]	0.704	0.0611	[0.00237, -0.0, -0.0, -0.0, -0.0, -0.0, 0.00538]	103	7	0.000744
GO:0002791	regulation of peptide secretion	biological_process	['CNR1', 'SNAP25', 'VSNL1']	FALSE	0.567	0.0864	[-0.0088, 0.0203, 0.00855]	-0.0993	0.721	[0.0187, -0.0141, -0.00797]	-0.134	0.745	[-0.0, -0.00233, -0.00129]	-0.944	0.963	[-0.00442, -0.0144, -0.00367]	0.0332	0.543	[-0.0, -0.0, -0.0]	0.00859	0.657	[-0.0, -0.0, -0.0]	189	3	0.484
GO:0002820	negative regulation of adaptive immune response	biological_process	['CSMD3', 'HAVCR2', 'NCKAP1L', 'PTPRC']	FALSE	3.31	0.0104	[0.133, 0.00739, -0.0, -0.0]	-1.66	0.97	[-0.0944, -0.00253, -0.0, -0.0]	-5.84	0.999	[-0.202, -0.00762, -0.0, -0.0]	9.4	0.0011	[0.258, 0.00144, -0.0, -0.0]	-5.5	0.996	[-0.102, -0.00166, -0.0, -0.00037]	1.59	0.021	[-0.0, 0.00303, 0.00275, 0.00768]	62	4	0.0123
GO:0002821	positive regulation of adaptive immune response	biological_process	['FCGR1A', 'PRKCQ', 'PTPRC', 'TREM2']	FALSE	0.0438	0.422	[-0.0, -0.0, 0.000355, -0.0]	0.00653	0.443	[-0.0, -0.0, 0.00249, -0.0]	-0.0623	0.571	[-0.0, -0.0, -0.00154, -0.0]	-0.00908	0.452	[-0.0, -0.0, -9.14e-05, -0.0]	0.0387	0.373	[-0.0, -0.0, 3.68e-05, -0.0]	0.658	0.05	[-0.0, -0.0, 0.00553, -0.0]	120	4	0.0881
GO:0002822	regulation of adaptive immune response based on somatic recombination of immune receptors built from immunoglobulin superfamily domains	biological_process	['CSMD3', 'FCGR1A', 'HAVCR2', 'NCKAP1L', 'PRKCQ', 'PTPRC', 'TREM2']	FALSE	2.5	0.0182	[0.133, -0.0, 0.00739, -0.0, -0.0, 0.000266, -0.0]	-1.24	0.948	[-0.0944, -0.0, -0.00253, -0.0, -0.0, 0.00187, -0.0]	-4.43	0.999	[-0.202, -0.0, -0.00762, -0.0, -0.0, -0.00116, -0.0]	7.11	0.0021	[0.258, -0.0, 0.00144, -0.0, -0.0, -6.85e-05, -0.0]	-4.16	0.993	[-0.102, -0.0, -0.00166, -0.0, -0.0, -6.5e-05, -0.0]	1.07	0.0403	[-0.0, -0.0, 0.00303, 0.00275, -0.0, 0.00606, -0.0]	182	7	0.0146
GO:0002830	positive regulation of type 2 immune response	biological_process	['CD86']	FALSE	0.0158	0.686	[-0.0]	-0.0201	0.711	[-0.0]	-0.0101	0.67	[-0.0]	-0.00276	0.713	[-0.0]	0.0234	0.761	[-0.0]	0.00636	0.844	[-0.0]	18	1	0.228
GO:0002837	regulation of immune response to tumor cell	biological_process	['HAVCR2']	FALSE	0.054	0.206	[0.00083]	-0.0685	0.813	[-0.00138]	-0.0101	0.67	[-0.0]	-0.00276	0.713	[-0.0]	0.0234	0.761	[-0.0]	0.00636	0.844	[-0.0]	21	1	0.259
GO:0002886	regulation of myeloid leukocyte mediated immunity	biological_process	['CD84', 'CX3CR1', 'FCGR1A', 'ITGAM', 'PTAFR', 'TYROBP']	FALSE	0.0457	0.452	[-0.0, -0.0, -0.0, -0.0, -0.0, -0.0]	-0.0391	0.562	[-0.0, -0.0, -0.0, -0.0, -0.0, -0.0]	-0.0233	0.386	[-0.0, -0.0, -0.0, -0.0, -0.0, -0.0]	-0.00585	0.399	[-0.0, -0.0, -0.0, -0.0, -0.0, -0.0]	0.0447	0.453	[-0.0, -0.0, -0.0, -0.0, -0.0, -0.0]	0.013	0.536	[-0.0, -0.0, -0.0, -0.0, -0.0, -0.0]	62	6	0.000314
GO:0002921	negative regulation of humoral immune response	biological_process	['CSMD3']	FALSE	6.13	0.003	[0.133]	-3.32	0.992	[-0.0944]	-11.3	1	[-0.202]	18.5	0.0003	[0.258]	-10.5	0.999	[-0.102]	0.00636	0.844	[-0.0]	19	1	0.239
GO:0002922	positive regulation of humoral immune response	biological_process	['PTPRC', 'TREM2']	FALSE	0.0578	0.297	[0.00106, -0.0]	0.15	0.205	[0.00747, -0.0]	-0.127	0.789	[-0.00293, -0.0]	-0.0805	0.746	[-0.00146, -0.0]	-0.383	0.923	[-0.00544, -0.0]	2.12	0.0116	[0.0127, -0.0]	22	2	0.0415
GO:0003352	regulation of cilium movement	biological_process	['TAC3']	FALSE	-0.973	0.964	[-0.0215]	0.764	0.0442	[0.0224]	-0.0101	0.67	[-0.0]	-0.00276	0.713	[-0.0]	0.0234	0.761	[-0.0]	0.00636	0.844	[-0.0]	44	1	0.459
GO:0003376	sphingosine-1-phosphate receptor signaling pathway	biological_process	['S1PR1', 'S1PR5']	TRUE	0.0235	0.553	[-0.0, -0.0]	-0.0473	0.679	[-0.0, -0.000722]	0.0459	0.162	[-0.0055, 0.00699]	-0.00603	0.558	[-0.0, -0.0]	0.789	0.0371	[0.0101, -0.0]	0.00701	0.735	[-0.0, -0.0]	15	2	0.0217
GO:0005513	detection of calcium ion	biological_process	['SYT1']	TRUE	7.65	0.0018	[0.166]	-2.51	0.989	[-0.071]	-0.637	0.966	[-0.0112]	-13.4	1	[-0.187]	-1.21	0.982	[-0.012]	1.82	0.0093	[0.0077]	14	1	0.185
GO:0006000	fructose metabolic process	biological_process	['ALDOC']	TRUE	0.0158	0.686	[-0.0]	-0.0201	0.711	[-0.0]	-0.0101	0.67	[-0.0]	-0.00276	0.713	[-0.0]	0.0234	0.761	[-0.0]	0.00636	0.844	[-0.0]	14	1	0.185
GO:0006006	glucose metabolic process	biological_process	['ALDOC', 'APOD']	FALSE	0.00561	0.615	[-0.0, -0.000551]	-0.656	0.942	[-0.0, -0.026]	2.04	0.0157	[-0.0, 0.0524]	1.31	0.0242	[-0.0, 0.0258]	-2.22	0.988	[-0.0, -0.0298]	0.00701	0.735	[-0.0, -0.0]	115	2	0.472
GO:0006024	glycosaminoglycan biosynthetic process	biological_process	['XYLT1']	FALSE	5.95	0.0031	[0.129]	-8.63	0.999	[-0.246]	-0.872	0.976	[-0.0154]	13.6	0.0015	[0.189]	-8.93	0.999	[-0.0871]	-2.48	0.994	[-0.0106]	70	1	0.621
GO:0006029	proteoglycan metabolic process	biological_process	['BMPR1B', 'IGF1', 'SULF2', 'XYLT1']	FALSE	-1.63	0.971	[0.00659, -0.16, -0.0126, 0.0944]	-0.786	0.933	[-0.0198, 0.168, -0.00392, -0.189]	-1.43	0.978	[-0.0198, -0.0103, -0.00489, -0.0157]	4.78	0.0077	[-0.0113, -0.00115, 0.0253, 0.119]	-0.183	0.823	[0.0428, -0.000992, -0.00494, -0.041]	-0.293	0.907	[-0.000754, -0.0, -0.0, -0.00184]	57	4	0.00936
GO:0006073	cellular glucan metabolic process	biological_process	['PPP1R3C']	FALSE	-0.255	0.884	[-0.00589]	0.0635	0.2	[0.00239]	-0.238	0.906	[-0.00407]	-0.237	0.907	[-0.00327]	0.885	0.023	[0.00838]	0.00636	0.844	[-0.0]	55	1	0.535
GO:0006259	DNA metabolic process	biological_process	['PAX6']	FALSE	-0.214	0.874	[-0.00499]	0.00342	0.267	[0.000673]	-0.456	0.949	[-0.00797]	-0.141	0.874	[-0.00193]	1.44	0.0141	[0.0138]	0.00636	0.844	[-0.0]	707	1	1
GO:0006414	translational elongation	biological_process	['DIO2']	FALSE	0.163	0.128	[0.00319]	-0.227	0.899	[-0.0059]	-0.101	0.839	[-0.00163]	-0.173	0.887	[-0.00237]	0.739	0.028	[0.00696]	0.00636	0.844	[-0.0]	45	1	0.466
GO:0006468	protein phosphorylation	biological_process	['TLR2', 'TLR7']	FALSE	0.0235	0.553	[-0.0, -0.0]	-0.0299	0.609	[-0.0, -0.0]	-0.0123	0.515	[-0.0, -0.0]	-0.00603	0.558	[-0.0, -0.0]	0.0275	0.622	[-0.0, -0.0]	0.00701	0.735	[-0.0, -0.0]	158	2	0.641
GO:0006470	protein dephosphorylation	biological_process	['PTPRZ1']	FALSE	-4.39	0.996	[-0.0957]	-3.87	0.994	[-0.11]	-5.03	0.998	[-0.0897]	23.6	0	[0.329]	-0.879	0.975	[-0.00878]	-5.85	0.997	[-0.0249]	65	1	0.594
GO:0006486	protein glycosylation	biological_process	['GALNT13']	FALSE	-0.941	0.963	[-0.0208]	-0.787	0.965	[-0.0219]	0.216	0.0579	[0.00404]	6.4	0.0037	[0.0892]	-3.96	0.995	[-0.0387]	-1.36	0.988	[-0.00581]	219	1	0.951
GO:0006497	protein lipidation	biological_process	['MAP6D1']	FALSE	0.0158	0.686	[-0.0]	-0.0201	0.711	[-0.0]	0.651	0.0292	[0.0118]	-0.184	0.891	[-0.00252]	-0.127	0.899	[-0.00146]	0.00636	0.844	[-0.0]	80	1	0.67
GO:0006516	glycoprotein catabolic process	biological_process	['NEU4']	TRUE	0.0158	0.686	[-0.0]	-0.0201	0.711	[-0.0]	-0.342	0.933	[-0.00592]	1.5	0.0148	[0.021]	-0.788	0.972	[-0.00789]	0.00636	0.844	[-0.0]	23	1	0.279
GO:0006520	cellular amino acid metabolic process	biological_process	['ASPA', 'GAD1', 'GAD2', 'QDPR', 'SLC1A3']	FALSE	-7.41	0.999	[-0.000954, -0.229, -0.0889, 0.0206, -0.0608]	4.16	0.0049	[-0.00662, 0.229, 0.122, -0.0362, -0.0276]	-0.181	0.734	[0.0249, -0.0187, -0.00625, 0.0404, -0.0467]	-2.32	0.988	[-0.00779, 0.00982, -0.0213, -0.0148, -0.0371]	6.85	0.001	[-0.00165, -0.00179, -0.0, -0.00985, 0.156]	-1.25	0.973	[-0.0, -0.0, -0.0, -0.0, -0.0119]	290	5	0.37
GO:0006521	regulation of cellular amino acid metabolic process	biological_process	['SLC7A11']	FALSE	0.156	0.13	[0.00305]	-1.01	0.972	[-0.0283]	-0.609	0.963	[-0.0107]	-1.12	0.98	[-0.0156]	6.4	0.0023	[0.062]	-2.72	0.994	[-0.0116]	13	1	0.174
GO:0006576	cellular biogenic amine metabolic process	biological_process	['GPR37', 'GRIN2A']	FALSE	10.1	0.0009	[-0.00275, 0.312]	-10.3	0.999	[-0.00603, -0.42]	1.1	0.0268	[0.0428, -0.0143]	-2.49	0.991	[-0.0139, -0.0348]	-1.7	0.983	[-0.00711, -0.0158]	-0.531	0.959	[-0.0, -0.00324]	86	2	0.335
GO:0006590	thyroid hormone generation	biological_process	['DIO2']	TRUE	0.215	0.109	[0.00434]	-0.496	0.944	[-0.0136]	-1.2	0.984	[-0.0213]	-0.00276	0.713	[-0.0]	3.28	0.0061	[0.0317]	0.00636	0.844	[-0.0]	15	1	0.196
GO:0006650	glycerophospholipid metabolic process	biological_process	['CSF1R', 'ENPP2', 'ENPP6', 'LPCAT2', 'PLEK']	FALSE	-0.247	0.764	[-0.0, -0.0, -0.0, -0.0139, -0.0]	0.0724	0.37	[-0.0, -0.00212, -0.0, 0.00937, -0.0]	1.57	0.0299	[-0.00358, 0.066, -0.0, 0.00135, -0.0]	-0.958	0.954	[0.00542, -0.0249, -0.0, -0.00988, -0.0]	-0.868	0.947	[-0.000186, -0.0151, -0.0, -0.00379, -0.0]	3.41	0.008	[0.00423, -0.0, -0.0, 0.0278, -0.0]	293	5	0.378
GO:0006664	glycolipid metabolic process	biological_process	['FA2H', 'ITGB8', 'KIT', 'NEU4', 'UGT8']	FALSE	-1.1	0.944	[-0.0, 0.00291, -0.054, -0.0, -0.00405]	0.446	0.145	[-0.00183, -0.0128, 0.0523, -0.0, -0.00547]	1.74	0.0267	[0.0188, -0.002, -0.0, -0.0, 0.054]	-0.106	0.656	[-0.00548, 0.0162, -0.000881, 0.00785, -0.0208]	-0.228	0.83	[-0.0, -0.00187, -0.0, -0.0, -0.00378]	-0.917	0.962	[-0.00252, -0.0007, -0.0, -0.0, -0.00555]	100	5	0.0141
GO:0006665	sphingolipid metabolic process	biological_process	['ELOVL2', 'ENPP2', 'FA2H', 'ITGB8', 'KIT', 'NEU4', 'UGT8']	FALSE	-0.942	0.924	[-0.000656, -0.000937, -0.0, 0.00291, -0.054, -0.0, -0.00405]	0.3	0.224	[-0.0, -0.00505, -0.00183, -0.0128, 0.0523, -0.0, -0.00547]	2.92	0.0165	[-0.0, 0.07, 0.0188, -0.002, -0.0, -0.0, 0.054]	-1.03	0.953	[-0.00342, -0.0309, -0.00548, 0.0162, -0.000881, 0.00785, -0.0208]	-0.384	0.867	[0.00488, -0.00988, -0.0, -0.00187, -0.0, -0.0, -0.00378]	-0.951	0.959	[-0.0, -0.00206, -0.00252, -0.0007, -0.0, -0.0, -0.00555]	160	7	0.00777
GO:0006690	icosanoid metabolic process	biological_process	['ALOX5AP', 'HPGDS', 'PTGDS', 'TLR2']	FALSE	-0.277	0.795	[-0.0, -0.0, -0.0134, -0.0]	-0.375	0.867	[-0.0, -0.0, -0.0202, -0.0]	5.48	0.0067	[-0.0, -0.0, 0.198, -0.0]	-4.68	0.998	[-0.0, -0.0, -0.129, -0.0]	0.659	0.0629	[-0.0, -0.0, 0.0117, -0.0]	-0.869	0.964	[-0.0, -0.0, -0.00751, -0.0]	117	4	0.0822
GO:0006721	terpenoid metabolic process	biological_process	['PNLIP', 'RLBP1']	FALSE	0.0235	0.553	[-0.0, -0.0]	-0.0299	0.609	[-0.0, -0.0]	-0.0995	0.757	[-0.0, -0.00223]	-0.00603	0.558	[-0.0, -0.0]	0.3	0.0858	[-0.0, 0.00361]	0.00701	0.735	[-0.0, -0.0]	99	2	0.398
GO:0006749	glutathione metabolic process	biological_process	['HPGDS', 'SLC1A2', 'SLC7A11']	FALSE	1.04	0.0473	[-0.0, 0.0355, 0.00205]	-2.1	0.98	[-0.0, -0.0987, -0.00736]	-3.89	0.998	[-0.00394, -0.102, -0.0133]	1.02	0.0375	[-0.0, 0.0297, -0.00521]	14.2	0	[-0.0, 0.204, 0.0247]	-8.12	0.999	[0.0113, -0.0717, -0.0]	64	3	0.0625
GO:0006753	nucleoside phosphate metabolic process	biological_process	['ACSBG1', 'ACSL6', 'ALDH1L1', 'ALDOC', 'ATP1A2', 'CNP', 'ELOVL2']	FALSE	-0.433	0.822	[-0.0, -0.016, -0.00522, -0.0, -0.00369, -0.00267, -0.0]	0.0409	0.435	[-0.0, 0.0266, -0.00313, -0.0, -0.0128, -0.00657, 0.0025]	0.423	0.107	[-0.0, -0.00668, -0.0094, -0.0, -0.0254, 0.0629, -0.0]	-1.98	0.983	[-0.00941, -0.00641, -0.00753, -0.0, -0.0246, -0.022, -0.0019]	3.96	0.0058	[0.00783, 0.00722, 0.0229, -0.0, 0.0701, -0.0134, 0.00174]	-0.458	0.914	[-0.0, -0.0, -0.0, -0.0, -0.0053, -0.0, -0.0]	532	7	0.598
GO:0006862	nucleotide transport	biological_process	['GJB1']	FALSE	0.0158	0.686	[-0.0]	-0.0201	0.711	[-0.0]	0.0711	0.0952	[0.00145]	-0.00276	0.713	[-0.0]	0.0234	0.761	[-0.0]	0.00636	0.844	[-0.0]	40	1	0.429
GO:0006865	amino acid transport	biological_process	['GFAP', 'GJA1', 'SFXN5', 'SLC1A2', 'SLC1A3', 'SLC25A18', 'SLC6A11', 'SLC7A11']	FALSE	0.394	0.181	[-0.0, -0.0, 0.0101, 0.0241, -0.0066, -0.0, -0.00642, -0.0]	-1.11	0.937	[-0.0, -0.00645, -0.0145, -0.0662, -0.0158, -0.0, 0.0132, -0.0]	-3.3	0.996	[-0.0034, -0.0027, -0.00676, -0.145, -0.000247, -0.00193, -0.00546, -0.00172]	1.17	0.055	[-0.00438, -0.0117, -0.00735, 0.0677, 0.00425, -0.0, -0.00282, -0.0]	9.59	0.0001	[0.0108, 0.0215, 0.0133, 0.176, 0.0143, 0.00401, 0.00551, 0.00408]	-3.37	0.992	[-0.00107, -0.0, -0.0, -0.0437, 0.00413, -0.0, -0.0, -0.0]	120	8	0.000355
GO:0006873	cellular ion homeostasis	biological_process	['AGT', 'ATP13A4', 'ATP1A2', 'ATP1B2', 'CALB2', 'CCL3', 'GRIA1', 'IL1A', 'SLC1A3', 'SLC39A12', 'SLC4A4', 'TF']	FALSE	-1.4	0.951	[-0.0, -0.000733, -0.00379, -0.0668, -0.0129, -0.0, -0.00431, -0.0, -0.0144, -0.0, -0.00904, 0.00123]	0.394	0.221	[-0.0, -0.00281, -0.0178, 0.0584, 0.0158, -0.0, 0.0432, -0.0, -0.0322, -0.00171, -0.0119, -0.00525]	-1.56	0.977	[-0.00334, -0.00334, -0.0192, -0.0111, -0.0, -0.0, -0.00325, -0.0, -0.0222, -0.00454, -0.0459, 0.0176]	-5.39	0.999	[-0.00956, 0.00137, -0.0236, -0.0177, -0.0, -0.0, -0.0196, -0.0, -0.0878, -0.013, -0.0792, -0.00637]	13.1	0	[0.0132, 0.00914, 0.0671, 0.0309, -0.0, -0.0, -0.00276, -0.0, 0.138, 0.0214, 0.143, -0.00152]	-0.737	0.931	[-0.0, -0.0, -0.00502, -0.0024, -0.0, -0.0, -0.0, -0.0, 0.00334, -0.00144, -0.00553, -0.0]	421	12	0.0152
GO:0006884	cell volume homeostasis	biological_process	['AQP4']	FALSE	0.0158	0.686	[-0.0]	-0.458	0.94	[-0.0125]	-0.688	0.969	[-0.0121]	-2.23	0.992	[-0.031]	5.77	0.0027	[0.0559]	-0.461	0.97	[-0.00199]	34	1	0.38
GO:0006887	exocytosis	biological_process	['CCL3', 'KIT', 'LGI3', 'PLEK', 'PTGDS', 'SNAP25', 'SYT1', 'SYT4']	FALSE	4.95	0.004	[-0.0, -0.0244, -0.0, -0.0, -0.0, 0.0305, 0.294, 0.00178]	-4.68	0.995	[-0.0, 0.0301, -0.0, -0.0, -0.0215, -0.0441, -0.355, -0.00124]	1.74	0.033	[-0.0, -0.0, 0.0137, -0.0, 0.0782, -0.00221, 0.000651, -0.0]	-5.83	0.998	[-0.0, -0.00211, -0.00371, 0.00176, -0.102, -0.0, -0.118, -0.00246]	2.8	0.0118	[-0.0, -0.0, -0.00425, -0.0, 0.0762, -0.0, -0.0, -0.0]	-1.61	0.972	[-0.0, -0.0, -0.0, -0.0, -0.0195, -0.0, -0.0, -0.0]	205	8	0.00863
GO:0006892	post-Golgi vesicle-mediated transport	biological_process	['LAPTM5']	FALSE	0.0158	0.686	[-0.0]	-0.0201	0.711	[-0.0]	-0.348	0.934	[-0.00603]	-0.14	0.873	[-0.00191]	-0.376	0.947	[-0.00388]	7.43	0.0016	[0.0316]	100	1	0.749
GO:0006898	receptor-mediated endocytosis	biological_process	['CD14', 'CNTN2', 'FCER1G', 'FCGR1A', 'GRIA1', 'ITGAM', 'SNAP25']	FALSE	-1.04	0.934	[-0.0, -0.00523, -0.0, -0.0, -0.112, -0.0, 0.0546]	2.19	0.0199	[-0.0, -0.00532, -0.0, -0.0, 0.238, -0.0, -0.0556]	0.163	0.179	[-0.0, 0.0477, -0.0, -0.0, -0.0276, -0.0, -0.0111]	-1.24	0.963	[-0.0, -0.00973, -0.0, -0.0, -0.0319, -0.0, -0.00325]	-1.77	0.975	[-0.0, -0.0122, -0.0, -0.0, -0.0203, -0.0, -0.0123]	0.185	0.171	[0.00213, -0.000927, -0.0, -0.0, -0.0, 0.000718, -0.0]	168	7	0.00991
GO:0006913	nucleocytoplasmic transport	biological_process	['AGT', 'GLI3']	FALSE	0.0235	0.553	[-0.0, -0.0]	-0.0299	0.609	[-0.0, -0.0]	-0.0737	0.717	[-0.0, -0.00157]	-0.938	0.968	[-0.00577, -0.0125]	2.04	0.0136	[0.00966, 0.0171]	0.00701	0.735	[-0.0, -0.0]	249	2	0.857
GO:0006937	regulation of muscle contraction	biological_process	['ATP1A2', 'KIT', 'PTAFR']	FALSE	-1.33	0.964	[-0.00319, -0.0475, -0.0]	0.801	0.0668	[-0.00768, 0.0506, -0.0]	-0.639	0.942	[-0.0173, -0.00189, -0.0]	-0.0701	0.675	[0.000742, -0.00232, -0.0]	1.89	0.0183	[0.0299, -0.0, -0.0]	-0.107	0.86	[-0.000858, -0.0, -0.0]	164	3	0.395
GO:0006953	acute-phase response	biological_process	['IL1A']	TRUE	0.0158	0.686	[-0.0]	-0.0201	0.711	[-0.0]	-0.0101	0.67	[-0.0]	-0.00276	0.713	[-0.0]	0.0234	0.761	[-0.0]	0.00636	0.844	[-0.0]	42	1	0.444
GO:0007006	mitochondrial membrane organization	biological_process	['CNP']	FALSE	-0.234	0.878	[-0.00542]	-0.11	0.85	[-0.00257]	1.94	0.012	[0.0349]	-0.227	0.905	[-0.00312]	-1.16	0.981	[-0.0115]	0.00636	0.844	[-0.0]	115	1	0.796
GO:0007021	tubulin complex assembly	biological_process	['CRYAB']	TRUE	-1.43	0.978	[-0.0314]	-0.738	0.962	[-0.0205]	14.7	0.0009	[0.262]	-7.25	0.999	[-0.101]	-2.79	0.993	[-0.0274]	-5.38	0.997	[-0.0229]	9	1	0.128
GO:0007041	lysosomal transport	biological_process	['CLU', 'LAPTM5']	FALSE	-2.27	0.986	[-0.0708, -0.0]	0.827	0.0552	[0.0356, -0.0]	-0.288	0.889	[-0.00404, -0.00301]	-0.177	0.831	[-0.00239, -0.000956]	2.14	0.013	[0.03, -0.00194]	2.74	0.0087	[-0.00704, 0.0235]	129	2	0.532
GO:0007043	cell-cell junction assembly	biological_process	['CLDN10', 'CLDN11', 'GJA1', 'GJB1', 'GJB6', 'UGT8']	FALSE	0.0456	0.452	[-0.0, -3.2e-06, -0.0, -0.0, -0.0, -0.0]	-0.449	0.865	[-0.0, -0.017, -0.00339, -0.0, -0.0, -0.00955]	5.28	0.0067	[-0.0, 0.114, -0.00951, 0.0115, -0.0, 0.118]	-1.83	0.981	[-0.00431, -0.0289, -0.0265, -0.0, -0.00174, -0.0]	0.642	0.0776	[0.00626, -0.0148, 0.0385, -0.0, 0.00562, -0.0219]	-6.31	0.998	[-0.0, -0.019, -0.0, -0.00361, -0.0, -0.0433]	127	6	0.00953
GO:0007167	enzyme-linked receptor protein signaling pathway	biological_process	['BLNK', 'BMPR1B', 'CHRDL1', 'CSF1R', 'CSPG4', 'ERBB3', 'ERBB4', 'FGFR3', 'GFRA1', 'IGF1', 'ITGB8', 'KIT', 'PDGFRA', 'SHC4', 'SLA', 'SOX9', 'SULF2']	FALSE	-2.29	0.98	[-0.0, 0.00639, 0.00317, -0.0, -0.0, -0.0, -0.137, -0.0, -0.0, -0.0818, 0.00191, -0.0115, -0.0, 0.00147, -0.0, -0.0, 0.00429]	0.748	0.129	[-0.0, -0.019, -0.00439, -0.0, -0.00468, -0.0, 0.0739, -0.00552, -0.00486, 0.092, -0.0196, 0.0199, -0.00552, -0.00497, -0.0, -0.0, -0.0174]	-0.838	0.919	[-0.00121, -0.0206, -0.0, -0.00905, -0.0, -0.0, 0.00153, -0.0186, -0.0, -0.00368, -0.00182, -0.000309, -0.000799, 0.000655, -0.0, -0.0, -0.00597]	1.14	0.0784	[0.00129, -0.0262, -0.006, 0.00373, 0.00948, -0.0, 0.0307, -0.00295, 0.00546, -0.00637, 0.0173, -0.00145, 0.0143, 0.00132, -0.0, -0.00185, 0.0255]	3.24	0.007	[0.000415, 0.0566, 0.00564, 0.00181, -0.0, -0.0, 0.02, 0.0343, -0.0, -0.00196, 0.0047, -0.000138, -0.00202, -0.000407, -0.0, 0.00768, -0.00412]	0.452	0.139	[0.00587, -0.00115, -0.0, 0.0173, -0.0, -0.0, -0.0112, -0.00324, -0.0, -0.0, -0.0, -0.0, -0.0, -0.0, -0.0, -0.0, -0.0]	615	17	0.00567
GO:0007187	G protein-coupled receptor signaling pathway, coupled to cyclic nucleotide second messenger	biological_process	['AGT', 'CCL2', 'CNR1', 'NPY']	TRUE	-2.37	0.984	[-0.0, -0.0, -0.0847, -0.0187]	2.21	0.0179	[-0.00766, -0.0, 0.123, 0.0184]	-1.94	0.988	[-0.0451, -0.0, -0.0229, -0.00104]	-0.0642	0.617	[-0.0, -0.0, -0.00161, -0.0]	3.28	0.0088	[0.0609, -0.0, -0.0, -0.0]	0.0105	0.603	[-0.0, -0.0, -0.0, -0.0]	67	4	0.0157
GO:0007188	adenylate cyclase-modulating G protein-coupled receptor signaling pathway	biological_process	['GPR37', 'GPR37L1', 'GRM3', 'LPAR1', 'P2RY12', 'RGS1', 'S1PR1']	FALSE	0.554	0.129	[0.000389, -0.00104, 0.0434, -0.0138, -0.0, -0.0, -0.0]	-1.02	0.935	[-0.0032, -0.0119, -0.0714, 0.00923, -0.000468, -0.0, -0.0]	1.9	0.0288	[0.0429, -0.0138, 0.0111, 0.0707, -0.016, -0.0, -0.00304]	-0.913	0.945	[-0.00873, 0.0178, -0.0228, -0.0206, 0.0024, -0.0, -0.00109]	0.184	0.228	[-0.0166, 0.0136, 0.0171, -0.0263, 0.00978, -0.0, 0.00577]	1.25	0.0342	[-0.000536, -0.0, -0.0, -0.0, 0.0144, -0.0, -0.0]	125	7	0.00215
GO:0007194	negative regulation of adenylate cyclase activity	biological_process	['EDNRB', 'GRM3', 'P2RY13']	TRUE	3.29	0.0098	[-0.00241, 0.124, -0.0]	-4.62	0.995	[-0.00594, -0.23, -0.0]	7.43	0.0036	[-0.019, 0.25, -0.00159]	-6.07	0.999	[0.00387, -0.146, -0.00316]	3.35	0.0086	[0.0286, 0.0248, -0.0]	-2.88	0.99	[-0.000992, -0.0331, 0.0126]	21	3	0.00402
GO:0007200	phospholipase C-activating G protein-coupled receptor signaling pathway	biological_process	['AGT', 'C3AR1', 'C5AR1', 'CX3CR1', 'EDNRB', 'NTSR2', 'P2RY12', 'VIP']	FALSE	-0.168	0.674	[-0.0, -0.0, 0.00182, -0.0, -0.0, -0.0, -0.0, -0.0153]	0.234	0.271	[-0.00198, -0.0, -0.0, -0.0, -0.00595, -0.0, -0.0013, 0.0328]	-1.34	0.972	[-0.0213, -0.0, -0.0, -0.00807, -0.0169, -0.00276, -0.0183, -0.0]	-0.301	0.785	[-0.00771, -0.0, -0.0, -0.0, 0.00571, -0.0, -0.0, -0.00949]	2.47	0.0161	[0.0357, -0.0, -0.0, -0.0, 0.0228, 0.00471, -0.0, -0.0]	6.96	0.0013	[-0.0, -0.0, -0.0, 0.0272, -0.0, -0.0, 0.0561, -0.0]	79	8	2.33e-05
GO:0007215	glutamate receptor signaling pathway	biological_process	['GRIA1', 'GRIA3', 'GRIA4', 'GRIN2A', 'GRM3', 'PLP1']	FALSE	3.35	0.0096	[-0.0352, 0.0539, -0.0312, 0.147, 0.0434, -0.0042]	-2.36	0.981	[0.111, -0.086, 0.0468, -0.15, -0.0714, -0.0196]	22.9	0	[-0.00138, -0.0, -0.0, -0.0, 0.0111, 1.0]	-6.41	0.998	[-0.0503, 0.0141, -0.0, -0.0841, -0.0228, -0.073]	-23.8	1	[-0.0, -0.00897, -0.0123, -0.00465, 0.0171, -0.537]	0.013	0.536	[-0.0, -0.0, -0.0, -0.0, -0.0, -0.0]	46	6	6.99e-05
GO:0007217	tachykinin receptor signaling pathway	biological_process	['TAC3']	TRUE	-0.587	0.939	[-0.0131]	1.79	0.0163	[0.0517]	-0.357	0.936	[-0.00619]	-0.00276	0.713	[-0.0]	0.0234	0.761	[-0.0]	0.00636	0.844	[-0.0]	8	1	0.116
GO:0007224	smoothened signaling pathway	biological_process	['GLI3', 'GPR37L1', 'PAX6']	FALSE	-0.123	0.724	[-0.00315, -0.00256, -0.0]	-0.386	0.885	[-0.00393, -0.0142, -0.0]	-1.19	0.974	[-0.0135, -0.0204, -0.00231]	0.167	0.136	[-0.0151, 0.0221, -0.00291]	4.13	0.0053	[0.0357, 0.0213, 0.00911]	0.00859	0.657	[-0.0, -0.0, -0.0]	89	3	0.129
GO:0007249	I-kappaB kinase/NF-kappaB signaling	biological_process	['EDNRB', 'TLR7']	TRUE	-0.115	0.765	[-0.00428, -0.0]	-0.355	0.896	[-0.0135, -0.0]	-0.696	0.957	[-0.0175, -0.0]	-0.494	0.93	[-0.00956, -0.0]	3.31	0.0073	[0.0436, -0.0]	0.00701	0.735	[-0.0, -0.0]	61	2	0.21
GO:0007264	small GTPase mediated signal transduction	biological_process	['AIF1', 'GPSM2', 'IGF1', 'RHOH']	FALSE	-1.04	0.944	[-0.0, -0.0, -0.0461, -0.0]	0.793	0.0748	[-0.0, -0.00226, 0.0516, -0.0]	-0.0195	0.41	[-0.0, -0.0, -0.0, -0.0]	0.0631	0.221	[-0.0, 0.00647, -0.00457, -0.0]	-0.0202	0.666	[-0.0, -0.00107, -0.0, -0.0]	0.0105	0.603	[-0.0, -0.0, -0.0, -0.0]	273	4	0.519
GO:0007416	synapse assembly	biological_process	['DSCAM', 'ERBB4', 'GABRA1', 'GABRB2', 'GABRG2', 'NRXN3']	FALSE	-9.05	1	[0.0178, -0.327, -0.0, 0.0039, -0.0, -0.173]	7.87	0.0008	[-0.053, 0.296, -0.002, -0.00348, -0.0, 0.34]	-0.187	0.72	[-0.0169, 0.00716, -0.0, -0.0, -0.0, 0.00251]	1.07	0.0519	[0.113, -0.00304, -0.0, -0.0, -0.0, -0.0736]	-3.79	0.992	[-0.0529, 0.00355, -0.0, -0.0, -0.0, -0.0384]	-1.6	0.976	[-0.0, -0.0103, -0.0, -0.0, -0.0, -0.00655]	91	6	0.00205
GO:0007595	lactation	biological_process	['ERBB4']	TRUE	-20	1	[-0.436]	12.7	0.0005	[0.363]	-2.39	0.993	[-0.0425]	10.3	0.0017	[0.143]	7.29	0.0014	[0.0707]	-31	1	[-0.132]	41	1	0.436
GO:0007602	phototransduction	biological_process	['PLEKHB1']	FALSE	0.0158	0.686	[-0.0]	-0.0201	0.711	[-0.0]	0.757	0.0254	[0.0137]	-0.481	0.946	[-0.00667]	0.0234	0.761	[-0.0]	0.00636	0.844	[-0.0]	41	1	0.436
GO:0007612	learning	biological_process	['AGT', 'ATP1A2', 'CNTN2', 'CNTNAP2', 'GRIN2A', 'KIT', 'NRXN3', 'RELN', 'SLC7A11', 'SNAP25', 'TLR2', 'TNR']	FALSE	-6.05	0.999	[-0.0, -0.0, -0.000825, -0.33, 0.0286, -0.0, -0.179, -0.00411, -0.0, 0.0167, -0.0, 0.00539]	5.31	0.0016	[-0.0, -0.0, -0.000476, 0.377, -0.0424, -0.0, 0.262, 0.00412, -0.0, -0.0246, -0.0, -0.0231]	0.522	0.117	[-0.0, -0.0, 0.0246, -0.0127, -0.0, -0.0, 0.0278, -0.0, -0.0, -0.0, -0.0, -0.00518]	0.242	0.199	[-0.0, -0.0, -0.0, 0.0038, -0.0, -0.0, -0.0225, -0.0, -0.0, -0.0, -0.0, 0.0305]	-1.92	0.974	[-0.0, 0.0052, -0.00514, -0.0162, -0.0, -0.0, -0.0414, -0.0, -0.0, -0.0, -0.0, -0.00629]	-2.7	0.987	[-0.0, -0.0, -0.00515, -0.0204, -0.0, -0.0, -0.0143, -0.0, -0.0, -0.0, -0.0, -0.0]	152	12	2.43e-06
GO:0007613	memory	biological_process	['CNR1', 'CX3CR1', 'GRIA1', 'GRIN2A', 'RELN', 'SCN2A', 'SYT4', 'TREM2']	FALSE	-0.255	0.732	[-0.0192, -0.0, -0.0325, 0.0389, -0.00902, -0.0, 0.00296, -0.0]	0.095	0.383	[0.0202, -0.0, 0.0408, -0.0564, 0.00974, -0.0, -0.00257, -0.0]	-0.22	0.722	[-0.0, -0.00618, -0.00376, -0.0, -0.0, -0.0, -0.0, -0.0]	-0.0423	0.48	[-0.0, -0.0, -0.0, -0.00142, -0.0, -0.0, -0.0, -0.0]	0.113	0.309	[-0.0, 0.0027, -0.0, -0.0, -0.0, -0.0011, -0.0, -0.0]	1.19	0.0385	[-0.0, 0.0141, -0.0, -0.0, -0.0, -0.0, -0.0, -0.0]	122	8	0.000394
GO:0008016	regulation of heart contraction	biological_process	['AGT', 'ATP1A2', 'EDNRB']	FALSE	0.00789	0.56	[-0.0, -0.000814, -0.0]	-0.244	0.836	[-0.0, -0.0108, -0.0]	-0.886	0.962	[-0.00635, -0.0176, -0.00285]	-0.617	0.935	[-0.00542, -0.00947, 0.000206]	3.93	0.0063	[0.0142, 0.0426, 0.00606]	-0.24	0.911	[-0.0, -0.00185, -0.0]	194	3	0.501
GO:0008154	actin polymerization or depolymerization	biological_process	['AIF1', 'GSN']	FALSE	-0.0174	0.66	[-0.0, -0.00126]	-0.649	0.941	[-0.0, -0.0257]	4.32	0.0067	[-0.0, 0.111]	-2.72	0.992	[0.00192, -0.0551]	-0.2	0.877	[-0.0, -0.00302]	0.88	0.0277	[0.00526, -0.0]	66	2	0.235
GO:0008207	C21-steroid hormone metabolic process	biological_process	['EDNRB']	FALSE	0.0158	0.686	[-0.0]	-0.119	0.855	[-0.00283]	-0.265	0.916	[-0.00456]	0.175	0.0698	[0.00248]	0.784	0.0259	[0.0074]	0.00636	0.844	[-0.0]	27	1	0.318
GO:0008210	estrogen metabolic process	biological_process	['PDGFRA']	FALSE	-0.504	0.93	[-0.0113]	-0.289	0.914	[-0.00768]	-1.66	0.99	[-0.0295]	4.09	0.0062	[0.057]	-0.334	0.942	[-0.00348]	0.00636	0.844	[-0.0]	39	1	0.421
GO:0008212	mineralocorticoid metabolic process	biological_process	['EDNRB']	TRUE	-0.13	0.84	[-0.00317]	-0.093	0.835	[-0.00208]	-0.609	0.963	[-0.0107]	1.22	0.0175	[0.0171]	0.222	0.0654	[0.00193]	0.00636	0.844	[-0.0]	6	1	0.0911
GO:0008277	regulation of G protein-coupled receptor signaling pathway	biological_process	['CNTN2', 'KLK6', 'PLEK', 'RGS1']	FALSE	-0.0491	0.623	[-0.00363, -0.0, -0.0, -0.0]	-0.0353	0.563	[-0.0, -0.0, -0.0, -0.0]	1.33	0.0337	[0.0433, 0.00525, -0.0, -0.0]	-0.553	0.916	[-0.0151, -0.0, -0.0, -0.0]	-0.602	0.93	[-0.012, -0.0, -0.0, -0.0]	0.0105	0.603	[-0.0, -0.0, -0.0, -0.0]	130	4	0.109
GO:0008589	regulation of smoothened signaling pathway	biological_process	['GLI3', 'GPR37L1', 'HHIP', 'RFX4']	FALSE	-0.0372	0.607	[-0.0, -0.00312, -0.0, -0.0]	-0.387	0.871	[-0.0, -0.0104, -0.00504, -0.00551]	0.76	0.0529	[-0.00245, -0.00418, 0.0437, -0.009]	-0.57	0.919	[-0.00566, 0.0126, -0.011, -0.0115]	2.13	0.0174	[0.00956, 0.00703, -0.00507, 0.0278]	-1.18	0.975	[-0.0, -0.0, -0.0102, -0.0]	86	4	0.0339
[truncated: 3,577 more rows]
