# Supplementary material for: CellGO: a novel deep learning-based framework and webserver for cell-type-specific gene function interpretation
Source: Brief Bioinform. 2023 Nov 22;25(1):bbad417. doi: 10.1093/bib/bbad417 (PMC10790717; doi:10.1093/bib/bbad417)
Supplement: Supplementary_Table_6_bbad417 [file supplementary_table_6_bbad417.xlsx]

## Sheet: Table 6 content
Supplementary Table 6 contents
Index	content
1	Detailed information of five experimental datasets for performance assessment
2	Top 100 differentially expressed genes of each experimental dataset

## Sheet: Table 6.1
Supplementary Table 6.1 Detailed information of five experimental datasets for performance assessment. The table contains detailed information of the five experimental datasets for performance assessment. Each experimental dataset includes the bulk RNA sequencing data for both the experimental and control groups. Reference: The reference of each experimental dataset. Doi: The doi of the reference…
Reference	Doi	Species	Research priority	Methods	Sequencing technique	Anatomical source	Significantly affected cell type
Smith, S. E. et al. Astrocyte deletion of α2-Na/K ATPase triggers episodic motor paralysis in mice via a metabolic pathway. Nat. Commun. 11, 6164 (2020).	https://doi.org/10.1038/s41467-020-19915-2	Mouse	Gene Atp1a2	mGFAP-Cre-driven knockout	bulk RNA-seq	cortex	Astro
Runge, K. et al. Disruption of NEUROD2 causes a neurodevelopmental syndrome with autistic features via cell-autonomous defects in forebrain glutamatergic neurons. Mol. Psychiatry 26, 6125–6148 (2021).	https://doi.org/10.1038/s41380-021-01179-x	Mouse	Gene Neurod2	Emx1-IRES-Cre-driven knockout	bulk RNA-seq	motor and somatosensory cortex	ExN
Wang, C. et al. Microglial NF-κB drives tau spreading and toxicity in a mouse model of tauopathy. Nat. Commun. 13, 1969 (2022).	https://doi.org/10.1038/s41467-022-29552-6	Mouse	Tau fibrils	Chemical stimulation	bulk RNA-seq	primary microglia	Microglia
Conrow-Graham, M. et al. A convergent mechanism of high risk factors ADNP and POGZ in neurodevelopmental disorders. Brain 145, 3250–3263 (2022).	https://doi.org/10.1093/brain/awac152	Mouse	Gene Adnp	Viral-based knockdown	bulk RNA-seq	prefrontal cortex	Microglia
Repudi, S. et al. Neuronal deletion of Wwox , associated with WOREE syndrome, causes epilepsy and myelin defects. Brain 144, 3061–3077 (2021).	https://doi.org/10.1093/brain/awab174	Mouse	Gene Wwox	Synaspin-Cre-driven knockout	bulk RNA-seq	cortex and hippocampus	Oligo

## Sheet: Table 6.2
Supplementary Table 6.2 Top 100 differentially expressed genes of each experimental dataset. The table contains the top 100 differentially expressed genes of each experimental dataset. Each experimental dataset includes the bulk RNA sequencing data for both the experimental and control groups, and these differentially expressed genes were achieved by differential gene expression analysis between …
Gene Atp1a2	padj	log2fc		Gene Neurod2	padj	log2fc		Tau fibrils	padj	log2fc		Gene Adnp		Gene Wwox
Atp1a4	1.3175e-152	-2.72146		A830036E02Rik	1.29e-247	-4.29869		Saa3	1.11e-17	5.2458		Col3a1		Prr18
Atp1a2	5.5934e-131	-2.94844		XLOC_007117	1.12e-27	-1.66909		Ccl5	2.78e-17	6.35706		Vim		Gpnmb
Fam187a	2.93102e-87	5.8601		Krt12	4.15e-27	-1.57877		Ms4a6c	3.45e-17	3.39146		Ly86		Gal
Igsf8	2.97323e-73	-1.78449		Id2	5.05e-21	-0.91559		Tgfbi	6.08e-17	3.97056		Grn		Klhdc7a
Gfap	5.27343e-67	2.50943		Cplx3	4.74e-19	1.20185		Ifitm3	1.75e-16	4.30077		Neat1		Tmem88b
Gm26668	6.337e-43	1.60685		Scn4b	4.36e-16	-0.964318		Adgre1	1.75e-16	3.32565		Ptpn6		Trf
Gpnmb	2.13985e-32	3.84088		XLOC_007118	5.37e-10	-0.944547		C3	2.08e-16	5.71012		Unc93b1		Dlk2
Myoc	3.00791e-30	-1.52268		AA465934	5.37e-10	-1.04892		H2-K1	2.08e-16	3.32518		Irf8		Npy
Gdf15	1.23997e-27	5.61635		Lrmp	1.02e-09	1.03916		Cd72	3.67e-16	3.51111		Cxcl16		Hbb-bs
Vapa	3.52211e-23	-0.930457		Lypd6b	4.37e-09	0.780888		Stat1	6.28e-16	3.72895		Msn		Slc22a6
Chrdl1	6.47491e-21	1.34375		Cdh8	4.37e-09	-0.687693		Cybb	7.91e-16	2.54068		Myo1f		Gjc2
Nupr1	7.5862e-21	2.644		Cartpt	4.45e-08	0.892424		Trim30a	2.53e-15	2.85166		Ctsc		Josd2
Tmem176a	1.74551e-20	1.23613		Sidt1	5.45e-08	-0.621317		Rassf4	3.12e-15	3.10717		Inpp5d		Ctla2a
Eif4ebp1	1.94698e-20	1.5734		Cd6	2.13e-07	-0.910739		B2m	3.12e-15	2.67109		C3ar1		Mfge8
Kcnj10	3.07703e-19	1.11859		Hkdc1	2.99e-07	-0.749196		Slfn2	4.05e-15	3.14105		Olfml3		Pex6
Ednrb	2.62403e-18	1.24798		Ccdc3	8.9e-07	-0.843301		Oasl2	7.55e-15	4.83534		Ncf1		Itpr1
Dhrs1	4.94757e-18	1.92179		Col6a1	1.02e-06	0.673484		Ms4a7	7.55e-15	2.4947		Plek		Crhr1
Itga7	2.0433e-17	1.09066		Frrs1l	2.87e-06	-0.543586		Slamf9	7.97e-15	4.30256		Laptm5		Gjb1
Dio2	3.27913e-17	0.807608		Csmd2	4.78e-06	-0.574995		Aif1	7.97e-15	3.17493		Igf2		Plxnb3
Aldh1l2	1.98099e-16	1.47335		Igfbp4	7.85e-06	0.547557		Ifi27l2a	8.88e-15	3.62751		Pik3ap1		Igfbp3
Pmp22	1.60342e-15	0.882281		Adam33	1.25e-05	-0.687392		Cd52	8.88e-15	2.92372		Fabp7		Mon2
Syt15	1.95159e-15	3.27821		Necab2	1.25e-05	0.667708		Samhd1	1.06e-14	2.74312		Col1a1		Hbb-bt
Ephx1	5.06662e-15	1.20132		Tpbg	1.82e-05	0.617372		Parp14	1.19e-14	3.25228		Itgam		Arhgef19
Pygm	6.46668e-15	-0.880822		XLOC_009259	1.89e-05	-0.799813		Glrx	1.19e-14	2.90633		Slc11a1		Hmgb3
Osmr	6.47903e-15	1.37745		Arhgap20	1.89e-05	-0.517952		Ly6e	1.98e-14	4.33512		Emr1		Otof
Cav2	6.47903e-15	1.08127		Lrrc55	1.9e-05	-0.629188		Ms4a6b	2.42e-14	3.58373		Man2b1		Peg10
Gm26669	1.33421e-14	0.723492		Padi6	2.01e-05	0.755213		Irf7	2.68e-14	6.3208		Tlr2		Epop
Gm15756	9.06665e-14	1.34828		1110008P14Rik	2.56e-05	-0.462246		Rtp4	2.68e-14	5.09963		Tcirg1		Cacnb3
Lgals3	1.47362e-13	5.42072		Grin2b	3.42e-05	-0.541248		Ms4a6d	2.68e-14	2.45779		Axl		Mustn1
Vim	1.47362e-13	3.22497		Egr2	3.52e-05	-0.741962		Cxcl16	4.61e-14	2.76629		Nckap1l		Ncaph
Aldh1l1	2.92245e-13	1.18565		Samd14	4.86e-05	0.655889		Itgal	5.16e-14	2.8852		Arpc1b		Rims3
Igfbp5	2.98177e-13	1.0365		Rcan3	5.42e-05	0.545232		Ifit1	5.67e-14	5.04893		Nupr1		Galnt6
Lrig1	3.39774e-13	0.86647		Htr2a	5.44e-05	-0.687012		Rnf213	5.67e-14	3.58672		Lair1		Sprr1a
Padi2	3.39774e-13	0.72835		Sparc	5.91e-05	0.471454		Clec12a	6.28e-14	2.77716		Pld4		Hspb6
Hspb6	4.8666e-13	1.91213		Grm2	6.04e-05	-0.486417		Ifit3	7.07e-14	5.05277		Lyn		Nnat
7420461P10Rik	9.31091e-13	-1.17815		Cpne9	6.31e-05	-0.512881		Lgals3bp	8.13e-14	3.49223		Col1a2		Ddit4l
Anxa5	9.66407e-13	0.778199		Plk5	6.61e-05	-0.71509		Marco	8.88e-14	6.35707		Cd44		Gabrd
Gm26728	9.7992e-13	1.52418		D630045J12Rik	7.91e-05	-0.503168		Fcer1g	8.88e-14	2.21497		Csf1r		Nwd1
Gstm1	1.12478e-12	0.902687		Unc13a	8.47e-05	-0.487897		Ifi204	9.25e-14	3.62417		Ctsh		Kcnj12
Ip6k3	2.82335e-12	2.55658		Plxnd1	8.62e-05	-0.467234		Pou2f2	1.34e-13	2.45368		Stab1		Ddx17
Tmem176b	3.21791e-12	0.925807		Nuak1	0.000104051	-0.472853		Sp100	2.43e-13	3.59879		Hexb		Plekhh1
Pea15a	3.83132e-12	0.796327		Pdyn	0.000113378	0.613771		Fcgr1	2.57e-13	3.29567		Ucp2		Tmem44
Pdlim4	4.15902e-12	1.41508		Lrrk2	0.000115976	-0.496827		Rsad2	3.1e-13	4.77996		Tnfrsf1b		Mn1
S100a1	9.50086e-12	0.856739		Lamp5	0.000151413	-0.440385		Vasp	3.12e-13	2.30317		Itgb2		Cdh13
Pbxip1	1.03296e-11	0.607646		Drd1	0.000169869	0.630144		Clec4a1	3.6e-13	5.38345		Csf3r		Zbed3
Cyp2d22	2.12756e-11	0.564855		Pxdn	0.000188677	-0.514484		Psmb8	3.78e-13	2.71915		F11r		Fam50a
Gm44579	2.1687e-11	-1.15561		Adcy1	0.000195284	-0.460923		Slfn8	3.82e-13	3.81666		Fcgr1		Lrp4
Cyp4f15	2.1687e-11	-1.35389		Hecw2	0.000214596	-0.445209		Isg15	7.09e-13	5.17976		Igfbp2		Jam3
Emp2	2.9869e-11	0.934826		Col23a1	0.000233644	0.639821		Dtx3l	9.09e-13	2.76257		Adcy7		Wwox
S100a6	4.26551e-11	2.26283		Lzts3	0.000328727	-0.429843		Ifih1	1.01e-12	3.26546		Anxa3		Ppm1f
Prdx6	4.85857e-11	0.782931		Stxbp5l	0.000332335	-0.57734		Znfx1	1.02e-12	2.70022		Ahnak		Cyb5r3
Tnfrsf1a	6.30048e-11	1.14695		Timp2	0.000349392	0.450066		Ifit3b	1.12e-12	4.59129		Adap2		Tprkb
S100a4	7.0901e-11	4.21363		Gng7	0.000360855	0.481729		Sod2	1.25e-12	1.89124		Hck		Thbd
Cd9	3.96013e-10	1.52713		Cdh13	0.00037213	0.508602		Ifit2	1.71e-12	3.81398		Prkcd		Blnk
Gm42047	4.08874e-10	2.17486		Trhde	0.00037213	-0.471918		Unc93b1	1.98e-12	2.03869		Vav1		Ociad2
Aqp4	4.80647e-10	1.24982		RP24-279F18.1	0.000430648	-0.693021		Stat2	2.02e-12	3.30009		Hvcn1		Clcnka
Gm15581	5.16478e-10	1.11306		XLOC_020885	0.000468653	-0.662716		Lst1	2.1e-12	3.56724		Dock8		Atp2c2
Col5a3	6.92105e-10	2.79911		Vgf	0.000468653	0.448962		Arhgdib	2.76e-12	2.28925		Cd84		Cnp
Tnfrsf19	6.92105e-10	0.587829		Tiam2	0.000489698	-0.494304		Trim30d	2.88e-12	2.89086		Spp1		Pak6
Slc7a10	1.06747e-09	-0.746576		Rnd2	0.000520161	0.402657		Tor3a	3.41e-12	3.20053		Mvp		Alb
Efhd1	1.26651e-09	0.781625		Epha4	0.00053596	-0.436031		Il1b	4.01e-12	3.39145		Cx3cr1		Btbd17
Gm26512	1.40153e-09	0.917941		Plb1	0.000543345	-0.684715		Bst2	4.48e-12	3.41393		Hk2		Adamts4
Sgpl1	1.57611e-09	0.703941		Abcd2	0.000558311	-0.49575		Ddx58	5.9e-12	3.25192		Itpripl2		Metrn
Abhd4	1.57611e-09	0.640581		Sgk1	0.000618277	0.496608		Ehd1	8.96e-12	2.15251		Dcn		Pcdhb2
Gm2474	1.57611e-09	-6.52782		Plxna4	0.000706402	-0.445056		Maf	9.43e-12	1.61349		S100a6		Hist1h2be
Mpv17l2	1.91372e-09	0.79005		Sla	0.000752105	0.644823		Tapbp	9.61e-12	2.68189		Rassf4		Fibcd1
Adamtsl5	1.94765e-09	0.976586		Kcnma1	0.000903942	-0.529294		Clec4a2	1.04e-11	4.66578		Tln1		Camkk2
Pcsk6	3.80678e-09	-0.785083		Gcn1l1	0.00090545	-0.450046		Slc31a2	1.13e-11	2.92792		Hcls1		Creb3l1
Plat	4.01824e-09	0.997608		Ryr2	0.00090545	-0.409935		Slc13a3	1.25e-11	5.11237		Fyb		Sema4f
Gm6665	4.3741e-09	0.922298		Mc4r	0.00090545	0.617881		Acp2	1.34e-11	1.90168		Lcp1		Hirip3
Gstm2-ps1	4.3741e-09	0.826697		Unc13b	0.000969143	-0.459371		Ptpn6	1.82e-11	1.97867		Mmp14		S100a4
Ccnd2	7.63109e-09	0.564804		Tenm4	0.000969143	-0.472537		Gm8995	1.94e-11	2.31322		Fcer1g		Plb1
Igfbp3	9.60496e-09	1.13947		Rilpl1	0.00103108	-0.439491		Mnda	2.19e-11	5.26945		Fcgr3		F2rl2
Gm42674	9.69482e-09	3.65831		Boc	0.00105656	-0.509229		Tap1	2.19e-11	2.66773		Cyth4		Sgk2
Acss2os	1.06892e-08	0.657039		Sgpp2	0.00121163	-0.534928		Rac2	2.19e-11	2.46183		Vasp		Slc47a1
Atp1b2	1.12276e-08	0.604515		Hspb8	0.00121692	0.651112		Phf11b	2.41e-11	4.56851		A2m		Fa2h
Ppp1r3c	1.18916e-08	0.767686		4921539H07Rik	0.00123944	-0.649528		Fyb	2.57e-11	1.76066		Lcp2		Fads6
Cd109	2.00375e-08	2.38567		Gcnt4	0.00123944	-0.551571		Hcls1	2.7e-11	1.92577		Npc2		Ugt8a
Sat1	2.03134e-08	0.97407		Robo3	0.00124728	-0.415633		Shisa5	2.77e-11	1.72123		Anxa2		Mbp
Flnc	2.08611e-08	2.76721		Coro1c	0.00126068	0.412039		Ptger4	3e-11	2.1389		Irf5		Plp1
AC131187.2	3.08398e-08	1.35722		Cacna2d2	0.00132504	0.438704		Limd2	3e-11	2.00887		Fgd2		Ly6g6e
Vmn2r-ps54	4.467e-08	0.886226		Ddit4l	0.00134181	-0.45433		Ifi203	4.14e-11	5.03549		Tapbp		Ret
Trim47	5.20574e-08	0.996062		Pnck	0.00135037	0.429126		H2-D1	4.52e-11	2.00388		Il13ra1		Sh3tc2
Igfbp2	7.73938e-08	1.25472		Syne1	0.00139901	-0.396188		Ctsc	5.7e-11	2.13633		Arap1		Pla2g16
C530044C16Rik	8.21055e-08	2.45002		Col6a2	0.00154541	0.57899		Mndal	5.94e-11	3.90968		Plcg2		Car2
Ccdc80	9.26153e-08	0.904281		Nxph3	0.00168266	0.564326		Prdx5	7.04e-11	2.11226		Wdfy4		Prkab2
Eda2r	1.06427e-07	2.65108		Trp53i11	0.0022217	0.471784		Ell2	7.99e-11	1.68245		Rrbp1		Pigz
Ccnd1	1.06535e-07	1.04012		Rplp0	0.0022217	0.461171		Cmpk2	9.58e-11	4.33172		Cd53		Mobp
Mlc1	1.13046e-07	0.52044		Cobl	0.0022217	-0.42077		Glipr1	9.58e-11	1.57823		Arhgap30		Arhgap36
Mir5114	1.25773e-07	1.48445		XLOC_027249	0.0024311	-0.615043		Ifi209	1.16e-10	5.50889		Il4ra		Tmsb10
Cdo1	1.30135e-07	0.698333		Mpped1	0.0024311	0.348533		Psmb10	1.9e-10	2.06314		Hmha1		Pcdhgb8
Gm13031	1.46659e-07	0.571848		Vip	0.00258785	0.497961		Gpr65	2.46e-10	1.65218		Cfh		Nfasc
Entpd2	2.11362e-07	0.950815		Fos	0.0028101	-0.537572		Ctss	2.64e-10	1.19756		Plin2		Fus
Zfp36l1	2.28838e-07	0.637856		XLOC_006951	0.00295407	0.595571		Parp12	2.65e-10	2.429		Entpd1		Ranbp3l
Slc39a14	2.99485e-07	0.535771		Pdk1	0.00295407	-0.436086		C1qa	2.65e-10	1.78428		Tgfbr2		Polr2a
pnp	3.01839e-07	0.783834		Car10	0.00326189	-0.363581		Ncf1	3.17e-10	1.6859		Cyp4v3		Arhgap33
Fzd10	3.04648e-07	1.26747		XLOC_012657	0.00339121	-0.584112		Hck	3.19e-10	2.33002		Clic1		Otud7b
Cav1	3.21576e-07	1.4327		Sort1	0.00339121	-0.453159		Igfbp4	3.82e-10	2.35315		Aif1		Ndrg1
Cbarp	3.43723e-07	-0.544803		Pcdh20	0.00339121	-0.480777		Ptprc	4.37e-10	1.53189		Itgb5		Kctd5
Megf10	3.87486e-07	0.474732		Rab26	0.00339121	0.531845		Mmp14	4.38e-10	2.19464		Syk		Cldn11
