# Supplementary material for: CellGO: a novel deep learning-based framework and webserver for cell-type-specific gene function interpretation
Source: Brief Bioinform. 2023 Nov 22;25(1):bbad417. doi: 10.1093/bib/bbad417 (PMC10790717; doi:10.1093/bib/bbad417)
Supplement: Supplementary_Table_7_bbad417 [file supplementary_table_7_bbad417.xlsx]

## Sheet: Table 7 content
Supplementary Table 7 contents
Index	content
1	Cell type-specific active scores of Atp1a2-involved gene-term pairs through dataset 47
2	Cell type-specific active scores of Neurod2-involved gene-term pairs through dataset 47

## Sheet: Table 7.1
Supplementary Data 7.1 Cell type-specific active scores of Atp1a2-involved gene-term pairs through dataset 47. GO_ID: The ID of a GO term. GO_Name: The name of a GO term. GO_type: The pathway type of a GO term. Pvalue_Cell type: The P-value of a cell type-specific gene-term score is defined as the proportion of all gene-term scores in that cell type it dose not exceed. Score_Cell type: The cell t…
GO_id	GO_name	GO_type	Pvalue_ExN	Score_ExN	Pvalue_InN	Score_InN	Pvalue_Oligo	Score_Oligo	Pvalue_OPC	Score_OPC	Pvalue_Astro	Score_Astro	Pvalue_Microglia	Score_Microglia
GO:0010996	response to auditory stimulus	biological_process	0.974	-0.035	0.87	-0.00529	0.999	-0.26	0.00817	0.096	0.000292	0.311	0.991	-0.0281
GO:0071260	cellular response to mechanical stimulus	biological_process	0.996	-0.13	0.915	-0.0105	0.999	-0.175	0.0411	0.0109	0.000333	0.302	0.991	-0.0282
GO:0031402	sodium ion binding	molecular_function	0.994	-0.102	0.985	-0.0733	0.998	-0.115	0.00514	0.159	0.000519	0.273	0.999	-0.116
GO:0051481	negative regulation of cytosolic calcium ion concentration	biological_process	0.945	-0.016	0.992	-0.134	0.997	-0.0862	0.996	-0.116	0.000568	0.27	0.979	-0.0121
GO:0005391	P-type sodium:potassium-exchanging transporter activity	molecular_function	0.973	-0.0334	0.98	-0.0578	0.997	-0.0847	0.984	-0.038	0.000633	0.262	0.997	-0.0792
GO:0035094	response to nicotine	biological_process	0.997	-0.158	0.996	-0.195	0.997	-0.0847	0.00386	0.197	0.000949	0.227	0.994	-0.0424
GO:0030955	potassium ion binding	molecular_function	0.997	-0.149	0.995	-0.179	0.992	-0.035	0.00353	0.217	0.00102	0.221	0.998	-0.11
GO:0030007	cellular potassium ion homeostasis	biological_process	0.938	-0.014	0.996	-0.198	0.996	-0.0769	0.0117	0.0638	0.00116	0.209	0.992	-0.0303
GO:0021764	amygdala development	biological_process	0.952	-0.0188	0.997	-0.234	0.97	-0.0098	0.00495	0.163	0.00127	0.198	0.999	-0.118
GO:0001662	behavioral fear response	biological_process	0.841	-0.00331	0.975	-0.0467	0.996	-0.0753	0.0774	0.00365	0.00145	0.181	0.996	-0.0579
GO:0002026	regulation of the force of heart contraction	biological_process	0.969	-0.0296	0.98	-0.0556	0.998	-0.104	0.0149	0.0457	0.00179	0.157	0.977	-0.0108
GO:0008217	regulation of blood pressure	biological_process	0.955	-0.0201	0.969	-0.0367	0.997	-0.0834	0.776	-0.00133	0.00197	0.151	0.986	-0.018
GO:0006940	regulation of smooth muscle contraction	biological_process	0.953	-0.0191	0.975	-0.0466	0.992	-0.0358	0.748	-0.000871	0.00203	0.149	0.996	-0.0627
GO:1990239	steroid hormone binding	molecular_function	0.975	-0.0354	0.985	-0.0741	0.997	-0.0815	0.00792	0.0998	0.00297	0.118	0.982	-0.0139
GO:0046034	ATP metabolic process	biological_process	0.982	-0.0472	0.967	-0.0342	0.993	-0.0456	0.0559	0.00662	0.00358	0.103	0.976	-0.0101
GO:1902600	proton transmembrane transport	biological_process	0.972	-0.0321	0.926	-0.0129	0.99	-0.0297	0.0838	0.00311	0.00546	0.0742	0.984	-0.0162
GO:0019229	regulation of vasoconstriction	biological_process	0.952	-0.0187	0.962	-0.0294	0.991	-0.0319	0.0324	0.0157	0.00563	0.0731	0.984	-0.0162
GO:0045988	negative regulation of striated muscle contraction	biological_process	0.987	-0.0612	0.986	-0.0767	0.972	-0.0104	0.0133	0.0533	0.00704	0.0608	0.956	-0.00503
GO:0002087	regulation of respiratory gaseous exchange by nervous system process	biological_process	0.98	-0.0429	0.891	-0.00725	0.967	-0.00877	0.0214	0.0284	0.00803	0.0528	0.991	-0.0296
GO:0035641	locomotory exploration behavior	biological_process	0.784	-0.00154	0.97	-0.0373	0.981	-0.0154	0.952	-0.0141	0.00863	0.0496	0.852	-0.000729
GO:1901700	response to oxygen-containing compound	biological_process	0.898	-0.00709	0.93	-0.014	0.975	-0.0118	0.757	-0.00101	0.0126	0.0348	0.97	-0.00781
GO:0040011	locomotion	biological_process	0.837	-0.00313	0.955	-0.0238	0.963	-0.00753	0.926	-0.00863	0.0133	0.0335	0.946	-0.00385
GO:0006883	cellular sodium ion homeostasis	biological_process	0.938	-0.0141	0.97	-0.038	0.987	-0.0237	0.0106	0.072	0.0168	0.0264	0.968	-0.00751
GO:1901020	negative regulation of calcium ion transmembrane transporter activity	biological_process	0.85	-0.00372	0.853	-0.00416	0.984	-0.0187	0.054	0.00701	0.017	0.0261	0.933	-0.00287
GO:2000650	negative regulation of sodium ion transmembrane transporter activity	biological_process	0.792	-0.00174	0.85	-0.004	0.976	-0.012	0.117	0.0014	0.0201	0.0215	0.949	-0.00413
GO:0045822	negative regulation of heart contraction	biological_process	0.931	-0.0121	0.923	-0.0123	0.959	-0.00673	0.0498	0.00802	0.0222	0.019	0.926	-0.00245
GO:0036376	sodium ion export across plasma membrane	biological_process	0.864	-0.0045	0.875	-0.00569	0.966	-0.0084	0.041	0.0109	0.0254	0.016	0.96	-0.00569
GO:0086004	regulation of cardiac muscle cell contraction	biological_process	0.853	-0.00386	0.909	-0.00961	0.953	-0.00572	0.0303	0.0173	0.0282	0.0139	0.97	-0.00799
GO:0071383	cellular response to steroid hormone stimulus	biological_process	0.855	-0.00394	0.846	-0.00375	0.968	-0.00909	0.0528	0.00729	0.0288	0.0135	0.921	-0.00227
GO:1990573	potassium ion import across plasma membrane	biological_process	0.77	-0.00119	0.74	-0.000695	0.96	-0.00689	0.0902	0.00265	0.0319	0.0117	0.938	-0.00318
GO:0001504	neurotransmitter uptake	biological_process	0.894	-0.00673	0.93	-0.0139	0.98	-0.0148	0.0151	0.0451	0.045	0.007	0.916	-0.00206
GO:0008344	adult locomotory behavior	biological_process	0.348	0	0.74	-0.000691	0.91	-0.00237	0.0706	0.00432	0.0468	0.00655	0.952	-0.00448
GO:0008542	visual learning	biological_process	0.678	0	0.63	0	0.897	-0.00188	0.117	0.00139	0.0701	0.00338	0.898	-0.0015

## Sheet: Table 7.2
Supplementary Data 7.2 Cell type-specific active scores of Neurod2-involved gene-term pairs through dataset 47. GO_ID: The ID of a GO term. GO_Name: The name of a GO term. GO_type: The pathway type of a GO term. Pvalue_Cell type: The P-value of a cell type-specific gene-term score is defined as the proportion of all gene-term scores in that cell type it dose not exceed. Score_Cell type: The cell …
GO_id	GO_name	GO_type	Pvalue_ExN	Score_ExN	Pvalue_InN	Score_InN	Pvalue_Oligo	Score_Oligo	Pvalue_OPC	Score_OPC	Pvalue_Astro	Score_Astro	Pvalue_Microglia	Score_Microglia
GO:0021695	cerebellar cortex development	biological_process	0.0183	0.0492	0.983	-0.0675	0.937	-0.00389	0.92	-0.00786	0.809	-0.000648	0.142	0.000997
GO:0071257	cellular response to electrical stimulus	biological_process	0.0354	0.0225	0.963	-0.03	0.411	0	0.849	-0.0031	0.841	-0.00112	0.794	-0.000216
GO:0051091	positive regulation of DNA-binding transcription factor activity	biological_process	0.0519	0.0131	0.948	-0.0203	0.478	0	0.816	-0.00214	0.436	0	0.347	0
GO:0051093	negative regulation of developmental process	biological_process	0.0755	0.00717	0.917	-0.011	0.744	-1.42e-05	0.759	-0.00105	0.747	-2.08e-05	0.204	5.12e-06
GO:0090129	positive regulation of synapse maturation	biological_process	0.0827	0.00613	0.912	-0.0101	0.707	0	0.581	0	0.62	0	0.57	0
GO:0001662	behavioral fear response	biological_process	0.0877	0.00553	0.904	-0.00888	0.439	0	0.408	0	0.221	0	0.425	0
GO:0050850	positive regulation of calcium-mediated signaling	biological_process	0.118	0.00296	0.841	-0.00352	0.211	0	0.763	-0.00111	0.308	0	0.254	0
GO:0070888	E-box binding	molecular_function	0.151	0.0016	0.805	-0.00214	0.37	0	0.342	0	0.394	0	0.281	0
GO:0048666	neuron development	biological_process	0.161	0.00134	0.795	-0.00188	0.566	0	0.551	0	0.267	0	0.728	0
GO:0071277	cellular response to calcium ion	biological_process	0.17	0.00114	0.793	-0.00181	0.606	0	0.514	0	0.635	0	0.508	0
GO:1905809	negative regulation of synapse organization	biological_process	0.17	0.00114	0.792	-0.00178	0.621	0	0.578	0	0.643	0	0.603	0
GO:0031915	positive regulation of synaptic plasticity	biological_process	0.22	0.000356	0.739	-0.000681	0.527	0	0.675	0	0.576	0	0.728	0
GO:0008306	associative learning	biological_process	0.675	0	0.627	0	0.501	0	0.511	0	0.517	0	0.557	0
