# Supplementary material for: CellGO: a novel deep learning-based framework and webserver for cell-type-specific gene function interpretation
Source: Brief Bioinform. 2023 Nov 22;25(1):bbad417. doi: 10.1093/bib/bbad417 (PMC10790717; doi:10.1093/bib/bbad417)
Supplement: Supplementary_Table_8_bbad417 [file supplementary_table_8_bbad417.xlsx]

## Sheet: Table 8 content
Supplementary Table 8 contents
Index	content
1	The CellGO analysis summary of 100 Atp1a2-related DEGs through dataset 47
2	CellGO outputs of pathway community partition based on 100 Atp1a2-related DEGs through dataset 47
3	CellGO basic outputs of 100 Atp1a2-related DEGs through dataset 47
4	gProfileR outputs of 100 Atp1a2-related DEGs
5	scMappR outputs of 100 Atp1a2-related DEGs
6	The CellGO analysis summary of 100 Neurod2-related DEGs through dataset 47
7	The CellGO analysis summary of 100 Neurod2-related DEGs through dataset 47 (additional)
8	CellGO outputs of pathway community partition based on 100 Neurod2-related DEGs through dataset 47
9	CellGO basic outputs of 100 Neurod2-related DEGs through dataset 47
10	gProfileR outputs of 100 Neurod2-related DEGs
11	scMappR outputs of 100 Neurod2-related DEGs
12	The CellGO analysis summary of 100 tau fibril-related DEGs through dataset 47
13	CellGO outputs of pathway community partition based on 100 tau fibril-related DEGs through dataset 47
14	CellGO basic outputs of 100 tau fibril-related DEGs through dataset 47
15	gProfileR outputs of 100 tau fibril-related DEGs
16	scMappR outputs of 100 tau fibril-related DEGs
17	The CellGO analysis summary of 100 Adnp-related DEGs through dataset 47
18	CellGO outputs of pathway community partition based on 100 Adnp-related DEGs through dataset 47
19	CellGO basic outputs of 100 Adnp-related DEGs through dataset 47
20	The CellGO analysis summary of 100 Wwox-related DEGs through dataset 47
21	CellGO outputs of pathway community partition based on 100 Wwox-related DEGs through dataset 47
22	CellGO basic outputs of 100 Wwox-related DEGs through dataset 47

## Sheet: Table 8.1
Supplementary Table 8.1 The CellGO analysis summary of 100 Atp1a2-related DEGs through dataset 47. The table contains the CellGO analysis summary. Community: The top five prioritized pathway communities of the Astro-specific pathway network. Topic: We manually summarize the topic of a community to maximally cover the semantics of pathways within the community. Example pathway: The pathways includ…
Cell type	Community	Topic	Example pathway		Most active gene
Astro	12	response to stimulus and cell population proliferation	GO:0104004	cellular response to environmental stimulus	Atp1a2
Astro	5	phosphorus metabolic process	GO:0046034	ATP metabolic process	Atp1a2
Astro	9	response to stress and multicellular organismal process	GO:0033555	multicellular organismal response to stress	Atp1a2
Astro	3	nitrogen compound metabolic process	GO:0009309	amine biosynthetic process	Sat1
Astro	3	nitrogen compound metabolic process	GO:1901160	primary amino compound metabolic process	Cyp2d22
Astro	10	organic substance and small molecule metabolic process	GO:0042376	phylloquinone catabolic process	Cyp4f15
Astro	10	organic substance and small molecule metabolic process	GO:0042744	hydrogen peroxide catabolic process	Prdx6

## Sheet: Table 8.2
Supplementary Table 8.2 CellGO outputs of pathway community partition based on 100 Atp1a2-related DEGs through dataset 47. The table contains the CellGO outputs of pathway community partition of the Astro-specific pathway network, including details about each community. Cluster: The number of a community. Mean(-Log10Pvalue_CellGO): Community-level significance, the mean of log-transformed P-value…
According to the algorithm described in Methods, communities with less than 13 pathways will be filtered out
Astro	Astro	Astro		Astro	Astro	Astro	Astro
Cluster	Mean(-Log10Pvalue_CellGO)	PathwayNum		Cluster	GO_ID	GO_Name	(-Log10Pvalue_CellGO)
12	2.90907	19		0	GO:0008216	spermidine metabolic process	2.72125
5	2.65461	16		0	GO:0008215	spermine metabolic process	2.65758
9	2.6513	13		0	GO:0006595	polyamine metabolic process	2.65758
6	2.54846	2		0	GO:0006596	polyamine biosynthetic process	2.49485
0	2.52863	6		0	GO:0042401	cellular biogenic amine biosynthetic process	2.35655
8	2.3505	6		0	GO:0006576	cellular biogenic amine metabolic process	2.284
3	2.34152	22		1	GO:0030007	cellular potassium ion homeostasis	3.04576
10	2.23844	27		1	GO:0055075	potassium ion homeostasis	2.95861
13	2.20066	4		1	GO:0030004	cellular monovalent inorganic cation homeostasis	2.48149
2	2.13843	16		1	GO:0055067	monovalent inorganic cation homeostasis	2.29243
7	2.13605	24		1	GO:0006873	cellular ion homeostasis	2.14267
4	2.10376	14		1	GO:0030003	cellular cation homeostasis	2.14267
14	2.02687	1		1	GO:0006875	cellular metal ion homeostasis	2.14267
1	1.98475	15		1	GO:0050801	ion homeostasis	2.05552
11	1.96632	4		1	GO:0098771	inorganic ion homeostasis	2.05552
				1	GO:0055080	cation homeostasis	2.05552
				1	GO:0055065	metal ion homeostasis	2.05061
				1	GO:0006883	cellular sodium ion homeostasis	1.58336
				1	GO:0055078	sodium ion homeostasis	1.44129
				1	GO:0072507	divalent inorganic cation homeostasis	0.661544
				1	GO:0072503	cellular divalent inorganic cation homeostasis	0.661544
				2	GO:0032060	bleb assembly	2.33724
				2	GO:0022411	cellular component disassembly	2.3279
				2	GO:0022617	extracellular matrix disassembly	2.3279
				2	GO:0071840	cellular component organization or biogenesis	2.30103
				2	GO:0016043	cellular component organization	2.30103
				2	GO:0120031	plasma membrane bounded cell projection assembly	2.22915
				2	GO:0030031	cell projection assembly	2.22915
				2	GO:0030030	cell projection organization	2.18709
				2	GO:0120036	plasma membrane bounded cell projection organization	2.18709
				2	GO:0051260	protein homooligomerization	2.05552
				2	GO:0051262	protein tetramerization	2.05552
				2	GO:0051289	protein homotetramerization	2.05552
				2	GO:0051259	protein complex oligomerization	2.05552
				2	GO:0022607	cellular component assembly	2.03621
				2	GO:0030198	extracellular matrix organization	1.76447
				2	GO:0065003	protein-containing complex assembly	1.76447
				3	GO:0072521	purine-containing compound metabolic process	2.82391
				3	GO:1901564	organonitrogen compound metabolic process	2.76955
				3	GO:0006807	nitrogen compound metabolic process	2.67778
				3	GO:0042403	thyroid hormone metabolic process	2.65758
				3	GO:0006590	thyroid hormone generation	2.65758
				3	GO:0006725	cellular aromatic compound metabolic process	2.61979
				3	GO:0034641	cellular nitrogen compound metabolic process	2.55284
				3	GO:0006139	nucleobase-containing compound metabolic process	2.48149
				3	GO:1901360	organic cyclic compound metabolic process	2.42022
				3	GO:0046483	heterocycle metabolic process	2.39794
				3	GO:0009309	amine biosynthetic process	2.35655
				3	GO:0018958	phenol-containing compound metabolic process	2.31876
				3	GO:0044106	cellular amine metabolic process	2.284
				3	GO:1901566	organonitrogen compound biosynthetic process	2.22915
				3	GO:0009308	amine metabolic process	2.16115
				3	GO:0033076	isoquinoline alkaloid metabolic process	2.13077
				3	GO:0044271	cellular nitrogen compound biosynthetic process	2.0655
				3	GO:0009820	alkaloid metabolic process	2.02687
				3	GO:1901160	primary amino compound metabolic process	2.02228
				3	GO:0097164	ammonium ion metabolic process	2.02228
				3	GO:0042428	serotonin metabolic process	2.02228
				3	GO:0042430	indole-containing compound metabolic process	1.81531
				4	GO:0019725	cellular homeostasis	2.92082
				4	GO:0045454	cell redox homeostasis	2.88606
				4	GO:0042592	homeostatic process	2.82391
				4	GO:0055082	cellular chemical homeostasis	2.25181
				4	GO:0048878	chemical homeostasis	2.14267
				4	GO:0032535	regulation of cellular component size	2.12494
				4	GO:0009992	cellular water homeostasis	2.12494
				4	GO:0030104	water homeostasis	2.12494
				4	GO:0006884	cell volume homeostasis	2.12494
				4	GO:0008361	regulation of cell size	2.12494
				4	GO:0001894	tissue homeostasis	2.04576
				4	GO:0001895	retina homeostasis	2.04576
				4	GO:0060249	anatomical structure homeostasis	1.67162
				4	GO:0046716	muscle cell cellular homeostasis	0.0395292
				5	GO:0009141	nucleoside triphosphate metabolic process	2.82391
				5	GO:0046034	ATP metabolic process	2.82391
				5	GO:0009205	purine ribonucleoside triphosphate metabolic process	2.82391
				5	GO:0009150	purine ribonucleotide metabolic process	2.82391
				5	GO:0009144	purine nucleoside triphosphate metabolic process	2.82391
				5	GO:0019693	ribose phosphate metabolic process	2.82391
				5	GO:0006163	purine nucleotide metabolic process	2.82391
				5	GO:0009259	ribonucleotide metabolic process	2.82391
				5	GO:0009199	ribonucleoside triphosphate metabolic process	2.82391
				5	GO:0009117	nucleotide metabolic process	2.69897
				5	GO:0006753	nucleoside phosphate metabolic process	2.56864
				5	GO:0055086	nucleobase-containing small molecule metabolic process	2.56864
				5	GO:1901135	carbohydrate derivative metabolic process	2.40894
				5	GO:0019637	organophosphate metabolic process	2.3098
				5	GO:0006796	phosphate-containing compound metabolic process	2.25181
				5	GO:0006793	phosphorus metabolic process	2.25181
				6	GO:0051451	myoblast migration	2.69897
				6	GO:0014812	muscle cell migration	2.39794
				7	GO:0002026	regulation of the force of heart contraction	3
				7	GO:0065008	regulation of biological quality	2.92082
				7	GO:0002087	regulation of respiratory gaseous exchange by nervous system process	2.36653
				7	GO:0043576	regulation of respiratory gaseous exchange	2.36653
				7	GO:0044065	regulation of respiratory system process	2.36653
				7	GO:0019229	regulation of vasoconstriction	2.34679
				7	GO:0090066	regulation of anatomical structure size	2.284
				7	GO:0065007	biological regulation	2.27572
				7	GO:0003013	circulatory system process	2.18709
				7	GO:0035150	regulation of tube size	2.18709
				7	GO:0003018	vascular process in circulatory system	2.18709
				7	GO:0035296	regulation of tube diameter	2.18709
				7	GO:0097746	blood vessel diameter maintenance	2.18709
				7	GO:0050789	regulation of biological process	2.10791
				7	GO:0070295	renal water absorption	2.04576
				7	GO:0006833	water transport	2.04576
				7	GO:0003097	renal water transport	2.04576
				7	GO:1903522	regulation of blood circulation	1.9431
				7	GO:0008016	regulation of heart contraction	1.91364
				7	GO:0044057	regulation of system process	1.88941
				7	GO:0003008	system process	1.71897
				7	GO:0003014	renal system process	1.70997
				7	GO:0051239	regulation of multicellular organismal process	1.53165
				7	GO:0050877	nervous system process	1.451
				8	GO:0006940	regulation of smooth muscle contraction	2.92082
				8	GO:0045988	negative regulation of striated muscle contraction	2.45593
				8	GO:0045932	negative regulation of muscle contraction	2.45593
				8	GO:0006937	regulation of muscle contraction	2.34679
				8	GO:0090257	regulation of muscle system process	2.05061
				8	GO:0006942	regulation of striated muscle contraction	1.8729
				9	GO:0002209	behavioral defense response	3.39794
				9	GO:0042596	fear response	3.39794
				9	GO:0001662	behavioral fear response	3.39794
				9	GO:0033555	multicellular organismal response to stress	3.22185
				9	GO:0006952	defense response	3.04576
				9	GO:0032501	multicellular organismal process	2.67778
				9	GO:0006950	response to stress	2.56864
				9	GO:0035641	locomotory exploration behavior	2.3279
				9	GO:0035640	exploration behavior	2.3279
				9	GO:0045494	photoreceptor cell maintenance	2.30103
				9	GO:0007610	behavior	2.25181
				9	GO:0048265	response to pain	2.10791
				9	GO:0007626	locomotory behavior	1.44249
				10	GO:0008152	metabolic process	2.74473
				10	GO:0044237	cellular metabolic process	2.72125
				10	GO:0042743	hydrogen peroxide metabolic process	2.65758
				10	GO:0072593	reactive oxygen species metabolic process	2.65758
				10	GO:0042744	hydrogen peroxide catabolic process	2.65758
				10	GO:0042447	hormone catabolic process	2.61979
				10	GO:0071704	organic substance metabolic process	2.45593
				10	GO:0006766	vitamin metabolic process	2.30103
				10	GO:0042376	phylloquinone catabolic process	2.284
				10	GO:0006775	fat-soluble vitamin metabolic process	2.284
				10	GO:0042373	vitamin K metabolic process	2.284
				10	GO:0042182	ketone catabolic process	2.284
				10	GO:0042374	phylloquinone metabolic process	2.284
				10	GO:0042377	vitamin K catabolic process	2.284
				10	GO:1901661	quinone metabolic process	2.284
				10	GO:0042363	fat-soluble vitamin catabolic process	2.284
				10	GO:1901662	quinone catabolic process	2.284
				10	GO:0009111	vitamin catabolic process	2.284
				10	GO:0070989	oxidative demethylation	2.13077
				10	GO:0070988	demethylation	2.13077
				10	GO:0044281	small molecule metabolic process	2.09151
				10	GO:0042180	cellular ketone metabolic process	2.02228
				10	GO:0009056	catabolic process	1.88941
				10	GO:0044248	cellular catabolic process	1.84164
				10	GO:0042445	hormone metabolic process	1.68825
				10	GO:1901575	organic substance catabolic process	1.52578
				10	GO:0044282	small molecule catabolic process	1.46218
				11	GO:0015670	carbon dioxide transport	2.22915
				11	GO:0019755	one-carbon compound transport	2.22915
				11	GO:0015669	gas transport	2.22915
				11	GO:0006810	transport	1.17783
				12	GO:0009612	response to mechanical stimulus	4
				12	GO:0071496	cellular response to external stimulus	4
				12	GO:0071260	cellular response to mechanical stimulus	4
				12	GO:0010996	response to auditory stimulus	4
				12	GO:0104004	cellular response to environmental stimulus	3.69897
				12	GO:0071214	cellular response to abiotic stimulus	3.69897
				12	GO:0009605	response to external stimulus	3.69897
				12	GO:0009987	cellular process	3.30103
				12	GO:0008150	biological_process	3.04576
				12	GO:0009628	response to abiotic stimulus	2.79588
				12	GO:0032502	developmental process	2.67778
				12	GO:0048856	anatomical structure development	2.5376
				12	GO:0050896	response to stimulus	2.16115
				12	GO:0051716	cellular response to stimulus	2.13077
				12	GO:0014855	striated muscle cell proliferation	2.11351
				12	GO:0033002	muscle cell proliferation	2.11351
				12	GO:0014856	skeletal muscle cell proliferation	2.11351
				12	GO:0008283	cell population proliferation	1.68194
				12	GO:0042221	response to chemical	1.50307
				13	GO:0090350	negative regulation of cellular organofluorine metabolic process	2.20066
				13	GO:0090349	negative regulation of cellular organohalogen metabolic process	2.20066
				13	GO:0090347	regulation of cellular organohalogen metabolic process	2.20066
				13	GO:0090348	regulation of cellular organofluorine metabolic process	2.20066
				14	GO:0050873	brown fat cell differentiation	2.02687

## Sheet: Table 8.3
Supplementary Table 8.3 CellGO basic outputs of 100 Atp1a2-related DEGs through dataset 47. The table contains the basic outputs of CellGO, including cell type-specific P-values of pathways and activities of genes within each pathway. GO_ID: The ID of a GO term. GO_Name: The name of a GO term. Type: The pathway type of a GO term. Genes: Genes included in both the pathway and the input gene list. …
GO_id	GO_name	Type	Genes	Leafnodes	Active score_ExN	Pvalue_ExN	Gene contribution score_ExN	Active score_InN	Pvalue_InN	Gene contribution score_InN	Active score_Oligo	Pvalue_Oligo	Gene contribution score_Oligo	Active score_OPC	Pvalue_OPC	Gene contribution score_OPC	Active score_Astro	Pvalue_Astro	Gene contribution score_Astro	Active score_Microglia	Pvalue_Microglia	Gene contribution score_Microglia	Number of genes_total	Number of genes_appear	Pvalue_fisher exact test
GO:0000041	transition metal ion transport	biological_process	['Slc39a14']	FALSE	-0.0729	0.806	[-0.00214]	0.0128	0.21	[0.00105]	-0.0838	0.846	[-0.000658]	0.0657	0.0945	[0.00173]	0.0782	0.127	[0.00072]	-0.0149	0.754	[-9.09e-05]	102	1	0.388
GO:0001678	cellular glucose homeostasis	biological_process	['Aqp4', 'Slc39a14']	FALSE	0.0458	0.479	[-0.0, -0.0]	-0.0368	0.54	[-0.0, -0.0]	-0.0806	0.772	[-0.00028, -0.00056]	-0.00215	0.224	[-0.00225, 0.00283]	0.199	0.113	[0.00292, -0.0]	-0.00353	0.592	[-0.0, -0.0]	84	2	0.0629
GO:0001818	negative regulation of cytokine production	biological_process	['Aqp4', 'Gpnmb', 'Tnfrsf1a']	FALSE	0.0569	0.427	[-0.0, -0.0, -0.0]	-0.0773	0.633	[-0.0017, -0.0, -0.0]	-0.0242	0.525	[-0.0, -0.0, -0.0]	-0.107	0.666	[-0.00284, -0.0, -0.0]	0.194	0.146	[0.00332, -0.0, -0.0]	-0.00793	0.553	[-0.0, -0.0, -0.0]	297	3	0.171
GO:0001937	negative regulation of endothelial cell proliferation	biological_process	['Cav1', 'Cav2']	FALSE	0.0458	0.479	[-0.0, -0.0]	-0.0368	0.54	[-0.0, -0.0]	-0.071	0.754	[-0.000712, -0.0]	0.0586	0.142	[0.00234, -0.0]	0.0256	0.493	[-0.0, -0.0]	-0.00353	0.592	[-0.0, -0.0]	71	2	0.047
GO:0001938	positive regulation of endothelial cell proliferation	biological_process	['Cav1', 'Cav2']	FALSE	0.0458	0.479	[-0.0, -0.0]	-0.0368	0.54	[-0.0, -0.0]	-0.0176	0.564	[-0.0, -0.0]	0.0317	0.166	[0.00156, -0.0]	0.0256	0.493	[-0.0, -0.0]	-0.00353	0.592	[-0.0, -0.0]	103	2	0.0888
GO:0001953	negative regulation of cell-matrix adhesion	biological_process	['Myoc']	FALSE	0.0296	0.617	[-0.0]	-0.0239	0.65	[-0.0]	-0.0126	0.683	[-0.0]	-0.0177	0.621	[-0.0]	0.0159	0.639	[-0.0]	-0.00419	0.703	[-0.0]	38	1	0.169
GO:0001954	positive regulation of cell-matrix adhesion	biological_process	['Emp2', 'Myoc']	FALSE	0.0458	0.479	[-0.0, -0.0]	-0.0368	0.54	[-0.0, -0.0]	-0.0176	0.564	[-0.0, -0.0]	-0.0222	0.468	[-0.0, -0.0]	0.0256	0.493	[-0.0, -0.0]	-0.00353	0.592	[-0.0, -0.0]	65	2	0.0403
GO:0001960	negative regulation of cytokine-mediated signaling pathway	biological_process	['Cav1', 'Padi2']	FALSE	0.0458	0.479	[-0.0, -0.0]	-0.0548	0.635	[-0.000727, -0.0]	0.0632	0.22	[-0.000512, 0.00159]	0.06	0.141	[0.00422, -0.00184]	0.00473	0.606	[-0.000351, -0.0]	-0.00353	0.592	[-0.0, -0.0]	70	2	0.0459
GO:0002026	regulation of the force of heart contraction	biological_process	['Atp1a2', 'Cav1']	FALSE	-0.994	0.954	[-0.0296, -0.000812]	-1.47	0.977	[-0.0556, -0.00232]	-8.05	0.999	[-0.104, -0.00313]	2.03	0.0175	[0.0457, 0.0137]	9.3	0.001	[0.157, -0.000871]	-0.901	0.971	[-0.0108, -0.000823]	31	2	0.0107
GO:0002027	regulation of heart rate	biological_process	['Cav1', 'Ednrb']	FALSE	-0.037	0.691	[-0.0, -0.00242]	-0.095	0.725	[-0.0, -0.00235]	-0.246	0.888	[-0.000674, -0.00237]	0.444	0.0564	[0.00381, 0.0097]	0.0969	0.171	[-0.0, 0.0012]	-0.0575	0.767	[-0.0, -0.000699]	113	2	0.103
GO:0002028	regulation of sodium ion transport	biological_process	['Atp1a2', 'Atp1b2']	FALSE	-0.0137	0.656	[-0.00174, -0.0]	-0.136	0.775	[-0.004, -0.0]	-0.945	0.968	[-0.012, -0.000369]	0.0261	0.172	[0.0014, -0.0]	1.41	0.0241	[0.0215, 0.00173]	-0.323	0.921	[-0.00413, -0.0]	101	2	0.086
GO:0002673	regulation of acute inflammatory response	biological_process	['Ednrb']	FALSE	-0.147	0.852	[-0.00368]	-0.344	0.925	[-0.00916]	-0.263	0.927	[-0.00231]	0.288	0.048	[0.00634]	0.616	0.036	[0.00693]	-0.0804	0.854	[-0.000647]	54	1	0.23
GO:0002686	negative regulation of leukocyte migration	biological_process	['Padi2']	FALSE	0.0296	0.617	[-0.0]	-0.0239	0.65	[-0.0]	0.135	0.115	[0.00136]	-0.0451	0.729	[-0.000569]	0.0159	0.639	[-0.0]	-0.00419	0.703	[-0.0]	49	1	0.212
GO:0002687	positive regulation of leukocyte migration	biological_process	['Lgals3']	FALSE	0.0296	0.617	[-0.0]	-0.0239	0.65	[-0.0]	-0.0126	0.683	[-0.0]	-0.0177	0.621	[-0.0]	0.0159	0.639	[-0.0]	-0.00419	0.703	[-0.0]	161	1	0.539
GO:0002688	regulation of leukocyte chemotaxis	biological_process	['Padi2']	FALSE	0.0377	0.233	[0.00017]	0.00567	0.222	[0.000845]	0.309	0.0729	[0.00297]	-0.0433	0.725	[-0.000532]	0.0411	0.168	[0.000291]	-0.243	0.924	[-0.00203]	128	1	0.46
GO:0002761	regulation of myeloid leukocyte differentiation	biological_process	['Zfp36l1']	FALSE	-0.126	0.841	[-0.00324]	-0.195	0.883	[-0.00489]	-0.457	0.953	[-0.00411]	0.398	0.0401	[0.00863]	0.0638	0.139	[0.000553]	0.708	0.0353	[0.00605]	143	1	0.497
GO:0002790	peptide secretion	biological_process	['Dio2']	FALSE	-0.00738	0.73	[-0.000772]	-0.0342	0.712	[-0.000297]	-0.0268	0.752	[-0.000131]	-0.052	0.744	[-0.000712]	0.349	0.0537	[0.00385]	-0.214	0.917	[-0.00178]	92	1	0.358
GO:0002792	negative regulation of peptide secretion	biological_process	['Anxa5']	FALSE	0.0296	0.617	[-0.0]	-0.0239	0.65	[-0.0]	-0.0126	0.683	[-0.0]	-0.0177	0.621	[-0.0]	0.0159	0.639	[-0.0]	-0.00419	0.703	[-0.0]	66	1	0.273
GO:0003330	regulation of extracellular matrix constituent secretion	biological_process	['Tnfrsf1a']	TRUE	0.0296	0.617	[-0.0]	-0.0432	0.739	[-0.000553]	-0.144	0.888	[-0.00121]	0.0372	0.112	[0.00114]	0.0883	0.119	[0.000836]	0.0693	0.164	[0.000624]	10	1	0.051
GO:0005977	glycogen metabolic process	biological_process	['Ppp1r3c', 'Pygm']	FALSE	-0.0271	0.677	[-0.000741, -0.00139]	-0.0368	0.54	[-0.0, -0.0]	-0.0693	0.751	[-0.000689, -0.0]	-0.184	0.817	[-0.00255, -0.00215]	0.338	0.0814	[0.00351, 0.00174]	-0.00353	0.592	[-0.0, -0.0]	56	2	0.031
GO:0006094	gluconeogenesis	biological_process	['Slc39a14']	TRUE	-0.588	0.943	[-0.0129]	0.367	0.0711	[0.0112]	-0.124	0.878	[-0.00103]	0.0955	0.0817	[0.00235]	0.152	0.0884	[0.00157]	-0.0503	0.824	[-0.000392]	43	1	0.189
GO:0006140	regulation of nucleotide metabolic process	biological_process	['Nupr1']	FALSE	0.0296	0.617	[-0.0]	-0.0239	0.65	[-0.0]	-0.0126	0.683	[-0.0]	-0.0177	0.621	[-0.0]	0.0781	0.127	[0.000719]	-0.00419	0.703	[-0.0]	95	1	0.367
GO:0006401	RNA catabolic process	biological_process	['Zfp36l1']	FALSE	-0.223	0.88	[-0.00528]	-0.237	0.9	[-0.00611]	-0.0917	0.854	[-0.000731]	0.541	0.0322	[0.0116]	0.0159	0.639	[-0.0]	0.11	0.135	[0.000967]	160	1	0.537
GO:0006417	regulation of translation	biological_process	['Eif4ebp1', 'Igfbp5', 'Mpv17l2', 'Vim', 'Zfp36l1']	FALSE	-0.102	0.668	[-0.0, 0.000956, -0.0, -0.0, -0.00899]	-0.203	0.737	[-0.0, -0.00199, -0.0, -0.0, -0.00731]	-0.0927	0.68	[-0.0, -0.0, -0.0, -0.0, -0.00134]	0.328	0.11	[-0.0, -0.000537, -0.0, -0.0, 0.0172]	0.103	0.262	[-0.0, 0.00161, -0.0, -0.0, -0.0]	0.027	0.411	[-0.0, -0.000436, -0.0, -0.0, 0.00121]	382	5	0.0368
GO:0006473	protein acetylation	biological_process	['Nupr1', 'Pbxip1']	FALSE	0.00291	0.626	[-0.000234, -0.00102]	-0.0368	0.54	[-0.0, -0.0]	-0.79	0.961	[-0.0, -0.0103]	-0.702	0.956	[-0.0, -0.0197]	1.56	0.0209	[0.000294, 0.0256]	-0.0553	0.763	[5.08e-05, -0.000721]	155	2	0.171
GO:0006584	catecholamine metabolic process	biological_process	['Cyp2d22']	FALSE	-0.198	0.87	[-0.00476]	-0.0756	0.8	[-0.00148]	-0.283	0.931	[-0.0025]	-0.383	0.934	[-0.00759]	1.14	0.0222	[0.013]	-0.25	0.926	[-0.00209]	46	1	0.201
GO:0006586	indolalkylamine metabolic process	biological_process	['Cyp2d22']	FALSE	-0.133	0.845	[-0.00339]	-0.0271	0.676	[-9.19e-05]	-0.108	0.868	[-0.000881]	-0.167	0.868	[-0.0031]	0.436	0.0458	[0.00485]	-0.00419	0.703	[-0.0]	13	1	0.0644
GO:0006595	polyamine metabolic process	biological_process	['Sat1']	FALSE	-2.13	0.987	[-0.0452]	-1.07	0.976	[-0.03]	-1.85	0.988	[-0.017]	-1.27	0.985	[-0.026]	6.47	0.0022	[0.0746]	0.0537	0.179	[0.000492]	22	1	0.104
GO:0006631	fatty acid metabolic process	biological_process	['Aldh1l2', 'Cyp2d22', 'Cyp4f15', 'Ephx1', 'Sgpl1', 'Tnfrsf1a']	FALSE	-0.225	0.745	[-0.00798, -0.000864, -0.000803, -0.0, -0.00575, -0.0]	0.141	0.266	[0.00638, 0.000373, -0.0, -0.0, 0.00737, -0.0]	-0.0408	0.54	[-0.0, -0.0, -0.0, -0.0, -0.000174, -0.0]	-0.0733	0.465	[0.00233, -0.00104, -0.00214, -0.0, -0.000951, -0.0]	0.169	0.224	[-0.0, 0.00154, 0.00207, -0.0, -4.83e-05, -0.0]	0.0158	0.452	[-0.0, -0.0, -0.0, -0.0, 0.000615, -0.0]	379	6	0.00991
GO:0006641	triglyceride metabolic process	biological_process	['Cav1']	FALSE	0.0296	0.617	[-0.0]	-0.138	0.854	[-0.00327]	-0.0583	0.818	[-0.000422]	0.294	0.0475	[0.00647]	-0.0536	0.806	[-0.000803]	-0.00419	0.703	[-0.0]	70	1	0.287
GO:0006672	ceramide metabolic process	biological_process	['Sgpl1']	FALSE	-0.15	0.853	[-0.00376]	0.13	0.128	[0.0044]	-0.0126	0.683	[-0.0]	-0.0177	0.621	[-0.0]	0.0159	0.639	[-0.0]	-0.00419	0.703	[-0.0]	95	1	0.367
GO:0006684	sphingomyelin metabolic process	biological_process	['Vapa']	FALSE	0.0567	0.187	[0.000566]	-0.0832	0.809	[-0.0017]	0.103	0.128	[0.00107]	-0.00173	0.17	[0.000331]	0.0159	0.639	[-0.0]	-0.00419	0.703	[-0.0]	21	1	0.0994
GO:0006691	leukotriene metabolic process	biological_process	['Cyp4f15']	FALSE	-0.437	0.925	[-0.00974]	-0.16	0.867	[-0.0039]	-0.214	0.914	[-0.00186]	-0.668	0.965	[-0.0135]	1.5	0.0171	[0.0172]	-0.00419	0.703	[-0.0]	24	1	0.112
GO:0006813	potassium ion transport	biological_process	['Atp1a2', 'Atp1a4', 'Atp1b2', 'Kcnj10']	FALSE	0.0369	0.49	[-0.00119, -0.0, -0.0, -0.0]	-0.0603	0.548	[-0.000695, -0.0, -0.0, -0.0]	-0.394	0.894	[-0.00689, -0.0, -0.0, -0.0]	0.0337	0.21	[0.00265, -0.0, -0.0, -0.0]	0.524	0.0868	[0.0117, -0.0, -0.0, -0.0]	-0.189	0.828	[-0.00318, -0.0, -0.0, -0.0]	171	4	0.00961
GO:0006814	sodium ion transport	biological_process	['Atp1a2', 'Atp1a4', 'Atp1b2', 'Ednrb']	FALSE	-0.107	0.696	[-0.0045, -0.0, -0.0, -0.00268]	-0.217	0.774	[-0.00569, -0.0, -0.0, -0.00389]	-0.726	0.941	[-0.0084, -0.0, -0.000433, -0.00426]	0.587	0.0704	[0.0109, -0.0, -0.0, 0.0143]	0.81	0.0582	[0.016, -0.0, 0.000696, 0.0019]	-0.376	0.901	[-0.00569, -0.0, -0.0, -0.000838]	177	4	0.0108
GO:0006816	calcium ion transport	biological_process	['Cav1', 'Ednrb']	FALSE	0.0458	0.479	[-0.0, -0.0]	-0.0489	0.614	[-0.000209, -0.00028]	-0.189	0.865	[-0.000262, -0.00203]	0.185	0.0914	[0.00138, 0.00462]	0.0523	0.235	[-0.0, 0.000449]	-0.00353	0.592	[-0.0, -0.0]	237	2	0.314
GO:0006886	intracellular protein transport	biological_process	['Ppp1r3c']	FALSE	0.0296	0.617	[-0.0]	-0.0239	0.65	[-0.0]	-0.0126	0.683	[-0.0]	-0.0177	0.621	[-0.0]	0.0159	0.639	[-0.0]	-0.00419	0.703	[-0.0]	340	1	0.806
GO:0006906	vesicle fusion	biological_process	['Cav2']	FALSE	0.0204	0.661	[-0.000192]	-0.0239	0.65	[-0.0]	-0.0126	0.683	[-0.0]	-0.00578	0.182	[0.000247]	0.0159	0.639	[-0.0]	-0.00419	0.703	[-0.0]	94	1	0.364
GO:0006911	phagocytosis, engulfment	biological_process	['Megf10']	FALSE	-0.894	0.962	[-0.0193]	-0.19	0.882	[-0.00476]	-0.318	0.937	[-0.00282]	-0.351	0.928	[-0.00692]	2.03	0.0123	[0.0233]	-0.409	0.951	[-0.00344]	16	1	0.0777
GO:0006940	regulation of smooth muscle contraction	biological_process	['Atp1a2', 'Cav1']	FALSE	-0.607	0.922	[-0.0191, 2.36e-05]	-1.2	0.971	[-0.0466, -0.000304]	-2.71	0.99	[-0.0358, -5.98e-05]	0.0316	0.166	[-0.000871, 0.00243]	8.88	0.0012	[0.149, -0.0]	-4.85	0.997	[-0.0627, -9.9e-05]	69	2	0.0448
GO:0006942	regulation of striated muscle contraction	biological_process	['Atp1a2', 'Cav1']	FALSE	-1.07	0.958	[-0.0325, -0.0]	-1.11	0.968	[-0.0432, -0.0]	-0.648	0.953	[-0.00805, -0.000363]	1.28	0.0265	[0.0353, 0.00254]	2.24	0.0134	[0.0373, -0.0]	-0.506	0.946	[-0.00651, -0.0]	83	2	0.0616
GO:0007169	transmembrane receptor protein tyrosine kinase signaling pathway	biological_process	['Cav2', 'Eif4ebp1', 'Gdf15', 'Igfbp5', 'Myoc', 'Plat', 'Sgpl1', 'Slc39a14']	FALSE	0.00638	0.509	[-0.0, -0.0, -0.0, -0.0, -0.0, 0.00211, -0.00437, -0.00257]	-0.044	0.47	[-0.0, -0.0, -0.0, -0.000982, -0.0, -0.00383, 0.00469, 0.00225]	-0.0592	0.565	[-0.0, -0.0, -0.0, -0.000505, -0.0, -0.0, -0.0, -0.0]	-0.0956	0.48	[-0.0, -0.0, -0.0, -0.0031, -0.0, -0.0, -0.0, -0.0]	0.163	0.256	[-0.0, -0.0, -0.0, 0.00363, -0.0, -0.0, -0.0, -0.0]	-0.0146	0.537	[-0.0, -0.0, -0.0, -0.0, -0.0, -0.0, -0.0, -0.0]	394	8	0.000629
GO:0007178	transmembrane receptor protein serine/threonine kinase signaling pathway	biological_process	['Cav2']	FALSE	0.0296	0.617	[-0.0]	-0.0239	0.65	[-0.0]	-0.0126	0.683	[-0.0]	0.0117	0.14	[0.00061]	0.0159	0.639	[-0.0]	-0.00419	0.703	[-0.0]	125	1	0.452
GO:0007268	chemical synaptic transmission	biological_process	['Chrdl1', 'Pdlim4', 'Plat']	FALSE	0.0569	0.427	[-0.0, -0.0, -0.0]	-0.0428	0.51	[-0.0, -0.0, -0.0]	-0.00933	0.391	[-0.000336, -0.0, 0.000578]	-0.133	0.709	[-0.00202, -0.00172, -0.0]	0.191	0.148	[0.0025, 0.000749, -0.0]	0.0741	0.272	[-0.0, 0.00127, -0.0]	132	3	0.0264
GO:0007342	fusion of sperm to egg plasma membrane involved in single fertilization	biological_process	['Cd9']	TRUE	-0.0939	0.822	[-0.00258]	-0.337	0.923	[-0.00895]	1.59	0.0183	[0.0148]	-0.076	0.786	[-0.00121]	-0.279	0.914	[-0.00341]	-0.287	0.933	[-0.0024]	21	1	0.0994
GO:0007616	long-term memory	biological_process	['Ccnd2']	TRUE	0.0296	0.617	[-0.0]	0.00431	0.224	[0.000806]	-0.0434	0.792	[-0.000284]	-0.0177	0.621	[-0.0]	0.0816	0.124	[0.000759]	-0.00419	0.703	[-0.0]	43	1	0.189
GO:0008306	associative learning	biological_process	['Atp1a2']	FALSE	0.0296	0.617	[-0.0]	-0.0239	0.65	[-0.0]	-0.216	0.915	[-0.00188]	0.0493	0.104	[0.00139]	0.308	0.0575	[0.00338]	-0.181	0.907	[-0.0015]	120	1	0.439
GO:0008630	intrinsic apoptotic signaling pathway in response to DNA damage	biological_process	['Nupr1', 'Tnfrsf1a']	FALSE	0.0458	0.479	[-0.0, -0.0]	-0.0368	0.54	[-0.0, -0.0]	-0.0604	0.733	[-0.0, -0.000571]	-0.0222	0.468	[-0.0, -0.0]	0.0256	0.493	[-0.0, -0.0]	0.0784	0.222	[-0.0, 0.00106]	85	2	0.0642
GO:0009063	cellular amino acid catabolic process	biological_process	['Cdo1']	FALSE	-0.655	0.948	[-0.0143]	-0.607	0.954	[-0.0167]	-1.01	0.978	[-0.00925]	2.96	0.0086	[0.0619]	-0.208	0.897	[-0.00259]	-0.372	0.947	[-0.00312]	95	1	0.367
GO:0009072	aromatic amino acid family metabolic process	biological_process	['Cyp2d22']	FALSE	-0.133	0.845	[-0.00339]	-0.0271	0.676	[-9.19e-05]	-0.108	0.868	[-0.000881]	-0.167	0.868	[-0.0031]	0.436	0.0458	[0.00485]	-0.00419	0.703	[-0.0]	30	1	0.137
GO:0009117	nucleotide metabolic process	biological_process	['Aldh1l1', 'Aldh1l2', 'Atp1a2']	FALSE	-2.47	0.987	[-0.0162, -0.0272, -0.0472]	-0.899	0.95	[-0.0233, 0.0154, -0.0342]	-3.65	0.993	[-0.0114, -0.00185, -0.0456]	0.273	0.0927	[-0.013, 0.017, 0.00662]	7.11	0.002	[0.0443, -0.00109, 0.103]	-0.801	0.959	[-0.00218, -0.0, -0.0101]	480	3	0.403
GO:0009132	nucleoside diphosphate metabolic process	biological_process	['Entpd2']	FALSE	0.0296	0.617	[-0.0]	-0.0239	0.65	[-0.0]	-0.0126	0.683	[-0.0]	-0.0177	0.621	[-0.0]	0.0159	0.639	[-0.0]	-0.00419	0.703	[-0.0]	92	1	0.358
GO:0009141	nucleoside triphosphate metabolic process	biological_process	['Atp1a2']	FALSE	-2.23	0.988	[-0.0472]	-1.22	0.979	[-0.0342]	-4.95	0.997	[-0.0456]	0.301	0.0469	[0.00662]	8.93	0.0015	[0.103]	-1.19	0.983	[-0.0101]	212	1	0.639
GO:0009250	glucan biosynthetic process	biological_process	['Ppp1r3c']	FALSE	-0.0059	0.727	[-0.000741]	-0.0239	0.65	[-0.0]	-0.0872	0.849	[-0.000689]	-0.141	0.848	[-0.00255]	0.32	0.0564	[0.00351]	-0.00419	0.703	[-0.0]	20	1	0.0951
GO:0009256	10-formyltetrahydrofolate metabolic process	biological_process	['Aldh1l1', 'Aldh1l2']	TRUE	-0.604	0.922	[0.0055, -0.0245]	-0.126	0.764	[-0.0216, 0.018]	-0.803	0.962	[-0.00711, -0.00337]	-0.0567	0.629	[-0.0217, 0.0207]	1.9	0.0162	[0.0342, -0.00269]	-0.494	0.945	[-0.00514, -0.00121]	6	2	0.000611
GO:0009306	protein secretion	biological_process	['Ednrb']	FALSE	-0.126	0.841	[-0.00324]	-0.0679	0.789	[-0.00126]	-0.157	0.895	[-0.00133]	0.403	0.0398	[0.00873]	0.0159	0.639	[-0.0]	-0.00419	0.703	[-0.0]	127	1	0.457
GO:0009749	response to glucose	biological_process	['Aqp4', 'Slc39a14']	FALSE	0.0458	0.479	[-0.0, -0.0]	-0.0368	0.54	[-0.0, -0.0]	-0.0806	0.772	[-0.00028, -0.00056]	-0.00215	0.224	[-0.00225, 0.00283]	0.199	0.113	[0.00292, -0.0]	-0.00353	0.592	[-0.0, -0.0]	104	2	0.0902
GO:0009992	cellular water homeostasis	biological_process	['Aqp4']	TRUE	-0.337	0.907	[-0.00765]	-0.674	0.959	[-0.0186]	-0.639	0.966	[-0.00579]	-0.822	0.973	[-0.0167]	3.02	0.0075	[0.0347]	-0.401	0.951	[-0.00337]	9	1	0.0465
GO:0010507	negative regulation of autophagy	biological_process	['Nupr1']	FALSE	0.0296	0.617	[-0.0]	-0.0239	0.65	[-0.0]	-0.0126	0.683	[-0.0]	-0.0428	0.723	[-0.000522]	0.0455	0.161	[0.000342]	-0.00419	0.703	[-0.0]	75	1	0.304
GO:0010574	regulation of vascular endothelial growth factor production	biological_process	['Aqp4']	FALSE	-0.12	0.837	[-0.00313]	-0.495	0.944	[-0.0135]	-0.135	0.884	[-0.00113]	-0.134	0.843	[-0.00241]	1.12	0.0224	[0.0128]	-0.114	0.878	[-0.000929]	32	1	0.145
GO:0010594	regulation of endothelial cell migration	biological_process	['Emp2']	FALSE	0.0296	0.617	[-0.0]	-0.0239	0.65	[-0.0]	-0.0126	0.683	[-0.0]	-0.0177	0.621	[-0.0]	0.0231	0.216	[8.31e-05]	-0.00419	0.703	[-0.0]	175	1	0.569
GO:0010611	regulation of cardiac muscle hypertrophy	biological_process	['Tnfrsf1a']	FALSE	0.0296	0.617	[-0.0]	-0.0337	0.71	[-0.000283]	-0.0126	0.683	[-0.0]	-0.000288	0.166	[0.000361]	0.0159	0.639	[-0.0]	-0.00419	0.703	[-0.0]	75	1	0.304
GO:0010660	regulation of muscle cell apoptotic process	biological_process	['Cav1', 'Hspb6', 'Igfbp3', 'Nupr1']	FALSE	-0.00744	0.575	[-0.0, -0.0, -0.00303, -0.0]	-0.0275	0.427	[-0.00248, -0.0, 0.00365, -0.0]	-0.0533	0.621	[-0.0, -0.0, -0.000522, -0.0]	0.135	0.146	[0.00402, -0.0, 0.00277, -0.0]	-0.000678	0.554	[-0.0, -0.0, -0.000954, -0.0]	-0.0106	0.538	[-0.0, -0.0, -0.0, -0.0]	105	4	0.00179
GO:0010677	negative regulation of cellular carbohydrate metabolic process	biological_process	['Nupr1']	FALSE	0.0296	0.617	[-0.0]	-0.0239	0.65	[-0.0]	-0.0126	0.683	[-0.0]	-0.0177	0.621	[-0.0]	0.0781	0.127	[0.000719]	-0.00419	0.703	[-0.0]	49	1	0.212
GO:0010770	positive regulation of cell morphogenesis involved in differentiation	biological_process	['Myoc']	FALSE	0.0296	0.617	[-0.0]	-0.0239	0.65	[-0.0]	-0.0126	0.683	[-0.0]	-0.0177	0.621	[-0.0]	0.0159	0.639	[-0.0]	-0.00419	0.703	[-0.0]	103	1	0.391
GO:0010803	regulation of tumor necrosis factor-mediated signaling pathway	biological_process	['Tnfrsf1a']	FALSE	0.0296	0.617	[-0.0]	-0.0239	0.65	[-0.0]	-0.0126	0.683	[-0.0]	-0.00443	0.177	[0.000275]	0.0159	0.639	[-0.0]	-0.00419	0.703	[-0.0]	40	1	0.177
GO:0010829	negative regulation of glucose transmembrane transport	biological_process	['Pea15a']	FALSE	0.748	0.0372	[0.015]	-0.848	0.968	[-0.0236]	0.083	0.138	[0.000884]	-0.0642	0.768	[-0.000965]	0.0114	0.669	[-5.25e-05]	-0.133	0.888	[-0.00109]	26	1	0.121
GO:0010839	negative regulation of keratinocyte proliferation	biological_process	['Cd109']	TRUE	0.0296	0.617	[-0.0]	-0.0239	0.65	[-0.0]	-0.0126	0.683	[-0.0]	-0.0177	0.621	[-0.0]	0.0159	0.639	[-0.0]	-0.00419	0.703	[-0.0]	27	1	0.125
GO:0010906	regulation of glucose metabolic process	biological_process	['Igfbp3']	FALSE	-0.082	0.812	[-0.00233]	0.0373	0.183	[0.00175]	-0.0126	0.683	[-0.0]	0.0102	0.143	[0.000578]	0.0159	0.639	[-0.0]	-0.00419	0.703	[-0.0]	114	1	0.422
GO:0010975	regulation of neuron projection development	biological_process	['Gfap', 'Pmp22', 'Vim']	FALSE	0.0569	0.427	[-0.0, -0.0, -0.0]	-0.0428	0.51	[-0.0, -0.0, -0.0]	-0.0242	0.525	[-0.0, -0.0, -0.0]	-0.027	0.406	[-0.0, -0.0, -0.0]	0.0465	0.311	[0.000268, -0.0, -0.0]	-0.00793	0.553	[-0.0, -0.0, -0.0]	426	3	0.333
GO:0014013	regulation of gliogenesis	biological_process	['Gfap', 'Vim']	FALSE	0.0131	0.603	[-0.000956, -0.0]	-0.0368	0.54	[-0.0, -0.0]	-0.0176	0.564	[-0.0, -0.0]	-0.0222	0.468	[-0.0, -0.0]	0.172	0.123	[0.00246, -0.0]	-0.0636	0.776	[-0.000777, -0.0]	135	2	0.138
GO:0014041	regulation of neuron maturation	biological_process	['Ednrb']	FALSE	-0.0987	0.824	[-0.00268]	-0.0804	0.806	[-0.00162]	-0.263	0.927	[-0.00231]	0.401	0.0399	[0.00869]	0.0481	0.157	[0.000372]	-0.00419	0.703	[-0.0]	18	1	0.0864
GO:0014062	regulation of serotonin secretion	biological_process	['Lgals3']	TRUE	0.0296	0.617	[-0.0]	-0.0239	0.65	[-0.0]	-0.0126	0.683	[-0.0]	0.0206	0.129	[0.000795]	0.0159	0.639	[-0.0]	-0.00419	0.703	[-0.0]	10	1	0.051
GO:0014066	regulation of phosphatidylinositol 3-kinase signaling	biological_process	['Myoc']	FALSE	0.0296	0.617	[-0.0]	-0.0239	0.65	[-0.0]	-0.0126	0.683	[-0.0]	-0.0177	0.621	[-0.0]	0.0159	0.639	[-0.0]	-0.00419	0.703	[-0.0]	101	1	0.385
GO:0014733	regulation of skeletal muscle adaptation	biological_process	['Igfbp5']	FALSE	0.0822	0.156	[0.0011]	0.0156	0.206	[0.00113]	-0.186	0.905	[-0.0016]	-0.154	0.859	[-0.00283]	0.545	0.0393	[0.00612]	-0.317	0.939	[-0.00266]	15	1	0.0733
GO:0014741	negative regulation of muscle hypertrophy	biological_process	['Igfbp5', 'Tnfrsf1a']	FALSE	0.0458	0.479	[-0.0, -0.0]	-0.0577	0.644	[-0.000562, -0.000283]	-0.0176	0.564	[-0.0, -0.0]	-0.0242	0.49	[-0.00042, 0.000361]	0.0375	0.277	[0.000201, -0.0]	-0.00353	0.592	[-0.0, -0.0]	36	2	0.014
GO:0014745	negative regulation of muscle adaptation	biological_process	['Igfbp5']	FALSE	0.0296	0.617	[-0.0]	0.00605	0.221	[0.000856]	-0.0126	0.683	[-0.0]	-0.087	0.801	[-0.00144]	0.0941	0.116	[0.000903]	-0.00419	0.703	[-0.0]	13	1	0.0644
GO:0014911	positive regulation of smooth muscle cell migration	biological_process	['Igfbp5']	FALSE	0.0525	0.196	[0.000479]	-0.055	0.766	[-0.000891]	-0.0126	0.683	[-0.0]	-0.0177	0.621	[-0.0]	0.0159	0.639	[-0.0]	-0.00419	0.703	[-0.0]	64	1	0.266
GO:0014912	negative regulation of smooth muscle cell migration	biological_process	['Cav1', 'Igfbp3', 'Igfbp5']	FALSE	0.0569	0.427	[-0.0, -0.0, -0.0]	-0.0428	0.51	[-0.0, -0.0, -0.0]	-0.0414	0.615	[-0.000279, -0.0, -0.0]	-0.00605	0.258	[0.000742, -0.0, -0.0]	0.0762	0.243	[-0.0, -0.0, 0.000883]	-0.00793	0.553	[-0.0, -0.0, -0.0]	36	3	0.000831
GO:0015800	acidic amino acid transport	biological_process	['Kcnj10']	FALSE	-0.0729	0.806	[-0.00214]	-0.0871	0.813	[-0.00181]	0.113	0.124	[0.00116]	0.0685	0.0928	[0.00179]	0.0159	0.639	[-0.0]	-0.00419	0.703	[-0.0]	42	1	0.185
GO:0015804	neutral amino acid transport	biological_process	['Slc7a10']	FALSE	-0.0915	0.82	[-0.00253]	-0.0808	0.806	[-0.00163]	-0.259	0.926	[-0.00228]	0.0266	0.123	[0.000919]	0.648	0.0349	[0.00731]	-0.277	0.932	[-0.00232]	42	1	0.185
GO:0016055	Wnt signaling pathway	biological_process	['Fzd10', 'Myoc']	FALSE	-0.00824	0.647	[-0.0, -0.00158]	-0.0563	0.64	[-0.0, -0.000787]	0.00189	0.317	[-0.0, 0.00026]	0.000814	0.216	[-0.0, 0.000666]	0.102	0.167	[0.000182, 0.0011]	-0.0313	0.715	[-0.0, -0.00036]	39	2	0.0162
GO:0016071	mRNA metabolic process	biological_process	['Zfp36l1']	FALSE	-0.223	0.88	[-0.00528]	-0.237	0.9	[-0.00611]	-0.0917	0.854	[-0.000731]	0.541	0.0322	[0.0116]	0.0159	0.639	[-0.0]	0.11	0.135	[0.000967]	285	1	0.746
GO:0016098	monoterpenoid metabolic process	biological_process	['Cyp2d22']	TRUE	-0.101	0.826	[-0.00273]	0.111	0.136	[0.00387]	-0.15	0.892	[-0.00127]	-0.423	0.94	[-0.00841]	0.717	0.0321	[0.0081]	-0.158	0.899	[-0.00131]	10	1	0.051
GO:0016101	diterpenoid metabolic process	biological_process	['Cyp2d22']	FALSE	-0.00116	0.717	[-0.000642]	-0.0239	0.65	[-0.0]	-0.124	0.878	[-0.00103]	-0.231	0.897	[-0.00443]	0.461	0.0436	[0.00514]	-0.0349	0.802	[-0.000261]	70	1	0.287
GO:0016241	regulation of macroautophagy	biological_process	['Nupr1']	FALSE	0.0296	0.617	[-0.0]	-0.0239	0.65	[-0.0]	-0.0126	0.683	[-0.0]	-0.0428	0.723	[-0.000522]	0.0455	0.161	[0.000342]	-0.00419	0.703	[-0.0]	117	1	0.431
GO:0017015	regulation of transforming growth factor beta receptor signaling pathway	biological_process	['Cav1', 'Cav2', 'Cd109']	FALSE	0.0569	0.427	[-0.0, -0.0, -0.0]	-0.0428	0.51	[-0.0, -0.0, -0.0]	-0.0242	0.525	[-0.0, -0.0, -0.0]	0.027	0.199	[0.00191, -0.0, -0.0]	0.0335	0.434	[-0.0, -0.0, -0.0]	-0.00793	0.553	[-0.0, -0.0, -0.0]	140	3	0.0305
GO:0017157	regulation of exocytosis	biological_process	['Cbarp', 'Syt15']	FALSE	0.188	0.154	[0.00416, -0.0]	-0.131	0.77	[-0.0038, -0.0]	-0.0611	0.735	[-0.00058, -0.0]	-0.0547	0.623	[-0.000941, -0.0]	0.0256	0.493	[-0.0, -0.0]	-0.00353	0.592	[-0.0, -0.0]	255	2	0.345
GO:0018205	peptidyl-lysine modification	biological_process	['Pbxip1']	FALSE	-0.0193	0.749	[-0.00102]	-0.0239	0.65	[-0.0]	-1.13	0.98	[-0.0103]	-0.967	0.978	[-0.0197]	2.23	0.0109	[0.0256]	-0.0891	0.862	[-0.000721]	295	1	0.758
GO:0018212	peptidyl-tyrosine modification	biological_process	['Cav1']	FALSE	0.0296	0.617	[-0.0]	-0.0239	0.65	[-0.0]	-0.0126	0.683	[-0.0]	0.0922	0.0827	[0.00228]	0.0159	0.639	[-0.0]	-0.00419	0.703	[-0.0]	106	1	0.4
GO:0019065	receptor-mediated endocytosis of virus by host cell	biological_process	['Cav1', 'Cav2']	TRUE	0.0458	0.479	[-0.0, -0.0]	-0.184	0.819	[-0.00524, -0.000684]	-0.0839	0.777	[-0.000884, -0.0]	0.403	0.0593	[0.0102, 0.00213]	-0.0606	0.743	[-0.00145, -0.0]	-0.00353	0.592	[-0.0, -0.0]	20	2	0.00483
GO:0019229	regulation of vasoconstriction	biological_process	['Atp1a2', 'Cav1']	FALSE	-0.594	0.921	[-0.0187, -0.0]	-0.813	0.954	[-0.0294, -0.00191]	-2.43	0.988	[-0.0319, -0.000315]	0.629	0.0449	[0.0157, 0.00316]	4.37	0.0045	[0.0731, -0.0]	-1.25	0.979	[-0.0162, -0.0]	86	2	0.0655
GO:0019722	calcium-mediated signaling	biological_process	['Ednrb']	FALSE	-0.00949	0.734	[-0.000816]	-0.127	0.847	[-0.00296]	-0.488	0.956	[-0.00439]	0.219	0.0556	[0.00492]	0.455	0.0442	[0.00507]	-0.0253	0.782	[-0.000179]	138	1	0.485
GO:0019935	cyclic-nucleotide-mediated signaling	biological_process	['Ednrb']	FALSE	-1.42	0.978	[-0.0303]	-0.172	0.873	[-0.00423]	-1.28	0.983	[-0.0117]	1.49	0.0165	[0.0314]	1.36	0.0191	[0.0155]	-0.177	0.906	[-0.00147]	51	1	0.219
GO:0030003	cellular cation homeostasis	biological_process	['Atp1a2', 'Atp1a4', 'Atp1b2', 'Cav1', 'Cav2', 'Pygm', 'Slc39a14']	FALSE	-0.472	0.842	[-0.014, -0.0, -0.00148, -0.0, -0.0, -0.000189, -0.0149]	-1.49	0.967	[-0.118, -0.0, -0.00066, -0.0, -0.0, 0.000184, 0.0119]	-2.35	0.982	[-0.0503, -0.0, -0.00125, -0.0, -0.0, -0.0, -0.00559]	1.45	0.0453	[0.0679, -0.0, -0.00339, 0.00191, -0.0, -0.0, 0.0139]	4	0.0072	[0.118, -0.0, 0.00586, -0.0, -0.0, -0.0, 0.00121]	-0.867	0.947	[-0.0189, -0.0, -0.000865, -0.0, -0.0, -0.0, -0.000238]	395	7	0.00296
GO:0030032	lamellipodium assembly	biological_process	['Pmp22']	TRUE	0.0296	0.617	[-0.0]	-0.0591	0.775	[-0.00101]	-0.0126	0.683	[-0.0]	0.0204	0.129	[0.00079]	0.0835	0.122	[0.000781]	-0.00419	0.703	[-0.0]	40	1	0.177
GO:0030148	sphingolipid biosynthetic process	biological_process	['Vapa']	FALSE	0.0567	0.187	[0.000566]	-0.0832	0.809	[-0.0017]	0.103	0.128	[0.00107]	-0.00173	0.17	[0.000331]	0.0159	0.639	[-0.0]	-0.00419	0.703	[-0.0]	92	1	0.358
GO:0030149	sphingolipid catabolic process	biological_process	['Sgpl1']	FALSE	-0.192	0.869	[-0.00463]	0.157	0.118	[0.00518]	-0.0126	0.683	[-0.0]	-0.0177	0.621	[-0.0]	0.0159	0.639	[-0.0]	-0.00419	0.703	[-0.0]	30	1	0.137
GO:0030177	positive regulation of Wnt signaling pathway	biological_process	['Pbxip1']	FALSE	0.0296	0.617	[-0.0]	-0.0239	0.65	[-0.0]	-0.0126	0.683	[-0.0]	-0.313	0.921	[-0.00613]	0.358	0.0526	[0.00395]	-0.00419	0.703	[-0.0]	39	1	0.173
GO:0030193	regulation of blood coagulation	biological_process	['Anxa5', 'Cav1', 'Cd9', 'Plat']	FALSE	0.105	0.303	[0.000555, 0.000234, -0.0, 0.000847]	-0.118	0.669	[-0.000499, -0.0021, -0.0, -0.00139]	0.507	0.105	[-0.0, -0.000424, 0.00906, 0.00131]	-0.254	0.796	[-0.000504, 0.00393, -0.012, -0.000511]	0.0318	0.446	[-0.0, -0.00013, -0.0, -3.98e-05]	-0.0326	0.624	[-0.0, -0.0, -0.0, -0.000393]	71	4	0.000442
GO:0030202	heparin metabolic process	biological_process	['Ednrb']	FALSE	-0.398	0.919	[-0.00894]	-0.468	0.941	[-0.0127]	-0.787	0.972	[-0.00716]	1.53	0.0161	[0.0321]	0.49	0.042	[0.00548]	-0.286	0.933	[-0.00239]	11	1	0.0555
GO:0030217	T cell differentiation	biological_process	['Zfp36l1']	FALSE	-0.24	0.885	[-0.00564]	-0.205	0.889	[-0.00519]	-1.51	0.986	[-0.0138]	2.08	0.0127	[0.0435]	-0.0992	0.847	[-0.00133]	-0.00419	0.703	[-0.0]	161	1	0.539
GO:0030301	cholesterol transport	biological_process	['Cav1']	FALSE	-0.0614	0.795	[-0.0019]	-0.148	0.86	[-0.00356]	-0.207	0.912	[-0.0018]	0.695	0.028	[0.0148]	-0.219	0.9	[-0.00272]	-0.0317	0.796	[-0.000234]	70	1	0.287
GO:0030510	regulation of BMP signaling pathway	biological_process	['Cav1', 'Chrdl1']	FALSE	0.0458	0.479	[-0.0, -0.0]	-0.0368	0.54	[-0.0, -0.0]	-0.0617	0.736	[-0.000588, -0.0]	-0.0795	0.683	[0.00377, -0.00543]	0.274	0.0939	[-0.0, 0.00418]	-0.00353	0.592	[-0.0, -0.0]	104	2	0.0902
GO:0030518	intracellular steroid hormone receptor signaling pathway	biological_process	['Padi2']	FALSE	-0.312	0.904	[-0.00713]	-0.117	0.84	[-0.00267]	2.04	0.0131	[0.019]	-0.2	0.885	[-0.00379]	0.101	0.112	[0.000978]	-1.05	0.98	[-0.00888]	47	1	0.204
GO:0030913	paranodal junction assembly	biological_process	['Cd9', 'Pmp22']	TRUE	-0.0312	0.683	[-0.00225, -0.0]	-0.317	0.88	[-0.0113, -0.0]	0.393	0.0898	[0.00548, -0.0]	0.317	0.0691	[0.00983, -0.0]	-0.0567	0.738	[-0.00183, 0.000445]	-0.0728	0.789	[-0.000897, -0.0]	7	2	0.000783
GO:0031032	actomyosin structure organization	biological_process	['Flnc']	FALSE	0.0296	0.617	[-0.0]	-0.0239	0.65	[-0.0]	-0.0126	0.683	[-0.0]	-0.0177	0.621	[-0.0]	0.0159	0.639	[-0.0]	-0.00419	0.703	[-0.0]	114	1	0.422
GO:0031102	neuron projection regeneration	biological_process	['Gfap']	FALSE	0.0296	0.617	[-0.0]	-0.0239	0.65	[-0.0]	-0.0126	0.683	[-0.0]	-0.0177	0.621	[-0.0]	0.104	0.11	[0.00102]	-0.00419	0.703	[-0.0]	27	1	0.125
GO:0031109	microtubule polymerization or depolymerization	biological_process	['Cav1']	FALSE	0.0296	0.617	[-0.0]	-0.0239	0.65	[-0.0]	-0.0126	0.683	[-0.0]	0.0162	0.134	[0.000704]	0.0159	0.639	[-0.0]	-0.00419	0.703	[-0.0]	37	1	0.166
GO:0031400	negative regulation of protein modification process	biological_process	['Cav1', 'Cd109', 'Igfbp3']	FALSE	0.0612	0.362	[0.000157, -0.0, -0.0]	-0.0716	0.62	[-0.00142, -0.0, -0.0]	-0.0242	0.525	[-0.0, -0.0, -0.0]	0.059	0.169	[0.00304, -0.0, -0.0]	0.00246	0.572	[-0.000642, -0.0, -0.0]	-0.00793	0.553	[-0.0, -0.0, -0.0]	524	3	0.459
GO:0031401	positive regulation of protein modification process	biological_process	['Cav1', 'Cav2', 'Ccnd1', 'Ccnd2', 'Emp2', 'Fzd10', 'Gdf15', 'Gpnmb', 'Nupr1', 'Tnfrsf1a']	FALSE	0.0988	0.39	[-0.0, -0.0, -0.0, -0.0, -0.0, -0.0, -0.0, -0.0, -7.48e-05, -0.0]	-0.113	0.563	[-0.00307, -0.0, -0.0, -0.0, -0.0, -0.0, -0.0, -0.0, -2.2e-05, -0.0]	-0.0978	0.615	[-0.000755, -0.0, -0.000762, -0.0, -0.0, -0.0, -0.0, -0.0, -0.0, -0.0]	0.0902	0.233	[0.00603, -0.0, 0.0026, -0.0, -0.0, -0.0, -0.0, -0.0, -0.0, -0.0]	0.063	0.394	[-0.0, -0.0, -0.0, -0.0, -0.0, -0.0, -0.0, -0.0, -0.0, -0.0]	-0.0235	0.555	[-0.000271, -0.0, -0.0, -0.0, -0.0, -0.0, -0.0, -0.0, 5.38e-05, -0.0]	872	10	0.00866
GO:0031532	actin cytoskeleton reorganization	biological_process	['Pdlim4']	TRUE	0.0296	0.617	[-0.0]	-0.0239	0.65	[-0.0]	-0.0126	0.683	[-0.0]	-0.0177	0.621	[-0.0]	0.0946	0.116	[0.000909]	-0.00419	0.703	[-0.0]	64	1	0.266
GO:0031623	receptor internalization	biological_process	['Cav1', 'Cd9']	FALSE	-0.0557	0.714	[0.000343, -0.00331]	-0.127	0.765	[-0.00121, -0.00243]	0.72	0.0559	[-0.000367, 0.0102]	-0.141	0.776	[0.0027, -0.00613]	-0.115	0.8	[-0.00068, -0.00168]	-0.0176	0.673	[-0.0, -0.000182]	73	2	0.0494
GO:0031638	zymogen activation	biological_process	['Plat']	FALSE	0.207	0.0956	[0.00371]	-0.398	0.933	[-0.0107]	0.492	0.0532	[0.00466]	-0.0731	0.782	[-0.00115]	-0.0575	0.81	[-0.000849]	-0.00419	0.703	[-0.0]	86	1	0.34
GO:0032060	bleb assembly	biological_process	['Emp2', 'Pmp22', 'Prdx6']	TRUE	-0.762	0.928	[-0.00382, -0.0011, -0.0245]	-0.737	0.937	[-0.00488, -0.00537, -0.0239]	-0.332	0.892	[-0.000592, -0.000732, -0.00368]	-2.4	0.993	[-0.0117, -0.00164, -0.0706]	4.55	0.0046	[0.0129, 0.00562, 0.0749]	-0.18	0.844	[-0.0, -0.0, -0.00266]	11	3	3.6e-05
GO:0032273	positive regulation of protein polymerization	biological_process	['Cav1']	FALSE	0.0296	0.617	[-0.0]	-0.0239	0.65	[-0.0]	-0.0126	0.683	[-0.0]	0.0589	0.0985	[0.00159]	0.0159	0.639	[-0.0]	-0.00419	0.703	[-0.0]	92	1	0.358
GO:0032373	positive regulation of sterol transport	biological_process	['Cav1']	FALSE	0.11	0.136	[0.00169]	-0.277	0.911	[-0.00725]	-0.294	0.933	[-0.0026]	0.719	0.0272	[0.0153]	-0.194	0.892	[-0.00243]	-0.0531	0.827	[-0.000415]	46	1	0.201
GO:0032374	regulation of cholesterol transport	biological_process	['Cav1']	FALSE	0.11	0.136	[0.00169]	-0.277	0.911	[-0.00725]	-0.294	0.933	[-0.0026]	0.719	0.0272	[0.0153]	-0.194	0.892	[-0.00243]	-0.0531	0.827	[-0.000415]	72	1	0.294
GO:0032412	regulation of ion transmembrane transporter activity	biological_process	['Atp1a2', 'Atp1b2', 'Cav1', 'Cbarp', 'S100a1']	FALSE	0.0117	0.523	[-0.00273, -0.0, -0.0, -0.0, -0.0]	-0.121	0.64	[-0.00408, -0.0, -0.0, -0.0, -0.0]	-0.782	0.94	[-0.0154, -0.000355, -0.0, -0.0, -0.0]	0.0556	0.204	[0.0042, -0.0, -0.0, -0.0, -0.0]	1.01	0.0495	[0.0238, 0.00208, -0.0, -0.0, -0.0]	-0.234	0.839	[-0.0035, -0.000945, -0.0, -0.0, -0.0]	294	5	0.0138
GO:0032652	regulation of interleukin-1 production	biological_process	['Aqp4']	FALSE	0.0296	0.617	[-0.0]	-0.0822	0.808	[-0.00167]	-0.0126	0.683	[-0.0]	-0.192	0.882	[-0.00361]	0.342	0.0543	[0.00377]	-0.00419	0.703	[-0.0]	118	1	0.433
GO:0032675	regulation of interleukin-6 production	biological_process	['Aqp4', 'Tnfrsf1a']	FALSE	0.0458	0.479	[-0.0, -0.0]	-0.0797	0.698	[-0.00173, -0.0]	-0.0176	0.564	[-0.0, -0.0]	-0.0936	0.709	[-0.00207, -0.0]	0.197	0.114	[0.00288, -0.0]	-0.00353	0.592	[-0.0, -0.0]	63	2	0.0381
GO:0032868	response to insulin	biological_process	['Slc39a14', 'Zfp36l1']	FALSE	0.0458	0.479	[-0.0, -0.0]	-0.0368	0.54	[-0.0, -0.0]	-0.188	0.864	[-0.0, -0.00227]	0.277	0.0748	[0.00171, 0.00697]	0.0256	0.493	[-0.0, -0.0]	-0.00353	0.592	[-0.0, -0.0]	137	2	0.141
GO:0032885	regulation of polysaccharide biosynthetic process	biological_process	['Ppp1r3c']	FALSE	0.0296	0.617	[-0.0]	-0.0239	0.65	[-0.0]	-0.0126	0.683	[-0.0]	-0.118	0.831	[-0.00208]	0.187	0.0774	[0.00198]	-0.00419	0.703	[-0.0]	39	1	0.173
GO:0032945	negative regulation of mononuclear cell proliferation	biological_process	['Gpnmb']	FALSE	0.0296	0.617	[-0.0]	-0.0239	0.65	[-0.0]	-0.0126	0.683	[-0.0]	-0.0177	0.621	[-0.0]	0.0159	0.639	[-0.0]	-0.00419	0.703	[-0.0]	97	1	0.373
GO:0032946	positive regulation of mononuclear cell proliferation	biological_process	['Igfbp2']	FALSE	0.0296	0.617	[-0.0]	-0.0239	0.65	[-0.0]	-0.0126	0.683	[-0.0]	-0.0177	0.621	[-0.0]	0.0159	0.639	[-0.0]	-0.00419	0.703	[-0.0]	152	1	0.519
GO:0032956	regulation of actin cytoskeleton organization	biological_process	['Fzd10', 'Myoc', 'Pdlim4']	FALSE	0.0569	0.427	[-0.0, -0.0, -0.0]	-0.0428	0.51	[-0.0, -0.0, -0.0]	-0.0242	0.525	[-0.0, -0.0, -0.0]	-0.0457	0.505	[-0.0, -0.0, -0.000658]	0.105	0.205	[-0.0, 0.000344, 0.00113]	-0.00793	0.553	[-0.0, -0.0, -0.0]	374	3	0.266
GO:0032958	inositol phosphate biosynthetic process	biological_process	['Ip6k3']	TRUE	0.0296	0.617	[-0.0]	-0.0239	0.65	[-0.0]	-0.0126	0.683	[-0.0]	-0.0177	0.621	[-0.0]	0.0159	0.639	[-0.0]	-0.00419	0.703	[-0.0]	16	1	0.0777
GO:0033209	tumor necrosis factor-mediated signaling pathway	biological_process	['Eda2r', 'Tnfrsf1a']	FALSE	-0.0455	0.702	[-0.0, -0.00267]	-0.121	0.759	[-0.0, -0.0034]	-0.0176	0.564	[-0.0, -0.0]	0.0465	0.15	[0.00199, -0.0]	0.0957	0.172	[-0.0, 0.00118]	0.309	0.0944	[-0.0, 0.00405]	44	2	0.0201
GO:0033601	positive regulation of mammary gland epithelial cell proliferation	biological_process	['Ccnd1']	TRUE	0.0296	0.617	[-0.0]	-0.0239	0.65	[-0.0]	-0.0126	0.683	[-0.0]	0.0135	0.137	[0.000647]	0.0159	0.639	[-0.0]	-0.00419	0.703	[-0.0]	8	1	0.0419
GO:0033762	response to glucagon	biological_process	['Cdo1']	TRUE	-0.0652	0.799	[-0.00198]	-0.0239	0.65	[-0.0]	-0.62	0.965	[-0.00561]	1.15	0.0192	[0.0243]	-0.352	0.929	[-0.00425]	-0.163	0.901	[-0.00135]	7	1	0.0373
GO:0034111	negative regulation of homotypic cell-cell adhesion	biological_process	['Cd9']	FALSE	0.0296	0.617	[-0.0]	-0.0239	0.65	[-0.0]	0.968	0.0302	[0.00906]	-0.596	0.958	[-0.012]	0.0159	0.639	[-0.0]	-0.00419	0.703	[-0.0]	19	1	0.0908
GO:0034121	regulation of toll-like receptor signaling pathway	biological_process	['Cav1']	FALSE	0.0296	0.617	[-0.0]	-0.13	0.849	[-0.00303]	-0.0947	0.858	[-0.000758]	0.483	0.0351	[0.0104]	-0.254	0.91	[-0.00312]	-0.00419	0.703	[-0.0]	71	1	0.29
GO:0034312	diol biosynthetic process	biological_process	['Ephx1']	FALSE	0.0296	0.617	[-0.0]	-0.0239	0.65	[-0.0]	-0.0126	0.683	[-0.0]	-0.0177	0.621	[-0.0]	0.0572	0.146	[0.000477]	-0.00419	0.703	[-0.0]	22	1	0.104
GO:0034350	regulation of glial cell apoptotic process	biological_process	['Pmp22']	FALSE	-0.0351	0.77	[-0.00135]	-0.0752	0.799	[-0.00147]	-0.0126	0.683	[-0.0]	0.07	0.0918	[0.00182]	0.103	0.11	[0.00101]	-0.00419	0.703	[-0.0]	15	1	0.0733
GO:0034766	negative regulation of ion transmembrane transport	biological_process	['Atp1a2', 'Cav1', 'Cbarp']	FALSE	-0.0192	0.62	[-0.00273, -0.0, -0.0]	-0.126	0.715	[-0.00408, -0.0, -0.0]	-0.972	0.963	[-0.0154, -0.0, -0.0]	0.101	0.143	[0.0042, 0.00032, -0.0]	1.18	0.0342	[0.0238, -0.0, -0.0]	-0.234	0.872	[-0.0035, -0.0, -0.0]	118	3	0.0198
GO:0034767	positive regulation of ion transmembrane transport	biological_process	['Atp1b2', 'Cav1', 'S100a1']	FALSE	0.0569	0.427	[-0.0, -0.0, -0.0]	-0.0428	0.51	[-0.0, -0.0, -0.0]	-0.0687	0.693	[-0.000723, -0.0, -0.0]	-0.027	0.406	[-0.0, -0.0, -0.0]	0.162	0.162	[0.00265, -0.0, -0.0]	-0.0573	0.714	[-0.000765, -0.0, -0.0]	213	3	0.0833
GO:0035813	regulation of renal sodium excretion	biological_process	['Ednrb']	FALSE	-0.0978	0.824	[-0.00266]	-0.112	0.836	[-0.00251]	-0.816	0.973	[-0.00742]	0.362	0.0426	[0.00789]	0.959	0.0258	[0.0109]	-0.372	0.947	[-0.00312]	26	1	0.121
GO:0042255	ribosome assembly	biological_process	['Mpv17l2']	FALSE	0.0296	0.617	[-0.0]	-0.0913	0.818	[-0.00193]	-0.0126	0.683	[-0.0]	0.0194	0.131	[0.00077]	0.114	0.104	[0.00113]	0.0739	0.161	[0.000663]	18	1	0.0864
GO:0042310	vasoconstriction	biological_process	['Cav1', 'Ednrb']	FALSE	-0.701	0.932	[-0.00173, -0.0201]	-0.131	0.77	[-0.0, -0.00379]	-0.332	0.912	[-0.000289, -0.00391]	0.978	0.0334	[0.00467, 0.0243]	0.246	0.1	[-0.000784, 0.00449]	-0.0893	0.808	[-0.0, -0.00111]	41	2	0.0177
GO:0042311	vasodilation	biological_process	['Ednrb']	TRUE	-0.403	0.919	[-0.00903]	-1.08	0.976	[-0.0301]	-0.996	0.978	[-0.00909]	3.48	0.0078	[0.0727]	0.0861	0.12	[0.000811]	-0.774	0.972	[-0.00654]	53	1	0.227
GO:0042325	regulation of phosphorylation	biological_process	['Cav1', 'Cav2', 'Ccnd1', 'Ccnd2', 'Cd109', 'Emp2', 'Fzd10', 'Gdf15', 'Gpnmb', 'Igfbp3', 'Nupr1', 'Pmp22', 'Tnfrsf1a']	FALSE	0.115	0.389	[-0.0, -0.0, -0.0, -0.0, -0.0, -0.0, -0.0, -0.0, -0.0, -0.0, -0.0, -0.0, -0.0]	-0.0968	0.534	[-0.000601, -0.0, -0.0, -0.0, -0.0, -0.0, -0.0, -0.0, -0.0, -0.0, -0.0, -0.000245, -0.0]	-0.0771	0.574	[-0.0, -0.0, -0.000762, -0.0, -0.0, -0.0, -0.0, -0.0, -0.0, -0.0, -0.0, -0.000135, -0.0]	0.00627	0.307	[0.00164, -0.0, 0.0026, -0.0, -0.0, -0.0, -0.0, -0.0, -0.0, -0.0, -0.0, -0.0, -0.0]	0.0902	0.37	[-0.000204, -0.0, -0.0, -0.0, -0.0, -0.0, -0.0, -0.0, -0.0, -0.0, 0.000719, 0.000306, -0.0]	-0.0159	0.543	[-0.0, -0.0, -0.0, -0.0, -0.0, -0.0, -0.0, -0.0, -0.0, -0.0, -0.0, -0.0, -0.0]	1114	13	0.00235
GO:0042376	phylloquinone catabolic process	biological_process	['Cyp4f15']	TRUE	-0.378	0.915	[-0.00852]	-0.695	0.96	[-0.0192]	-1.06	0.979	[-0.00968]	-1.35	0.986	[-0.0277]	4.06	0.0052	[0.0467]	-0.393	0.95	[-0.0033]	6	1	0.0327
GO:0042401	cellular biogenic amine biosynthetic process	biological_process	['Cyp2d22', 'Sat1']	FALSE	-2.35	0.987	[-0.00476, -0.0654]	-0.586	0.932	[-0.00148, -0.0207]	-1.09	0.973	[-0.0025, -0.0118]	-1.07	0.975	[-0.00759, -0.0229]	4.54	0.0044	[0.013, 0.0629]	0.623	0.0518	[-0.00209, 0.0102]	38	2	0.0154
GO:0042439	ethanolamine-containing compound metabolic process	biological_process	['Abhd4']	FALSE	-0.228	0.881	[-0.00539]	-0.166	0.871	[-0.00407]	0.52	0.0508	[0.00492]	-0.13	0.841	[-0.00233]	0.235	0.068	[0.00253]	-0.0582	0.832	[-0.000459]	10	1	0.051
GO:0042632	cholesterol homeostasis	biological_process	['Cav1']	TRUE	0.0296	0.617	[-0.0]	-0.176	0.875	[-0.00435]	-0.109	0.869	[-0.000892]	0.319	0.0455	[0.00698]	0.0159	0.639	[-0.0]	-0.00419	0.703	[-0.0]	98	1	0.376
GO:0043065	positive regulation of apoptotic process	biological_process	['Cav1', 'Igfbp3', 'Nupr1', 'Pea15a', 'Tnfrsf1a']	FALSE	0.0475	0.455	[-0.000286, -0.00303, -0.000695, 0.00295, -0.0]	-0.07	0.541	[-0.00111, 0.00365, 0.00051, -0.00392, -0.0]	-0.143	0.745	[-0.00097, -0.000522, -5.82e-05, -0.000727, -0.000117]	0.16	0.15	[0.00621, 0.00277, -0.000309, -0.0, 0.000319]	0.000417	0.533	[-0.000651, -0.000954, 0.000451, -0.0, -0.0]	0.00811	0.457	[-0.0, -0.0, -0.0, -0.0, 0.000396]	334	5	0.0225
GO:0043066	negative regulation of apoptotic process	biological_process	['Cav1', 'Hspb6', 'Lgals3', 'Nupr1', 'Pea15a']	FALSE	0.0891	0.35	[-0.0, -0.0, -0.0, -0.000127, 0.000999]	-0.143	0.672	[-0.00357, -0.0, -0.0, -0.0, -0.00193]	-0.0416	0.562	[-0.000271, -0.0, -0.0, -0.0, -0.0]	0.122	0.166	[0.0066, -0.0, -0.0, -0.0, 0.000638]	0.0213	0.477	[-0.000693, -0.0, -0.0, 0.0001, -0.0]	-0.0181	0.561	[-0.000128, -0.0, -0.0, -0.0, -0.0]	500	5	0.0918
GO:0043266	regulation of potassium ion transport	biological_process	['Atp1b2', 'Cav1']	FALSE	0.0458	0.479	[-0.0, -0.0]	-0.0368	0.54	[-0.0, -0.0]	-0.0851	0.778	[-0.0009, -0.0]	-0.0222	0.468	[-0.0, -0.0]	0.21	0.11	[0.00311, -0.0]	-0.0924	0.811	[-0.00115, -0.0]	114	2	0.105
GO:0043408	regulation of MAPK cascade	biological_process	['Cav1', 'Fzd10', 'Myoc']	FALSE	0.0569	0.427	[-0.0, -0.0, -0.0]	-0.0428	0.51	[-0.0, -0.0, -0.0]	-0.0335	0.583	[-0.000151, -0.0, -0.0]	-0.0072	0.261	[0.000797, -0.0, -9.56e-05]	0.0413	0.332	[-0.0, -0.0, 0.00016]	-0.00793	0.553	[-0.0, -0.0, -0.0]	416	3	0.32
GO:0043471	regulation of cellular carbohydrate catabolic process	biological_process	['Ppp1r3c']	FALSE	-0.497	0.933	[-0.011]	-0.265	0.908	[-0.0069]	-0.193	0.908	[-0.00167]	-0.464	0.945	[-0.00927]	1.65	0.0151	[0.0189]	-0.197	0.912	[-0.00164]	15	1	0.0733
GO:0043484	regulation of RNA splicing	biological_process	['Prdx6']	FALSE	-0.069	0.803	[-0.00206]	-0.079	0.804	[-0.00158]	-0.363	0.944	[-0.00324]	-0.224	0.895	[-0.00429]	0.95	0.0259	[0.0108]	-0.295	0.935	[-0.00247]	190	1	0.599
GO:0043487	regulation of RNA stability	biological_process	['Vim', 'Zfp36l1']	FALSE	-0.265	0.849	[-0.000106, -0.00899]	-0.218	0.84	[-0.0, -0.00731]	-0.128	0.824	[-0.000135, -0.00134]	0.566	0.0483	[-0.000151, 0.0172]	0.0627	0.214	[0.000625, -0.0]	0.0921	0.206	[2.81e-05, 0.00121]	158	2	0.176
GO:0043523	regulation of neuron apoptotic process	biological_process	['Nupr1', 'Tnfrsf1a']	FALSE	0.0458	0.479	[-0.0, -0.0]	-0.0368	0.54	[-0.0, -0.0]	-0.0176	0.564	[-0.0, -0.0]	-0.0222	0.468	[-0.0, -0.0]	0.0256	0.493	[-0.0, -0.0]	-0.00353	0.592	[-0.0, -0.0]	129	2	0.128
GO:0043534	blood vessel endothelial cell migration	biological_process	['Emp2']	FALSE	-0.0149	0.742	[-0.00093]	-0.0951	0.822	[-0.00204]	-0.0868	0.849	[-0.000685]	-0.202	0.886	[-0.00382]	0.481	0.0429	[0.00538]	-0.00419	0.703	[-0.0]	39	1	0.173
GO:0043568	positive regulation of insulin-like growth factor receptor signaling pathway	biological_process	['Igfbp3', 'Igfbp5']	TRUE	0.0379	0.523	[-0.00197, 0.00174]	-0.0531	0.63	[0.00154, -0.0022]	-0.122	0.819	[-0.000505, -0.000883]	-0.309	0.882	[0.0026, -0.0109]	0.53	0.0599	[-0.000421, 0.0089]	-0.116	0.834	[-0.0, -0.00146]	11	2	0.00168
GO:0043569	negative regulation of insulin-like growth factor receptor signaling pathway	biological_process	['Igfbp5']	TRUE	0.0463	0.208	[0.00035]	-0.046	0.747	[-0.000633]	-0.0126	0.683	[-0.0]	-0.299	0.917	[-0.00583]	0.352	0.0534	[0.00389]	-0.00419	0.703	[-0.0]	9	1	0.0465
GO:0043649	dicarboxylic acid catabolic process	biological_process	['Aldh1l1', 'Aldh1l2']	FALSE	-0.0448	0.701	[0.00205, -0.0047]	-0.0271	0.376	[-0.00129, 0.00168]	-0.243	0.888	[-0.00197, -0.00104]	-0.0363	0.558	[-0.0079, 0.00749]	0.477	0.0644	[0.0076, -0.0]	-0.197	0.882	[-0.00151, -0.001]	15	2	0.00289
GO:0044828	negative regulation by host of viral genome replication	biological_process	['Vapa']	TRUE	0.24	0.0869	[0.00439]	-0.558	0.949	[-0.0153]	0.413	0.0613	[0.00393]	0.156	0.0661	[0.0036]	-0.138	0.87	[-0.00178]	0.0808	0.155	[0.000722]	8	1	0.0419
GO:0044829	positive regulation by host of viral genome replication	biological_process	['Vapa']	TRUE	0.542	0.0495	[0.0107]	-0.89	0.97	[-0.0248]	1.36	0.0217	[0.0127]	-0.0702	0.777	[-0.00109]	-0.759	0.964	[-0.00896]	0.17	0.106	[0.00148]	8	1	0.0419
GO:0044854	plasma membrane raft assembly	biological_process	['Cav1', 'Cav2', 'Emp2']	TRUE	0.061	0.364	[0.000859, -0.0, -0.000712]	-0.177	0.772	[-0.00276, -0.00067, -0.00316]	-0.0242	0.525	[-0.0, -0.0, -0.0]	0.1	0.143	[0.00404, 0.00143, -0.000963]	0.211	0.139	[-0.000435, -0.0, 0.00411]	-0.00793	0.553	[-0.0, -0.0, -0.0]	6	3	8.46e-06
GO:0045019	negative regulation of nitric oxide biosynthetic process	biological_process	['Cav1']	TRUE	-0.0307	0.764	[-0.00126]	-0.179	0.876	[-0.00444]	-0.0668	0.829	[-0.0005]	0.536	0.0325	[0.0115]	-0.173	0.885	[-0.00218]	-0.00419	0.703	[-0.0]	20	1	0.0951
GO:0045055	regulated exocytosis	biological_process	['Syt15']	FALSE	0.0296	0.617	[-0.0]	-0.0239	0.65	[-0.0]	-0.0126	0.683	[-0.0]	-0.0177	0.621	[-0.0]	0.0159	0.639	[-0.0]	-0.00419	0.703	[-0.0]	131	1	0.468
GO:0045109	intermediate filament organization	biological_process	['Gfap', 'Vim']	FALSE	-0.0233	0.671	[-0.00202, -0.0]	-0.0831	0.705	[-0.00187, -0.0]	-0.0176	0.564	[-0.0, -0.0]	-0.124	0.755	[-0.00295, -0.0]	0.485	0.0635	[0.00773, -0.0]	-0.255	0.905	[-0.00326, -0.0]	74	2	0.0506
GO:0045616	regulation of keratinocyte differentiation	biological_process	['Cd109', 'Zfp36l1']	FALSE	-0.000374	0.632	[-0.0, -0.00135]	-0.15	0.789	[-0.0, -0.00456]	-0.254	0.892	[-0.0, -0.00315]	0.389	0.0606	[-0.0, 0.0119]	0.0256	0.493	[-0.0, -0.0]	0.076	0.224	[-0.0, 0.00103]	33	2	0.012
GO:0045619	regulation of lymphocyte differentiation	biological_process	['Zfp36l1']	FALSE	-0.0212	0.751	[-0.00106]	-0.101	0.827	[-0.00221]	-0.364	0.944	[-0.00325]	0.498	0.0343	[0.0107]	0.0514	0.153	[0.00041]	-0.00419	0.703	[-0.0]	224	1	0.66
GO:0045638	negative regulation of myeloid cell differentiation	biological_process	['Zfp36l1']	FALSE	-0.27	0.893	[-0.00625]	-0.228	0.897	[-0.00584]	-0.784	0.972	[-0.00713]	1.26	0.0184	[0.0265]	0.0159	0.639	[-0.0]	0.118	0.13	[0.00104]	92	1	0.358
GO:0045639	positive regulation of myeloid cell differentiation	biological_process	['Zfp36l1']	FALSE	-0.126	0.841	[-0.00324]	-0.195	0.883	[-0.00489]	-0.457	0.953	[-0.00411]	0.398	0.0401	[0.00863]	0.0638	0.139	[0.000553]	0.708	0.0353	[0.00605]	113	1	0.42
GO:0045646	regulation of erythrocyte differentiation	biological_process	['Zfp36l1']	FALSE	-0.27	0.893	[-0.00625]	-0.228	0.897	[-0.00584]	-0.784	0.972	[-0.00713]	1.26	0.0184	[0.0265]	0.0159	0.639	[-0.0]	0.118	0.13	[0.00104]	51	1	0.219
GO:0045732	positive regulation of protein catabolic process	biological_process	['Cav1', 'Nupr1']	FALSE	0.0458	0.479	[-0.0, -0.0]	-0.0769	0.692	[-0.00162, -0.0]	-0.0176	0.564	[-0.0, -0.0]	0.0634	0.138	[0.00248, -0.0]	0.0256	0.493	[-0.0, -0.0]	-0.00353	0.592	[-0.0, -0.0]	200	2	0.249
GO:0045745	positive regulation of G protein-coupled receptor signaling pathway	biological_process	['Slc39a14']	TRUE	-0.0714	0.805	[-0.00211]	-0.0239	0.65	[-0.0]	-0.0126	0.683	[-0.0]	0.166	0.0644	[0.00381]	0.0159	0.639	[-0.0]	-0.0398	0.81	[-0.000302]	32	1	0.145
GO:0045766	positive regulation of angiogenesis	biological_process	['S100a1']	FALSE	0.0296	0.617	[-0.0]	-0.0475	0.75	[-0.000678]	-0.0406	0.787	[-0.000258]	0.0917	0.0828	[0.00227]	0.0159	0.639	[-0.0]	-0.0433	0.815	[-0.000332]	22	1	0.104
GO:0045806	negative regulation of endocytosis	biological_process	['Cav1', 'Lgals3']	FALSE	0.0807	0.249	[0.00102, -0.0]	-0.0943	0.724	[-0.00232, -0.0]	-0.0641	0.741	[-0.00062, -0.0]	0.0469	0.15	[0.002, -0.0]	0.0256	0.493	[-0.0, -0.0]	-0.00353	0.592	[-0.0, -0.0]	50	2	0.0253
GO:0045807	positive regulation of endocytosis	biological_process	['Cav1']	FALSE	0.0443	0.213	[0.000308]	-0.0665	0.786	[-0.00122]	-0.0323	0.767	[-0.000182]	0.0637	0.0956	[0.00169]	0.0159	0.639	[-0.0]	-0.00419	0.703	[-0.0]	128	1	0.46
GO:0045815	epigenetic maintenance of chromatin in transcription-competent conformation	biological_process	['Padi2']	TRUE	-0.205	0.874	[-0.0049]	-0.255	0.905	[-0.00662]	1.98	0.014	[0.0184]	-0.557	0.955	[-0.0112]	-0.336	0.926	[-0.00407]	0.0513	0.181	[0.000471]	18	1	0.0864
GO:0045822	negative regulation of heart contraction	biological_process	['Atp1a2']	FALSE	-0.55	0.939	[-0.0121]	-0.454	0.94	[-0.0123]	-0.741	0.97	[-0.00673]	0.369	0.0422	[0.00802]	1.66	0.015	[0.019]	-0.293	0.934	[-0.00245]	28	1	0.129
GO:0045861	negative regulation of proteolysis	biological_process	['Cd109', 'Plat']	FALSE	0.562	0.0697	[-0.0, 0.0151]	-0.746	0.949	[-0.0, -0.0286]	0.192	0.14	[-0.0, 0.00279]	-0.0664	0.655	[-0.0, -0.00128]	0.0256	0.493	[-0.0, -0.0]	-0.0265	0.703	[-0.0, -0.000297]	361	2	0.517
GO:0045862	positive regulation of proteolysis	biological_process	['Cav1', 'Nupr1']	FALSE	0.0458	0.479	[-0.0, -0.0]	-0.0769	0.692	[-0.00162, -0.0]	-0.0176	0.564	[-0.0, -0.0]	0.0634	0.138	[0.00248, -0.0]	0.0256	0.493	[-0.0, -0.0]	-0.00353	0.592	[-0.0, -0.0]	358	2	0.512
GO:0045932	negative regulation of muscle contraction	biological_process	['Atp1a2']	FALSE	-2.9	0.992	[-0.0612]	-2.7	0.992	[-0.0767]	-1.14	0.98	[-0.0104]	2.55	0.0103	[0.0533]	5.28	0.0035	[0.0608]	-0.596	0.965	[-0.00503]	30	1	0.137
GO:0045936	negative regulation of phosphate metabolic process	biological_process	['Cav1', 'Cd109', 'Igfbp3', 'Nupr1']	FALSE	0.0656	0.406	[-0.0, -0.0, -0.0, -0.0]	-0.0608	0.549	[-0.000722, -0.0, -0.0, -0.0]	-0.0253	0.511	[-0.0, -0.0, -0.0, -0.0]	0.017	0.23	[0.00197, -0.0, -0.0, -0.0]	0.0585	0.312	[-0.000245, -0.0, -0.0, 0.000719]	-0.0106	0.538	[-0.0, -0.0, -0.0, -0.0]	447	4	0.166
GO:0045937	positive regulation of phosphate metabolic process	biological_process	['Cav2', 'Ccnd1', 'Ccnd2', 'Emp2', 'Fzd10', 'Gdf15', 'Gpnmb', 'Tnfrsf1a']	FALSE	0.0883	0.391	[-0.0, -0.0, -0.0, -0.0, -0.0, -0.0, -0.0, -0.0]	-0.0705	0.513	[-0.0, -0.0, -0.0, -0.0, -0.0, -0.0, -0.0, -0.0]	-0.0689	0.584	[-0.0, -0.000762, -0.0, -0.0, -0.0, -0.0, -0.0, -0.0]	0.00353	0.287	[-0.0, 0.0026, -0.0, -0.0, -0.0, -0.0, -0.0, -0.0]	0.0561	0.394	[-0.0, -0.0, -0.0, -0.0, -0.0, -0.0, -0.0, -0.0]	-0.0146	0.537	[-0.0, -0.0, -0.0, -0.0, -0.0, -0.0, -0.0, -0.0]	749	8	0.0268
GO:0046324	regulation of glucose import	biological_process	['Pea15a']	FALSE	0.748	0.0372	[0.015]	-0.848	0.968	[-0.0236]	0.083	0.138	[0.000884]	-0.0642	0.768	[-0.000965]	0.0114	0.669	[-5.25e-05]	-0.133	0.888	[-0.00109]	69	1	0.284
GO:0046337	phosphatidylethanolamine metabolic process	biological_process	['Abhd4']	FALSE	0.0296	0.617	[-0.0]	-0.0517	0.759	[-0.000798]	0.0593	0.153	[0.000665]	-0.0177	0.621	[-0.0]	0.0575	0.145	[0.000481]	-0.0407	0.812	[-0.00031]	26	1	0.121
GO:0046425	regulation of receptor signaling pathway via JAK-STAT	biological_process	['Cav1']	FALSE	0.0296	0.617	[-0.0]	-0.0239	0.65	[-0.0]	-0.0126	0.683	[-0.0]	0.0671	0.0934	[0.00176]	0.0159	0.639	[-0.0]	-0.00419	0.703	[-0.0]	89	1	0.349
GO:0046473	phosphatidic acid metabolic process	biological_process	['Abhd4']	FALSE	0.0296	0.617	[-0.0]	-0.0239	0.65	[-0.0]	-0.0126	0.683	[-0.0]	-0.0177	0.621	[-0.0]	0.0159	0.639	[-0.0]	-0.00419	0.703	[-0.0]	25	1	0.116
GO:0046474	glycerophospholipid biosynthetic process	biological_process	['Abhd4', 'Ip6k3']	FALSE	0.0458	0.479	[-0.0, -0.0]	-0.0368	0.54	[-0.0, -0.0]	-0.0176	0.564	[-0.0, -0.0]	-0.0222	0.468	[-0.0, -0.0]	0.0256	0.493	[-0.0, -0.0]	-0.00353	0.592	[-0.0, -0.0]	159	2	0.178
GO:0046475	glycerophospholipid catabolic process	biological_process	['Prdx6']	FALSE	-0.0494	0.784	[-0.00165]	-0.0239	0.65	[-0.0]	-0.0126	0.683	[-0.0]	-0.0687	0.774	[-0.00106]	0.228	0.0689	[0.00245]	-0.0607	0.835	[-0.00048]	32	1	0.145
GO:0046488	phosphatidylinositol metabolic process	biological_process	['Ip6k3']	FALSE	0.0296	0.617	[-0.0]	-0.0239	0.65	[-0.0]	-0.0126	0.683	[-0.0]	-0.0177	0.621	[-0.0]	0.0159	0.639	[-0.0]	-0.00419	0.703	[-0.0]	143	1	0.497
GO:0046655	folic acid metabolic process	biological_process	['Aldh1l1', 'Aldh1l2']	TRUE	-1.1	0.96	[-0.00578, -0.0278]	-0.356	0.89	[-0.0286, 0.0157]	-0.938	0.968	[-0.00912, -0.00316]	0.299	0.0715	[-0.0167, 0.026]	2.48	0.0123	[0.0445, -0.00318]	-0.445	0.939	[-0.00438, -0.00134]	8	2	0.000976
GO:0046824	positive regulation of nucleocytoplasmic transport	biological_process	['Tnfrsf1a']	FALSE	0.0296	0.617	[-0.0]	-0.0239	0.65	[-0.0]	-0.0126	0.683	[-0.0]	-0.0177	0.621	[-0.0]	0.0159	0.639	[-0.0]	-0.00419	0.703	[-0.0]	74	1	0.301
GO:0046879	hormone secretion	biological_process	['Dio2']	FALSE	-0.00738	0.73	[-0.000772]	-0.0342	0.712	[-0.000297]	-0.0268	0.752	[-0.000131]	-0.052	0.744	[-0.000712]	0.349	0.0537	[0.00385]	-0.214	0.917	[-0.00178]	111	1	0.414
GO:0046883	regulation of hormone secretion	biological_process	['Anxa5', 'Igfbp3']	FALSE	0.0458	0.479	[-0.0, -0.0]	-0.0368	0.54	[-0.0, -0.0]	-0.0176	0.564	[-0.0, -0.0]	-0.0119	0.258	[-0.0, 0.000298]	0.0256	0.493	[-0.0, -0.0]	-0.00353	0.592	[-0.0, -0.0]	308	2	0.434
GO:0046942	carboxylic acid transport	biological_process	['Gfap', 'Kcnj10', 'Slc7a10']	FALSE	-0.0498	0.663	[-0.0, -0.00214, -0.00169]	-0.102	0.68	[-0.0, -0.00181, -0.00108]	-0.0464	0.633	[-0.0, 0.00116, -0.00152]	0.0409	0.184	[-0.0, 0.00179, 0.000613]	0.324	0.106	[0.00113, -0.0, 0.00487]	-0.108	0.786	[-0.0, -0.0, -0.00155]	228	3	0.0971
GO:0048015	phosphatidylinositol-mediated signaling	biological_process	['Zfp36l1']	FALSE	-0.0144	0.741	[-0.000918]	-0.0818	0.808	[-0.00166]	-0.199	0.91	[-0.00172]	0.387	0.0406	[0.00841]	0.0159	0.639	[-0.0]	-0.00419	0.703	[-0.0]	81	1	0.324
GO:0048167	regulation of synaptic plasticity	biological_process	['Chrdl1', 'Kcnj10']	FALSE	0.0458	0.479	[-0.0, -0.0]	-0.0368	0.54	[-0.0, -0.0]	-0.0176	0.564	[-0.0, -0.0]	-0.0222	0.468	[-0.0, -0.0]	0.0428	0.258	[0.00029, -0.0]	-0.00353	0.592	[-0.0, -0.0]	200	2	0.249
GO:0048246	macrophage chemotaxis	biological_process	['Ednrb', 'Lgals3']	TRUE	0.0458	0.479	[-0.0, -0.0]	-0.0868	0.712	[-0.00202, -0.0]	-0.172	0.855	[-0.00206, -0.0]	0.183	0.0919	[0.00593, -0.0]	0.0736	0.198	[0.000808, -0.0]	-0.00353	0.592	[-0.0, -0.0]	15	2	0.00289
GO:0048548	regulation of pinocytosis	biological_process	['Cav1']	FALSE	0.0714	0.168	[0.000874]	-0.0763	0.801	[-0.0015]	-0.0126	0.683	[-0.0]	0.00978	0.144	[0.00057]	0.0159	0.639	[-0.0]	-0.00419	0.703	[-0.0]	13	1	0.0644
GO:0050433	regulation of catecholamine secretion	biological_process	['Syt15']	FALSE	0.0296	0.617	[-0.0]	-0.0239	0.65	[-0.0]	-0.0126	0.683	[-0.0]	-0.0177	0.621	[-0.0]	0.0159	0.639	[-0.0]	-0.00419	0.703	[-0.0]	68	1	0.28
GO:0050658	RNA transport	biological_process	['Zfp36l1']	FALSE	-0.164	0.859	[-0.00405]	-0.548	0.948	[-0.015]	-0.589	0.963	[-0.00533]	2.39	0.0107	[0.0499]	-0.901	0.971	[-0.0106]	-0.1	0.87	[-0.000816]	147	1	0.507
GO:0050670	regulation of lymphocyte proliferation	biological_process	['Gpnmb', 'Igfbp2', 'Lgals3']	FALSE	0.0569	0.427	[-0.0, -0.0, -0.0]	-0.0428	0.51	[-0.0, -0.0, -0.0]	-0.0242	0.525	[-0.0, -0.0, -0.0]	-0.027	0.406	[-0.0, -0.0, -0.0]	0.0335	0.434	[-0.0, -0.0, -0.0]	-0.00793	0.553	[-0.0, -0.0, -0.0]	254	3	0.123
GO:0050729	positive regulation of inflammatory response	biological_process	['Nupr1']	FALSE	0.0296	0.617	[-0.0]	-0.0239	0.65	[-0.0]	-0.0126	0.683	[-0.0]	-0.0938	0.808	[-0.00158]	0.0998	0.112	[0.00097]	-0.00419	0.703	[-0.0]	47	1	0.204
GO:0050769	positive regulation of neurogenesis	biological_process	['Gfap', 'Vim']	FALSE	0.0131	0.603	[-0.000956, -0.0]	-0.0368	0.54	[-0.0, -0.0]	-0.0176	0.564	[-0.0, -0.0]	-0.0222	0.468	[-0.0, -0.0]	0.172	0.123	[0.00246, -0.0]	-0.0636	0.776	[-0.000777, -0.0]	305	2	0.429
GO:0050856	regulation of T cell receptor signaling pathway	biological_process	['Lgals3']	FALSE	0.0296	0.617	[-0.0]	-0.0239	0.65	[-0.0]	-0.0126	0.683	[-0.0]	-0.0177	0.621	[-0.0]	0.0159	0.639	[-0.0]	-0.00419	0.703	[-0.0]	48	1	0.208
GO:0050858	negative regulation of antigen receptor-mediated signaling pathway	biological_process	['Lgals3']	FALSE	0.0296	0.617	[-0.0]	-0.0239	0.65	[-0.0]	-0.0126	0.683	[-0.0]	-0.0177	0.621	[-0.0]	0.0159	0.639	[-0.0]	-0.00419	0.703	[-0.0]	31	1	0.141
GO:0050863	regulation of T cell activation	biological_process	['Cav1', 'Gpnmb', 'Igfbp2', 'Lgals3']	FALSE	0.0656	0.406	[-0.0, -0.0, -0.0, -0.0]	-0.0732	0.584	[-0.00143, -0.0, -0.0, -0.0]	-0.0765	0.675	[-0.000955, -0.0, -0.0, -0.0]	0.0773	0.175	[0.00443, -0.0, -0.0, -0.0]	0.0389	0.409	[-0.0, -0.0, -0.0, -0.0]	-0.0106	0.538	[-0.0, -0.0, -0.0, -0.0]	386	4	0.114
GO:0050864	regulation of B cell activation	biological_process	['Zfp36l1']	FALSE	-0.0212	0.751	[-0.00106]	-0.101	0.827	[-0.00221]	-0.364	0.944	[-0.00325]	0.498	0.0343	[0.0107]	0.0514	0.153	[0.00041]	-0.00419	0.703	[-0.0]	143	1	0.497
GO:0051000	positive regulation of nitric-oxide synthase activity	biological_process	['S100a1']	TRUE	-0.187	0.866	[-0.00452]	-0.391	0.932	[-0.0105]	-0.141	0.887	[-0.00119]	1.04	0.0209	[0.022]	-0.104	0.85	[-0.00139]	-0.108	0.875	[-0.000881]	18	1	0.0864
GO:0051001	negative regulation of nitric-oxide synthase activity	biological_process	['Cav1']	TRUE	-0.113	0.833	[-0.00298]	-0.162	0.868	[-0.00396]	-0.128	0.881	[-0.00107]	0.734	0.0271	[0.0156]	-0.182	0.888	[-0.00229]	-0.137	0.889	[-0.00113]	10	1	0.051
GO:0051054	positive regulation of DNA metabolic process	biological_process	['Igfbp3']	FALSE	-0.381	0.916	[-0.00858]	0.107	0.138	[0.00375]	-0.0585	0.819	[-0.000424]	0.263	0.051	[0.00583]	0.0159	0.639	[-0.0]	-0.00419	0.703	[-0.0]	328	1	0.794
GO:0051056	regulation of small GTPase mediated signal transduction	biological_process	['Myoc']	FALSE	0.0296	0.617	[-0.0]	-0.0239	0.65	[-0.0]	-0.0126	0.683	[-0.0]	-0.0177	0.621	[-0.0]	0.0159	0.639	[-0.0]	-0.00419	0.703	[-0.0]	238	1	0.682
GO:0051154	negative regulation of striated muscle cell differentiation	biological_process	['Ccnd2']	FALSE	0.052	0.196	[0.000468]	0.106	0.138	[0.00373]	-0.126	0.879	[-0.00105]	-0.118	0.831	[-0.00208]	0.0846	0.121	[0.000794]	-0.00419	0.703	[-0.0]	41	1	0.181
GO:0051223	regulation of protein transport	biological_process	['Anxa5', 'Tnfrsf1a']	FALSE	0.0458	0.479	[-0.0, -0.0]	-0.0368	0.54	[-0.0, -0.0]	-0.0176	0.564	[-0.0, -0.0]	-0.0222	0.468	[-0.0, -0.0]	0.0256	0.493	[-0.0, -0.0]	-0.00353	0.592	[-0.0, -0.0]	558	2	0.749
GO:0051250	negative regulation of lymphocyte activation	biological_process	['Gpnmb', 'Lgals3']	FALSE	0.0458	0.479	[-0.0, -0.0]	-0.0368	0.54	[-0.0, -0.0]	-0.0176	0.564	[-0.0, -0.0]	-0.0222	0.468	[-0.0, -0.0]	0.0256	0.493	[-0.0, -0.0]	-0.00353	0.592	[-0.0, -0.0]	172	2	0.2
GO:0051251	positive regulation of lymphocyte activation	biological_process	['Cav1', 'Igfbp2']	FALSE	0.0458	0.479	[-0.0, -0.0]	-0.0722	0.683	[-0.00143, -0.0]	-0.0892	0.783	[-0.000955, -0.0]	0.131	0.106	[0.00443, -0.0]	0.0256	0.493	[-0.0, -0.0]	-0.00353	0.592	[-0.0, -0.0]	334	2	0.476
GO:0051254	positive regulation of RNA metabolic process	biological_process	['Prdx6', 'Zfp36l1']	FALSE	-0.332	0.872	[-0.00206, -0.00899]	-0.257	0.859	[-0.00158, -0.00731]	-0.361	0.918	[-0.00324, -0.00134]	0.423	0.0579	[-0.00429, 0.0172]	0.667	0.0501	[0.0108, -0.0]	-0.101	0.82	[-0.00247, 0.00121]	400	2	0.572
GO:0051260	protein homooligomerization	biological_process	['Aqp4']	FALSE	-0.19	0.868	[-0.00459]	-0.155	0.864	[-0.00376]	-0.554	0.961	[-0.005]	-1.16	0.983	[-0.0238]	2.59	0.0088	[0.0298]	-0.519	0.96	[-0.00437]	68	1	0.28
GO:0051262	protein tetramerization	biological_process	['Aqp4']	FALSE	-0.19	0.868	[-0.00459]	-0.155	0.864	[-0.00376]	-0.554	0.961	[-0.005]	-1.16	0.983	[-0.0238]	2.59	0.0088	[0.0298]	-0.519	0.96	[-0.00437]	85	1	0.336
GO:0051384	response to glucocorticoid	biological_process	['Cdo1', 'Eif4ebp1', 'Zfp36l1']	FALSE	0.00868	0.571	[-0.00173, -0.0, -0.0]	-0.0678	0.609	[-0.0, -0.0, -0.00123]	-0.274	0.872	[-0.00182, -0.0, -0.00223]	0.479	0.067	[0.0108, -0.0, 0.0071]	-0.0226	0.634	[-0.00116, -0.0, -0.0]	-0.068	0.733	[-0.00093, -0.0, -0.0]	83	3	0.00793
GO:0051403	stress-activated MAPK cascade	biological_process	['Zfp36l1']	FALSE	-0.0997	0.825	[-0.0027]	-0.305	0.917	[-0.00805]	-0.31	0.936	[-0.00275]	0.869	0.0237	[0.0184]	-0.0276	0.771	[-0.000503]	-0.042	0.814	[-0.000321]	72	1	0.294
GO:0051494	negative regulation of cytoskeleton organization	biological_process	['Myoc']	FALSE	0.0296	0.617	[-0.0]	-0.0239	0.65	[-0.0]	-0.0126	0.683	[-0.0]	-0.0177	0.621	[-0.0]	0.0754	0.128	[0.000688]	-0.00419	0.703	[-0.0]	173	1	0.565
GO:0051495	positive regulation of cytoskeleton organization	biological_process	['Cav1', 'Myoc', 'Pdlim4']	FALSE	0.0569	0.427	[-0.0, -0.0, -0.0]	-0.0428	0.51	[-0.0, -0.0, -0.0]	-0.0242	0.525	[-0.0, -0.0, -0.0]	-0.000679	0.244	[0.00159, -0.0, -0.000658]	0.0882	0.226	[-0.0, -0.0, 0.00113]	-0.00793	0.553	[-0.0, -0.0, -0.0]	204	3	0.0755
GO:0051893	regulation of focal adhesion assembly	biological_process	['Myoc']	FALSE	0.0296	0.617	[-0.0]	-0.0239	0.65	[-0.0]	-0.0126	0.683	[-0.0]	-0.0177	0.621	[-0.0]	0.0159	0.639	[-0.0]	-0.00419	0.703	[-0.0]	64	1	0.266
GO:0051924	regulation of calcium ion transport	biological_process	['Atp1a2', 'Cav1', 'Cbarp', 'Lgals3', 'S100a1']	FALSE	-0.00964	0.557	[-0.00372, -0.0, -0.0, -0.0, -0.0]	-0.122	0.642	[-0.00416, -0.0, -0.0, -0.0, -0.0]	-0.922	0.949	[-0.0187, -0.0, -0.0, -0.0, -0.0]	0.124	0.165	[0.00701, 0.00032, -0.0, -0.0, -0.0]	1.02	0.0488	[0.0261, -0.0, -0.0, -0.0, -0.0]	-0.155	0.787	[-0.00287, -0.0, -0.0, -0.0, -0.0]	297	5	0.0144
GO:0051930	regulation of sensory perception of pain	biological_process	['Ednrb', 'Kcnj10']	FALSE	-0.209	0.826	[-0.00252, -0.00493]	-0.166	0.805	[-0.0018, -0.0034]	0.178	0.147	[-0.003, 0.00561]	0.203	0.0872	[0.00794, -0.00142]	0.345	0.0804	[0.00336, 0.00202]	-0.245	0.901	[-0.00154, -0.00158]	60	2	0.035
GO:0052547	regulation of peptidase activity	biological_process	['Cav1', 'Cd109']	FALSE	0.069	0.271	[0.000679, -0.0]	-0.108	0.743	[-0.00286, -0.0]	-0.0176	0.564	[-0.0, -0.0]	0.15	0.0999	[0.005, -0.0]	-0.0179	0.668	[-0.000731, -0.0]	-0.0575	0.767	[-0.000699, -0.0]	446	2	0.632
GO:0055021	regulation of cardiac muscle tissue growth	biological_process	['Ccnd2']	FALSE	0.0296	0.617	[-0.0]	0.00473	0.223	[0.000818]	-0.0126	0.683	[-0.0]	-0.0177	0.621	[-0.0]	0.0159	0.639	[-0.0]	-0.00419	0.703	[-0.0]	83	1	0.33
GO:0055065	metal ion homeostasis	biological_process	['Atp1a2', 'Atp1a4', 'Atp1b2', 'Cav1', 'Cav2', 'Ednrb', 'Kcnj10', 'Pygm', 'Slc39a14']	FALSE	-0.494	0.835	[-0.014, -0.0, -0.00148, -0.0, -0.0, -0.00553, -0.000676, -0.000189, -0.0149]	-1.54	0.966	[-0.118, -0.0, -0.00066, -0.0, -0.0, -0.0103, -0.00722, 0.000184, 0.0119]	-2.21	0.979	[-0.0503, -0.0, -0.00125, -0.0, -0.0, -0.00765, 0.00418, -0.0, -0.00559]	1.95	0.0379	[0.0679, -0.0, -0.00339, 0.00191, -0.0, 0.0379, 0.00312, -0.0, 0.0139]	3.6	0.0089	[0.118, -0.0, 0.00586, -0.0, -0.0, -0.00119, 0.00323, -0.0, 0.00121]	-0.942	0.949	[-0.0189, -0.0, -0.000865, -0.0, -0.0, -0.00143, -0.00343, -0.0, -0.000238]	411	9	0.000164
GO:0055067	monovalent inorganic cation homeostasis	biological_process	['Atp1a2', 'Atp1a4', 'Atp1b2', 'Ednrb', 'Kcnj10']	FALSE	-0.426	0.845	[-0.014, -0.0, -0.00148, -0.00694, -0.000676]	-2.24	0.985	[-0.118, -0.0, -0.00066, -0.0121, -0.00722]	-2.73	0.987	[-0.0503, -0.0, -0.00125, -0.00912, 0.00418]	2.4	0.024	[0.0679, -0.0, -0.00339, 0.0441, 0.00312]	4.77	0.0051	[0.118, -0.0, 0.00586, -0.000442, 0.00323]	-1.27	0.971	[-0.0189, -0.0, -0.000865, -0.00186, -0.00343]	151	5	0.000874
GO:0060271	cilium assembly	biological_process	['Kcnj10']	FALSE	-0.125	0.84	[-0.00323]	-0.398	0.933	[-0.0107]	0.0136	0.202	[0.000243]	0.126	0.0727	[0.00298]	0.725	0.032	[0.0082]	-0.262	0.928	[-0.00219]	93	1	0.361
GO:0060295	regulation of cilium movement involved in cell motility	biological_process	['Anxa5']	FALSE	0.151	0.116	[0.00254]	-0.186	0.88	[-0.00465]	-0.0126	0.683	[-0.0]	-0.101	0.815	[-0.00173]	0.155	0.0872	[0.00161]	-0.00419	0.703	[-0.0]	31	1	0.141
GO:0060421	positive regulation of heart growth	biological_process	['Ccnd2']	FALSE	0.0296	0.617	[-0.0]	0.00473	0.223	[0.000818]	-0.0126	0.683	[-0.0]	-0.0177	0.621	[-0.0]	0.0159	0.639	[-0.0]	-0.00419	0.703	[-0.0]	49	1	0.212
GO:0060544	regulation of necroptotic process	biological_process	['Cav1']	FALSE	0.0296	0.617	[-0.0]	-0.2	0.886	[-0.00504]	-0.15	0.892	[-0.00127]	0.551	0.0318	[0.0118]	-0.144	0.873	[-0.00185]	-0.00419	0.703	[-0.0]	22	1	0.104
GO:0061045	negative regulation of wound healing	biological_process	['Anxa5', 'Cd109', 'Cd9']	FALSE	0.0723	0.326	[0.000555, -0.0, -0.0]	-0.0529	0.561	[-0.000499, -0.0, -0.0]	0.534	0.0884	[-0.0, -0.0, 0.00906]	-0.381	0.882	[-0.000504, -0.0, -0.012]	0.0335	0.434	[-0.0, -0.0, -0.0]	-0.00793	0.553	[-0.0, -0.0, -0.0]	71	3	0.00523
GO:0061337	cardiac conduction	biological_process	['Cav1']	FALSE	0.0296	0.617	[-0.0]	-0.0239	0.65	[-0.0]	-0.0856	0.848	[-0.000674]	0.166	0.0644	[0.00381]	0.0159	0.639	[-0.0]	-0.00419	0.703	[-0.0]	49	1	0.212
GO:0061564	axon development	biological_process	['Pmp22']	FALSE	0.0296	0.617	[-0.0]	-0.053	0.762	[-0.000834]	-0.0126	0.683	[-0.0]	0.0178	0.133	[0.000737]	0.0159	0.639	[-0.0]	-0.00419	0.703	[-0.0]	38	1	0.169
GO:0062099	negative regulation of programmed necrotic cell death	biological_process	['Cav1', 'Nupr1']	FALSE	0.0458	0.479	[-0.0, -0.0]	-0.162	0.801	[-0.00504, -0.0]	-0.113	0.811	[-0.00127, -0.0]	0.385	0.061	[0.0118, -0.0]	-0.0432	0.717	[-0.00185, 0.000692]	-0.00353	0.592	[-0.0, -0.0]	18	2	0.004
GO:0062208	positive regulation of pattern recognition receptor signaling pathway	biological_process	['Cav1']	FALSE	0.0296	0.617	[-0.0]	-0.13	0.849	[-0.00303]	-0.0947	0.858	[-0.000758]	0.483	0.0351	[0.0104]	-0.254	0.91	[-0.00312]	-0.00419	0.703	[-0.0]	45	1	0.197
GO:0070099	regulation of chemokine-mediated signaling pathway	biological_process	['Padi2']	TRUE	-0.842	0.96	[-0.0182]	-0.506	0.945	[-0.0138]	2.83	0.0085	[0.0263]	-0.528	0.952	[-0.0106]	0.218	0.071	[0.00233]	-0.157	0.898	[-0.0013]	8	1	0.0419
GO:0070295	renal water absorption	biological_process	['Aqp4']	TRUE	-0.16	0.857	[-0.00396]	-0.611	0.955	[-0.0168]	-0.9	0.975	[-0.0082]	-0.562	0.955	[-0.0113]	2.53	0.009	[0.029]	-0.117	0.88	[-0.000958]	6	1	0.0327
GO:0070371	ERK1 and ERK2 cascade	biological_process	['Zfp36l1']	TRUE	-0.169	0.861	[-0.00415]	-0.0457	0.746	[-0.000624]	-0.331	0.939	[-0.00294]	0.979	0.0218	[0.0207]	-0.406	0.937	[-0.00488]	-0.0844	0.858	[-0.000681]	58	1	0.245
GO:0070507	regulation of microtubule cytoskeleton organization	biological_process	['Cav1']	FALSE	0.0296	0.617	[-0.0]	-0.0239	0.65	[-0.0]	-0.0126	0.683	[-0.0]	0.0589	0.0985	[0.00159]	0.0159	0.639	[-0.0]	-0.00419	0.703	[-0.0]	161	1	0.539
GO:0070613	regulation of protein processing	biological_process	['Plat']	FALSE	0.752	0.037	[0.0151]	-1.02	0.974	[-0.0286]	0.289	0.076	[0.00279]	-0.0793	0.791	[-0.00128]	0.0159	0.639	[-0.0]	-0.0392	0.809	[-0.000297]	72	1	0.294
GO:0070873	regulation of glycogen metabolic process	biological_process	['Ppp1r3c']	FALSE	-0.234	0.884	[-0.00551]	-0.144	0.857	[-0.00345]	-0.103	0.864	[-0.000834]	-0.291	0.916	[-0.00567]	0.916	0.0268	[0.0104]	-0.101	0.87	[-0.00082]	37	1	0.166
GO:0071225	cellular response to muramyl dipeptide	biological_process	['Vim']	TRUE	0.0296	0.617	[-0.0]	-0.0239	0.65	[-0.0]	-0.0126	0.683	[-0.0]	-0.0177	0.621	[-0.0]	0.0159	0.639	[-0.0]	-0.00419	0.703	[-0.0]	9	1	0.0465
GO:0071320	cellular response to cAMP	biological_process	['Igfbp5', 'Zfp36l1']	TRUE	0.0458	0.479	[-0.0, -0.0]	-0.0368	0.54	[-0.0, -0.0]	-0.154	0.844	[-0.0, -0.00182]	0.182	0.0922	[-0.0, 0.00591]	0.106	0.163	[0.00135, -0.0]	-0.00353	0.592	[-0.0, -0.0]	39	2	0.0162
GO:0071331	cellular response to hexose stimulus	biological_process	['Aqp4', 'Slc39a14']	FALSE	0.0458	0.479	[-0.0, -0.0]	-0.0368	0.54	[-0.0, -0.0]	-0.0806	0.772	[-0.00028, -0.00056]	-0.00215	0.224	[-0.00225, 0.00283]	0.199	0.113	[0.00292, -0.0]	-0.00353	0.592	[-0.0, -0.0]	58	2	0.033
GO:0071360	cellular response to exogenous dsRNA	biological_process	['Cav1']	TRUE	0.0296	0.617	[-0.0]	-0.0239	0.65	[-0.0]	-0.0576	0.818	[-0.000415]	0.153	0.0665	[0.00354]	0.0159	0.639	[-0.0]	-0.00419	0.703	[-0.0]	17	1	0.0821
GO:0071375	cellular response to peptide hormone stimulus	biological_process	['Anxa5', 'Cav1', 'Slc39a14', 'Zfp36l1']	FALSE	0.0656	0.406	[-0.0, -0.0, -0.0, -0.0]	-0.0481	0.501	[-0.0, -0.0, -0.0, -0.0]	-0.158	0.782	[-0.0, -0.000207, -0.0, -0.00227]	0.224	0.118	[-0.0, 0.00171, 0.00171, 0.00697]	0.0389	0.409	[-0.0, -0.0, -0.0, -0.0]	-0.0106	0.538	[-0.0, -0.0, -0.0, -0.0]	132	4	0.00399
GO:0071384	cellular response to corticosteroid stimulus	biological_process	['Eif4ebp1', 'Zfp36l1']	FALSE	0.0458	0.479	[-0.0, -0.0]	-0.0673	0.67	[-0.0, -0.00123]	-0.185	0.863	[-0.0, -0.00223]	0.223	0.0837	[-0.0, 0.0071]	0.0256	0.493	[-0.0, -0.0]	-0.00353	0.592	[-0.0, -0.0]	50	2	0.0253
GO:0071397	cellular response to cholesterol	biological_process	['Mlc1']	TRUE	0.0296	0.617	[-0.0]	-0.0239	0.65	[-0.0]	-0.0126	0.683	[-0.0]	-0.0957	0.809	[-0.00162]	0.129	0.0965	[0.00131]	-0.00419	0.703	[-0.0]	20	1	0.0951
GO:0071481	cellular response to X-ray	biological_process	['Ccnd2']	TRUE	-0.329	0.906	[-0.00749]	0.5	0.0578	[0.015]	-0.703	0.969	[-0.00638]	-1.35	0.986	[-0.0276]	2.2	0.0111	[0.0253]	-0.399	0.951	[-0.00335]	9	1	0.0465
GO:0071621	granulocyte chemotaxis	biological_process	['Lgals3']	FALSE	0.0296	0.617	[-0.0]	-0.0239	0.65	[-0.0]	-0.0126	0.683	[-0.0]	-0.0177	0.621	[-0.0]	0.0159	0.639	[-0.0]	-0.00419	0.703	[-0.0]	84	1	0.333
GO:0071675	regulation of mononuclear cell migration	biological_process	['Lgals3', 'Padi2']	FALSE	0.0516	0.325	[-0.0, 0.00017]	-0.0158	0.34	[-0.0, 0.000845]	0.193	0.14	[-0.0, 0.00281]	-0.0409	0.577	[-0.0, -0.000543]	0.0429	0.258	[-0.0, 0.000291]	-0.16	0.864	[-0.0, -0.00203]	121	2	0.116
GO:0071806	protein transmembrane transport	biological_process	['Ednrb']	FALSE	-0.229	0.881	[-0.0054]	-0.139	0.855	[-0.0033]	-0.162	0.897	[-0.00138]	0.488	0.035	[0.0105]	0.0627	0.14	[0.000541]	-0.00419	0.703	[-0.0]	57	1	0.241
GO:0072112	podocyte differentiation	biological_process	['Ednrb']	TRUE	-0.323	0.906	[-0.00737]	-0.758	0.963	[-0.021]	-2.03	0.989	[-0.0186]	3.53	0.0078	[0.0736]	0.0508	0.154	[0.000403]	-0.203	0.914	[-0.00169]	10	1	0.051
GO:0072329	monocarboxylic acid catabolic process	biological_process	['Aldh1l2', 'Cyp4f15']	FALSE	-0.227	0.834	[-0.00798, -0.0]	0.121	0.185	[0.00638, -0.0]	-0.0176	0.564	[-0.0, -0.0]	0.027	0.171	[0.00233, -0.000905]	0.0945	0.174	[-0.0, 0.00116]	-0.00353	0.592	[-0.0, -0.0]	109	2	0.0975
GO:0072332	intrinsic apoptotic signaling pathway by p53 class mediator	biological_process	['Eda2r', 'Nupr1']	FALSE	0.0458	0.479	[-0.0, -0.0]	-0.0368	0.54	[-0.0, -0.0]	-0.0176	0.564	[-0.0, -0.0]	-0.0222	0.468	[-0.0, -0.0]	0.0256	0.493	[-0.0, -0.0]	-0.00353	0.592	[-0.0, -0.0]	60	2	0.035
GO:0072507	divalent inorganic cation homeostasis	biological_process	['Cav1', 'Cav2', 'Pygm', 'Slc39a14']	FALSE	-0.496	0.875	[-0.0, -0.0, -0.000189, -0.0231]	0.244	0.181	[-0.0, -0.0, 0.000184, 0.0164]	-0.62	0.931	[-0.0, -0.0, -0.0, -0.0111]	0.715	0.062	[0.00191, -0.0, -0.0, 0.0285]	0.121	0.218	[-0.0, -0.0, -0.0, 0.00197]	-0.0373	0.636	[-0.0, -0.0, -0.0, -0.000477]	268	4	0.0404
GO:0072578	neurotransmitter-gated ion channel clustering	biological_process	['Chrdl1']	FALSE	0.0296	0.617	[-0.0]	-0.0239	0.65	[-0.0]	-0.0513	0.807	[-0.000357]	-0.0177	0.621	[-0.0]	0.121	0.0996	[0.00122]	-0.00419	0.703	[-0.0]	15	1	0.0733
GO:0072677	eosinophil migration	biological_process	['Lgals3']	FALSE	0.0296	0.617	[-0.0]	-0.0239	0.65	[-0.0]	-0.0126	0.683	[-0.0]	-0.0177	0.621	[-0.0]	0.0159	0.639	[-0.0]	-0.00419	0.703	[-0.0]	19	1	0.0908
GO:0090100	positive regulation of transmembrane receptor protein serine/threonine kinase signaling pathway	biological_process	['Gdf15']	FALSE	0.0296	0.617	[-0.0]	-0.0239	0.65	[-0.0]	-0.0126	0.683	[-0.0]	-0.0177	0.621	[-0.0]	0.0159	0.639	[-0.0]	-0.00419	0.703	[-0.0]	121	1	0.441
GO:0090101	negative regulation of transmembrane receptor protein serine/threonine kinase signaling pathway	biological_process	['Cav1', 'Cav2', 'Cd109', 'Chrdl1']	FALSE	0.0656	0.406	[-0.0, -0.0, -0.0, -0.0]	-0.0481	0.501	[-0.0, -0.0, -0.0, -0.0]	-0.0411	0.583	[-0.000294, -0.0, -0.0, -0.0]	-0.0949	0.588	[0.00284, -0.0, -0.0, -0.00543]	0.212	0.161	[-0.0, -0.0, -0.0, 0.00418]	-0.0106	0.538	[-0.0, -0.0, -0.0, -0.0]	147	4	0.00577
GO:0090303	positive regulation of wound healing	biological_process	['Plat']	FALSE	0.0701	0.169	[0.000847]	-0.0724	0.796	[-0.00139]	0.129	0.117	[0.00131]	-0.0423	0.722	[-0.000511]	0.0125	0.662	[-3.98e-05]	-0.0505	0.824	[-0.000393]	61	1	0.256
GO:0090330	regulation of platelet aggregation	biological_process	['Cd9']	FALSE	0.0296	0.617	[-0.0]	-0.0239	0.65	[-0.0]	0.968	0.0302	[0.00906]	-0.596	0.958	[-0.012]	0.0159	0.639	[-0.0]	-0.00419	0.703	[-0.0]	30	1	0.137
GO:0090350	negative regulation of cellular organofluorine metabolic process	biological_process	['Cyp2d22']	TRUE	-1.2	0.973	[-0.0256]	0.243	0.0922	[0.00765]	-0.148	0.891	[-0.00125]	-0.0392	0.715	[-0.000447]	3.53	0.0063	[0.0406]	-3.17	0.995	[-0.0269]	8	1	0.0419
GO:0098662	inorganic cation transmembrane transport	biological_process	['Atp1a2', 'Atp1a4', 'Atp1b2', 'Ednrb', 'Kcnj10', 'Slc39a14']	FALSE	-0.182	0.717	[-0.0126, -0.0, -0.0, -0.0, -0.0, -0.000589]	-0.173	0.686	[-0.00641, -0.0, -0.0, -0.00028, -0.0, -0.00104]	-0.821	0.937	[-0.015, -0.0, -0.000216, -0.00203, -0.0, -0.00085]	0.217	0.145	[0.00555, -0.0, -0.0, 0.00462, -0.0, 0.00256]	1.27	0.0416	[0.034, -0.0, 0.000348, 0.000449, -0.0, 0.00081]	-0.402	0.889	[-0.00835, -0.0, -0.0, -0.0, -0.0, -0.000121]	466	6	0.0246
GO:0099587	inorganic ion import across plasma membrane	biological_process	['Atp1a2', 'Atp1a4', 'Atp1b2', 'Kcnj10', 'Slc39a14']	FALSE	0.011	0.524	[-0.00119, -0.0, -0.0, -0.0, -0.00157]	-0.0673	0.535	[-0.000695, -0.0, -0.0, -0.0, -0.0]	-0.368	0.875	[-0.00689, -0.0, -0.0, -0.0, -0.000205]	0.0539	0.206	[0.00265, -0.0, -0.0, -0.0, 0.00147]	0.487	0.103	[0.0117, -0.0, -0.0, -0.0, 0.000189]	-0.171	0.8	[-0.00318, -0.0, -0.0, -0.0, -0.0]	95	5	0.000112
GO:0120032	regulation of plasma membrane bounded cell projection assembly	biological_process	['Cav1']	FALSE	0.0296	0.617	[-0.0]	-0.0721	0.795	[-0.00138]	-0.0294	0.759	[-0.000155]	0.227	0.0545	[0.00508]	-0.105	0.85	[-0.0014]	-0.00419	0.703	[-0.0]	207	1	0.63
GO:0140448	signaling receptor ligand precursor processing	biological_process	['Pcsk6']	FALSE	-0.152	0.854	[-0.00379]	-0.331	0.923	[-0.0088]	0.042	0.168	[0.000505]	0.613	0.0302	[0.0131]	0.0159	0.639	[-0.0]	-0.0987	0.869	[-0.000803]	27	1	0.125
GO:0150077	regulation of neuroinflammatory response	biological_process	['Nupr1']	FALSE	0.0296	0.617	[-0.0]	-0.0239	0.65	[-0.0]	-0.0126	0.683	[-0.0]	-0.0938	0.808	[-0.00158]	0.0998	0.112	[0.00097]	-0.00419	0.703	[-0.0]	30	1	0.137
GO:1900024	regulation of substrate adhesion-dependent cell spreading	biological_process	['Myoc']	FALSE	0.0296	0.617	[-0.0]	-0.0239	0.65	[-0.0]	-0.0126	0.683	[-0.0]	-0.0177	0.621	[-0.0]	0.0159	0.639	[-0.0]	-0.00419	0.703	[-0.0]	59	1	0.249
GO:1900147	regulation of Schwann cell migration	biological_process	['Vim']	TRUE	0.0296	0.617	[-0.0]	-0.0239	0.65	[-0.0]	-0.0126	0.683	[-0.0]	-0.0177	0.621	[-0.0]	0.0159	0.639	[-0.0]	-0.00419	0.703	[-0.0]	10	1	0.051
GO:1900182	positive regulation of protein localization to nucleus	biological_process	['Cav2', 'Tnfrsf1a']	FALSE	0.0458	0.479	[-0.0, -0.0]	-0.0368	0.54	[-0.0, -0.0]	-0.0176	0.564	[-0.0, -0.0]	-0.0222	0.468	[-0.0, -0.0]	0.0256	0.493	[-0.0, -0.0]	-0.00353	0.592	[-0.0, -0.0]	92	2	0.0735
GO:1901292	nucleoside phosphate catabolic process	biological_process	['Entpd2']	FALSE	0.0296	0.617	[-0.0]	-0.0239	0.65	[-0.0]	-0.0126	0.683	[-0.0]	-0.0177	0.621	[-0.0]	0.0159	0.639	[-0.0]	-0.00419	0.703	[-0.0]	76	1	0.307
GO:1901550	regulation of endothelial cell development	biological_process	['Tnfrsf1a']	FALSE	0.0296	0.617	[-0.0]	-0.0239	0.65	[-0.0]	-0.0126	0.683	[-0.0]	-0.0177	0.621	[-0.0]	0.0159	0.639	[-0.0]	-0.00419	0.703	[-0.0]	19	1	0.0908
GO:1901605	alpha-amino acid metabolic process	biological_process	['Cdo1', 'Cyp2d22']	FALSE	-0.573	0.918	[-0.0147, -0.00339]	-0.253	0.857	[-0.00865, -9.19e-05]	-0.515	0.942	[-0.00576, -0.000881]	1.67	0.0214	[0.0521, -0.0031]	0.103	0.165	[-0.00354, 0.00485]	-0.421	0.936	[-0.00541, -0.0]	176	2	0.207
GO:1901741	positive regulation of myoblast fusion	biological_process	['Gdf15']	TRUE	0.0296	0.617	[-0.0]	-0.0239	0.65	[-0.0]	-0.0126	0.683	[-0.0]	-0.0177	0.621	[-0.0]	0.0159	0.639	[-0.0]	-0.00419	0.703	[-0.0]	19	1	0.0908
GO:1901857	positive regulation of cellular respiration	biological_process	['Nupr1']	FALSE	-0.13	0.843	[-0.00333]	0.0638	0.162	[0.00251]	-0.0126	0.683	[-0.0]	-0.0345	0.701	[-0.000349]	0.0395	0.17	[0.000273]	0.0701	0.163	[0.000631]	27	1	0.125
GO:1901988	negative regulation of cell cycle phase transition	biological_process	['Ccnd1', 'Gpnmb', 'Zfp36l1']	FALSE	-0.0156	0.615	[-0.0, -0.0, -0.0026]	-0.266	0.83	[-0.00314, -0.0, -0.00785]	-0.268	0.87	[-0.000926, -0.0, -0.00303]	0.547	0.0619	[0.00661, -0.0, 0.0137]	0.0769	0.242	[-0.0, -0.0, 0.000897]	0.0812	0.262	[-0.0, -0.0, 0.00138]	230	3	0.099
GO:1901989	positive regulation of cell cycle phase transition	biological_process	['Ccnd1', 'Ccnd2']	FALSE	-0.0349	0.688	[-0.00236, -0.0]	-0.00234	0.311	[-0.00325, 0.00464]	-0.104	0.801	[-0.000796, -0.000355]	0.224	0.0833	[0.0101, -0.00296]	-0.00116	0.625	[-0.00158, 0.00113]	-0.0275	0.706	[-0.0, -0.00031]	120	2	0.114
GO:1901990	regulation of mitotic cell cycle phase transition	biological_process	['Ccnd1', 'Ccnd2', 'Gpnmb', 'Zfp36l1']	FALSE	-0.0352	0.615	[-0.00158, -0.0, -0.0, -0.0026]	-0.161	0.724	[-0.00321, 0.00464, -0.0, -0.00785]	-0.251	0.842	[-0.000839, -0.000355, -0.0, -0.00303]	0.452	0.0821	[0.00895, -0.00296, -0.0, 0.0137]	0.0794	0.27	[-0.00105, 0.00113, -0.0, 0.000897]	0.0492	0.344	[-0.0, -0.00031, -0.0, 0.00138]	342	4	0.0822
GO:1902106	negative regulation of leukocyte differentiation	biological_process	['Tmem176a', 'Tmem176b']	FALSE	0.0458	0.479	[-0.0, -0.0]	-0.0368	0.54	[-0.0, -0.0]	-0.0423	0.689	[-0.0, -0.000329]	0.0258	0.172	[9.04e-05, 0.0013]	0.0256	0.493	[-0.0, -0.0]	-0.00353	0.592	[-0.0, -0.0]	113	2	0.103
GO:1902107	positive regulation of leukocyte differentiation	biological_process	['Zfp36l1']	FALSE	-0.126	0.841	[-0.00324]	-0.195	0.883	[-0.00489]	-0.457	0.953	[-0.00411]	0.398	0.0401	[0.00863]	0.0638	0.139	[0.000553]	0.708	0.0353	[0.00605]	210	1	0.636
GO:1902116	negative regulation of organelle assembly	biological_process	['Nupr1']	FALSE	0.0296	0.617	[-0.0]	-0.0239	0.65	[-0.0]	-0.0126	0.683	[-0.0]	-0.0428	0.723	[-0.000522]	0.0455	0.161	[0.000342]	-0.00419	0.703	[-0.0]	43	1	0.189
GO:1902532	negative regulation of intracellular signal transduction	biological_process	['Cav1', 'Myoc']	FALSE	0.0458	0.479	[-0.0, -0.0]	-0.0368	0.54	[-0.0, -0.0]	-0.0289	0.639	[-0.000151, -0.0]	0.00534	0.206	[0.000797, -0.0]	0.0256	0.493	[-0.0, -0.0]	-0.00353	0.592	[-0.0, -0.0]	536	2	0.729
GO:1902533	positive regulation of intracellular signal transduction	biological_process	['Cav1', 'Fzd10', 'Myoc', 'Nupr1']	FALSE	0.0614	0.423	[-0.000175, -0.0, -0.0, -0.0]	-0.0508	0.515	[-0.000152, -0.0, -0.0, -0.0]	-0.0744	0.671	[-0.000917, -0.0, -0.0, -0.0]	0.0943	0.165	[0.00512, -0.0, -0.0, -0.0]	0.0152	0.509	[-0.00057, -0.0, -0.0, -0.0]	-0.0106	0.538	[-0.0, -0.0, -0.0, -0.0]	608	4	0.331
GO:1902749	regulation of cell cycle G2/M phase transition	biological_process	['Ccnd1']	FALSE	-0.118	0.835	[-0.00308]	-0.149	0.86	[-0.00358]	-0.106	0.867	[-0.000867]	0.527	0.0328	[0.0113]	-0.119	0.859	[-0.00156]	-0.00419	0.703	[-0.0]	114	1	0.422
GO:1902806	regulation of cell cycle G1/S phase transition	biological_process	['Ccnd1', 'Ccnd2', 'Gpnmb']	FALSE	0.0339	0.513	[-0.000823, -0.0, -0.0]	-0.01	0.369	[-0.00303, 0.00464, -0.0]	-0.0969	0.743	[-0.000826, -0.000355, -0.0]	0.109	0.139	[0.00778, -0.00296, -0.0]	0.0498	0.3	[-0.000794, 0.00113, -0.0]	-0.028	0.645	[-0.0, -0.00031, -0.0]	196	3	0.0688
GO:1903038	negative regulation of leukocyte cell-cell adhesion	biological_process	['Gpnmb', 'Lgals3']	FALSE	0.0458	0.479	[-0.0, -0.0]	-0.0368	0.54	[-0.0, -0.0]	-0.0176	0.564	[-0.0, -0.0]	-0.0222	0.468	[-0.0, -0.0]	0.0256	0.493	[-0.0, -0.0]	-0.00353	0.592	[-0.0, -0.0]	150	2	0.163
GO:1903039	positive regulation of leukocyte cell-cell adhesion	biological_process	['Cav1', 'Igfbp2']	FALSE	0.0458	0.479	[-0.0, -0.0]	-0.0722	0.683	[-0.00143, -0.0]	-0.0892	0.783	[-0.000955, -0.0]	0.131	0.106	[0.00443, -0.0]	0.0256	0.493	[-0.0, -0.0]	-0.00353	0.592	[-0.0, -0.0]	276	2	0.381
GO:1903050	regulation of proteolysis involved in protein catabolic process	biological_process	['Cav1', 'Nupr1']	FALSE	0.0458	0.479	[-0.0, -0.0]	-0.0769	0.692	[-0.00162, -0.0]	-0.0176	0.564	[-0.0, -0.0]	0.0634	0.138	[0.00248, -0.0]	0.0256	0.493	[-0.0, -0.0]	-0.00353	0.592	[-0.0, -0.0]	220	2	0.284
GO:1903076	regulation of protein localization to plasma membrane	biological_process	['Lgals3']	FALSE	0.0296	0.617	[-0.0]	-0.0239	0.65	[-0.0]	-0.0126	0.683	[-0.0]	-0.0177	0.621	[-0.0]	0.0159	0.639	[-0.0]	-0.00419	0.703	[-0.0]	114	1	0.422
GO:1903311	regulation of mRNA metabolic process	biological_process	['Prdx6', 'Vim', 'Zfp36l1']	FALSE	-0.315	0.842	[-0.00206, -0.000106, -0.0112]	-0.299	0.845	[-0.00158, -0.0, -0.011]	-0.414	0.912	[-0.00324, -0.000135, -0.00295]	0.645	0.0555	[-0.00429, -0.000151, 0.0282]	0.542	0.0732	[0.0108, 0.000625, -0.000924]	-0.094	0.77	[-0.00247, 2.81e-05, 0.00111]	301	3	0.175
GO:1903318	negative regulation of protein maturation	biological_process	['Plat']	FALSE	0.752	0.037	[0.0151]	-1.02	0.974	[-0.0286]	0.289	0.076	[0.00279]	-0.0793	0.791	[-0.00128]	0.0159	0.639	[-0.0]	-0.0392	0.809	[-0.000297]	30	1	0.137
GO:1903320	regulation of protein modification by small protein conjugation or removal	biological_process	['Cav1']	FALSE	0.0521	0.196	[0.000471]	-0.163	0.869	[-0.00398]	-0.0535	0.811	[-0.000378]	0.329	0.0445	[0.0072]	-0.0974	0.845	[-0.00131]	-0.0201	0.769	[-0.000135]	254	1	0.705
GO:1903430	negative regulation of cell maturation	biological_process	['Ednrb']	FALSE	-0.0987	0.824	[-0.00268]	-0.0804	0.806	[-0.00162]	-0.263	0.927	[-0.00231]	0.401	0.0399	[0.00869]	0.0481	0.157	[0.000372]	-0.00419	0.703	[-0.0]	13	1	0.0644
GO:1903531	negative regulation of secretion by cell	biological_process	['Anxa5', 'Cbarp', 'Igfbp3', 'Tnfrsf1a']	FALSE	0.166	0.237	[-0.0, 0.00416, -0.0, -0.0]	-0.116	0.665	[-0.0, -0.0038, -0.0, -6.97e-05]	-0.0592	0.637	[-0.0, -0.00058, -0.0, -5.2e-05]	-0.0364	0.406	[-0.0, -0.000941, 0.000298, 0.000439]	0.0389	0.409	[-0.0, -0.0, -0.0, -0.0]	-0.00387	0.483	[-0.0, -0.0, -0.0, 0.000121]	177	4	0.0108
GO:1903532	positive regulation of secretion by cell	biological_process	['Lgals3']	FALSE	0.0296	0.617	[-0.0]	-0.0239	0.65	[-0.0]	-0.0126	0.683	[-0.0]	-0.0177	0.621	[-0.0]	0.0159	0.639	[-0.0]	-0.00419	0.703	[-0.0]	365	1	0.828
GO:1903555	regulation of tumor necrosis factor superfamily cytokine production	biological_process	['Gpnmb']	FALSE	0.0296	0.617	[-0.0]	-0.0239	0.65	[-0.0]	-0.0126	0.683	[-0.0]	-0.0177	0.621	[-0.0]	0.0159	0.639	[-0.0]	-0.00419	0.703	[-0.0]	82	1	0.327
GO:1903598	positive regulation of gap junction assembly	biological_process	['Cav1']	TRUE	0.0296	0.617	[-0.0]	-0.0239	0.65	[-0.0]	-0.206	0.912	[-0.00179]	0.84	0.0245	[0.0178]	-0.593	0.954	[-0.00704]	-0.0767	0.851	[-0.000616]	7	1	0.0373
GO:1903624	regulation of DNA catabolic process	biological_process	['Igfbp3']	FALSE	-0.381	0.916	[-0.00858]	0.107	0.138	[0.00375]	-0.0585	0.819	[-0.000424]	0.263	0.051	[0.00583]	0.0159	0.639	[-0.0]	-0.00419	0.703	[-0.0]	16	1	0.0777
GO:1903670	regulation of sprouting angiogenesis	biological_process	['S100a1']	FALSE	0.0296	0.617	[-0.0]	-0.0475	0.75	[-0.000678]	-0.0406	0.787	[-0.000258]	0.0917	0.0828	[0.00227]	0.0159	0.639	[-0.0]	-0.0433	0.815	[-0.000332]	40	1	0.177
GO:1903715	regulation of aerobic respiration	biological_process	['Nupr1']	FALSE	-0.13	0.843	[-0.00333]	0.0638	0.162	[0.00251]	-0.0126	0.683	[-0.0]	-0.0345	0.701	[-0.000349]	0.0395	0.17	[0.000273]	0.0701	0.163	[0.000631]	36	1	0.162
GO:1903976	negative regulation of glial cell migration	biological_process	['Atp1b2']	TRUE	-0.101	0.826	[-0.00273]	0.00895	0.216	[0.000939]	-0.0126	0.683	[-0.0]	0.0135	0.137	[0.000648]	0.428	0.0462	[0.00476]	-0.396	0.95	[-0.00333]	8	1	0.0419
GO:1904035	regulation of epithelial cell apoptotic process	biological_process	['Nupr1', 'Zfp36l1']	FALSE	-0.661	0.928	[-0.000254, -0.0204]	-1.13	0.969	[-0.0, -0.0441]	-0.377	0.922	[-0.0, -0.00479]	2.35	0.0156	[-0.0, 0.0687]	-0.416	0.914	[0.0002, -0.00763]	1.22	0.0237	[-0.0, 0.0159]	116	2	0.108
GO:1904062	regulation of cation transmembrane transport	biological_process	['Atp1a2', 'Atp1b2', 'Cav1', 'Cbarp', 'S100a1']	FALSE	0.0117	0.523	[-0.00273, -0.0, -0.0, -0.0, -0.0]	-0.121	0.64	[-0.00408, -0.0, -0.0, -0.0, -0.0]	-0.799	0.941	[-0.0154, -0.000723, -0.0, -0.0, -0.0]	0.0591	0.202	[0.0042, -0.0, 0.00016, -0.0, -0.0]	1.03	0.048	[0.0238, 0.00265, -0.0, -0.0, -0.0]	-0.225	0.835	[-0.0035, -0.000765, -0.0, -0.0, -0.0]	416	5	0.0497
GO:1904377	positive regulation of protein localization to cell periphery	biological_process	['Lgals3']	FALSE	0.0296	0.617	[-0.0]	-0.0239	0.65	[-0.0]	-0.0126	0.683	[-0.0]	-0.0177	0.621	[-0.0]	0.0159	0.639	[-0.0]	-0.00419	0.703	[-0.0]	69	1	0.284
GO:1904706	negative regulation of vascular associated smooth muscle cell proliferation	biological_process	['Cav1']	TRUE	0.0296	0.617	[-0.0]	-0.0554	0.767	[-0.000904]	-0.0919	0.854	[-0.000732]	0.152	0.0667	[0.00352]	0.0159	0.639	[-0.0]	-0.00419	0.703	[-0.0]	33	1	0.149
GO:1904707	positive regulation of vascular associated smooth muscle cell proliferation	biological_process	['Igfbp5']	TRUE	0.0482	0.203	[0.00039]	-0.0927	0.82	[-0.00197]	-0.0445	0.795	[-0.000294]	-0.0861	0.799	[-0.00142]	0.213	0.0717	[0.00228]	-0.00419	0.703	[-0.0]	40	1	0.177
GO:1904748	regulation of apoptotic process involved in development	biological_process	['Tnfrsf1a']	FALSE	0.0296	0.617	[-0.0]	-0.0239	0.65	[-0.0]	-0.0379	0.78	[-0.000233]	0.0131	0.138	[0.000638]	0.0159	0.639	[-0.0]	0.0889	0.149	[0.000791]	16	1	0.0777
GO:1904752	regulation of vascular associated smooth muscle cell migration	biological_process	['Igfbp5']	FALSE	0.0525	0.196	[0.000479]	-0.055	0.766	[-0.000891]	-0.0126	0.683	[-0.0]	-0.0177	0.621	[-0.0]	0.0159	0.639	[-0.0]	-0.00419	0.703	[-0.0]	32	1	0.145
GO:1904893	negative regulation of receptor signaling pathway via STAT	biological_process	['Cav1']	FALSE	0.0296	0.617	[-0.0]	-0.0239	0.65	[-0.0]	-0.0126	0.683	[-0.0]	0.0671	0.0934	[0.00176]	0.0159	0.639	[-0.0]	-0.00419	0.703	[-0.0]	26	1	0.121
GO:1904950	negative regulation of establishment of protein localization	biological_process	['Anxa5']	FALSE	0.0296	0.617	[-0.0]	-0.0239	0.65	[-0.0]	-0.0126	0.683	[-0.0]	-0.0177	0.621	[-0.0]	0.0159	0.639	[-0.0]	-0.00419	0.703	[-0.0]	146	1	0.505
GO:1904951	positive regulation of establishment of protein localization	biological_process	['Tnfrsf1a']	FALSE	0.0296	0.617	[-0.0]	-0.0239	0.65	[-0.0]	-0.0126	0.683	[-0.0]	-0.0177	0.621	[-0.0]	0.0159	0.639	[-0.0]	-0.00419	0.703	[-0.0]	337	1	0.803
GO:1905039	carboxylic acid transmembrane transport	biological_process	['Gfap', 'Kcnj10', 'Slc7a10']	FALSE	-0.0337	0.641	[-0.0, -0.00214, -0.00111]	-0.104	0.684	[-0.0, -0.00181, -0.00121]	-0.0353	0.591	[-0.0, 0.00116, -0.00134]	-0.0101	0.269	[-0.0, 0.00179, -0.00119]	0.321	0.107	[0.00113, -0.0, 0.00481]	-0.0446	0.687	[-0.0, -0.0, -0.000567]	120	3	0.0207
GO:1905477	positive regulation of protein localization to membrane	biological_process	['Lgals3']	FALSE	0.0296	0.617	[-0.0]	-0.0239	0.65	[-0.0]	-0.0126	0.683	[-0.0]	-0.0177	0.621	[-0.0]	0.0159	0.639	[-0.0]	-0.00419	0.703	[-0.0]	113	1	0.42
GO:1905521	regulation of macrophage migration	biological_process	['Cd9']	FALSE	0.00267	0.709	[-0.000562]	-0.0239	0.65	[-0.0]	0.835	0.0341	[0.00783]	-0.48	0.947	[-0.0096]	0.0159	0.639	[-0.0]	-0.00419	0.703	[-0.0]	49	1	0.212
GO:1905898	positive regulation of response to endoplasmic reticulum stress	biological_process	['Cav1']	FALSE	0.0296	0.617	[-0.0]	-0.0804	0.806	[-0.00162]	-0.0126	0.683	[-0.0]	0.102	0.0797	[0.00248]	0.0159	0.639	[-0.0]	-0.00419	0.703	[-0.0]	32	1	0.145
GO:1990266	neutrophil migration	biological_process	['Lgals3']	FALSE	0.0296	0.617	[-0.0]	-0.0239	0.65	[-0.0]	-0.0126	0.683	[-0.0]	-0.0177	0.621	[-0.0]	0.0159	0.639	[-0.0]	-0.00419	0.703	[-0.0]	92	1	0.358
GO:2000106	regulation of leukocyte apoptotic process	biological_process	['Lgals3']	FALSE	0.0296	0.617	[-0.0]	-0.0239	0.65	[-0.0]	-0.0126	0.683	[-0.0]	-0.0177	0.621	[-0.0]	0.0159	0.639	[-0.0]	-0.00419	0.703	[-0.0]	120	1	0.439
GO:2000113	negative regulation of cellular macromolecule biosynthetic process	biological_process	['Eif4ebp1', 'Igfbp5', 'Zfp36l1']	FALSE	-0.0624	0.677	[-0.0, 0.000956, -0.00524]	-0.199	0.79	[-0.0, -0.00199, -0.00571]	-0.0562	0.663	[-0.0, -0.0, -0.000519]	0.263	0.0948	[-0.0, -0.000537, 0.0108]	0.111	0.199	[-0.0, 0.00161, -0.0]	0.0233	0.366	[-0.0, -0.000436, 0.00092]	182	3	0.0578
GO:2000209	regulation of anoikis	biological_process	['Cav1']	FALSE	0.0296	0.617	[-0.0]	-0.187	0.881	[-0.00466]	-0.0713	0.833	[-0.000542]	0.425	0.0382	[0.00918]	-0.104	0.85	[-0.00139]	-0.0343	0.801	[-0.000256]	22	1	0.104
GO:2000269	regulation of fibroblast apoptotic process	biological_process	['Nupr1']	FALSE	-0.0705	0.804	[-0.00209]	0.0296	0.19	[0.00153]	-0.0316	0.765	[-0.000175]	-0.0623	0.765	[-0.000927]	0.133	0.0951	[0.00135]	-0.00419	0.703	[-0.0]	27	1	0.125
GO:2000725	regulation of cardiac muscle cell differentiation	biological_process	['Ccnd2']	FALSE	0.052	0.196	[0.000468]	0.106	0.138	[0.00373]	-0.126	0.879	[-0.00105]	-0.118	0.831	[-0.00208]	0.0846	0.121	[0.000794]	-0.00419	0.703	[-0.0]	20	1	0.0951
GO:2000785	regulation of autophagosome assembly	biological_process	['Nupr1']	FALSE	0.0296	0.617	[-0.0]	-0.0239	0.65	[-0.0]	-0.0126	0.683	[-0.0]	-0.0428	0.723	[-0.000522]	0.0455	0.161	[0.000342]	-0.00419	0.703	[-0.0]	41	1	0.181
GO:2001046	positive regulation of integrin-mediated signaling pathway	biological_process	['Emp2']	TRUE	0.0296	0.617	[-0.0]	-0.0239	0.65	[-0.0]	-0.0126	0.683	[-0.0]	-0.263	0.908	[-0.0051]	0.397	0.049	[0.0044]	-0.0387	0.808	[-0.000293]	15	1	0.0733
GO:2001141	regulation of RNA biosynthetic process	biological_process	['Nupr1']	FALSE	0.00741	0.699	[-0.000463]	-0.00586	0.244	[0.000515]	-0.0126	0.683	[-0.0]	-0.0177	0.621	[-0.0]	0.0159	0.639	[-0.0]	-0.00419	0.703	[-0.0]	646	1	0.957
GO:2001198	regulation of dendritic cell differentiation	biological_process	['Tmem176a', 'Tmem176b']	TRUE	-0.119	0.772	[-0.00108, -0.00374]	-0.0971	0.728	[-0.000394, -0.00204]	-0.475	0.937	[-0.00151, -0.00459]	0.386	0.0609	[0.00365, 0.00817]	0.102	0.166	[0.000462, 0.000831]	0.406	0.0764	[0.000418, 0.00488]	7	2	0.000783
GO:2001233	regulation of apoptotic signaling pathway	biological_process	['Cav1', 'Lgals3', 'Nupr1', 'Pea15a', 'Pmp22']	FALSE	0.105	0.325	[-0.000286, -0.0, -0.0, 0.00197, -5.76e-05]	-0.121	0.641	[-0.00111, -0.0, -0.0, -0.00292, -7.54e-05]	-0.0964	0.686	[-0.00097, -0.0, -0.0, -0.000363, -8.4e-05]	0.11	0.171	[0.00621, -0.0, -0.0, 0.000319, 0.000174]	0.0276	0.458	[-0.000651, -0.0, -0.0, -0.0, 0.000227]	-0.0117	0.534	[-0.0, -0.0, -0.0, -0.0, -0.0]	402	5	0.0441
GO:0000165	MAPK cascade	biological_process	['Cav1', 'Igfbp3', 'Pea15a', 'Zfp36l1']	FALSE	-0.00344	0.568	[-0.0, -0.0, 0.000566, -0.00343]	-0.155	0.717	[-0.00126, -0.0, -0.000451, -0.00434]	-0.184	0.803	[-0.0, -0.0, -0.000128, -0.00284]	0.533	0.0743	[0.00348, -0.0, -0.0, 0.0195]	-0.081	0.696	[-0.00033, -0.0, 0.000129, -0.00269]	-0.0387	0.639	[-0.0, -0.0, -0.0, -0.000501]	190	4	0.0136
GO:0000226	microtubule cytoskeleton organization	biological_process	['Cav1']	FALSE	0.0296	0.617	[-0.0]	-0.0239	0.65	[-0.0]	-0.0126	0.683	[-0.0]	0.0162	0.134	[0.000704]	0.0159	0.639	[-0.0]	-0.00419	0.703	[-0.0]	438	1	0.879
GO:0001755	neural crest cell migration	biological_process	['Ednrb']	FALSE	-0.0858	0.816	[-0.00241]	-0.21	0.89	[-0.00533]	-0.377	0.946	[-0.00337]	0.452	0.0368	[0.00974]	0.429	0.0462	[0.00477]	-0.178	0.906	[-0.00148]	61	1	0.256
GO:0001765	membrane raft assembly	biological_process	['Cav1', 'Cav2', 'Emp2']	FALSE	0.061	0.364	[0.000859, -0.0, -0.000712]	-0.177	0.772	[-0.00276, -0.00067, -0.00316]	-0.0242	0.525	[-0.0, -0.0, -0.0]	0.1	0.143	[0.00404, 0.00143, -0.000963]	0.211	0.139	[-0.000435, -0.0, 0.00411]	-0.00793	0.553	[-0.0, -0.0, -0.0]	9	3	2.19e-05
GO:0001817	regulation of cytokine production	biological_process	['Aqp4', 'Gpnmb', 'Tnfrsf1a']	FALSE	0.0279	0.528	[-0.00104, -0.0, -0.0]	-0.157	0.752	[-0.00562, -0.0, -0.0]	-0.0474	0.636	[-0.000376, -0.0, -0.0]	-0.103	0.659	[-0.0027, -0.0, -0.0]	0.347	0.102	[0.00648, -0.0, -0.0]	-0.028	0.645	[-0.00031, -0.0, -0.0]	748	3	0.698
GO:0001895	retina homeostasis	biological_process	['Atp1b2']	TRUE	-0.985	0.965	[-0.0212]	-0.21	0.891	[-0.00534]	-0.991	0.978	[-0.00904]	-0.265	0.909	[-0.00513]	2.53	0.009	[0.029]	-0.251	0.927	[-0.0021]	18	1	0.0864
GO:0001913	T cell mediated cytotoxicity	biological_process	['Emp2']	TRUE	-0.0341	0.769	[-0.00133]	-0.086	0.812	[-0.00178]	-0.641	0.966	[-0.00581]	-0.217	0.892	[-0.00413]	1.05	0.0237	[0.0119]	-0.0897	0.862	[-0.000726]	20	1	0.0951
GO:0001936	regulation of endothelial cell proliferation	biological_process	['Cav1', 'Cav2']	FALSE	0.0458	0.479	[-0.0, -0.0]	-0.0368	0.54	[-0.0, -0.0]	-0.0443	0.695	[-0.000356, -0.0]	0.0451	0.152	[0.00195, -0.0]	0.0256	0.493	[-0.0, -0.0]	-0.00353	0.592	[-0.0, -0.0]	175	2	0.205
GO:0001952	regulation of cell-matrix adhesion	biological_process	['Emp2', 'Myoc']	FALSE	0.0458	0.479	[-0.0, -0.0]	-0.0368	0.54	[-0.0, -0.0]	-0.0176	0.564	[-0.0, -0.0]	-0.0222	0.468	[-0.0, -0.0]	0.0256	0.493	[-0.0, -0.0]	-0.00353	0.592	[-0.0, -0.0]	129	2	0.128
GO:0001959	regulation of cytokine-mediated signaling pathway	biological_process	['Cav1', 'Padi2', 'Tnfrsf1a']	FALSE	-0.197	0.787	[-0.0, -0.00911, -0.0]	-0.198	0.789	[-0.000727, -0.00691, -0.0]	0.8	0.0629	[-0.000512, 0.0139, -0.0]	-0.0758	0.599	[0.00422, -0.00622, 0.000275]	0.0731	0.248	[-0.000351, 0.00117, -0.0]	-0.0499	0.699	[-0.0, -0.00065, -0.0]	137	3	0.0289
GO:0002067	glandular epithelial cell differentiation	biological_process	['Cav1']	FALSE	-0.07	0.804	[-0.00208]	-0.155	0.864	[-0.00375]	-0.134	0.884	[-0.00112]	0.58	0.0308	[0.0124]	-0.129	0.864	[-0.00167]	-0.0727	0.847	[-0.000582]	51	1	0.219
GO:0002087	regulation of respiratory gaseous exchange by nervous system process	biological_process	['Atp1a2']	TRUE	-2.02	0.986	[-0.0429]	-0.277	0.911	[-0.00725]	-0.962	0.977	[-0.00877]	1.35	0.0175	[0.0284]	4.58	0.0043	[0.0528]	-3.49	0.995	[-0.0296]	13	1	0.0644
GO:0002548	monocyte chemotaxis	biological_process	['Lgals3']	TRUE	0.0296	0.617	[-0.0]	-0.0239	0.65	[-0.0]	-0.0126	0.683	[-0.0]	-0.0177	0.621	[-0.0]	0.0159	0.639	[-0.0]	-0.00419	0.703	[-0.0]	35	1	0.158
GO:0002685	regulation of leukocyte migration	biological_process	['Cd9', 'Lgals3', 'Padi2']	FALSE	0.0444	0.48	[-0.000562, -0.0, 0.000114]	-0.0313	0.422	[-0.0, -0.0, 0.000564]	0.604	0.0796	[0.00783, -0.0, 0.00238]	-0.314	0.856	[-0.0096, -0.0, -0.000548]	0.0429	0.325	[-0.0, -0.0, 0.000194]	-0.0951	0.771	[-0.0, -0.0, -0.00135]	235	3	0.104
GO:0002695	negative regulation of leukocyte activation	biological_process	['Gpnmb', 'Lgals3']	FALSE	0.0458	0.479	[-0.0, -0.0]	-0.0368	0.54	[-0.0, -0.0]	-0.0176	0.564	[-0.0, -0.0]	-0.0222	0.468	[-0.0, -0.0]	0.0256	0.493	[-0.0, -0.0]	-0.00353	0.592	[-0.0, -0.0]	203	2	0.254
GO:0002696	positive regulation of leukocyte activation	biological_process	['Cav1', 'Igfbp2']	FALSE	0.0458	0.479	[-0.0, -0.0]	-0.0722	0.683	[-0.00143, -0.0]	-0.0892	0.783	[-0.000955, -0.0]	0.131	0.106	[0.00443, -0.0]	0.0256	0.493	[-0.0, -0.0]	-0.00353	0.592	[-0.0, -0.0]	400	2	0.572
GO:0002791	regulation of peptide secretion	biological_process	['Anxa5']	FALSE	0.0296	0.617	[-0.0]	-0.0239	0.65	[-0.0]	-0.0126	0.683	[-0.0]	-0.0177	0.621	[-0.0]	0.0159	0.639	[-0.0]	-0.00419	0.703	[-0.0]	240	1	0.685
GO:0003093	regulation of glomerular filtration	biological_process	['Emp2']	TRUE	-0.026	0.758	[-0.00116]	-0.144	0.857	[-0.00344]	-0.262	0.926	[-0.0023]	-0.184	0.877	[-0.00345]	0.706	0.0325	[0.00798]	-0.0719	0.846	[-0.000575]	12	1	0.06
GO:0003097	renal water transport	biological_process	['Aqp4']	FALSE	-0.16	0.857	[-0.00396]	-0.611	0.955	[-0.0168]	-0.9	0.975	[-0.0082]	-0.562	0.955	[-0.0113]	2.53	0.009	[0.029]	-0.117	0.88	[-0.000958]	8	1	0.0419
GO:0003352	regulation of cilium movement	biological_process	['Anxa5']	FALSE	0.151	0.116	[0.00254]	-0.186	0.88	[-0.00465]	-0.0126	0.683	[-0.0]	-0.101	0.815	[-0.00173]	0.155	0.0872	[0.00161]	-0.00419	0.703	[-0.0]	42	1	0.185
GO:0006006	glucose metabolic process	biological_process	['Slc39a14']	FALSE	-0.588	0.943	[-0.0129]	0.367	0.0711	[0.0112]	-0.124	0.878	[-0.00103]	0.0955	0.0817	[0.00235]	0.152	0.0884	[0.00157]	-0.0503	0.824	[-0.000392]	133	1	0.473
GO:0006073	cellular glucan metabolic process	biological_process	['Ppp1r3c', 'Pygm']	FALSE	-0.0271	0.677	[-0.000741, -0.00139]	-0.0368	0.54	[-0.0, -0.0]	-0.0693	0.751	[-0.000689, -0.0]	-0.184	0.817	[-0.00255, -0.00215]	0.338	0.0814	[0.00351, 0.00174]	-0.00353	0.592	[-0.0, -0.0]	56	2	0.031
GO:0006468	protein phosphorylation	biological_process	['Cav1']	FALSE	0.0296	0.617	[-0.0]	-0.0239	0.65	[-0.0]	-0.0126	0.683	[-0.0]	0.0922	0.0827	[0.00228]	0.0159	0.639	[-0.0]	-0.00419	0.703	[-0.0]	218	1	0.65
GO:0006520	cellular amino acid metabolic process	biological_process	['Cdo1', 'Cyp2d22']	FALSE	-0.57	0.918	[-0.0146, -0.00339]	-0.319	0.881	[-0.0113, -9.19e-05]	-0.602	0.949	[-0.00692, -0.000881]	1.78	0.0202	[0.0554, -0.0031]	0.122	0.15	[-0.00322, 0.00485]	-0.363	0.928	[-0.00465, -0.0]	252	2	0.34
GO:0006576	cellular biogenic amine metabolic process	biological_process	['Abhd4', 'Cyp2d22', 'Sat1']	FALSE	-1.47	0.969	[-0.00539, -0.00408, -0.0452]	-0.751	0.939	[-0.00407, -0.000788, -0.03]	-0.872	0.958	[0.00492, -0.00169, -0.017]	-0.98	0.967	[-0.00233, -0.00535, -0.026]	4.2	0.0052	[0.00253, 0.0089, 0.0746]	-0.073	0.741	[-0.000459, -0.00104, 0.000492]	90	3	0.00982
GO:0006590	thyroid hormone generation	biological_process	['Dio2']	TRUE	-0.842	0.96	[-0.0182]	-0.911	0.97	[-0.0254]	-0.965	0.977	[-0.0088]	-2.61	0.996	[-0.0539]	6.42	0.0022	[0.074]	-0.875	0.976	[-0.0074]	13	1	0.0644
GO:0006639	acylglycerol metabolic process	biological_process	['Cav1']	FALSE	0.0296	0.617	[-0.0]	-0.138	0.854	[-0.00327]	-0.0583	0.818	[-0.000422]	0.294	0.0475	[0.00647]	-0.0536	0.806	[-0.000803]	-0.00419	0.703	[-0.0]	104	1	0.394
GO:0006650	glycerophospholipid metabolic process	biological_process	['Abhd4', 'Ip6k3', 'Prdx6']	FALSE	0.0109	0.566	[-0.0, -0.0, -0.00165]	-0.0509	0.553	[-0.000399, -0.0, -0.0]	-0.00379	0.375	[0.000332, -0.0, -0.0]	-0.057	0.546	[-0.0, -0.0, -0.00106]	0.164	0.161	[0.00024, -0.0, 0.00245]	-0.049	0.697	[-0.000155, -0.0, -0.00048]	261	3	0.13
GO:0006665	sphingolipid metabolic process	biological_process	['Sgpl1', 'Vapa']	FALSE	-0.0782	0.739	[-0.00419, 0.000566]	0.0398	0.252	[0.00479, -0.0017]	0.0626	0.221	[-0.0, 0.00107]	-0.0107	0.254	[-0.0, 0.000331]	0.0256	0.493	[-0.0, -0.0]	-0.00353	0.592	[-0.0, -0.0]	143	2	0.151
GO:0006690	icosanoid metabolic process	biological_process	['Cyp2d22', 'Cyp4f15', 'Ephx1', 'Tnfrsf1a']	FALSE	-0.0823	0.671	[-0.000864, -0.00527, -0.0, -0.0]	-0.0758	0.59	[0.000373, -0.00195, -0.0, -0.0]	-0.0752	0.673	[-0.0, -0.000932, -0.0, -0.0]	-0.248	0.792	[-0.00104, -0.0078, -0.0, -0.0]	0.502	0.09	[0.00154, 0.00963, -0.0, -0.0]	-0.0106	0.538	[-0.0, -0.0, -0.0, -0.0]	134	4	0.0042
GO:0006721	terpenoid metabolic process	biological_process	['Cyp2d22']	FALSE	-0.0513	0.786	[-0.00169]	0.0436	0.177	[0.00193]	-0.137	0.885	[-0.00115]	-0.327	0.924	[-0.00642]	0.589	0.0375	[0.00662]	-0.0966	0.867	[-0.000785]	77	1	0.311
GO:0006749	glutathione metabolic process	biological_process	['Gstm1']	FALSE	0.0296	0.617	[-0.0]	-0.0239	0.65	[-0.0]	-0.0126	0.683	[-0.0]	-0.0177	0.621	[-0.0]	0.0607	0.142	[0.000517]	-0.00419	0.703	[-0.0]	81	1	0.324
GO:0006753	nucleoside phosphate metabolic process	biological_process	['Aldh1l1', 'Aldh1l2', 'Atp1a2', 'Entpd2']	FALSE	-2.12	0.982	[-0.0162, -0.0272, -0.0472, -0.0]	-0.788	0.934	[-0.0233, 0.0154, -0.0342, -0.0]	-3.18	0.99	[-0.0114, -0.00185, -0.0456, -0.0]	0.229	0.117	[-0.013, 0.017, 0.00662, -0.0]	6.1	0.0027	[0.0443, -0.00109, 0.103, -0.0]	-0.698	0.947	[-0.00218, -0.0, -0.0101, -0.0]	487	4	0.204
GO:0006865	amino acid transport	biological_process	['Gfap', 'Kcnj10', 'Slc7a10']	FALSE	-0.0456	0.658	[-0.0, -0.00214, -0.00154]	-0.102	0.681	[-0.0, -0.00181, -0.00111]	-0.0439	0.625	[-0.0, 0.00116, -0.00148]	0.0282	0.198	[-0.0, 0.00179, 0.000162]	0.323	0.106	[0.00113, -0.0, 0.00486]	-0.0919	0.767	[-0.0, -0.0, -0.0013]	122	3	0.0216
GO:0006873	cellular ion homeostasis	biological_process	['Atp1a2', 'Atp1a4', 'Atp1b2', 'Cav1', 'Cav2', 'Pygm', 'Slc39a14']	FALSE	-0.472	0.842	[-0.014, -0.0, -0.00148, -0.0, -0.0, -0.000189, -0.0149]	-1.49	0.967	[-0.118, -0.0, -0.00066, -0.0, -0.0, 0.000184, 0.0119]	-2.35	0.982	[-0.0503, -0.0, -0.00125, -0.0, -0.0, -0.0, -0.00559]	1.45	0.0453	[0.0679, -0.0, -0.00339, 0.00191, -0.0, -0.0, 0.0139]	4	0.0072	[0.118, -0.0, 0.00586, -0.0, -0.0, -0.0, 0.00121]	-0.867	0.947	[-0.0189, -0.0, -0.000865, -0.0, -0.0, -0.0, -0.000238]	414	7	0.00381
GO:0006884	cell volume homeostasis	biological_process	['Aqp4']	FALSE	-0.337	0.907	[-0.00765]	-0.674	0.959	[-0.0186]	-0.639	0.966	[-0.00579]	-0.822	0.973	[-0.0167]	3.02	0.0075	[0.0347]	-0.401	0.951	[-0.00337]	37	1	0.166
GO:0006887	exocytosis	biological_process	['Syt15']	FALSE	0.0296	0.617	[-0.0]	-0.0239	0.65	[-0.0]	-0.0126	0.683	[-0.0]	-0.0177	0.621	[-0.0]	0.0159	0.639	[-0.0]	-0.00419	0.703	[-0.0]	224	1	0.66
GO:0006898	receptor-mediated endocytosis	biological_process	['Cav1', 'Cav2', 'Cd9']	FALSE	-0.0306	0.637	[0.000171, -0.0, -0.00331]	-0.172	0.767	[-0.00322, -0.000684, -0.00243]	0.565	0.0845	[-0.000626, -0.0, 0.0102]	0.0417	0.183	[0.00643, 0.00213, -0.00613]	-0.099	0.746	[-0.00106, -0.0, -0.00168]	-0.0197	0.616	[-0.0, -0.0, -0.000182]	172	3	0.0505
GO:0006900	vesicle budding from membrane	biological_process	['Vapa']	FALSE	-0.209	0.876	[-0.00499]	0.0488	0.173	[0.00208]	0.0288	0.182	[0.000383]	0.0618	0.097	[0.00165]	0.0159	0.639	[-0.0]	0.144	0.115	[0.00126]	32	1	0.145
GO:0006937	regulation of muscle contraction	biological_process	['Atp1a2', 'Cav1']	FALSE	-0.915	0.95	[-0.0281, 1.18e-05]	-1.14	0.969	[-0.0443, -0.000152]	-1.33	0.977	[-0.0173, -0.000211]	0.868	0.0363	[0.0233, 0.00249]	4.46	0.0045	[0.0746, -0.0]	-1.95	0.988	[-0.0252, -4.95e-05]	163	2	0.184
GO:0007043	cell-cell junction assembly	biological_process	['Cd9', 'Pmp22']	FALSE	-0.0312	0.683	[-0.00225, -0.0]	-0.317	0.88	[-0.0113, -0.0]	0.393	0.0898	[0.00548, -0.0]	0.317	0.0691	[0.00983, -0.0]	-0.0567	0.738	[-0.00183, 0.000445]	-0.0728	0.789	[-0.000897, -0.0]	132	2	0.133
GO:0007167	enzyme-linked receptor protein signaling pathway	biological_process	['Cav2', 'Eif4ebp1', 'Gdf15', 'Igfbp5', 'Myoc', 'Plat', 'Sgpl1', 'Slc39a14']	FALSE	0.00638	0.509	[-0.0, -0.0, -0.0, -0.0, -0.0, 0.00211, -0.00437, -0.00257]	-0.044	0.47	[-0.0, -0.0, -0.0, -0.000982, -0.0, -0.00383, 0.00469, 0.00225]	-0.0592	0.565	[-0.0, -0.0, -0.0, -0.000505, -0.0, -0.0, -0.0, -0.0]	-0.0903	0.468	[0.000305, -0.0, -0.0, -0.0031, -0.0, -0.0, -0.0, -0.0]	0.163	0.256	[-0.0, -0.0, -0.0, 0.00363, -0.0, -0.0, -0.0, -0.0]	-0.0146	0.537	[-0.0, -0.0, -0.0, -0.0, -0.0, -0.0, -0.0, -0.0]	525	8	0.00372
GO:0007200	phospholipase C-activating G protein-coupled receptor signaling pathway	biological_process	['Ednrb']	FALSE	-0.669	0.949	[-0.0146]	-0.333	0.923	[-0.00885]	-1.96	0.989	[-0.018]	2.84	0.009	[0.0594]	0.318	0.0566	[0.00349]	-0.135	0.889	[-0.00111]	68	1	0.28
GO:0007229	integrin-mediated signaling pathway	biological_process	['Itga7']	TRUE	0.0296	0.617	[-0.0]	-0.0239	0.65	[-0.0]	-0.0126	0.683	[-0.0]	-0.104	0.819	[-0.00179]	0.165	0.0836	[0.00172]	-0.00419	0.703	[-0.0]	85	1	0.336
GO:0007249	I-kappaB kinase/NF-kappaB signaling	biological_process	['Ednrb']	TRUE	-1.76	0.983	[-0.0374]	-0.789	0.965	[-0.0219]	-0.718	0.97	[-0.00652]	3.33	0.008	[0.0695]	0.333	0.0551	[0.00366]	-0.234	0.921	[-0.00195]	64	1	0.266
GO:0007528	neuromuscular junction development	biological_process	['Pmp22']	TRUE	0.0296	0.617	[-0.0]	-0.0239	0.65	[-0.0]	-0.0126	0.683	[-0.0]	-0.0177	0.621	[-0.0]	0.0159	0.639	[-0.0]	-0.00419	0.703	[-0.0]	44	1	0.193
GO:0007595	lactation	biological_process	['Cav1', 'Ccnd1', 'Cdo1']	TRUE	0.00478	0.579	[-0.0, -0.0, -0.00187]	-0.595	0.92	[-0.00354, -0.0063, -0.0173]	-1.29	0.972	[-0.00231, -0.00531, -0.0129]	2.21	0.0204	[0.00895, 0.0201, 0.0502]	0.174	0.155	[-0.0, -0.000732, 0.00364]	-0.252	0.878	[-0.0, -0.0, -0.00378]	32	3	0.000603
GO:0007612	learning	biological_process	['Atp1a2']	FALSE	0.0296	0.617	[-0.0]	-0.0239	0.65	[-0.0]	-0.216	0.915	[-0.00188]	0.0493	0.104	[0.00139]	0.308	0.0575	[0.00338]	-0.181	0.907	[-0.0015]	187	1	0.593
GO:0007613	memory	biological_process	['Ccnd2']	FALSE	0.0296	0.617	[-0.0]	0.00431	0.224	[0.000806]	-0.0434	0.792	[-0.000284]	-0.0177	0.621	[-0.0]	0.0816	0.124	[0.000759]	-0.00419	0.703	[-0.0]	56	1	0.238
GO:0008016	regulation of heart contraction	biological_process	['Atp1a2', 'Cav1', 'Ednrb', 'S100a1']	FALSE	-0.377	0.844	[-0.0152, -0.000271, -0.00242, -0.000482]	-0.566	0.904	[-0.0258, -0.000772, -0.00235, -0.000539]	-2.31	0.984	[-0.0387, -0.00139, -0.00237, -0.000214]	1.04	0.046	[0.0237, 0.00667, 0.0097, 0.00367]	2.69	0.0122	[0.0632, -0.00029, 0.0012, -0.000242]	-0.484	0.922	[-0.00707, -0.000274, -0.000699, -0.000423]	192	4	0.0141
GO:0008203	cholesterol metabolic process	biological_process	['Pmp22']	FALSE	0.0296	0.617	[-0.0]	-0.0547	0.765	[-0.000883]	-0.0266	0.752	[-0.000129]	0.0387	0.11	[0.00117]	0.0499	0.155	[0.000393]	-0.00419	0.703	[-0.0]	125	1	0.452
GO:0008207	C21-steroid hormone metabolic process	biological_process	['Cyp2d22', 'Ednrb']	FALSE	-0.0965	0.755	[-0.00046, -0.0037]	-0.204	0.832	[-0.0, -0.00674]	-0.295	0.903	[-0.000397, -0.0033]	0.445	0.0564	[-0.00556, 0.0191]	0.359	0.0779	[0.00482, 0.00079]	-0.127	0.842	[-0.000389, -0.00121]	32	2	0.0113
GO:0008209	androgen metabolic process	biological_process	['Sgpl1']	FALSE	-0.397	0.919	[-0.00892]	0.409	0.0659	[0.0124]	-0.0126	0.683	[-0.0]	-0.126	0.838	[-0.00225]	0.0159	0.639	[-0.0]	0.0848	0.152	[0.000756]	24	1	0.112
GO:0008210	estrogen metabolic process	biological_process	['Cyp2d22', 'Sgpl1']	FALSE	-0.149	0.792	[-0.0, -0.00569]	0.129	0.181	[-0.0, 0.0067]	-0.0432	0.692	[-0.0, -0.000341]	-0.0222	0.468	[-0.0, -0.0]	0.103	0.166	[0.0013, -0.0]	-0.00353	0.592	[-0.0, -0.0]	39	2	0.0162
GO:0008212	mineralocorticoid metabolic process	biological_process	['Ednrb']	TRUE	-0.487	0.932	[-0.0108]	-0.831	0.967	[-0.0231]	-0.579	0.962	[-0.00523]	2.59	0.0102	[0.0541]	-0.241	0.907	[-0.00297]	-0.215	0.917	[-0.00179]	7	1	0.0373
GO:0008277	regulation of G protein-coupled receptor signaling pathway	biological_process	['Slc39a14']	FALSE	-0.0714	0.805	[-0.00211]	-0.0239	0.65	[-0.0]	-0.0126	0.683	[-0.0]	0.166	0.0644	[0.00381]	0.0159	0.639	[-0.0]	-0.0398	0.81	[-0.000302]	126	1	0.455
GO:0008654	phospholipid biosynthetic process	biological_process	['Abhd4', 'Ip6k3', 'Vapa']	FALSE	0.0726	0.325	[-0.0, -0.0, 0.000566]	-0.0773	0.633	[-0.0, -0.0, -0.0017]	0.0416	0.29	[-0.0, -0.0, 0.00107]	-0.0177	0.296	[-0.0, -0.0, 0.000331]	0.0335	0.434	[-0.0, -0.0, -0.0]	-0.00793	0.553	[-0.0, -0.0, -0.0]	207	3	0.078
GO:0009251	glucan catabolic process	biological_process	['Pygm']	FALSE	-0.037	0.772	[-0.00139]	-0.0239	0.65	[-0.0]	-0.0126	0.683	[-0.0]	-0.121	0.834	[-0.00215]	0.166	0.0828	[0.00174]	-0.00419	0.703	[-0.0]	18	1	0.0864
GO:0009395	phospholipid catabolic process	biological_process	['Prdx6']	FALSE	-0.0494	0.784	[-0.00165]	-0.0239	0.65	[-0.0]	-0.0126	0.683	[-0.0]	-0.0687	0.774	[-0.00106]	0.228	0.0689	[0.00245]	-0.0607	0.835	[-0.00048]	51	1	0.219
GO:0009713	catechol-containing compound biosynthetic process	biological_process	['Cyp2d22']	FALSE	-0.198	0.87	[-0.00476]	-0.0756	0.8	[-0.00148]	-0.283	0.931	[-0.0025]	-0.383	0.934	[-0.00759]	1.14	0.0222	[0.013]	-0.25	0.926	[-0.00209]	23	1	0.108
GO:0009746	response to hexose	biological_process	['Aqp4', 'Slc39a14']	FALSE	0.0458	0.479	[-0.0, -0.0]	-0.0368	0.54	[-0.0, -0.0]	-0.0806	0.772	[-0.00028, -0.00056]	-0.00215	0.224	[-0.00225, 0.00283]	0.199	0.113	[0.00292, -0.0]	-0.00353	0.592	[-0.0, -0.0]	107	2	0.0946
GO:0009967	positive regulation of signal transduction	biological_process	['Cav1', 'Emp2', 'Fzd10', 'Gdf15', 'Igfbp3', 'Igfbp5', 'Myoc', 'Nupr1', 'Pbxip1', 'Pea15a', 'Slc39a14']	FALSE	0.111	0.383	[-0.000191, -0.0, -0.0, -0.0, -0.00197, 0.00174, -0.0, -0.0, -0.0, 0.00295, -0.00211]	-0.151	0.601	[-0.00175, -0.0, -0.0, -0.0, 0.00154, -0.0022, -0.0, -0.0, -0.0, -0.00392, -0.0]	-0.146	0.669	[-0.000899, -0.0, -0.0, -0.0, -0.000505, -0.000883, -0.0, -0.0, -0.0, -0.000727, -0.0]	-0.167	0.563	[0.0076, -0.0051, -0.0, -0.0, 0.0026, -0.0109, -0.0, -0.0, -0.00613, -0.0, 0.00381]	0.452	0.155	[-0.00147, 0.0044, -0.0, -0.0, -0.000421, 0.0089, -0.0, -0.0, 0.00395, -0.0, -0.0]	-0.0853	0.647	[-0.0, -0.000293, -0.0, -0.0, -0.0, -0.00146, -0.0, -0.0, -0.0, -0.0, -0.000302]	1198	11	0.027
GO:0009968	negative regulation of signal transduction	biological_process	['Cav1', 'Cav2', 'Cd109', 'Chrdl1', 'Gdf15', 'Igfbp5', 'Lgals3', 'Myoc', 'Padi2', 'Pea15a']	FALSE	0.12	0.365	[-0.0, -0.0, -0.0, -0.0, -0.0, 0.00035, -0.0, -0.0, -0.0, 0.000999]	-0.108	0.558	[-0.000121, -0.0, -0.0, -0.0, -0.0, -0.000633, -0.0, -0.0, -0.0, -0.00193]	0.00013	0.457	[-0.000234, -0.0, -0.0, -0.0, -0.0, -0.0, -0.0, -0.0, 0.00159, -0.0]	-0.204	0.627	[0.00221, -0.0, -0.0, -0.00543, -0.0, -0.00583, -0.0, -0.0, -0.00184, 0.000638]	0.274	0.212	[-5.85e-05, -0.0, -0.0, 0.00418, -0.0, 0.00389, -0.0, -0.0, -0.0, -0.0]	-0.0158	0.54	[-0.0, -0.0, -0.0, -0.0, -0.0, -0.0, -0.0, -0.0, -0.0, -0.0]	1184	10	0.0553
GO:0010506	regulation of autophagy	biological_process	['Gfap', 'Nupr1']	FALSE	0.0375	0.525	[-0.000244, -0.0]	-0.0517	0.625	[-0.000603, -0.0]	-0.0267	0.629	[-0.000121, -0.0]	-0.242	0.854	[-0.00585, -0.000522]	0.357	0.0782	[0.00523, 0.000342]	-0.0195	0.68	[-0.000207, -0.0]	285	2	0.396
GO:0010557	positive regulation of macromolecule biosynthetic process	biological_process	['Mpv17l2', 'Vim']	FALSE	0.0458	0.479	[-0.0, -0.0]	-0.0368	0.54	[-0.0, -0.0]	-0.0176	0.564	[-0.0, -0.0]	-0.0222	0.468	[-0.0, -0.0]	0.0256	0.493	[-0.0, -0.0]	-0.00353	0.592	[-0.0, -0.0]	530	2	0.723
GO:0010558	negative regulation of macromolecule biosynthetic process	biological_process	['Eif4ebp1', 'Igfbp5', 'Zfp36l1']	FALSE	-0.0624	0.677	[-0.0, 0.000956, -0.00524]	-0.199	0.79	[-0.0, -0.00199, -0.00571]	-0.0562	0.663	[-0.0, -0.0, -0.000519]	0.263	0.0948	[-0.0, -0.000537, 0.0108]	0.111	0.199	[-0.0, 0.00161, -0.0]	0.0233	0.366	[-0.0, -0.000436, 0.00092]	312	3	0.188
GO:0010562	positive regulation of phosphorus metabolic process	biological_process	['Cav2', 'Ccnd1', 'Ccnd2', 'Emp2', 'Fzd10', 'Gdf15', 'Gpnmb', 'Tnfrsf1a']	FALSE	0.0883	0.391	[-0.0, -0.0, -0.0, -0.0, -0.0, -0.0, -0.0, -0.0]	-0.0705	0.513	[-0.0, -0.0, -0.0, -0.0, -0.0, -0.0, -0.0, -0.0]	-0.0689	0.584	[-0.0, -0.000762, -0.0, -0.0, -0.0, -0.0, -0.0, -0.0]	0.00353	0.287	[-0.0, 0.0026, -0.0, -0.0, -0.0, -0.0, -0.0, -0.0]	0.0561	0.394	[-0.0, -0.0, -0.0, -0.0, -0.0, -0.0, -0.0, -0.0]	-0.0146	0.537	[-0.0, -0.0, -0.0, -0.0, -0.0, -0.0, -0.0, -0.0]	749	8	0.0268
GO:0010563	negative regulation of phosphorus metabolic process	biological_process	['Cav1', 'Cd109', 'Igfbp3', 'Nupr1']	FALSE	0.0656	0.406	[-0.0, -0.0, -0.0, -0.0]	-0.0608	0.549	[-0.000722, -0.0, -0.0, -0.0]	-0.0253	0.511	[-0.0, -0.0, -0.0, -0.0]	0.017	0.23	[0.00197, -0.0, -0.0, -0.0]	0.0585	0.312	[-0.000245, -0.0, -0.0, 0.000719]	-0.0106	0.538	[-0.0, -0.0, -0.0, -0.0]	447	4	0.166
GO:0010608	post-transcriptional regulation of gene expression	biological_process	['Cav1', 'Eif4ebp1', 'Igfbp5', 'Mpv17l2', 'Vim', 'Zfp36l1']	FALSE	-0.115	0.664	[-0.00173, -0.0, 0.000956, -0.0, -5.3e-05, -0.00899]	-0.215	0.726	[-0.0013, -0.0, -0.00199, -0.0, -0.0, -0.00731]	-0.113	0.687	[-0.000415, -0.0, -0.0, -0.0, -6.76e-05, -0.00134]	0.408	0.106	[0.00569, -0.0, -0.000537, -0.0, -7.57e-05, 0.0172]	0.102	0.284	[-0.000316, -0.0, 0.00161, -0.0, 0.000313, -0.0]	0.0167	0.45	[-0.000153, -0.0, -0.000436, -0.0, 1.4e-05, 0.00121]	540	6	0.045
GO:0010624	regulation of Schwann cell proliferation	biological_process	['Gfap', 'Pmp22']	FALSE	0.0458	0.479	[-0.0, -0.0]	-0.0368	0.54	[-0.0, -0.0]	-0.0176	0.564	[-0.0, -0.0]	-0.0222	0.468	[-0.0, -0.0]	0.0506	0.238	[0.000421, -0.0]	-0.00353	0.592	[-0.0, -0.0]	12	2	0.00195
GO:0010628	positive regulation of gene expression	biological_process	['Mpv17l2', 'Padi2', 'Prdx6', 'Vim']	FALSE	-0.102	0.691	[-0.0, -0.0049, -0.00206, -0.0]	-0.192	0.755	[-0.0, -0.00662, -0.00158, -0.0]	0.786	0.0716	[-0.0, 0.0184, -0.00324, -0.0]	-0.412	0.878	[-0.0, -0.0112, -0.00429, -0.0]	0.318	0.125	[-0.0, -0.00407, 0.0108, -0.0]	-0.122	0.774	[-0.0, 0.000471, -0.00247, -0.0]	787	4	0.521
GO:0010629	negative regulation of gene expression	biological_process	['Aqp4', 'Eif4ebp1', 'Gpnmb', 'Igfbp5', 'Plat', 'Tnfrsf1a', 'Zfp36l1']	FALSE	0.279	0.215	[-0.0, -0.0, -0.0, 0.000956, 0.0151, -0.0, -0.00524]	-0.574	0.879	[-0.0017, -0.0, -0.0, -0.00199, -0.0286, -0.0, -0.00571]	0.0551	0.361	[-0.0, -0.0, -0.0, -0.0, 0.00279, -0.0, -0.000519]	0.0734	0.216	[-0.00284, -0.0, -0.0, -0.000537, -0.00128, -0.0, 0.0108]	0.208	0.214	[0.00332, -0.0, -0.0, 0.00161, -0.0, -0.0, -0.0]	-0.00676	0.513	[-0.0, -0.0, -0.0, -0.000436, -0.000297, -0.0, 0.00092]	775	7	0.0774
GO:0010632	regulation of epithelial cell migration	biological_process	['Emp2']	FALSE	0.0296	0.617	[-0.0]	-0.0239	0.65	[-0.0]	-0.0126	0.683	[-0.0]	-0.0177	0.621	[-0.0]	0.0231	0.216	[8.31e-05]	-0.00419	0.703	[-0.0]	247	1	0.695
GO:0010638	positive regulation of organelle organization	biological_process	['Cav1', 'Myoc', 'Pdlim4']	FALSE	0.0569	0.427	[-0.0, -0.0, -0.0]	-0.0428	0.51	[-0.0, -0.0, -0.0]	-0.0242	0.525	[-0.0, -0.0, -0.0]	-0.000679	0.244	[0.00159, -0.0, -0.000658]	0.0882	0.226	[-0.0, -0.0, 0.00113]	-0.00793	0.553	[-0.0, -0.0, -0.0]	529	3	0.465
GO:0010639	negative regulation of organelle organization	biological_process	['Myoc', 'Nupr1']	FALSE	0.0458	0.479	[-0.0, -0.0]	-0.0368	0.54	[-0.0, -0.0]	-0.0176	0.564	[-0.0, -0.0]	-0.0402	0.573	[-0.0, -0.000522]	0.0868	0.182	[0.000688, 0.000342]	-0.00353	0.592	[-0.0, -0.0]	363	2	0.52
GO:0010675	regulation of cellular carbohydrate metabolic process	biological_process	['Igfbp3', 'Nupr1', 'Ppp1r3c']	FALSE	-0.161	0.765	[-0.00233, -0.0, -0.00551]	-0.0773	0.633	[0.00175, -0.0, -0.00345]	-0.0756	0.708	[-0.0, -0.0, -0.000834]	-0.171	0.757	[0.000578, -0.0, -0.00567]	0.571	0.0704	[-0.0, 0.000719, 0.0104]	-0.0609	0.72	[-0.0, -0.0, -0.00082]	167	3	0.0471
GO:0010720	positive regulation of cell development	biological_process	['Gfap', 'Myoc', 'Vim']	FALSE	0.0302	0.522	[-0.000956, -0.0, -0.0]	-0.0428	0.51	[-0.0, -0.0, -0.0]	-0.0242	0.525	[-0.0, -0.0, -0.0]	-0.027	0.406	[-0.0, -0.0, -0.0]	0.153	0.167	[0.00246, -0.0, -0.0]	-0.0581	0.715	[-0.000777, -0.0, -0.0]	384	3	0.278
GO:0010721	negative regulation of cell development	biological_process	['Ednrb']	FALSE	-0.0987	0.824	[-0.00268]	-0.0804	0.806	[-0.00162]	-0.263	0.927	[-0.00231]	0.401	0.0399	[0.00869]	0.0481	0.157	[0.000372]	-0.00419	0.703	[-0.0]	211	1	0.638
GO:0010769	regulation of cell morphogenesis involved in differentiation	biological_process	['Myoc']	FALSE	0.0296	0.617	[-0.0]	-0.0239	0.65	[-0.0]	-0.0126	0.683	[-0.0]	-0.0177	0.621	[-0.0]	0.0159	0.639	[-0.0]	-0.00419	0.703	[-0.0]	121	1	0.441
GO:0010811	positive regulation of cell-substrate adhesion	biological_process	['Ccdc80', 'Emp2', 'Myoc']	FALSE	0.0569	0.427	[-0.0, -0.0, -0.0]	-0.0428	0.51	[-0.0, -0.0, -0.0]	-0.0242	0.525	[-0.0, -0.0, -0.0]	-0.027	0.406	[-0.0, -0.0, -0.0]	0.0628	0.268	[0.000606, -0.0, -0.0]	-0.00793	0.553	[-0.0, -0.0, -0.0]	139	3	0.03
GO:0010812	negative regulation of cell-substrate adhesion	biological_process	['Myoc']	FALSE	0.0296	0.617	[-0.0]	-0.0239	0.65	[-0.0]	-0.0126	0.683	[-0.0]	-0.0177	0.621	[-0.0]	0.0159	0.639	[-0.0]	-0.00419	0.703	[-0.0]	61	1	0.256
GO:0010827	regulation of glucose transmembrane transport	biological_process	['Pea15a']	FALSE	0.748	0.0372	[0.015]	-0.848	0.968	[-0.0236]	0.083	0.138	[0.000884]	-0.0642	0.768	[-0.000965]	0.0114	0.669	[-5.25e-05]	-0.133	0.888	[-0.00109]	89	1	0.349
GO:0010837	regulation of keratinocyte proliferation	biological_process	['Cd109', 'Zfp36l1']	FALSE	0.0106	0.609	[-0.0, -0.00103]	-0.0707	0.679	[-0.0, -0.00137]	-0.15	0.841	[-0.0, -0.00177]	0.196	0.0887	[-0.0, 0.00633]	0.0256	0.493	[-0.0, -0.0]	0.076	0.224	[-0.0, 0.00103]	49	2	0.0244
GO:0010948	negative regulation of cell cycle process	biological_process	['Ccnd1', 'Gpnmb', 'Zfp36l1']	FALSE	-0.0156	0.615	[-0.0, -0.0, -0.0026]	-0.266	0.83	[-0.00314, -0.0, -0.00785]	-0.268	0.87	[-0.000926, -0.0, -0.00303]	0.547	0.0619	[0.00661, -0.0, 0.0137]	0.0769	0.242	[-0.0, -0.0, 0.000897]	0.0812	0.262	[-0.0, -0.0, 0.00138]	274	3	0.144
GO:0010959	regulation of metal ion transport	biological_process	['Atp1a2', 'Atp1b2', 'Cav1', 'Cbarp', 'Lgals3', 'S100a1']	FALSE	0.0241	0.493	[-0.00273, -0.0, -0.0, -0.0, -0.0, -0.0]	-0.121	0.619	[-0.00408, -0.0, -0.0, -0.0, -0.0, -0.0]	-0.735	0.93	[-0.0154, -0.000723, -0.0, -0.0, -0.0, -0.0]	0.0498	0.222	[0.0042, -0.0, 0.00016, -0.0, -0.0, -0.0]	0.952	0.057	[0.0238, 0.00265, -0.0, -0.0, -0.0, -0.0]	-0.209	0.811	[-0.0035, -0.000765, -0.0, -0.0, -0.0, -0.0]	460	6	0.0232
GO:0014743	regulation of muscle hypertrophy	biological_process	['Igfbp5', 'Tnfrsf1a']	FALSE	0.0458	0.479	[-0.0, -0.0]	-0.0577	0.644	[-0.000562, -0.000283]	-0.0176	0.564	[-0.0, -0.0]	-0.0242	0.49	[-0.00042, 0.000361]	0.0375	0.277	[0.000201, -0.0]	-0.00353	0.592	[-0.0, -0.0]	78	2	0.0554
GO:0014821	phasic smooth muscle contraction	biological_process	['Ednrb']	FALSE	-0.674	0.95	[-0.0147]	-0.302	0.916	[-0.00796]	-0.392	0.947	[-0.00351]	1.15	0.0192	[0.0242]	0.985	0.0254	[0.0112]	-0.884	0.976	[-0.00747]	22	1	0.104
GO:0014905	myoblast fusion involved in skeletal muscle regeneration	biological_process	['Cd9']	TRUE	-1.37	0.977	[-0.0292]	-0.391	0.932	[-0.0105]	3.47	0.0061	[0.0322]	2.4	0.0106	[0.0501]	-3.09	0.994	[-0.0359]	-0.515	0.96	[-0.00434]	6	1	0.0327
GO:0014910	regulation of smooth muscle cell migration	biological_process	['Cav1', 'Igfbp3', 'Igfbp5']	FALSE	0.0635	0.354	[-0.0, -0.0, 0.000239]	-0.0518	0.557	[-0.0, -0.0, -0.000446]	-0.0414	0.615	[-0.000279, -0.0, -0.0]	-0.00605	0.258	[0.000742, -0.0, -0.0]	0.0548	0.286	[-0.0, -0.0, 0.000441]	-0.00793	0.553	[-0.0, -0.0, -0.0]	100	3	0.0129
GO:0015031	protein transport	biological_process	['Ednrb', 'Ppp1r3c']	FALSE	-0.102	0.758	[-0.00432, -0.0]	-0.0933	0.722	[-0.00228, -0.0]	-0.12	0.817	[-0.00136, -0.0]	0.31	0.0701	[0.00963, -0.0]	0.0417	0.261	[0.000271, -0.0]	-0.00353	0.592	[-0.0, -0.0]	515	2	0.708
GO:0015670	carbon dioxide transport	biological_process	['Aqp4']	TRUE	-2.48	0.99	[-0.0524]	-0.625	0.956	[-0.0172]	-0.574	0.962	[-0.00519]	-0.134	0.844	[-0.00242]	3.76	0.0059	[0.0433]	-0.184	0.908	[-0.00153]	9	1	0.0465
GO:0015711	organic anion transport	biological_process	['Gfap', 'Kcnj10', 'Slc7a10']	FALSE	-0.0498	0.663	[-0.0, -0.00214, -0.00169]	-0.102	0.68	[-0.0, -0.00181, -0.00108]	-0.0464	0.633	[-0.0, 0.00116, -0.00152]	0.0409	0.184	[-0.0, 0.00179, 0.000613]	0.324	0.106	[0.00113, -0.0, 0.00487]	-0.108	0.786	[-0.0, -0.0, -0.00155]	294	3	0.167
GO:0015833	peptide transport	biological_process	['Dio2']	FALSE	-0.00738	0.73	[-0.000772]	-0.0342	0.712	[-0.000297]	-0.0268	0.752	[-0.000131]	-0.052	0.744	[-0.000712]	0.349	0.0537	[0.00385]	-0.214	0.917	[-0.00178]	111	1	0.414
GO:0015914	phospholipid transport	biological_process	['Vapa']	FALSE	0.0412	0.221	[0.000243]	-0.106	0.831	[-0.00235]	0.0564	0.155	[0.000638]	0.112	0.0768	[0.0027]	-0.152	0.877	[-0.00194]	0.145	0.115	[0.00127]	87	1	0.343
GO:0015918	sterol transport	biological_process	['Cav1', 'Vapa']	FALSE	-0.0154	0.659	[-0.0019, 0.00011]	-0.249	0.856	[-0.00356, -0.00502]	0.0529	0.232	[-0.0018, 0.00274]	0.654	0.0437	[0.0148, 0.00479]	-0.51	0.928	[-0.00272, -0.00629]	0.331	0.0895	[-0.000234, 0.00456]	74	2	0.0506
GO:0016070	RNA metabolic process	biological_process	['Zfp36l1']	FALSE	-0.223	0.88	[-0.00528]	-0.237	0.9	[-0.00611]	-0.0917	0.854	[-0.000731]	0.541	0.0322	[0.0116]	0.0159	0.639	[-0.0]	0.11	0.135	[0.000967]	953	1	0.991
GO:0016485	protein processing	biological_process	['Pcsk6', 'Plat']	FALSE	0.0431	0.497	[-0.00379, 0.00371]	-0.52	0.923	[-0.0088, -0.0107]	0.37	0.0939	[0.000505, 0.00466]	0.39	0.0603	[0.0131, -0.00115]	-0.0249	0.682	[-0.0, -0.000849]	-0.0656	0.779	[-0.000803, -0.0]	225	2	0.293
GO:0016570	histone modification	biological_process	['Pbxip1']	FALSE	-0.0193	0.749	[-0.00102]	-0.0239	0.65	[-0.0]	-1.13	0.98	[-0.0103]	-0.967	0.978	[-0.0197]	2.23	0.0109	[0.0256]	-0.0891	0.862	[-0.000721]	357	1	0.821
GO:0018193	peptidyl-amino acid modification	biological_process	['Cav1', 'Pbxip1']	FALSE	0.0109	0.608	[-0.0, -0.00102]	-0.0368	0.54	[-0.0, -0.0]	-0.79	0.961	[-0.0, -0.0103]	-0.623	0.948	[0.00228, -0.0197]	1.55	0.0214	[-0.0, 0.0256]	-0.0592	0.77	[-0.0, -0.000721]	672	2	0.835
GO:0019076	viral release from host cell	biological_process	['Cav2', 'Vapa']	FALSE	0.0304	0.551	[-0.00234, 0.00189]	-0.555	0.928	[-9.94e-05, -0.0208]	0.515	0.074	[-0.000254, 0.00736]	0.517	0.0518	[0.00271, 0.0129]	-0.438	0.918	[0.000202, -0.00801]	0.386	0.0797	[-0.0, 0.00504]	23	2	0.00621
GO:0019217	regulation of fatty acid metabolic process	biological_process	['Cav1']	FALSE	-0.0336	0.768	[-0.00132]	-0.149	0.86	[-0.00359]	-0.113	0.872	[-0.000932]	0.426	0.0381	[0.00922]	-0.0371	0.787	[-0.000613]	-0.00419	0.703	[-0.0]	105	1	0.397
GO:0019220	regulation of phosphate metabolic process	biological_process	['Cav1', 'Cav2', 'Ccnd1', 'Ccnd2', 'Cd109', 'Emp2', 'Fzd10', 'Gdf15', 'Gpnmb', 'Igfbp3', 'Nupr1', 'Pmp22', 'Tnfrsf1a']	FALSE	0.115	0.389	[-0.0, -0.0, -0.0, -0.0, -0.0, -0.0, -0.0, -0.0, -0.0, -0.0, -0.0, -0.0, -0.0]	-0.0968	0.534	[-0.000601, -0.0, -0.0, -0.0, -0.0, -0.0, -0.0, -0.0, -0.0, -0.0, -0.0, -0.000245, -0.0]	-0.0771	0.574	[-0.0, -0.0, -0.000762, -0.0, -0.0, -0.0, -0.0, -0.0, -0.0, -0.0, -0.0, -0.000135, -0.0]	0.00627	0.307	[0.00164, -0.0, 0.0026, -0.0, -0.0, -0.0, -0.0, -0.0, -0.0, -0.0, -0.0, -0.0, -0.0]	0.0902	0.37	[-0.000204, -0.0, -0.0, -0.0, -0.0, -0.0, -0.0, -0.0, -0.0, -0.0, 0.000719, 0.000306, -0.0]	-0.0159	0.543	[-0.0, -0.0, -0.0, -0.0, -0.0, -0.0, -0.0, -0.0, -0.0, -0.0, -0.0, -0.0, -0.0]	1278	13	0.00742
GO:0019221	cytokine-mediated signaling pathway	biological_process	['Eda2r', 'Tnfrsf1a']	FALSE	-0.0455	0.702	[-0.0, -0.00267]	-0.121	0.759	[-0.0, -0.0034]	-0.0176	0.564	[-0.0, -0.0]	0.0465	0.15	[0.00199, -0.0]	0.0957	0.172	[-0.0, 0.00118]	0.309	0.0944	[-0.0, 0.00405]	185	2	0.223
GO:0019227	neuronal action potential propagation	biological_process	['Pmp22']	TRUE	0.0296	0.617	[-0.0]	-0.0239	0.65	[-0.0]	-0.0564	0.815	[-0.000404]	-0.0177	0.621	[-0.0]	0.0159	0.639	[-0.0]	0.116	0.132	[0.00102]	11	1	0.0555
GO:0019319	hexose biosynthetic process	biological_process	['Slc39a14']	FALSE	-0.588	0.943	[-0.0129]	0.367	0.0711	[0.0112]	-0.124	0.878	[-0.00103]	0.0955	0.0817	[0.00235]	0.152	0.0884	[0.00157]	-0.0503	0.824	[-0.000392]	47	1	0.204
GO:0019932	second-messenger-mediated signaling	biological_process	['Ednrb']	FALSE	-0.717	0.953	[-0.0156]	-0.15	0.86	[-0.0036]	-0.883	0.975	[-0.00804]	0.859	0.0239	[0.0182]	0.907	0.0273	[0.0103]	-0.101	0.87	[-0.000822]	202	1	0.621
GO:0022408	negative regulation of cell-cell adhesion	biological_process	['Cd9', 'Gpnmb', 'Lgals3']	FALSE	0.0569	0.427	[-0.0, -0.0, -0.0]	-0.0428	0.51	[-0.0, -0.0, -0.0]	0.534	0.0884	[0.00906, -0.0, -0.0]	-0.367	0.877	[-0.012, -0.0, -0.0]	0.0335	0.434	[-0.0, -0.0, -0.0]	-0.00793	0.553	[-0.0, -0.0, -0.0]	211	3	0.0815
GO:0022409	positive regulation of cell-cell adhesion	biological_process	['Cav1', 'Igfbp2', 'Megf10']	FALSE	0.0337	0.513	[-0.0, -0.0, -0.000832]	-0.0801	0.639	[-0.00143, -0.0, -0.000405]	-0.078	0.712	[-0.000955, -0.0, 8.23e-05]	0.0606	0.167	[0.00443, -0.0, -0.00133]	0.139	0.176	[-0.0, -0.0, 0.00218]	-0.0163	0.601	[-0.0, -0.0, -0.000129]	327	3	0.206
GO:0022617	extracellular matrix disassembly	biological_process	['Pbxip1']	TRUE	-4.03	0.996	[-0.0848]	-0.264	0.907	[-0.00688]	-0.136	0.884	[-0.00114]	-0.454	0.944	[-0.00906]	4.37	0.0047	[0.0503]	-0.00419	0.703	[-0.0]	22	1	0.104
GO:0022898	regulation of transmembrane transporter activity	biological_process	['Atp1a2', 'Atp1b2', 'Cav1', 'Cbarp', 'S100a1']	FALSE	0.0117	0.523	[-0.00273, -0.0, -0.0, -0.0, -0.0]	-0.121	0.64	[-0.00408, -0.0, -0.0, -0.0, -0.0]	-0.782	0.94	[-0.0154, -0.000355, -0.0, -0.0, -0.0]	0.0556	0.204	[0.0042, -0.0, -0.0, -0.0, -0.0]	1.01	0.0495	[0.0238, 0.00208, -0.0, -0.0, -0.0]	-0.234	0.839	[-0.0035, -0.000945, -0.0, -0.0, -0.0]	304	5	0.0157
GO:0023061	signal release	biological_process	['Dio2', 'Ednrb']	FALSE	-0.088	0.748	[-0.000772, -0.00314]	-0.145	0.785	[-0.000297, -0.00407]	-0.233	0.884	[-0.000131, -0.00274]	0.399	0.0597	[-0.000712, 0.0129]	0.325	0.0833	[0.00385, 0.00118]	-0.207	0.887	[-0.00178, -0.000858]	195	2	0.24
GO:0030001	metal ion transport	biological_process	['Atp1a2', 'Atp1a4', 'Atp1b2', 'Cav1', 'Ednrb', 'Kcnj10', 'Slc39a14']	FALSE	-0.0318	0.563	[-0.00284, -0.0, -0.0, -0.0, -0.00134, -0.0, -0.00214]	-0.126	0.61	[-0.00319, -0.0, -0.0, -0.000209, -0.00209, -0.0, 0.00105]	-0.52	0.894	[-0.00765, -0.0, -0.000216, -0.000262, -0.00314, -0.0, -0.000658]	0.318	0.13	[0.00676, -0.0, -0.0, 0.00138, 0.00945, -0.0, 0.00173]	0.561	0.108	[0.0139, -0.0, 0.000348, -0.0, 0.00117, -0.0, 0.00072]	-0.225	0.809	[-0.00443, -0.0, -0.0, -0.0, -0.000419, -0.0, -9.09e-05]	614	7	0.0278
GO:0030036	actin cytoskeleton organization	biological_process	['Flnc', 'Pdlim4']	FALSE	0.0458	0.479	[-0.0, -0.0]	-0.0368	0.54	[-0.0, -0.0]	-0.0176	0.564	[-0.0, -0.0]	-0.0222	0.468	[-0.0, -0.0]	0.0796	0.191	[-0.0, 0.000909]	-0.00353	0.592	[-0.0, -0.0]	210	2	0.266
GO:0030098	lymphocyte differentiation	biological_process	['Zfp36l1']	FALSE	-0.24	0.885	[-0.00564]	-0.205	0.889	[-0.00519]	-1.51	0.986	[-0.0138]	2.08	0.0127	[0.0435]	-0.0992	0.847	[-0.00133]	-0.00419	0.703	[-0.0]	290	1	0.752
GO:0030100	regulation of endocytosis	biological_process	['Cav1', 'Lgals3']	FALSE	0.0709	0.267	[0.000734, -0.0]	-0.0784	0.696	[-0.00168, -0.0]	-0.0377	0.674	[-0.000268, -0.0]	0.0268	0.171	[0.00142, -0.0]	0.0256	0.493	[-0.0, -0.0]	-0.00353	0.592	[-0.0, -0.0]	237	2	0.314
GO:0030111	regulation of Wnt signaling pathway	biological_process	['Pbxip1']	FALSE	0.0296	0.617	[-0.0]	-0.0239	0.65	[-0.0]	-0.0126	0.683	[-0.0]	-0.313	0.921	[-0.00613]	0.358	0.0526	[0.00395]	-0.00419	0.703	[-0.0]	99	1	0.379
GO:0030162	regulation of proteolysis	biological_process	['Cav1', 'Cd109', 'Nupr1', 'Plat']	FALSE	0.438	0.122	[0.00034, -0.0, -0.0, 0.0151]	-0.59	0.909	[-0.00224, -0.0, -0.0, -0.0286]	0.124	0.239	[-0.0, -0.0, -0.0, 0.00279]	0.029	0.215	[0.00374, -0.0, -0.0, -0.00128]	0.0237	0.479	[-0.000366, -0.0, -0.0, -0.0]	-0.0468	0.658	[-0.000349, -0.0, -0.0, -0.000297]	753	4	0.486
GO:0030335	positive regulation of cell migration	biological_process	['Igfbp5', 'Lgals3']	FALSE	0.0622	0.288	[0.000479, -0.0]	-0.0589	0.647	[-0.000891, -0.0]	-0.0176	0.564	[-0.0, -0.0]	-0.0222	0.468	[-0.0, -0.0]	0.0256	0.493	[-0.0, -0.0]	-0.00353	0.592	[-0.0, -0.0]	394	2	0.564
GO:0030336	negative regulation of cell migration	biological_process	['Atp1b2', 'Cav1', 'Igfbp3', 'Igfbp5', 'Padi2']	FALSE	0.0117	0.523	[-0.00273, -0.0, -0.0, -0.0, -0.0]	-0.0414	0.458	[0.000939, -0.0, -0.0, -0.0, -0.0]	0.023	0.374	[-0.0, -0.000279, -0.0, -0.0, 0.00136]	-0.0182	0.299	[0.000648, 0.000742, -0.0, -0.0, -0.000569]	0.254	0.163	[0.00476, -0.0, -0.0, 0.000883, -0.0]	-0.178	0.805	[-0.00333, -0.0, -0.0, -0.0, -0.0]	178	5	0.00177
GO:0030857	negative regulation of epithelial cell differentiation	biological_process	['Cav1', 'Ccnd1']	FALSE	0.0273	0.562	[-0.0, -0.000542]	-0.135	0.774	[-0.00164, -0.00231]	-0.18	0.86	[-0.000915, -0.00125]	0.396	0.0598	[0.00474, 0.00737]	-0.00199	0.628	[-0.000339, -0.000125]	-0.00353	0.592	[-0.0, -0.0]	57	2	0.0319
GO:0031098	stress-activated protein kinase signaling cascade	biological_process	['Zfp36l1']	FALSE	-0.0997	0.825	[-0.0027]	-0.305	0.917	[-0.00805]	-0.31	0.936	[-0.00275]	0.869	0.0237	[0.0184]	-0.0276	0.771	[-0.000503]	-0.042	0.814	[-0.000321]	79	1	0.317
GO:0031175	neuron projection development	biological_process	['Gfap', 'Pmp22']	FALSE	0.0458	0.479	[-0.0, -0.0]	-0.0575	0.644	[-0.0, -0.000834]	-0.0176	0.564	[-0.0, -0.0]	0.00327	0.211	[-0.0, 0.000737]	0.0862	0.183	[0.00102, -0.0]	-0.00353	0.592	[-0.0, -0.0]	243	2	0.324
GO:0031327	negative regulation of cellular biosynthetic process	biological_process	['Cav1', 'Eif4ebp1', 'Igfbp5', 'Zfp36l1']	FALSE	-0.068	0.655	[-0.00126, -0.0, 0.000956, -0.00524]	-0.262	0.803	[-0.00444, -0.0, -0.00199, -0.00571]	-0.0799	0.682	[-0.0005, -0.0, -0.0, -0.000519]	0.503	0.077	[0.0115, -0.0, -0.000537, 0.0108]	0.0152	0.509	[-0.00218, -0.0, 0.00161, -0.0]	0.0164	0.414	[-0.0, -0.0, -0.000436, 0.00092]	390	4	0.117
GO:0031328	positive regulation of cellular biosynthetic process	biological_process	['Mpv17l2', 'Vim']	FALSE	0.0458	0.479	[-0.0, -0.0]	-0.0368	0.54	[-0.0, -0.0]	-0.0176	0.564	[-0.0, -0.0]	-0.0222	0.468	[-0.0, -0.0]	0.0256	0.493	[-0.0, -0.0]	-0.00353	0.592	[-0.0, -0.0]	674	2	0.836
GO:0031330	negative regulation of cellular catabolic process	biological_process	['Nupr1']	FALSE	0.0296	0.617	[-0.0]	-0.0239	0.65	[-0.0]	-0.0126	0.683	[-0.0]	-0.0428	0.723	[-0.000522]	0.0455	0.161	[0.000342]	-0.00419	0.703	[-0.0]	234	1	0.676
GO:0031331	positive regulation of cellular catabolic process	biological_process	['Cav1', 'Igfbp3', 'Zfp36l1']	FALSE	-0.432	0.875	[-0.0, -0.00858, -0.00899]	-0.148	0.743	[-0.00162, 0.00375, -0.00731]	-0.133	0.786	[-0.0, -0.000424, -0.00134]	0.695	0.0535	[0.00248, 0.00583, 0.0172]	0.0335	0.434	[-0.0, -0.0, -0.0]	0.0702	0.278	[-0.0, -0.0, 0.00121]	400	3	0.299
GO:0031333	negative regulation of protein-containing complex assembly	biological_process	['Eif4ebp1']	FALSE	0.0296	0.617	[-0.0]	-0.0239	0.65	[-0.0]	-0.0126	0.683	[-0.0]	-0.0177	0.621	[-0.0]	0.0159	0.639	[-0.0]	-0.00419	0.703	[-0.0]	146	1	0.505
GO:0031334	positive regulation of protein-containing complex assembly	biological_process	['Cav1', 'Lgals3']	FALSE	0.0458	0.479	[-0.0, -0.0]	-0.0368	0.54	[-0.0, -0.0]	-0.0176	0.564	[-0.0, -0.0]	0.0327	0.165	[0.00159, -0.0]	0.0256	0.493	[-0.0, -0.0]	-0.00353	0.592	[-0.0, -0.0]	204	2	0.256
GO:0031345	negative regulation of cell projection organization	biological_process	['Gfap', 'Pmp22', 'Vim']	FALSE	0.0569	0.427	[-0.0, -0.0, -0.0]	-0.0428	0.51	[-0.0, -0.0, -0.0]	-0.0242	0.525	[-0.0, -0.0, -0.0]	-0.027	0.406	[-0.0, -0.0, -0.0]	0.0465	0.311	[0.000268, -0.0, -0.0]	-0.00793	0.553	[-0.0, -0.0, -0.0]	213	3	0.0833
GO:0031349	positive regulation of defense response	biological_process	['Nupr1']	FALSE	0.0296	0.617	[-0.0]	-0.0239	0.65	[-0.0]	-0.0126	0.683	[-0.0]	-0.0938	0.808	[-0.00158]	0.0998	0.112	[0.00097]	-0.00419	0.703	[-0.0]	221	1	0.655
GO:0031399	regulation of protein modification process	biological_process	['Cav1', 'Cav2', 'Ccnd1', 'Ccnd2', 'Cd109', 'Emp2', 'Fzd10', 'Gdf15', 'Gpnmb', 'Igfbp3', 'Nupr1', 'Pmp22', 'Tnfrsf1a']	FALSE	0.116	0.388	[0.000118, -0.0, -0.0, -0.0, -0.0, -0.0, -0.0, -0.0, -0.0, -0.0, -7.48e-05, -0.0, -0.0]	-0.105	0.543	[-0.00145, -0.0, -0.0, -0.0, -0.0, -0.0, -0.0, -0.0, -0.0, -0.0, -2.2e-05, -0.000245, -0.0]	-0.0799	0.578	[-9.44e-05, -0.0, -0.000762, -0.0, -0.0, -0.0, -0.0, -0.0, -0.0, -0.0, -0.0, -0.000135, -0.0]	0.0252	0.293	[0.00303, -0.0, 0.0026, -0.0, -0.0, -0.0, -0.0, -0.0, -0.0, -0.0, -0.0, -0.0, -0.0]	0.0672	0.4	[-0.000481, -0.0, -0.0, -0.0, -0.0, -0.0, -0.0, -0.0, -0.0, -0.0, -0.0, 0.000306, -0.0]	-0.0153	0.542	[-3.38e-05, -0.0, -0.0, -0.0, -0.0, -0.0, -0.0, -0.0, -0.0, -0.0, 5.38e-05, -0.0, -0.0]	1442	13	0.0189
GO:0031929	TOR signaling	biological_process	['Eif4ebp1']	FALSE	0.0296	0.617	[-0.0]	-0.0239	0.65	[-0.0]	-0.0126	0.683	[-0.0]	0.0671	0.0934	[0.00176]	0.0498	0.155	[0.000392]	-0.00419	0.703	[-0.0]	40	1	0.177
GO:0031960	response to corticosteroid	biological_process	['Cdo1', 'Eif4ebp1', 'Zfp36l1']	FALSE	0.00868	0.571	[-0.00173, -0.0, -0.0]	-0.0678	0.609	[-0.0, -0.0, -0.00123]	-0.274	0.872	[-0.00182, -0.0, -0.00223]	0.479	0.067	[0.0108, -0.0, 0.0071]	-0.0226	0.634	[-0.00116, -0.0, -0.0]	-0.068	0.733	[-0.00093, -0.0, -0.0]	93	3	0.0107
GO:0032271	regulation of protein polymerization	biological_process	['Cav1']	FALSE	0.0296	0.617	[-0.0]	-0.0239	0.65	[-0.0]	-0.0126	0.683	[-0.0]	0.0589	0.0985	[0.00159]	0.0159	0.639	[-0.0]	-0.00419	0.703	[-0.0]	209	1	0.634
GO:0032288	myelin assembly	biological_process	['Pmp22']	FALSE	-0.1	0.825	[-0.00271]	-0.156	0.865	[-0.00379]	-0.0647	0.826	[-0.000481]	-0.124	0.836	[-0.00221]	0.542	0.0395	[0.00608]	-0.0602	0.834	[-0.000476]	19	1	0.0908
GO:0032369	negative regulation of lipid transport	biological_process	['Igfbp3']	FALSE	0.00257	0.709	[-0.000564]	-0.0239	0.65	[-0.0]	-0.0262	0.75	[-0.000125]	0.134	0.0708	[0.00315]	-0.0732	0.824	[-0.00103]	-0.00419	0.703	[-0.0]	36	1	0.162
GO:0032370	positive regulation of lipid transport	biological_process	['Cav1']	FALSE	0.11	0.136	[0.00169]	-0.277	0.911	[-0.00725]	-0.294	0.933	[-0.0026]	0.719	0.0272	[0.0153]	-0.194	0.892	[-0.00243]	-0.0531	0.827	[-0.000415]	101	1	0.385
GO:0032371	regulation of sterol transport	biological_process	['Cav1']	FALSE	0.11	0.136	[0.00169]	-0.277	0.911	[-0.00725]	-0.294	0.933	[-0.0026]	0.719	0.0272	[0.0153]	-0.194	0.892	[-0.00243]	-0.0531	0.827	[-0.000415]	72	1	0.294
GO:0032388	positive regulation of intracellular transport	biological_process	['Mlc1', 'Tnfrsf1a']	FALSE	0.0158	0.597	[-0.000876, -0.0]	-0.0829	0.704	[-0.00186, -0.0]	-0.195	0.867	[-0.00236, -0.0]	-0.22	0.841	[-0.00572, -0.0]	0.592	0.0558	[0.00953, -0.0]	-0.0885	0.807	[-0.0011, -0.0]	187	2	0.226
GO:0032410	negative regulation of transporter activity	biological_process	['Atp1a2', 'Cav1', 'Cbarp']	FALSE	-0.0192	0.62	[-0.00273, -0.0, -0.0]	-0.126	0.715	[-0.00408, -0.0, -0.0]	-0.972	0.963	[-0.0154, -0.0, -0.0]	0.0918	0.148	[0.0042, -0.0, -0.0]	1.18	0.0342	[0.0238, -0.0, -0.0]	-0.234	0.872	[-0.0035, -0.0, -0.0]	94	3	0.011
GO:0032411	positive regulation of transporter activity	biological_process	['Atp1b2', 'S100a1']	FALSE	0.0458	0.479	[-0.0, -0.0]	-0.0368	0.54	[-0.0, -0.0]	-0.0442	0.695	[-0.000355, -0.0]	-0.0222	0.468	[-0.0, -0.0]	0.149	0.134	[0.00208, -0.0]	-0.0765	0.793	[-0.000945, -0.0]	143	2	0.151
GO:0032495	response to muramyl dipeptide	biological_process	['Vim']	FALSE	0.0296	0.617	[-0.0]	-0.0239	0.65	[-0.0]	-0.0126	0.683	[-0.0]	-0.0177	0.621	[-0.0]	0.0159	0.639	[-0.0]	-0.00419	0.703	[-0.0]	20	1	0.0951
GO:0032570	response to progesterone	biological_process	['Cav1']	TRUE	0.0296	0.617	[-0.0]	-0.0239	0.65	[-0.0]	-0.0126	0.683	[-0.0]	0.15	0.067	[0.00349]	0.0159	0.639	[-0.0]	-0.00419	0.703	[-0.0]	19	1	0.0908
GO:0032769	negative regulation of monooxygenase activity	biological_process	['Cav1']	FALSE	-0.113	0.833	[-0.00298]	-0.162	0.868	[-0.00396]	-0.128	0.881	[-0.00107]	0.734	0.0271	[0.0156]	-0.182	0.888	[-0.00229]	-0.137	0.889	[-0.00113]	14	1	0.0689
GO:0032770	positive regulation of monooxygenase activity	biological_process	['S100a1']	FALSE	-0.187	0.866	[-0.00452]	-0.391	0.932	[-0.0105]	-0.141	0.887	[-0.00119]	1.04	0.0209	[0.022]	-0.104	0.85	[-0.00139]	-0.108	0.875	[-0.000881]	29	1	0.133
GO:0032787	monocarboxylic acid metabolic process	biological_process	['Aldh1l2', 'Cyp2d22', 'Cyp4f15', 'Ephx1', 'Sgpl1', 'Tnfrsf1a']	FALSE	-0.217	0.74	[-0.00798, -0.000864, -0.000401, -0.0, -0.00575, -0.0]	0.141	0.266	[0.00638, 0.000373, -0.0, -0.0, 0.00737, -0.0]	-0.0408	0.54	[-0.0, -0.0, -0.0, -0.0, -0.000174, -0.0]	-0.0609	0.432	[0.00233, -0.00104, -0.00152, -0.0, -0.000951, -0.0]	0.153	0.235	[-0.0, 0.00154, 0.00162, -0.0, -4.83e-05, -0.0]	0.0158	0.452	[-0.0, -0.0, -0.0, -0.0, 0.000615, -0.0]	551	6	0.0488
GO:0032881	regulation of polysaccharide metabolic process	biological_process	['Ppp1r3c']	FALSE	-0.234	0.884	[-0.00551]	-0.144	0.857	[-0.00345]	-0.103	0.864	[-0.000834]	-0.291	0.916	[-0.00567]	0.916	0.0268	[0.0104]	-0.101	0.87	[-0.00082]	46	1	0.201
GO:0032944	regulation of mononuclear cell proliferation	biological_process	['Gpnmb', 'Igfbp2', 'Lgals3']	FALSE	0.0569	0.427	[-0.0, -0.0, -0.0]	-0.0428	0.51	[-0.0, -0.0, -0.0]	-0.0242	0.525	[-0.0, -0.0, -0.0]	-0.027	0.406	[-0.0, -0.0, -0.0]	0.0335	0.434	[-0.0, -0.0, -0.0]	-0.00793	0.553	[-0.0, -0.0, -0.0]	259	3	0.128
GO:0032967	positive regulation of collagen biosynthetic process	biological_process	['Vim']	TRUE	-0.069	0.803	[-0.00206]	-0.0239	0.65	[-0.0]	-0.0126	0.683	[-0.0]	-0.0177	0.621	[-0.0]	0.133	0.0951	[0.00135]	-0.00419	0.703	[-0.0]	31	1	0.141
GO:0033599	regulation of mammary gland epithelial cell proliferation	biological_process	['Ccnd1']	FALSE	0.0296	0.617	[-0.0]	-0.0239	0.65	[-0.0]	-0.0126	0.683	[-0.0]	0.0135	0.137	[0.000647]	0.0159	0.639	[-0.0]	-0.00419	0.703	[-0.0]	20	1	0.0951
GO:0033692	cellular polysaccharide biosynthetic process	biological_process	['Ppp1r3c']	FALSE	-0.0059	0.727	[-0.000741]	-0.0239	0.65	[-0.0]	-0.0872	0.849	[-0.000689]	-0.141	0.848	[-0.00255]	0.32	0.0564	[0.00351]	-0.00419	0.703	[-0.0]	40	1	0.177
GO:0034110	regulation of homotypic cell-cell adhesion	biological_process	['Cd9']	FALSE	0.0296	0.617	[-0.0]	-0.0239	0.65	[-0.0]	0.968	0.0302	[0.00906]	-0.596	0.958	[-0.012]	0.0159	0.639	[-0.0]	-0.00419	0.703	[-0.0]	41	1	0.181
GO:0034249	negative regulation of cellular amide metabolic process	biological_process	['Eif4ebp1', 'Igfbp5', 'Zfp36l1']	FALSE	-0.0624	0.677	[-0.0, 0.000956, -0.00524]	-0.199	0.79	[-0.0, -0.00199, -0.00571]	-0.0562	0.663	[-0.0, -0.0, -0.000519]	0.263	0.0948	[-0.0, -0.000537, 0.0108]	0.111	0.199	[-0.0, 0.00161, -0.0]	0.0233	0.366	[-0.0, -0.000436, 0.00092]	184	3	0.0593
GO:0034250	positive regulation of cellular amide metabolic process	biological_process	['Mpv17l2', 'Vim']	FALSE	0.0458	0.479	[-0.0, -0.0]	-0.0368	0.54	[-0.0, -0.0]	-0.0176	0.564	[-0.0, -0.0]	-0.0222	0.468	[-0.0, -0.0]	0.0256	0.493	[-0.0, -0.0]	-0.00353	0.592	[-0.0, -0.0]	170	2	0.196
GO:0034260	negative regulation of GTPase activity	biological_process	['Fzd10']	TRUE	0.0296	0.617	[-0.0]	-0.0239	0.65	[-0.0]	-0.0126	0.683	[-0.0]	-0.0177	0.621	[-0.0]	0.0159	0.639	[-0.0]	-0.00419	0.703	[-0.0]	32	1	0.145
GO:0034311	diol metabolic process	biological_process	['Ephx1']	FALSE	0.0296	0.617	[-0.0]	-0.0239	0.65	[-0.0]	-0.0126	0.683	[-0.0]	-0.0177	0.621	[-0.0]	0.0572	0.146	[0.000477]	-0.00419	0.703	[-0.0]	30	1	0.137
GO:0034440	lipid oxidation	biological_process	['Aldh1l2']	FALSE	-0.352	0.91	[-0.00798]	0.199	0.104	[0.00638]	-0.0126	0.683	[-0.0]	0.0946	0.0818	[0.00233]	0.0159	0.639	[-0.0]	-0.00419	0.703	[-0.0]	94	1	0.364
GO:0034620	cellular response to unfolded protein	biological_process	['Pmp22']	TRUE	-0.0528	0.787	[-0.00172]	-0.191	0.882	[-0.00479]	-0.115	0.872	[-0.000944]	0.214	0.0565	[0.00481]	0.182	0.0792	[0.00192]	-0.00419	0.703	[-0.0]	24	1	0.112
GO:0034763	negative regulation of transmembrane transport	biological_process	['Atp1a2', 'Cav1', 'Cbarp', 'Pea15a']	FALSE	0.361	0.142	[-0.00273, -0.0, -0.0, 0.015]	-0.535	0.898	[-0.00408, -0.0, -0.0, -0.0236]	-0.803	0.947	[-0.0154, -0.0, -0.0, 0.000884]	0.0559	0.19	[0.0042, 0.00032, -0.0, -0.000965]	1.02	0.0449	[0.0238, -0.0, -0.0, -5.25e-05]	-0.267	0.868	[-0.0035, -0.0, -0.0, -0.00109]	150	4	0.00618
GO:0034764	positive regulation of transmembrane transport	biological_process	['Atp1b2', 'Cav1', 'S100a1']	FALSE	0.0569	0.427	[-0.0, -0.0, -0.0]	-0.0428	0.51	[-0.0, -0.0, -0.0]	-0.0687	0.693	[-0.000723, -0.0, -0.0]	-0.027	0.406	[-0.0, -0.0, -0.0]	0.162	0.162	[0.00265, -0.0, -0.0]	-0.0573	0.714	[-0.000765, -0.0, -0.0]	273	3	0.143
GO:0034765	regulation of ion transmembrane transport	biological_process	['Atp1a2', 'Atp1b2', 'Cav1', 'Cbarp', 'Kcnj10', 'S100a1']	FALSE	0.0235	0.494	[-0.00273, -0.0, -0.0, -0.0, -3.17e-05, -0.0]	-0.126	0.627	[-0.00408, -0.0, -0.0, -0.0, -0.000378, -0.0]	-0.726	0.929	[-0.0154, -0.000723, -0.0, -0.0, 0.000209, -0.0]	0.049	0.222	[0.0042, -0.0, 0.00016, -0.0, -4.07e-05, -0.0]	1.01	0.0533	[0.0238, 0.00265, -0.0, -0.0, 0.00172, -0.0]	-0.258	0.838	[-0.0035, -0.000765, -0.0, -0.0, -0.00107, -0.0]	529	6	0.0415
GO:0035592	establishment of protein localization to extracellular region	biological_process	['Ednrb']	FALSE	-0.126	0.841	[-0.00324]	-0.0679	0.789	[-0.00126]	-0.157	0.895	[-0.00133]	0.403	0.0398	[0.00873]	0.0159	0.639	[-0.0]	-0.00419	0.703	[-0.0]	128	1	0.46
GO:0035627	ceramide transport	biological_process	['Vapa']	TRUE	0.29	0.077	[0.00545]	-0.635	0.957	[-0.0175]	0.484	0.0536	[0.00459]	0.366	0.0423	[0.00797]	-0.742	0.963	[-0.00876]	0.667	0.0374	[0.0057]	16	1	0.0777
GO:0035865	cellular response to potassium ion	biological_process	['Kcnj10']	TRUE	-0.355	0.911	[-0.00804]	-0.232	0.899	[-0.00597]	0.416	0.061	[0.00396]	0.498	0.0343	[0.0107]	0.229	0.0689	[0.00246]	-0.476	0.957	[-0.00401]	12	1	0.06
GO:0036315	cellular response to sterol	biological_process	['Mlc1']	FALSE	0.0296	0.617	[-0.0]	-0.0239	0.65	[-0.0]	-0.0126	0.683	[-0.0]	-0.0957	0.809	[-0.00162]	0.129	0.0965	[0.00131]	-0.00419	0.703	[-0.0]	24	1	0.112
GO:0038166	angiotensin-activated signaling pathway	biological_process	['Cav1']	TRUE	0.0296	0.617	[-0.0]	-0.247	0.903	[-0.00638]	-0.185	0.905	[-0.00159]	0.955	0.0224	[0.0202]	-0.289	0.916	[-0.00352]	-0.0576	0.832	[-0.000454]	15	1	0.0733
GO:0040015	negative regulation of multicellular organism growth	biological_process	['Gdf15']	TRUE	0.0296	0.617	[-0.0]	-0.0239	0.65	[-0.0]	-0.0126	0.683	[-0.0]	-0.0177	0.621	[-0.0]	0.0159	0.639	[-0.0]	-0.00419	0.703	[-0.0]	17	1	0.0821
GO:0040029	epigenetic regulation of gene expression	biological_process	['Padi2']	FALSE	-0.205	0.874	[-0.0049]	-0.255	0.905	[-0.00662]	1.98	0.014	[0.0184]	-0.557	0.955	[-0.0112]	-0.336	0.926	[-0.00407]	0.0513	0.181	[0.000471]	140	1	0.49
GO:0042176	regulation of protein catabolic process	biological_process	['Cav1', 'Gfap', 'Nupr1']	FALSE	0.0524	0.45	[-0.0, -0.000159, -0.0]	-0.0843	0.648	[-0.00162, -0.000422, -0.0]	-0.0614	0.676	[-0.0, -0.000604, -0.0]	-0.046	0.506	[0.00248, -0.00315, -0.0]	0.285	0.115	[-0.0, 0.0052, -0.0]	-0.0945	0.771	[-0.0, -0.00134, -0.0]	356	3	0.243
GO:0042374	phylloquinone metabolic process	biological_process	['Cyp4f15']	FALSE	-0.378	0.915	[-0.00852]	-0.695	0.96	[-0.0192]	-1.06	0.979	[-0.00968]	-1.35	0.986	[-0.0277]	4.06	0.0052	[0.0467]	-0.393	0.95	[-0.0033]	6	1	0.0327
GO:0042377	vitamin K catabolic process	biological_process	['Cyp4f15']	FALSE	-0.378	0.915	[-0.00852]	-0.695	0.96	[-0.0192]	-1.06	0.979	[-0.00968]	-1.35	0.986	[-0.0277]	4.06	0.0052	[0.0467]	-0.393	0.95	[-0.0033]	6	1	0.0327
GO:0042402	cellular biogenic amine catabolic process	biological_process	['Sat1']	FALSE	-0.0729	0.806	[-0.00214]	-0.187	0.881	[-0.00468]	-0.72	0.97	[-0.00654]	-0.514	0.951	[-0.0103]	1.53	0.0169	[0.0175]	0.0567	0.175	[0.000517]	13	1	0.0644
GO:0042593	glucose homeostasis	biological_process	['Aqp4', 'Slc39a14']	FALSE	0.0458	0.479	[-0.0, -0.0]	-0.0368	0.54	[-0.0, -0.0]	-0.0806	0.772	[-0.00028, -0.00056]	-0.00215	0.224	[-0.00225, 0.00283]	0.199	0.113	[0.00292, -0.0]	-0.00353	0.592	[-0.0, -0.0]	84	2	0.0629
GO:0042770	signal transduction in response to DNA damage	biological_process	['Ccnd1']	FALSE	0.0296	0.617	[-0.0]	-0.134	0.852	[-0.00314]	-0.113	0.871	[-0.000926]	0.301	0.047	[0.00661]	0.0159	0.639	[-0.0]	-0.00419	0.703	[-0.0]	126	1	0.455
GO:0042981	regulation of apoptotic process	biological_process	['Cav1', 'Hspb6', 'Igfbp3', 'Lgals3', 'Nupr1', 'Pea15a', 'Pmp22', 'Tnfrsf1a', 'Zfp36l1']	FALSE	-0.27	0.74	[-0.000143, -0.0, -0.00303, -0.0, -0.000468, 0.00197, -0.000704, -0.0, -0.0204]	-0.619	0.876	[-0.00234, -0.0, 0.00365, -0.0, 0.000306, -0.00292, -0.000772, -0.0, -0.0441]	-0.273	0.792	[-0.000621, -0.0, -0.000522, -0.0, -3.49e-05, -0.000363, -4.2e-05, -0.000117, -0.00479]	1.26	0.0574	[0.00641, -0.0, 0.00277, -0.0, -0.000185, 0.000319, 0.000999, 0.000319, 0.0687]	-0.172	0.708	[-0.000672, -0.0, -0.000954, -0.0, 0.000311, -0.0, 0.00062, -0.0, -0.00763]	0.59	0.104	[-6.41e-05, -0.0, -0.0, -0.0, -0.0, -0.0, -0.0, 0.000396, 0.0159]	829	9	0.0175
GO:0043068	positive regulation of programmed cell death	biological_process	['Cav1', 'Igfbp3', 'Nupr1', 'Pea15a', 'Tnfrsf1a']	FALSE	0.0475	0.455	[-0.000286, -0.00303, -0.000695, 0.00295, -0.0]	-0.07	0.541	[-0.00111, 0.00365, 0.00051, -0.00392, -0.0]	-0.143	0.745	[-0.00097, -0.000522, -5.82e-05, -0.000727, -0.000117]	0.16	0.15	[0.00621, 0.00277, -0.000309, -0.0, 0.000319]	0.000417	0.533	[-0.000651, -0.000954, 0.000451, -0.0, -0.0]	0.00811	0.457	[-0.0, -0.0, -0.0, -0.0, 0.000396]	346	5	0.0256
GO:0043069	negative regulation of programmed cell death	biological_process	['Cav1', 'Hspb6', 'Lgals3', 'Nupr1', 'Pea15a']	FALSE	0.09	0.349	[-0.0, -0.0, -0.0, -8.48e-05, 0.000999]	-0.151	0.682	[-0.00406, -0.0, -0.0, -0.0, -0.00193]	-0.0574	0.607	[-0.000603, -0.0, -0.0, -0.0, -0.0]	0.16	0.15	[0.00833, -0.0, -0.0, -0.0, 0.000638]	0.0143	0.497	[-0.00108, -0.0, -0.0, 0.000298, -0.0]	-0.016	0.553	[-8.54e-05, -0.0, -0.0, -0.0, -0.0]	527	5	0.108
GO:0043113	receptor clustering	biological_process	['Chrdl1']	FALSE	0.0296	0.617	[-0.0]	-0.0239	0.65	[-0.0]	-0.0513	0.807	[-0.000357]	-0.0177	0.621	[-0.0]	0.121	0.0996	[0.00122]	-0.00419	0.703	[-0.0]	62	1	0.259
GO:0043255	regulation of carbohydrate biosynthetic process	biological_process	['Ppp1r3c']	FALSE	0.0296	0.617	[-0.0]	-0.0239	0.65	[-0.0]	-0.0126	0.683	[-0.0]	-0.118	0.831	[-0.00208]	0.187	0.0774	[0.00198]	-0.00419	0.703	[-0.0]	109	1	0.408
GO:0043270	positive regulation of ion transport	biological_process	['Atp1b2', 'Cav1', 'Lgals3', 'S100a1']	FALSE	0.0656	0.406	[-0.0, -0.0, -0.0, -0.0]	-0.0481	0.501	[-0.0, -0.0, -0.0, -0.0]	-0.064	0.649	[-0.000723, -0.0, -0.0, -0.0]	-0.0314	0.377	[-0.0, -0.0, -0.0, -0.0]	0.149	0.195	[0.00265, -0.0, -0.0, -0.0]	-0.0534	0.673	[-0.000765, -0.0, -0.0, -0.0]	343	4	0.0828
GO:0043271	negative regulation of ion transport	biological_process	['Atp1a2', 'Cav1', 'Cbarp']	FALSE	-0.0192	0.62	[-0.00273, -0.0, -0.0]	-0.126	0.715	[-0.00408, -0.0, -0.0]	-0.972	0.963	[-0.0154, -0.0, -0.0]	0.101	0.143	[0.0042, 0.00032, -0.0]	1.18	0.0342	[0.0238, -0.0, -0.0]	-0.234	0.872	[-0.0035, -0.0, -0.0]	188	3	0.0624
GO:0043277	apoptotic cell clearance	biological_process	['Megf10']	FALSE	-0.133	0.845	[-0.00339]	-0.0436	0.741	[-0.000566]	0.141	0.112	[0.00142]	-0.349	0.928	[-0.00687]	0.47	0.0434	[0.00525]	-0.00419	0.703	[-0.0]	25	1	0.116
GO:0043330	response to exogenous dsRNA	biological_process	['Cav1']	FALSE	0.0296	0.617	[-0.0]	-0.0239	0.65	[-0.0]	-0.0576	0.818	[-0.000415]	0.153	0.0665	[0.00354]	0.0159	0.639	[-0.0]	-0.00419	0.703	[-0.0]	58	1	0.245
GO:0043401	steroid hormone mediated signaling pathway	biological_process	['Padi2']	FALSE	-0.312	0.904	[-0.00713]	-0.117	0.84	[-0.00267]	2.04	0.0131	[0.019]	-0.2	0.885	[-0.00379]	0.101	0.112	[0.000978]	-1.05	0.98	[-0.00888]	52	1	0.223
GO:0043434	response to peptide hormone	biological_process	['Anxa5', 'Cav1', 'Cdo1', 'Ednrb', 'Slc39a14', 'Zfp36l1']	FALSE	0.0285	0.486	[-0.0, -0.0, -0.00198, -0.000525, -0.0, -0.0]	-0.0623	0.505	[-0.0, -0.0, -0.0, -0.0, -0.0, -0.0]	-0.511	0.899	[-0.0, -0.000207, -0.00561, -0.00289, -0.0, -0.00227]	0.858	0.0651	[-0.0, 0.00171, 0.0243, 0.0101, 0.00171, 0.00697]	-0.118	0.691	[-0.0, -0.0, -0.00425, -0.000558, -0.0, -0.0]	-0.0861	0.691	[-0.0, -0.0, -0.00135, -0.000251, -0.0, -0.0]	239	6	0.00108
GO:0043457	regulation of cellular respiration	biological_process	['Nupr1']	FALSE	-0.13	0.843	[-0.00333]	0.0638	0.162	[0.00251]	-0.0126	0.683	[-0.0]	-0.0345	0.701	[-0.000349]	0.0395	0.17	[0.000273]	0.0701	0.163	[0.000631]	63	1	0.263
GO:0043470	regulation of carbohydrate catabolic process	biological_process	['Nupr1', 'Ppp1r3c']	FALSE	-0.33	0.872	[-0.0, -0.011]	-0.208	0.834	[-0.0, -0.0069]	-0.143	0.836	[-0.0, -0.00167]	-0.342	0.894	[-0.0, -0.00927]	1.19	0.029	[0.000719, 0.0189]	-0.13	0.844	[-0.0, -0.00164]	60	2	0.035
GO:0043491	protein kinase B signaling	biological_process	['Zfp36l1']	TRUE	-0.593	0.943	[-0.013]	-0.108	0.833	[-0.0024]	-0.847	0.974	[-0.00771]	2.07	0.0127	[0.0434]	-0.643	0.958	[-0.00761]	0.0878	0.15	[0.000781]	60	1	0.252
GO:0043501	skeletal muscle adaptation	biological_process	['Myoc']	TRUE	-0.0891	0.819	[-0.00248]	-0.0306	0.696	[-0.000194]	-0.0309	0.763	[-0.000169]	-0.0177	0.621	[-0.0]	0.312	0.0571	[0.00342]	-0.00419	0.703	[-0.0]	6	1	0.0327
GO:0043502	regulation of muscle adaptation	biological_process	['Igfbp5', 'Tnfrsf1a']	FALSE	0.0645	0.281	[0.000548, -0.0]	-0.0192	0.35	[0.000992, -0.000283]	-0.0775	0.767	[-0.000799, -0.0]	-0.0832	0.691	[-0.00213, 0.000361]	0.234	0.103	[0.00351, -0.0]	-0.106	0.826	[-0.00133, -0.0]	95	2	0.0776
GO:0043542	endothelial cell migration	biological_process	['Emp2']	FALSE	-0.0149	0.742	[-0.00093]	-0.0951	0.822	[-0.00204]	-0.0868	0.849	[-0.000685]	-0.202	0.886	[-0.00382]	0.481	0.0429	[0.00538]	-0.00419	0.703	[-0.0]	83	1	0.33
GO:0043543	protein acylation	biological_process	['Nupr1', 'Pbxip1']	FALSE	0.00291	0.626	[-0.000234, -0.00102]	-0.0368	0.54	[-0.0, -0.0]	-0.79	0.961	[-0.0, -0.0103]	-0.702	0.956	[-0.0, -0.0197]	1.56	0.0209	[0.000294, 0.0256]	-0.0553	0.763	[5.08e-05, -0.000721]	195	2	0.24
GO:0043567	regulation of insulin-like growth factor receptor signaling pathway	biological_process	['Igfbp2', 'Igfbp3', 'Igfbp5']	FALSE	0.0312	0.52	[-0.0, -0.00197, 0.00105]	-0.0403	0.457	[-0.0, 0.00154, -0.00142]	-0.0825	0.72	[-0.0, -0.000505, -0.000442]	-0.251	0.823	[-0.00214, 0.0026, -0.00837]	0.431	0.0873	[0.00223, -0.000421, 0.0064]	-0.0552	0.71	[-0.0, -0.0, -0.000732]	25	3	0.000309
GO:0043647	inositol phosphate metabolic process	biological_process	['Ip6k3']	FALSE	0.0296	0.617	[-0.0]	-0.0239	0.65	[-0.0]	-0.0126	0.683	[-0.0]	-0.0177	0.621	[-0.0]	0.0159	0.639	[-0.0]	-0.00419	0.703	[-0.0]	43	1	0.189
GO:0043648	dicarboxylic acid metabolic process	biological_process	['Aldh1l1', 'Aldh1l2']	FALSE	-0.584	0.919	[0.00059, -0.019]	-0.168	0.806	[-0.0171, 0.0118]	-0.662	0.954	[-0.00607, -0.00252]	0.071	0.134	[-0.0154, 0.0181]	1.62	0.0198	[0.0288, -0.00196]	-0.379	0.931	[-0.00368, -0.00118]	84	2	0.0629
GO:0044062	regulation of excretion	biological_process	['Ednrb']	FALSE	-0.0978	0.824	[-0.00266]	-0.112	0.836	[-0.00251]	-0.816	0.973	[-0.00742]	0.362	0.0426	[0.00789]	0.959	0.0258	[0.0109]	-0.372	0.947	[-0.00312]	31	1	0.141
GO:0044088	regulation of vacuole organization	biological_process	['Nupr1']	FALSE	0.0296	0.617	[-0.0]	-0.0239	0.65	[-0.0]	-0.0126	0.683	[-0.0]	-0.0428	0.723	[-0.000522]	0.0455	0.161	[0.000342]	-0.00419	0.703	[-0.0]	45	1	0.197
GO:0044247	cellular polysaccharide catabolic process	biological_process	['Pygm']	FALSE	-0.037	0.772	[-0.00139]	-0.0239	0.65	[-0.0]	-0.0126	0.683	[-0.0]	-0.121	0.834	[-0.00215]	0.166	0.0828	[0.00174]	-0.00419	0.703	[-0.0]	18	1	0.0864
GO:0044344	cellular response to fibroblast growth factor stimulus	biological_process	['Zfp36l1']	TRUE	-0.299	0.901	[-0.00686]	-0.604	0.954	[-0.0166]	-0.71	0.969	[-0.00644]	2.05	0.0127	[0.0429]	-0.27	0.913	[-0.0033]	-0.00419	0.703	[-0.0]	19	1	0.0908
GO:0044782	cilium organization	biological_process	['Kcnj10']	FALSE	-0.125	0.84	[-0.00323]	-0.398	0.933	[-0.0107]	0.0136	0.202	[0.000243]	0.126	0.0727	[0.00298]	0.725	0.032	[0.0082]	-0.262	0.928	[-0.00219]	118	1	0.433
GO:0044793	negative regulation by host of viral process	biological_process	['Vapa']	FALSE	0.24	0.0869	[0.00439]	-0.558	0.949	[-0.0153]	0.413	0.0613	[0.00393]	0.156	0.0661	[0.0036]	-0.138	0.87	[-0.00178]	0.0808	0.155	[0.000722]	13	1	0.0644
GO:0044794	positive regulation by host of viral process	biological_process	['Cav2', 'Vapa']	FALSE	0.4	0.0925	[-0.000354, 0.0107]	-0.66	0.941	[-0.000346, -0.0248]	0.939	0.0442	[5.57e-05, 0.0127]	-0.0142	0.269	[0.00132, -0.00109]	-0.52	0.929	[-0.000219, -0.00896]	0.111	0.188	[-0.0, 0.00148]	15	2	0.00289
GO:0044827	modulation by host of viral genome replication	biological_process	['Vapa']	FALSE	0.39	0.0626	[0.00752]	-0.723	0.961	[-0.02]	0.889	0.0321	[0.00833]	0.043	0.108	[0.00126]	-0.449	0.942	[-0.00537]	0.125	0.127	[0.0011]	19	1	0.0908
GO:0044857	plasma membrane raft organization	biological_process	['Cav1', 'Cav2', 'Emp2']	FALSE	0.061	0.364	[0.000859, -0.0, -0.000712]	-0.177	0.772	[-0.00276, -0.00067, -0.00316]	-0.0242	0.525	[-0.0, -0.0, -0.0]	0.1	0.143	[0.00404, 0.00143, -0.000963]	0.211	0.139	[-0.000435, -0.0, 0.00411]	-0.00793	0.553	[-0.0, -0.0, -0.0]	10	3	2.84e-05
GO:0045017	glycerolipid biosynthetic process	biological_process	['Abhd4', 'Ip6k3']	FALSE	0.0458	0.479	[-0.0, -0.0]	-0.0368	0.54	[-0.0, -0.0]	-0.0176	0.564	[-0.0, -0.0]	-0.0222	0.468	[-0.0, -0.0]	0.0256	0.493	[-0.0, -0.0]	-0.00353	0.592	[-0.0, -0.0]	183	2	0.219
GO:0045022	early endosome to late endosome transport	biological_process	['Emp2']	TRUE	-0.0437	0.779	[-0.00153]	-0.128	0.847	[-0.00297]	-0.223	0.917	[-0.00194]	-0.282	0.914	[-0.00549]	0.801	0.03	[0.00907]	-0.0941	0.865	[-0.000764]	25	1	0.116
GO:0045026	plasma membrane fusion	biological_process	['Cd9']	FALSE	-0.0939	0.822	[-0.00258]	-0.337	0.923	[-0.00895]	1.59	0.0183	[0.0148]	-0.076	0.786	[-0.00121]	-0.279	0.914	[-0.00341]	-0.287	0.933	[-0.0024]	24	1	0.112
GO:0045104	intermediate filament cytoskeleton organization	biological_process	['Gfap', 'Vim']	FALSE	-0.0233	0.671	[-0.00202, -0.0]	-0.0831	0.705	[-0.00187, -0.0]	-0.0176	0.564	[-0.0, -0.0]	-0.124	0.755	[-0.00295, -0.0]	0.485	0.0635	[0.00773, -0.0]	-0.255	0.905	[-0.00326, -0.0]	92	2	0.0735
GO:0045162	clustering of voltage-gated sodium channels	biological_process	['Myoc']	TRUE	-0.0331	0.767	[-0.00131]	-0.0239	0.65	[-0.0]	-0.0126	0.683	[-0.0]	0.0215	0.128	[0.000813]	0.153	0.0883	[0.00158]	-0.00419	0.703	[-0.0]	7	1	0.0373
GO:0045428	regulation of nitric oxide biosynthetic process	biological_process	['Cav1']	FALSE	-0.0307	0.764	[-0.00126]	-0.179	0.876	[-0.00444]	-0.0668	0.829	[-0.0005]	0.536	0.0325	[0.0115]	-0.173	0.885	[-0.00218]	-0.00419	0.703	[-0.0]	73	1	0.297
GO:0045600	positive regulation of fat cell differentiation	biological_process	['Zfp36l1']	FALSE	-0.328	0.906	[-0.00748]	-0.13	0.849	[-0.00304]	-0.865	0.974	[-0.00788]	1.48	0.0166	[0.031]	-0.155	0.879	[-0.00198]	-0.00419	0.703	[-0.0]	71	1	0.29
GO:0045601	regulation of endothelial cell differentiation	biological_process	['Tnfrsf1a']	FALSE	0.0296	0.617	[-0.0]	-0.0239	0.65	[-0.0]	-0.0126	0.683	[-0.0]	-0.0177	0.621	[-0.0]	0.0159	0.639	[-0.0]	-0.00419	0.703	[-0.0]	44	1	0.193
GO:0045604	regulation of epidermal cell differentiation	biological_process	['Cd109', 'Zfp36l1']	FALSE	-0.000374	0.632	[-0.0, -0.00135]	-0.15	0.789	[-0.0, -0.00456]	-0.254	0.892	[-0.0, -0.00315]	0.389	0.0606	[-0.0, 0.0119]	0.0256	0.493	[-0.0, -0.0]	0.076	0.224	[-0.0, 0.00103]	56	2	0.031
GO:0045637	regulation of myeloid cell differentiation	biological_process	['Zfp36l1']	FALSE	-0.197	0.87	[-0.00474]	-0.211	0.891	[-0.00537]	-0.621	0.965	[-0.00562]	0.825	0.0246	[0.0175]	0.0399	0.17	[0.000277]	0.413	0.0548	[0.00354]	226	1	0.663
GO:0045663	positive regulation of myoblast differentiation	biological_process	['Igfbp3']	TRUE	-0.117	0.835	[-0.00306]	0.0782	0.154	[0.00292]	-0.0126	0.683	[-0.0]	0.0594	0.0983	[0.0016]	0.0159	0.639	[-0.0]	-0.00419	0.703	[-0.0]	50	1	0.216
GO:0045665	negative regulation of neuron differentiation	biological_process	['Cav1']	FALSE	0.0296	0.617	[-0.0]	-0.0239	0.65	[-0.0]	-0.0126	0.683	[-0.0]	0.0173	0.133	[0.000727]	0.0159	0.639	[-0.0]	-0.00419	0.703	[-0.0]	90	1	0.352
GO:0045668	negative regulation of osteoblast differentiation	biological_process	['Igfbp5']	TRUE	0.0956	0.145	[0.00138]	-0.0969	0.823	[-0.00209]	-0.0415	0.789	[-0.000267]	-0.0625	0.765	[-0.00093]	0.121	0.0996	[0.00122]	-0.00419	0.703	[-0.0]	69	1	0.284
GO:0045765	regulation of angiogenesis	biological_process	['Emp2', 'S100a1']	FALSE	0.0192	0.588	[-0.000779, -0.0]	-0.0918	0.72	[-0.00154, -0.000678]	-0.0528	0.718	[-0.000211, -0.000258]	-0.0246	0.493	[-0.00234, 0.00227]	0.341	0.0809	[0.00531, -0.0]	-0.176	0.872	[-0.0019, -0.000332]	162	2	0.183
GO:0045912	negative regulation of carbohydrate metabolic process	biological_process	['Nupr1']	FALSE	0.0296	0.617	[-0.0]	-0.0239	0.65	[-0.0]	-0.0126	0.683	[-0.0]	-0.0177	0.621	[-0.0]	0.0781	0.127	[0.000719]	-0.00419	0.703	[-0.0]	54	1	0.23
GO:0045930	negative regulation of mitotic cell cycle	biological_process	['Ccnd1', 'Gpnmb', 'Zfp36l1']	FALSE	-0.0156	0.615	[-0.0, -0.0, -0.0026]	-0.266	0.83	[-0.00314, -0.0, -0.00785]	-0.268	0.87	[-0.000926, -0.0, -0.00303]	0.547	0.0619	[0.00661, -0.0, 0.0137]	0.0769	0.242	[-0.0, -0.0, 0.000897]	0.0812	0.262	[-0.0, -0.0, 0.00138]	225	3	0.0942
GO:0045931	positive regulation of mitotic cell cycle	biological_process	['Ccnd1', 'Ccnd2', 'Eif4ebp1']	FALSE	-0.00887	0.603	[-0.00236, -0.0, -0.0]	-0.0145	0.378	[-0.00325, 0.00464, -0.0]	-0.0951	0.741	[-0.000796, -0.000355, -0.0]	0.175	0.115	[0.0101, -0.00296, -0.0]	0.0117	0.542	[-0.00158, 0.00113, -0.0]	-0.028	0.645	[-0.0, -0.00031, -0.0]	133	3	0.0269
GO:0045934	negative regulation of nucleobase-containing compound metabolic process	biological_process	['Nupr1']	FALSE	0.0296	0.617	[-0.0]	-0.0239	0.65	[-0.0]	-0.0126	0.683	[-0.0]	-0.0177	0.621	[-0.0]	0.0781	0.127	[0.000719]	-0.00419	0.703	[-0.0]	382	1	0.842
GO:0045935	positive regulation of nucleobase-containing compound metabolic process	biological_process	['Igfbp3', 'Prdx6', 'Zfp36l1']	FALSE	-0.49	0.887	[-0.00858, -0.00206, -0.00899]	-0.147	0.742	[0.00375, -0.00158, -0.00731]	-0.332	0.892	[-0.000424, -0.00324, -0.00134]	0.503	0.065	[0.00583, -0.00429, 0.0172]	0.556	0.0716	[-0.0, 0.0108, -0.0]	-0.0893	0.764	[-0.0, -0.00247, 0.00121]	734	3	0.685
GO:0046173	polyol biosynthetic process	biological_process	['Ephx1', 'Ip6k3']	FALSE	0.0458	0.479	[-0.0, -0.0]	-0.0368	0.54	[-0.0, -0.0]	-0.0176	0.564	[-0.0, -0.0]	-0.0222	0.468	[-0.0, -0.0]	0.0539	0.231	[0.000477, -0.0]	-0.00353	0.592	[-0.0, -0.0]	48	2	0.0235
GO:0046395	carboxylic acid catabolic process	biological_process	['Aldh1l1', 'Aldh1l2', 'Cdo1', 'Cyp4f15']	FALSE	-0.382	0.846	[0.00205, -0.00634, -0.0143, -0.0]	-0.294	0.821	[-0.00129, 0.00403, -0.0167, -0.0]	-0.654	0.935	[-0.00197, -0.000518, -0.00925, -0.0]	1.39	0.0352	[-0.0079, 0.00491, 0.0619, -0.000905]	0.295	0.132	[0.0076, -0.0, -0.00259, 0.00116]	-0.298	0.879	[-0.00151, -0.0005, -0.00312, -0.0]	207	4	0.018
GO:0046466	membrane lipid catabolic process	biological_process	['Sgpl1']	FALSE	-0.192	0.869	[-0.00463]	0.157	0.118	[0.00518]	-0.0126	0.683	[-0.0]	-0.0177	0.621	[-0.0]	0.0159	0.639	[-0.0]	-0.00419	0.703	[-0.0]	34	1	0.153
GO:0046467	membrane lipid biosynthetic process	biological_process	['Vapa']	FALSE	0.0567	0.187	[0.000566]	-0.0832	0.809	[-0.0017]	0.103	0.128	[0.00107]	-0.00173	0.17	[0.000331]	0.0159	0.639	[-0.0]	-0.00419	0.703	[-0.0]	127	1	0.457
GO:0046503	glycerolipid catabolic process	biological_process	['Prdx6']	FALSE	-0.0494	0.784	[-0.00165]	-0.0239	0.65	[-0.0]	-0.0126	0.683	[-0.0]	-0.0687	0.774	[-0.00106]	0.228	0.0689	[0.00245]	-0.0607	0.835	[-0.00048]	55	1	0.234
GO:0046622	positive regulation of organ growth	biological_process	['Ccnd2']	FALSE	0.0296	0.617	[-0.0]	0.00473	0.223	[0.000818]	-0.0126	0.683	[-0.0]	-0.0177	0.621	[-0.0]	0.0159	0.639	[-0.0]	-0.00419	0.703	[-0.0]	62	1	0.259
GO:0046653	tetrahydrofolate metabolic process	biological_process	['Aldh1l1', 'Aldh1l2']	FALSE	-0.604	0.922	[0.0055, -0.0245]	-0.126	0.764	[-0.0216, 0.018]	-0.803	0.962	[-0.00711, -0.00337]	-0.0567	0.629	[-0.0217, 0.0207]	1.9	0.0162	[0.0342, -0.00269]	-0.494	0.945	[-0.00514, -0.00121]	21	2	0.00527
GO:0046822	regulation of nucleocytoplasmic transport	biological_process	['Tnfrsf1a']	FALSE	0.0296	0.617	[-0.0]	-0.0239	0.65	[-0.0]	-0.0126	0.683	[-0.0]	-0.0177	0.621	[-0.0]	0.0159	0.639	[-0.0]	-0.00419	0.703	[-0.0]	132	1	0.47
GO:0048017	inositol lipid-mediated signaling	biological_process	['Zfp36l1']	FALSE	-0.0144	0.741	[-0.000918]	-0.0818	0.808	[-0.00166]	-0.199	0.91	[-0.00172]	0.387	0.0406	[0.00841]	0.0159	0.639	[-0.0]	-0.00419	0.703	[-0.0]	85	1	0.336
GO:0048147	negative regulation of fibroblast proliferation	biological_process	['Cav1', 'Nupr1']	TRUE	0.0458	0.479	[-0.0, -0.0]	-0.0913	0.719	[-0.0022, -0.0]	-0.102	0.799	[-0.00112, -0.0]	0.211	0.0858	[0.00676, -0.0]	-0.0434	0.717	[-0.00116, -0.0]	-0.00353	0.592	[-0.0, -0.0]	44	2	0.0201
GO:0048661	positive regulation of smooth muscle cell proliferation	biological_process	['Igfbp5']	FALSE	0.0482	0.203	[0.00039]	-0.0927	0.82	[-0.00197]	-0.0445	0.795	[-0.000294]	-0.0861	0.799	[-0.00142]	0.213	0.0717	[0.00228]	-0.00419	0.703	[-0.0]	109	1	0.408
GO:0048662	negative regulation of smooth muscle cell proliferation	biological_process	['Cav1', 'Igfbp3', 'Igfbp5']	FALSE	0.00818	0.572	[-0.0, -0.0021, 0.000352]	-0.0654	0.603	[-0.000904, 0.0023, -0.00251]	-0.117	0.769	[-0.000732, -0.0, -0.000778]	0.0725	0.159	[0.00352, -0.0, -0.0]	0.166	0.16	[-0.0, -0.0, 0.00274]	-0.00793	0.553	[-0.0, -0.0, -0.0]	73	3	0.00564
GO:0048741	skeletal muscle fiber development	biological_process	['Cav2']	TRUE	0.0296	0.617	[-0.0]	-0.0239	0.65	[-0.0]	-0.0875	0.849	[-0.000692]	0.128	0.0723	[0.00303]	0.0159	0.639	[-0.0]	-0.00419	0.703	[-0.0]	36	1	0.162
GO:0050657	nucleic acid transport	biological_process	['Zfp36l1']	FALSE	-0.164	0.859	[-0.00405]	-0.548	0.948	[-0.015]	-0.589	0.963	[-0.00533]	2.39	0.0107	[0.0499]	-0.901	0.971	[-0.0106]	-0.1	0.87	[-0.000816]	147	1	0.507
GO:0050679	positive regulation of epithelial cell proliferation	biological_process	['Cav1', 'Cav2', 'Ccnd1', 'Ccnd2']	FALSE	0.0668	0.386	[-0.0, -0.0, -0.0, 5.18e-05]	-0.021	0.412	[-0.0, -0.0, -0.0, 0.00154]	-0.0253	0.511	[-0.0, -0.0, -0.0, -0.0]	0.0228	0.222	[0.00156, -0.0, 0.000647, -0.0]	0.0389	0.409	[-0.0, -0.0, -0.0, -0.0]	-0.0322	0.622	[-0.0, -0.0, -0.0, -0.000385]	232	4	0.0259
GO:0050680	negative regulation of epithelial cell proliferation	biological_process	['Cav1', 'Cav2', 'Cd109', 'Nupr1']	FALSE	0.0656	0.406	[-0.0, -0.0, -0.0, -0.0]	-0.0481	0.501	[-0.0, -0.0, -0.0, -0.0]	-0.0635	0.647	[-0.000712, -0.0, -0.0, -0.0]	0.0261	0.218	[0.00234, -0.0, -0.0, -0.0]	0.0389	0.409	[-0.0, -0.0, -0.0, -0.0]	-0.0106	0.538	[-0.0, -0.0, -0.0, -0.0]	190	4	0.0136
GO:0050727	regulation of inflammatory response	biological_process	['Ednrb', 'Nupr1', 'Pmp22']	FALSE	-0.0675	0.683	[-0.00368, -0.0, -0.000787]	-0.315	0.852	[-0.00916, -0.0, -0.00424]	-0.215	0.847	[-0.00231, -0.0, -0.000784]	0.117	0.135	[0.00634, -0.00158, 0.000331]	0.64	0.0639	[0.00693, 0.00097, 0.00463]	-0.105	0.783	[-0.000647, -0.0, -0.000857]	183	3	0.0586
GO:0050767	regulation of neurogenesis	biological_process	['Gfap', 'Vim']	FALSE	0.0131	0.603	[-0.000956, -0.0]	-0.0368	0.54	[-0.0, -0.0]	-0.0176	0.564	[-0.0, -0.0]	-0.0222	0.468	[-0.0, -0.0]	0.172	0.123	[0.00246, -0.0]	-0.0636	0.776	[-0.000777, -0.0]	463	2	0.652
GO:0050804	modulation of chemical synaptic transmission	biological_process	['Chrdl1', 'Kcnj10']	FALSE	0.0458	0.479	[-0.0, -0.0]	-0.0368	0.54	[-0.0, -0.0]	-0.0176	0.564	[-0.0, -0.0]	-0.0222	0.468	[-0.0, -0.0]	0.0428	0.258	[0.00029, -0.0]	-0.00353	0.592	[-0.0, -0.0]	509	2	0.702
GO:0050854	regulation of antigen receptor-mediated signaling pathway	biological_process	['Lgals3']	FALSE	0.0296	0.617	[-0.0]	-0.0239	0.65	[-0.0]	-0.0126	0.683	[-0.0]	-0.0177	0.621	[-0.0]	0.0159	0.639	[-0.0]	-0.00419	0.703	[-0.0]	65	1	0.27
GO:0050922	negative regulation of chemotaxis	biological_process	['Padi2']	FALSE	0.0296	0.617	[-0.0]	-0.0239	0.65	[-0.0]	0.153	0.107	[0.00153]	-0.0446	0.728	[-0.000558]	0.0159	0.639	[-0.0]	-0.00419	0.703	[-0.0]	60	1	0.252
GO:0050999	regulation of nitric-oxide synthase activity	biological_process	['Cav1', 'S100a1']	FALSE	-0.211	0.827	[-0.00298, -0.00452]	-0.395	0.9	[-0.00396, -0.0105]	-0.187	0.864	[-0.00107, -0.00119]	1.28	0.0266	[0.0156, 0.022]	-0.193	0.848	[-0.00229, -0.00139]	-0.159	0.862	[-0.00113, -0.000881]	33	2	0.012
GO:0051047	positive regulation of secretion	biological_process	['Ednrb', 'Lgals3']	FALSE	-0.0452	0.702	[-0.00266, -0.0]	-0.099	0.73	[-0.00251, -0.0]	-0.574	0.947	[-0.00742, -0.0]	0.25	0.0791	[0.00789, -0.0]	0.673	0.0498	[0.0109, -0.0]	-0.245	0.901	[-0.00312, -0.0]	420	2	0.599
GO:0051048	negative regulation of secretion	biological_process	['Anxa5', 'Cbarp', 'Igfbp3', 'Tnfrsf1a']	FALSE	0.166	0.237	[-0.0, 0.00416, -0.0, -0.0]	-0.116	0.665	[-0.0, -0.0038, -0.0, -6.97e-05]	-0.0592	0.637	[-0.0, -0.00058, -0.0, -5.2e-05]	-0.0364	0.406	[-0.0, -0.000941, 0.000298, 0.000439]	0.0389	0.409	[-0.0, -0.0, -0.0, -0.0]	-0.00387	0.483	[-0.0, -0.0, -0.0, 0.000121]	206	4	0.0177
GO:0051052	regulation of DNA metabolic process	biological_process	['Igfbp3']	FALSE	-0.381	0.916	[-0.00858]	0.107	0.138	[0.00375]	-0.0585	0.819	[-0.000424]	0.263	0.051	[0.00583]	0.0159	0.639	[-0.0]	-0.00419	0.703	[-0.0]	565	1	0.935
GO:0051148	negative regulation of muscle cell differentiation	biological_process	['Ccnd2']	FALSE	0.052	0.196	[0.000468]	0.106	0.138	[0.00373]	-0.126	0.879	[-0.00105]	-0.118	0.831	[-0.00208]	0.0846	0.121	[0.000794]	-0.00419	0.703	[-0.0]	66	1	0.273
GO:0051153	regulation of striated muscle cell differentiation	biological_process	['Ccnd2']	FALSE	0.052	0.196	[0.000468]	0.106	0.138	[0.00373]	-0.126	0.879	[-0.00105]	-0.118	0.831	[-0.00208]	0.0846	0.121	[0.000794]	-0.00419	0.703	[-0.0]	104	1	0.394
GO:0051247	positive regulation of protein metabolic process	biological_process	['Cav1', 'Cav2', 'Ccnd1', 'Ccnd2', 'Emp2', 'Fzd10', 'Gdf15', 'Gpnmb', 'Mpv17l2', 'Nupr1', 'Tnfrsf1a', 'Vim']	FALSE	0.11	0.388	[-0.0, -0.0, -0.0, -0.0, -0.0, -0.0, -0.0, -0.0, -0.0, -3.74e-05, -0.0, -0.0]	-0.109	0.55	[-0.00235, -0.0, -0.0, -0.0, -0.0, -0.0, -0.0, -0.0, -0.0, -1.1e-05, -0.0, -0.0]	-0.0847	0.587	[-0.000378, -0.0, -0.000762, -0.0, -0.0, -0.0, -0.0, -0.0, -0.0, -0.0, -0.0, -0.0]	0.0476	0.272	[0.00426, -0.0, 0.0026, -0.0, -0.0, -0.0, -0.0, -0.0, -0.0, -0.0, -0.0, -0.0]	0.0677	0.394	[-0.0, -0.0, -0.0, -0.0, -0.0, -0.0, -0.0, -0.0, -0.0, -0.0, -0.0, -0.0]	-0.0199	0.548	[-0.000135, -0.0, -0.0, -0.0, -0.0, -0.0, -0.0, -0.0, -0.0, 2.69e-05, -0.0, -0.0]	1346	12	0.0258
GO:0051248	negative regulation of protein metabolic process	biological_process	['Cav1', 'Cd109', 'Ednrb', 'Eif4ebp1', 'Igfbp3', 'Igfbp5', 'Plat', 'Zfp36l1']	FALSE	0.175	0.295	[0.000157, -0.0, -0.00583, -0.0, -0.0, 0.000956, 0.0151, -0.00524]	-0.64	0.887	[-0.00142, -0.0, -0.00791, -0.0, -0.0, -0.00199, -0.0286, -0.00571]	-0.0312	0.501	[-0.0, -0.0, -0.00204, -0.0, -0.0, -0.0, 0.00279, -0.000519]	0.555	0.101	[0.00304, -0.0, 0.0223, -0.0, -0.0, -0.000537, -0.00128, 0.0108]	0.105	0.312	[-0.000642, -0.0, 0.000683, -0.0, -0.0, 0.00161, -0.0, -0.0]	-0.0995	0.688	[-0.0, -0.0, -0.00234, -0.0, -0.0, -0.000436, -0.000297, 0.00092]	1063	8	0.135
GO:0051249	regulation of lymphocyte activation	biological_process	['Cav1', 'Gpnmb', 'Igfbp2', 'Lgals3', 'Zfp36l1']	FALSE	0.0476	0.454	[-0.0, -0.0, -0.0, -0.0, -0.00106]	-0.114	0.629	[-0.00143, -0.0, -0.0, -0.0, -0.00221]	-0.23	0.814	[-0.000955, -0.0, -0.0, -0.0, -0.00325]	0.294	0.116	[0.00443, -0.0, -0.0, -0.0, 0.0107]	0.0587	0.339	[-0.0, -0.0, -0.0, -0.0, 0.00041]	-0.0117	0.534	[-0.0, -0.0, -0.0, -0.0, -0.0]	521	5	0.105
GO:0051252	regulation of RNA metabolic process	biological_process	['Nupr1', 'Prdx6', 'Vim', 'Zfp36l1']	FALSE	-0.268	0.803	[-0.000463, -0.00206, -0.000106, -0.0112]	-0.26	0.802	[0.000515, -0.00158, -0.0, -0.011]	-0.364	0.886	[-0.0, -0.00324, -0.000135, -0.00295]	0.552	0.0725	[-0.0, -0.00429, -0.000151, 0.0282]	0.474	0.0942	[-0.0, 0.0108, 0.000625, -0.000924]	-0.0852	0.728	[-0.0, -0.00247, 2.81e-05, 0.00111]	1040	4	0.738
GO:0051258	protein polymerization	biological_process	['Cav1']	FALSE	0.0296	0.617	[-0.0]	-0.0239	0.65	[-0.0]	-0.0126	0.683	[-0.0]	0.0162	0.134	[0.000704]	0.0159	0.639	[-0.0]	-0.00419	0.703	[-0.0]	69	1	0.284
GO:0051259	protein complex oligomerization	biological_process	['Aqp4']	FALSE	-0.19	0.868	[-0.00459]	-0.155	0.864	[-0.00376]	-0.554	0.961	[-0.005]	-1.16	0.983	[-0.0238]	2.59	0.0088	[0.0298]	-0.519	0.96	[-0.00437]	143	1	0.497
GO:0051493	regulation of cytoskeleton organization	biological_process	['Cav1', 'Fzd10', 'Myoc', 'Pdlim4']	FALSE	0.0656	0.406	[-0.0, -0.0, -0.0, -0.0]	-0.0481	0.501	[-0.0, -0.0, -0.0, -0.0]	-0.0253	0.511	[-0.0, -0.0, -0.0, -0.0]	-0.0085	0.273	[0.00159, -0.0, -0.0, -0.000658]	0.1	0.24	[-0.0, -0.0, 0.000344, 0.00113]	-0.0106	0.538	[-0.0, -0.0, -0.0, -0.0]	551	4	0.27
GO:0051580	regulation of neurotransmitter uptake	biological_process	['Gfap']	FALSE	-0.172	0.861	[-0.00421]	-0.259	0.906	[-0.00673]	-0.447	0.952	[-0.00401]	-0.227	0.896	[-0.00435]	1.47	0.0177	[0.0168]	-0.379	0.948	[-0.00318]	18	1	0.0864
GO:0051591	response to cAMP	biological_process	['Cdo1', 'Igfbp5', 'Pygm', 'Zfp36l1']	FALSE	0.0656	0.406	[-0.0, -0.0, -0.0, -0.0]	-0.0481	0.501	[-0.0, -0.0, -0.0, -0.0]	-0.18	0.799	[-0.00106, -0.0, -0.0, -0.00182]	0.213	0.121	[0.00404, -0.0, -0.0, 0.00591]	0.0949	0.247	[-0.0, 0.00135, -0.0, -0.0]	-0.0106	0.538	[-0.0, -0.0, -0.0, -0.0]	60	4	0.00024
GO:0051901	positive regulation of mitochondrial depolarization	biological_process	['Myoc']	TRUE	0.0296	0.617	[-0.0]	-0.0239	0.65	[-0.0]	-0.0126	0.683	[-0.0]	-0.0177	0.621	[-0.0]	0.0159	0.639	[-0.0]	-0.00419	0.703	[-0.0]	11	1	0.0555
GO:0051931	regulation of sensory perception	biological_process	['Ednrb', 'Kcnj10']	FALSE	-0.209	0.826	[-0.00252, -0.00493]	-0.166	0.805	[-0.0018, -0.0034]	0.178	0.147	[-0.003, 0.00561]	0.203	0.0872	[0.00794, -0.00142]	0.345	0.0804	[0.00336, 0.00202]	-0.245	0.901	[-0.00154, -0.00158]	61	2	0.036
GO:0051962	positive regulation of nervous system development	biological_process	['Gfap', 'Vim']	FALSE	0.0131	0.603	[-0.000956, -0.0]	-0.0368	0.54	[-0.0, -0.0]	-0.0176	0.564	[-0.0, -0.0]	-0.0222	0.468	[-0.0, -0.0]	0.172	0.123	[0.00246, -0.0]	-0.0636	0.776	[-0.000777, -0.0]	366	2	0.524
GO:0055080	cation homeostasis	biological_process	['Atp1a2', 'Atp1a4', 'Atp1b2', 'Cav1', 'Cav2', 'Ednrb', 'Kcnj10', 'Pygm', 'Slc39a14']	FALSE	-0.516	0.842	[-0.014, -0.0, -0.00148, -0.0, -0.0, -0.00694, -0.000676, -0.000189, -0.0149]	-1.56	0.967	[-0.118, -0.0, -0.00066, -0.0, -0.0, -0.0121, -0.00722, 0.000184, 0.0119]	-2.26	0.98	[-0.0503, -0.0, -0.00125, -0.0, -0.0, -0.00912, 0.00418, -0.0, -0.00559]	2.05	0.0363	[0.0679, -0.0, -0.00339, 0.00191, -0.0, 0.0441, 0.00312, -0.0, 0.0139]	3.62	0.0088	[0.118, -0.0, 0.00586, -0.0, -0.0, -0.000442, 0.00323, -0.0, 0.00121]	-0.958	0.95	[-0.0189, -0.0, -0.000865, -0.0, -0.0, -0.00186, -0.00343, -0.0, -0.000238]	497	9	0.000641
GO:0055092	sterol homeostasis	biological_process	['Cav1']	FALSE	0.0296	0.617	[-0.0]	-0.176	0.875	[-0.00435]	-0.109	0.869	[-0.000892]	0.319	0.0455	[0.00698]	0.0159	0.639	[-0.0]	-0.00419	0.703	[-0.0]	99	1	0.379
GO:0060020	Bergmann glial cell differentiation	biological_process	['Gfap', 'Vim']	TRUE	0.0458	0.479	[-0.0, -0.0]	-0.0368	0.54	[-0.0, -0.0]	-0.0176	0.564	[-0.0, -0.0]	-0.184	0.816	[-0.00468, -0.0]	0.267	0.0953	[0.00407, -0.0]	-0.048	0.75	[-0.000576, -0.0]	12	2	0.00195
GO:0060074	synapse maturation	biological_process	['Chrdl1']	TRUE	0.0296	0.617	[-0.0]	-0.0239	0.65	[-0.0]	-0.0126	0.683	[-0.0]	-0.0177	0.621	[-0.0]	0.0454	0.161	[0.000341]	-0.00419	0.703	[-0.0]	19	1	0.0908
GO:0060143	positive regulation of syncytium formation by plasma membrane fusion	biological_process	['Gdf15']	FALSE	0.0296	0.617	[-0.0]	-0.0239	0.65	[-0.0]	-0.0126	0.683	[-0.0]	-0.0177	0.621	[-0.0]	0.0159	0.639	[-0.0]	-0.00419	0.703	[-0.0]	27	1	0.125
GO:0060159	regulation of dopamine receptor signaling pathway	biological_process	['Cav2']	TRUE	-0.0293	0.763	[-0.00123]	-0.0714	0.794	[-0.00136]	-0.0126	0.683	[-0.0]	0.181	0.0618	[0.00413]	0.0159	0.639	[-0.0]	-0.00419	0.703	[-0.0]	11	1	0.0555
GO:0060398	regulation of growth hormone receptor signaling pathway	biological_process	['Gdf15']	TRUE	0.0296	0.617	[-0.0]	-0.0239	0.65	[-0.0]	-0.0126	0.683	[-0.0]	-0.0177	0.621	[-0.0]	0.0907	0.117	[0.000864]	-0.00419	0.703	[-0.0]	6	1	0.0327
GO:0060420	regulation of heart growth	biological_process	['Ccnd2']	FALSE	0.0296	0.617	[-0.0]	0.00473	0.223	[0.000818]	-0.0126	0.683	[-0.0]	-0.0177	0.621	[-0.0]	0.0159	0.639	[-0.0]	-0.00419	0.703	[-0.0]	91	1	0.355
GO:0060468	prevention of polyspermy	biological_process	['Plat']	TRUE	0.311	0.074	[0.00587]	-0.461	0.94	[-0.0125]	1.47	0.02	[0.0137]	-0.0928	0.806	[-0.00156]	-0.772	0.965	[-0.00911]	-0.204	0.914	[-0.0017]	6	1	0.0327
GO:0060491	regulation of cell projection assembly	biological_process	['Cav1']	FALSE	0.0296	0.617	[-0.0]	-0.0721	0.795	[-0.00138]	-0.0294	0.759	[-0.000155]	0.227	0.0545	[0.00508]	-0.105	0.85	[-0.0014]	-0.00419	0.703	[-0.0]	210	1	0.636
GO:0060547	negative regulation of necrotic cell death	biological_process	['Cav1', 'Nupr1']	FALSE	0.0458	0.479	[-0.0, -0.0]	-0.162	0.801	[-0.00504, -0.0]	-0.113	0.811	[-0.00127, -0.0]	0.385	0.061	[0.0118, -0.0]	-0.0432	0.717	[-0.00185, 0.000692]	-0.00353	0.592	[-0.0, -0.0]	25	2	0.00722
GO:0061028	establishment of endothelial barrier	biological_process	['Ednrb']	FALSE	-1.48	0.979	[-0.0316]	-0.273	0.91	[-0.00713]	-0.334	0.94	[-0.00297]	2.1	0.0125	[0.044]	0.0947	0.116	[0.000911]	-0.224	0.919	[-0.00187]	34	1	0.153
GO:0061041	regulation of wound healing	biological_process	['Anxa5', 'Cav1', 'Cd109', 'Cd9', 'Plat']	FALSE	0.106	0.324	[0.000555, 0.000234, -0.0, -0.0, 0.000847]	-0.119	0.638	[-0.000499, -0.0021, -0.0, -0.0, -0.00139]	0.447	0.128	[-0.0, -0.000424, -0.0, 0.00906, 0.00131]	-0.234	0.754	[-0.000504, 0.00393, -0.0, -0.012, -0.000511]	0.0371	0.425	[-0.0, -0.00013, -0.0, -0.0, -3.98e-05]	-0.0314	0.601	[-0.0, -0.0, -0.0, -0.0, -0.000393]	136	5	0.000553
GO:0061469	regulation of type B pancreatic cell proliferation	biological_process	['Nupr1']	FALSE	0.0296	0.617	[-0.0]	-0.0239	0.65	[-0.0]	-0.0126	0.683	[-0.0]	-0.0177	0.621	[-0.0]	0.0159	0.639	[-0.0]	-0.00419	0.703	[-0.0]	19	1	0.0908
GO:0062098	regulation of programmed necrotic cell death	biological_process	['Cav1', 'Nupr1']	FALSE	0.0458	0.479	[-0.0, -0.0]	-0.162	0.801	[-0.00504, -0.0]	-0.113	0.811	[-0.00127, -0.0]	0.385	0.061	[0.0118, -0.0]	-0.0432	0.717	[-0.00185, 0.000692]	-0.00353	0.592	[-0.0, -0.0]	25	2	0.00722
GO:0062125	regulation of mitochondrial gene expression	biological_process	['Mpv17l2']	FALSE	0.0296	0.617	[-0.0]	-0.0239	0.65	[-0.0]	-0.0126	0.683	[-0.0]	-0.0177	0.621	[-0.0]	0.0159	0.639	[-0.0]	-0.00419	0.703	[-0.0]	32	1	0.145
GO:0062207	regulation of pattern recognition receptor signaling pathway	biological_process	['Cav1']	FALSE	0.0296	0.617	[-0.0]	-0.13	0.849	[-0.00303]	-0.0947	0.858	[-0.000758]	0.483	0.0351	[0.0104]	-0.254	0.91	[-0.00312]	-0.00419	0.703	[-0.0]	99	1	0.379
GO:0070141	response to UV-A	biological_process	['Ccnd1']	FALSE	-0.115	0.834	[-0.00302]	-0.131	0.85	[-0.00308]	-0.178	0.902	[-0.00153]	0.565	0.0312	[0.0121]	-0.055	0.807	[-0.00082]	-0.0719	0.846	[-0.000575]	15	1	0.0733
GO:0070201	regulation of establishment of protein localization	biological_process	['Anxa5', 'Tnfrsf1a']	FALSE	0.0458	0.479	[-0.0, -0.0]	-0.0368	0.54	[-0.0, -0.0]	-0.0176	0.564	[-0.0, -0.0]	-0.0222	0.468	[-0.0, -0.0]	0.0256	0.493	[-0.0, -0.0]	-0.00353	0.592	[-0.0, -0.0]	587	2	0.774
GO:0070664	negative regulation of leukocyte proliferation	biological_process	['Gpnmb']	FALSE	0.0296	0.617	[-0.0]	-0.0239	0.65	[-0.0]	-0.0126	0.683	[-0.0]	-0.0177	0.621	[-0.0]	0.0159	0.639	[-0.0]	-0.00419	0.703	[-0.0]	104	1	0.394
GO:0070665	positive regulation of leukocyte proliferation	biological_process	['Igfbp2']	FALSE	0.0296	0.617	[-0.0]	-0.0239	0.65	[-0.0]	-0.0126	0.683	[-0.0]	-0.0177	0.621	[-0.0]	0.0159	0.639	[-0.0]	-0.00419	0.703	[-0.0]	168	1	0.554
GO:0070723	response to cholesterol	biological_process	['Mlc1']	FALSE	0.0296	0.617	[-0.0]	-0.0239	0.65	[-0.0]	-0.0126	0.683	[-0.0]	-0.0957	0.809	[-0.00162]	0.129	0.0965	[0.00131]	-0.00419	0.703	[-0.0]	26	1	0.121
GO:0070842	aggresome assembly	biological_process	['Pmp22']	TRUE	-0.242	0.886	[-0.00567]	-0.102	0.829	[-0.00225]	-0.177	0.902	[-0.00152]	-0.174	0.872	[-0.00324]	0.851	0.0289	[0.00965]	-0.0839	0.858	[-0.000677]	7	1	0.0373
GO:0070972	protein localization to endoplasmic reticulum	biological_process	['Vapa']	FALSE	0.0339	0.251	[9.08e-05]	-0.121	0.843	[-0.00279]	0.155	0.106	[0.00155]	-0.00804	0.19	[0.0002]	-0.0116	0.742	[-0.000318]	0.0965	0.143	[0.000855]	52	1	0.223
GO:0071277	cellular response to calcium ion	biological_process	['Syt15']	TRUE	0.0296	0.617	[-0.0]	-0.0239	0.65	[-0.0]	-0.0126	0.683	[-0.0]	-0.0177	0.621	[-0.0]	0.0159	0.639	[-0.0]	-0.00419	0.703	[-0.0]	78	1	0.314
GO:0071326	cellular response to monosaccharide stimulus	biological_process	['Aqp4', 'Slc39a14']	FALSE	0.0458	0.479	[-0.0, -0.0]	-0.0368	0.54	[-0.0, -0.0]	-0.0806	0.772	[-0.00028, -0.00056]	-0.00215	0.224	[-0.00225, 0.00283]	0.199	0.113	[0.00292, -0.0]	-0.00353	0.592	[-0.0, -0.0]	59	2	0.034
GO:0071346	cellular response to interferon-gamma	biological_process	['Aqp4', 'Vim']	TRUE	-0.076	0.737	[-0.00356, -0.0]	-0.143	0.783	[-0.00428, -0.0]	-0.126	0.822	[-0.00144, -0.0]	-0.823	0.964	[-0.0232, -0.0]	1.29	0.0268	[0.0208, 0.000405]	-0.0768	0.794	[-0.000948, -0.0]	95	2	0.0776
GO:0071354	cellular response to interleukin-6	biological_process	['Entpd2']	TRUE	0.0296	0.617	[-0.0]	-0.0239	0.65	[-0.0]	-0.0126	0.683	[-0.0]	-0.0177	0.621	[-0.0]	0.0159	0.639	[-0.0]	-0.00419	0.703	[-0.0]	13	1	0.0644
GO:0071359	cellular response to dsRNA	biological_process	['Cav1']	FALSE	0.0296	0.617	[-0.0]	-0.0239	0.65	[-0.0]	-0.0576	0.818	[-0.000415]	0.153	0.0665	[0.00354]	0.0159	0.639	[-0.0]	-0.00419	0.703	[-0.0]	22	1	0.104
GO:0071364	cellular response to epidermal growth factor stimulus	biological_process	['Zfp36l1']	TRUE	-0.123	0.839	[-0.00318]	-0.38	0.931	[-0.0102]	-0.628	0.965	[-0.00569]	1.14	0.0192	[0.024]	0.0743	0.129	[0.000675]	0.0624	0.17	[0.000566]	37	1	0.166
GO:0071383	cellular response to steroid hormone stimulus	biological_process	['Atp1a2', 'Eif4ebp1', 'Zfp36l1']	FALSE	-0.0529	0.666	[-0.00394, -0.0, -0.0]	-0.144	0.738	[-0.00375, -0.0, -0.00123]	-0.721	0.949	[-0.00909, -0.0, -0.00223]	0.38	0.0775	[0.00729, -0.0, 0.0071]	0.687	0.0603	[0.0135, -0.0, -0.0]	-0.155	0.828	[-0.00227, -0.0, -0.0]	62	3	0.00363
GO:0071404	cellular response to low-density lipoprotein particle stimulus	biological_process	['Cd9']	TRUE	-0.408	0.92	[-0.00915]	-0.0811	0.807	[-0.00164]	1.05	0.0281	[0.0098]	0.613	0.0302	[0.0131]	-0.716	0.962	[-0.00846]	-0.326	0.94	[-0.00273]	20	1	0.0951
GO:0071456	cellular response to hypoxia	biological_process	['Eif4ebp1', 'Zfp36l1']	TRUE	-0.171	0.806	[-0.0, -0.00634]	-0.389	0.898	[-0.0, -0.0142]	-0.234	0.884	[-0.0, -0.00289]	0.616	0.0456	[-0.0, 0.0185]	0.0621	0.215	[-0.0, 0.000615]	0.434	0.0728	[-0.0, 0.00567]	80	2	0.0579
GO:0071472	cellular response to salt stress	biological_process	['Zfp36l1']	FALSE	-0.157	0.856	[-0.0039]	-1.8	0.987	[-0.0508]	-0.869	0.974	[-0.00791]	3.5	0.0078	[0.073]	0.177	0.08	[0.00186]	-0.102	0.871	[-0.000831]	21	1	0.0994
GO:0071479	cellular response to ionizing radiation	biological_process	['Ccnd2']	FALSE	-0.329	0.906	[-0.00749]	0.5	0.0578	[0.015]	-0.703	0.969	[-0.00638]	-1.35	0.986	[-0.0276]	2.2	0.0111	[0.0253]	-0.399	0.951	[-0.00335]	73	1	0.297
GO:0071560	cellular response to transforming growth factor beta stimulus	biological_process	['Cav1', 'Zfp36l1']	TRUE	0.0458	0.479	[-0.0, -0.0]	-0.188	0.822	[-0.0, -0.00611]	-0.1	0.797	[-0.0, -0.0011]	0.419	0.0583	[0.00237, 0.0104]	-0.00633	0.64	[-0.000537, -0.0]	-0.00353	0.592	[-0.0, -0.0]	50	2	0.0253
GO:0071711	basement membrane organization	biological_process	['Cav1', 'Cav2', 'Pmp22']	FALSE	-0.0963	0.712	[-0.00157, -0.000768, -0.00316]	-0.229	0.809	[-0.00523, -0.000501, -0.00341]	-0.249	0.862	[-0.00163, -0.000498, -0.00152]	0.639	0.0558	[0.018, 0.00484, 0.00071]	0.105	0.205	[-0.00342, -0.0, 0.00489]	0.0066	0.42	[-0.00024, -0.0, 0.000465]	29	3	0.000462
GO:0072311	glomerular epithelial cell differentiation	biological_process	['Ednrb']	FALSE	-0.323	0.906	[-0.00737]	-0.758	0.963	[-0.021]	-2.03	0.989	[-0.0186]	3.53	0.0078	[0.0736]	0.0508	0.154	[0.000403]	-0.203	0.914	[-0.00169]	10	1	0.051
GO:0072331	signal transduction by p53 class mediator	biological_process	['Eda2r', 'Nupr1']	FALSE	0.0458	0.479	[-0.0, -0.0]	-0.0368	0.54	[-0.0, -0.0]	-0.0176	0.564	[-0.0, -0.0]	-0.0222	0.468	[-0.0, -0.0]	0.0256	0.493	[-0.0, -0.0]	-0.00353	0.592	[-0.0, -0.0]	87	2	0.0668
GO:0075509	endocytosis involved in viral entry into host cell	biological_process	['Cav1', 'Cav2']	FALSE	0.0458	0.479	[-0.0, -0.0]	-0.184	0.819	[-0.00524, -0.000684]	-0.0839	0.777	[-0.000884, -0.0]	0.403	0.0593	[0.0102, 0.00213]	-0.0606	0.743	[-0.00145, -0.0]	-0.00353	0.592	[-0.0, -0.0]	21	2	0.00527
GO:0086100	endothelin receptor signaling pathway	biological_process	['Ednrb']	TRUE	-0.277	0.895	[-0.0064]	-1.85	0.987	[-0.0523]	-0.468	0.954	[-0.00421]	3.65	0.0074	[0.0761]	0.41	0.0477	[0.00456]	-0.706	0.97	[-0.00596]	11	1	0.0555
GO:0086103	G protein-coupled receptor signaling pathway involved in heart process	biological_process	['Cav1']	TRUE	0.0481	0.204	[0.000388]	-0.0717	0.795	[-0.00137]	-0.0816	0.844	[-0.000637]	0.859	0.0239	[0.0182]	-0.541	0.951	[-0.00644]	-0.0867	0.86	[-0.000701]	11	1	0.0555
GO:0090068	positive regulation of cell cycle process	biological_process	['Ccnd1', 'Ccnd2']	FALSE	-0.0349	0.688	[-0.00236, -0.0]	-0.00234	0.311	[-0.00325, 0.00464]	-0.104	0.801	[-0.000796, -0.000355]	0.224	0.0833	[0.0101, -0.00296]	-0.00116	0.625	[-0.00158, 0.00113]	-0.0275	0.706	[-0.0, -0.00031]	270	2	0.371
GO:0090092	regulation of transmembrane receptor protein serine/threonine kinase signaling pathway	biological_process	['Cav1', 'Cav2', 'Cd109', 'Chrdl1', 'Gdf15']	FALSE	0.0704	0.397	[-0.0, -0.0, -0.0, -0.0, -0.0]	-0.0563	0.501	[-0.0, -0.0, -0.0, -0.0, -0.0]	-0.0427	0.566	[-0.000294, -0.0, -0.0, -0.0, -0.0]	-0.0927	0.541	[0.00284, -0.0, -0.0, -0.00543, -0.0]	0.199	0.188	[-0.0, -0.0, -0.0, 0.00418, -0.0]	-0.0117	0.534	[-0.0, -0.0, -0.0, -0.0, -0.0]	274	5	0.0105
GO:0090109	regulation of cell-substrate junction assembly	biological_process	['Myoc']	FALSE	0.0296	0.617	[-0.0]	-0.0239	0.65	[-0.0]	-0.0126	0.683	[-0.0]	-0.0177	0.621	[-0.0]	0.0159	0.639	[-0.0]	-0.00419	0.703	[-0.0]	64	1	0.266
GO:0090174	organelle membrane fusion	biological_process	['Cav2']	FALSE	0.0204	0.661	[-0.000192]	-0.0239	0.65	[-0.0]	-0.0126	0.683	[-0.0]	-0.00578	0.182	[0.000247]	0.0159	0.639	[-0.0]	-0.00419	0.703	[-0.0]	96	1	0.37
GO:0090348	regulation of cellular organofluorine metabolic process	biological_process	['Cyp2d22']	FALSE	-1.2	0.973	[-0.0256]	0.243	0.0922	[0.00765]	-0.148	0.891	[-0.00125]	-0.0392	0.715	[-0.000447]	3.53	0.0063	[0.0406]	-3.17	0.995	[-0.0269]	8	1	0.0419
GO:0090349	negative regulation of cellular organohalogen metabolic process	biological_process	['Cyp2d22']	FALSE	-1.2	0.973	[-0.0256]	0.243	0.0922	[0.00765]	-0.148	0.891	[-0.00125]	-0.0392	0.715	[-0.000447]	3.53	0.0063	[0.0406]	-3.17	0.995	[-0.0269]	8	1	0.0419
GO:0090660	cerebrospinal fluid circulation	biological_process	['Aqp4']	TRUE	-0.196	0.87	[-0.00471]	-0.0499	0.755	[-0.000747]	-0.0877	0.85	[-0.000694]	-0.0493	0.738	[-0.000657]	0.417	0.0472	[0.00464]	-0.0885	0.861	[-0.000716]	19	1	0.0908
GO:0097028	dendritic cell differentiation	biological_process	['Tmem176b']	FALSE	-0.147	0.852	[-0.00369]	-0.0619	0.779	[-0.00109]	-0.193	0.908	[-0.00167]	0.316	0.0455	[0.00692]	0.051	0.153	[0.000405]	-0.00419	0.703	[-0.0]	40	1	0.177
GO:0097193	intrinsic apoptotic signaling pathway	biological_process	['Eda2r', 'Nupr1', 'Tnfrsf1a']	FALSE	0.0569	0.427	[-0.0, -0.0, -0.0]	-0.0428	0.51	[-0.0, -0.0, -0.0]	-0.0594	0.67	[-0.0, -0.0, -0.000571]	-0.027	0.406	[-0.0, -0.0, -0.0]	0.0335	0.434	[-0.0, -0.0, -0.0]	0.0605	0.293	[-0.0, -0.0, 0.00106]	180	3	0.0563
GO:0097421	liver regeneration	biological_process	['Ccnd1']	TRUE	-0.0322	0.766	[-0.00129]	-0.0239	0.65	[-0.0]	-0.521	0.959	[-0.0047]	0.657	0.029	[0.014]	-0.0888	0.839	[-0.00121]	-0.0456	0.818	[-0.000352]	11	1	0.0555
GO:0097530	granulocyte migration	biological_process	['Lgals3']	FALSE	0.0296	0.617	[-0.0]	-0.0239	0.65	[-0.0]	-0.0126	0.683	[-0.0]	-0.0177	0.621	[-0.0]	0.0159	0.639	[-0.0]	-0.00419	0.703	[-0.0]	104	1	0.394
GO:0097581	lamellipodium organization	biological_process	['Pmp22']	FALSE	0.0296	0.617	[-0.0]	-0.0591	0.775	[-0.00101]	-0.0126	0.683	[-0.0]	0.0204	0.129	[0.00079]	0.0835	0.122	[0.000781]	-0.00419	0.703	[-0.0]	49	1	0.212
GO:0097746	blood vessel diameter maintenance	biological_process	['Atp1a2', 'Cav1', 'Ednrb']	FALSE	-0.895	0.94	[-0.0187, -0.000863, -0.0146]	-1	0.957	[-0.0294, -0.000953, -0.0169]	-2.41	0.987	[-0.0319, -0.000302, -0.0065]	1.9	0.0233	[0.0157, 0.00392, 0.0485]	3.68	0.0065	[0.0731, -0.000392, 0.00265]	-1.3	0.976	[-0.0162, -0.0, -0.00383]	168	3	0.0478
GO:0098655	cation transmembrane transport	biological_process	['Atp1a2', 'Atp1a4', 'Atp1b2', 'Ednrb', 'Kcnj10', 'Slc39a14']	FALSE	-0.182	0.717	[-0.0126, -0.0, -0.0, -0.0, -0.0, -0.000589]	-0.173	0.686	[-0.00641, -0.0, -0.0, -0.00028, -0.0, -0.00104]	-0.821	0.937	[-0.015, -0.0, -0.000216, -0.00203, -0.0, -0.00085]	0.217	0.145	[0.00555, -0.0, -0.0, 0.00462, -0.0, 0.00256]	1.27	0.0416	[0.034, -0.0, 0.000348, 0.000449, -0.0, 0.00081]	-0.402	0.889	[-0.00835, -0.0, -0.0, -0.0, -0.0, -0.000121]	511	6	0.036
GO:0098656	anion transmembrane transport	biological_process	['Gfap', 'Kcnj10']	FALSE	-0.0274	0.677	[-0.0, -0.00214]	-0.0816	0.701	[-0.0, -0.00181]	0.0694	0.215	[-0.0, 0.00116]	0.0396	0.157	[-0.0, 0.00179]	0.0927	0.176	[0.00113, -0.0]	-0.00353	0.592	[-0.0, -0.0]	173	2	0.202
GO:0098660	inorganic ion transmembrane transport	biological_process	['Atp1a2', 'Atp1a4', 'Atp1b2', 'Ednrb', 'Kcnj10', 'Slc39a14']	FALSE	-0.182	0.717	[-0.0126, -0.0, -0.0, -0.0, -0.0, -0.000589]	-0.173	0.686	[-0.00641, -0.0, -0.0, -0.00028, -0.0, -0.00104]	-0.821	0.937	[-0.015, -0.0, -0.000216, -0.00203, -0.0, -0.00085]	0.217	0.145	[0.00555, -0.0, -0.0, 0.00462, -0.0, 0.00256]	1.27	0.0416	[0.034, -0.0, 0.000348, 0.000449, -0.0, 0.00081]	-0.402	0.889	[-0.00835, -0.0, -0.0, -0.0, -0.0, -0.000121]	522	6	0.0393
GO:0098771	inorganic ion homeostasis	biological_process	['Atp1a2', 'Atp1a4', 'Atp1b2', 'Cav1', 'Cav2', 'Ednrb', 'Kcnj10', 'Pygm', 'Slc39a14']	FALSE	-0.516	0.842	[-0.014, -0.0, -0.00148, -0.0, -0.0, -0.00694, -0.000676, -0.000189, -0.0149]	-1.56	0.967	[-0.118, -0.0, -0.00066, -0.0, -0.0, -0.0121, -0.00722, 0.000184, 0.0119]	-2.26	0.98	[-0.0503, -0.0, -0.00125, -0.0, -0.0, -0.00912, 0.00418, -0.0, -0.00559]	2.05	0.0363	[0.0679, -0.0, -0.00339, 0.00191, -0.0, 0.0441, 0.00312, -0.0, 0.0139]	3.62	0.0088	[0.118, -0.0, 0.00586, -0.0, -0.0, -0.000442, 0.00323, -0.0, 0.00121]	-0.958	0.95	[-0.0189, -0.0, -0.000865, -0.0, -0.0, -0.00186, -0.00343, -0.0, -0.000238]	510	9	0.000768
GO:0098810	neurotransmitter reuptake	biological_process	['Kcnj10']	FALSE	-0.025	0.757	[-0.00114]	-0.085	0.811	[-0.00175]	0.141	0.112	[0.00142]	0.0498	0.103	[0.0014]	0.0159	0.639	[-0.0]	-0.0812	0.855	[-0.000654]	21	1	0.0994
GO:0098916	anterograde trans-synaptic signaling	biological_process	['Chrdl1', 'Pdlim4', 'Plat']	FALSE	0.0569	0.427	[-0.0, -0.0, -0.0]	-0.0428	0.51	[-0.0, -0.0, -0.0]	-0.00933	0.391	[-0.000336, -0.0, 0.000578]	-0.133	0.709	[-0.00202, -0.00172, -0.0]	0.191	0.148	[0.0025, 0.000749, -0.0]	0.0741	0.272	[-0.0, 0.00127, -0.0]	132	3	0.0264
GO:0099024	plasma membrane invagination	biological_process	['Megf10']	FALSE	-0.894	0.962	[-0.0193]	-0.19	0.882	[-0.00476]	-0.318	0.937	[-0.00282]	-0.351	0.928	[-0.00692]	2.03	0.0123	[0.0233]	-0.409	0.951	[-0.00344]	25	1	0.116
GO:0099550	trans-synaptic signaling, modulating synaptic transmission	biological_process	['Plat']	TRUE	0.167	0.109	[0.00288]	-0.21	0.891	[-0.00534]	0.154	0.107	[0.00154]	-0.043	0.724	[-0.000525]	0.0159	0.639	[-0.0]	-0.0413	0.813	[-0.000315]	15	1	0.0733
GO:0106049	regulation of cellular response to osmotic stress	biological_process	['Efhd1']	TRUE	-0.0978	0.824	[-0.00266]	-0.155	0.864	[-0.00375]	1.94	0.0144	[0.018]	-0.318	0.921	[-0.00623]	-0.499	0.947	[-0.00595]	-0.195	0.912	[-0.00162]	10	1	0.051
GO:0120031	plasma membrane bounded cell projection assembly	biological_process	['Emp2', 'Kcnj10', 'Pmp22', 'Prdx6']	FALSE	-0.708	0.913	[-0.00382, -0.00323, -0.00055, -0.0245]	-0.798	0.935	[-0.00488, -0.0107, -0.00319, -0.0239]	-0.261	0.847	[-0.000592, 0.000243, -0.000366, -0.00368]	-1.99	0.989	[-0.0117, 0.00298, -0.000427, -0.0706]	4.15	0.0059	[0.0129, 0.0082, 0.0032, 0.0749]	-0.282	0.873	[-0.0, -0.00219, -0.0, -0.00266]	201	4	0.0164
GO:0120035	regulation of plasma membrane bounded cell projection organization	biological_process	['Cav1', 'Gfap', 'Pmp22', 'Vim']	FALSE	0.0656	0.406	[-0.0, -0.0, -0.0, -0.0]	-0.0724	0.581	[-0.00138, -0.0, -0.0, -0.0]	-0.0336	0.555	[-0.000155, -0.0, -0.0, -0.0]	0.0933	0.165	[0.00508, -0.0, -0.0, -0.0]	-0.00806	0.573	[-0.0014, 0.000268, -0.0, -0.0]	-0.0106	0.538	[-0.0, -0.0, -0.0, -0.0]	626	4	0.35
GO:0140694	non-membrane-bounded organelle assembly	biological_process	['Mpv17l2']	FALSE	0.0296	0.617	[-0.0]	-0.0913	0.818	[-0.00193]	-0.0126	0.683	[-0.0]	0.0194	0.131	[0.00077]	0.114	0.104	[0.00113]	0.0739	0.161	[0.000663]	220	1	0.653
GO:0150117	positive regulation of cell-substrate junction organization	biological_process	['Myoc']	FALSE	0.0296	0.617	[-0.0]	-0.0239	0.65	[-0.0]	-0.0126	0.683	[-0.0]	-0.0177	0.621	[-0.0]	0.0159	0.639	[-0.0]	-0.00419	0.703	[-0.0]	33	1	0.149
GO:1900180	regulation of protein localization to nucleus	biological_process	['Cav2', 'Tnfrsf1a']	FALSE	0.0458	0.479	[-0.0, -0.0]	-0.0368	0.54	[-0.0, -0.0]	-0.0176	0.564	[-0.0, -0.0]	-0.0222	0.468	[-0.0, -0.0]	0.0256	0.493	[-0.0, -0.0]	-0.00353	0.592	[-0.0, -0.0]	151	2	0.164
GO:1901215	negative regulation of neuron death	biological_process	['Gpnmb']	FALSE	-0.0132	0.74	[-0.000894]	0.0114	0.212	[0.00101]	-0.0126	0.683	[-0.0]	-0.0177	0.621	[-0.0]	0.0159	0.639	[-0.0]	-0.00419	0.703	[-0.0]	94	1	0.364
GO:1901216	positive regulation of neuron death	biological_process	['Nupr1', 'Tnfrsf1a']	FALSE	0.0458	0.479	[-0.0, -0.0]	-0.0368	0.54	[-0.0, -0.0]	-0.0176	0.564	[-0.0, -0.0]	-0.0222	0.468	[-0.0, -0.0]	0.0256	0.493	[-0.0, -0.0]	-0.00353	0.592	[-0.0, -0.0]	133	2	0.135
GO:1901523	icosanoid catabolic process	biological_process	['Cyp4f15']	TRUE	0.0296	0.617	[-0.0]	-0.0239	0.65	[-0.0]	-0.0557	0.814	[-0.000398]	-0.473	0.946	[-0.00946]	0.669	0.0337	[0.00755]	-0.0462	0.819	[-0.000357]	7	1	0.0373
GO:1901653	cellular response to peptide	biological_process	['Anxa5', 'Cav1', 'Slc39a14', 'Vim', 'Zfp36l1']	FALSE	0.0704	0.397	[-0.0, -0.0, -0.0, -0.0, -0.0]	-0.0563	0.501	[-0.0, -0.0, -0.0, -0.0, -0.0]	-0.147	0.75	[-0.0, -0.000207, -0.0, -0.0, -0.00227]	0.191	0.14	[-0.0, 0.00171, 0.00171, -0.0, 0.00697]	0.0434	0.399	[-0.0, -0.0, -0.0, -0.0, -0.0]	-0.0117	0.534	[-0.0, -0.0, -0.0, -0.0, -0.0]	178	5	0.00177
GO:1901739	regulation of myoblast fusion	biological_process	['Gdf15']	FALSE	0.0296	0.617	[-0.0]	-0.0239	0.65	[-0.0]	-0.0126	0.683	[-0.0]	-0.0177	0.621	[-0.0]	0.0159	0.639	[-0.0]	-0.00419	0.703	[-0.0]	25	1	0.116
GO:1901844	regulation of cell communication by electrical coupling involved in cardiac conduction	biological_process	['Cav1']	TRUE	-0.0489	0.784	[-0.00164]	-0.291	0.914	[-0.00766]	-0.0922	0.854	[-0.000735]	0.681	0.0283	[0.0145]	-0.103	0.849	[-0.00137]	-0.0492	0.823	[-0.000382]	6	1	0.0327
GO:1901890	positive regulation of cell junction assembly	biological_process	['Cav1', 'Myoc']	FALSE	0.0458	0.479	[-0.0, -0.0]	-0.0368	0.54	[-0.0, -0.0]	-0.152	0.842	[-0.00179, -0.0]	0.592	0.0469	[0.0178, -0.0]	-0.393	0.909	[-0.00704, -0.0]	-0.0511	0.756	[-0.000616, -0.0]	125	2	0.122
GO:1901987	regulation of cell cycle phase transition	biological_process	['Ccnd1', 'Ccnd2', 'Gpnmb', 'Zfp36l1']	FALSE	-0.0352	0.615	[-0.00158, -0.0, -0.0, -0.0026]	-0.161	0.724	[-0.00321, 0.00464, -0.0, -0.00785]	-0.251	0.842	[-0.000839, -0.000355, -0.0, -0.00303]	0.452	0.0821	[0.00895, -0.00296, -0.0, 0.0137]	0.0794	0.27	[-0.00105, 0.00113, -0.0, 0.000897]	0.0492	0.344	[-0.0, -0.00031, -0.0, 0.00138]	437	4	0.157
GO:1902105	regulation of leukocyte differentiation	biological_process	['Tmem176a', 'Tmem176b', 'Zfp36l1']	FALSE	-0.0701	0.686	[-0.00054, -0.00187, -0.00215]	-0.14	0.734	[-0.000197, -0.00102, -0.00355]	-0.449	0.918	[-0.000754, -0.00246, -0.00368]	0.433	0.072	[0.00187, 0.00474, 0.00964]	0.0881	0.226	[0.000231, 0.000415, 0.000482]	0.358	0.106	[0.000209, 0.00244, 0.00302]	352	3	0.238
GO:1902115	regulation of organelle assembly	biological_process	['Nupr1']	FALSE	0.0296	0.617	[-0.0]	-0.0239	0.65	[-0.0]	-0.0126	0.683	[-0.0]	-0.0428	0.723	[-0.000522]	0.0455	0.161	[0.000342]	-0.00419	0.703	[-0.0]	213	1	0.641
GO:1902531	regulation of intracellular signal transduction	biological_process	['Cav1', 'Fzd10', 'Myoc', 'Nupr1']	FALSE	0.0642	0.412	[-5.82e-05, -0.0, -0.0, -0.0]	-0.049	0.506	[-5.07e-05, -0.0, -0.0, -0.0]	-0.0471	0.603	[-0.000406, -0.0, -0.0, -0.0]	0.0228	0.222	[0.00224, -0.0, -3.19e-05, -0.0]	0.0332	0.439	[-0.00019, -0.0, 5.35e-05, -0.0]	-0.0106	0.538	[-0.0, -0.0, -0.0, -0.0]	1330	4	0.887
GO:1902732	positive regulation of chondrocyte proliferation	biological_process	['Pbxip1']	TRUE	-0.361	0.912	[-0.00817]	-0.336	0.923	[-0.00893]	-0.521	0.959	[-0.0047]	-0.477	0.947	[-0.00954]	1.82	0.0139	[0.0208]	-0.0971	0.868	[-0.000789]	10	1	0.051
GO:1902904	negative regulation of supramolecular fiber organization	biological_process	['Myoc']	FALSE	0.0296	0.617	[-0.0]	-0.0239	0.65	[-0.0]	-0.0126	0.683	[-0.0]	-0.0177	0.621	[-0.0]	0.0754	0.128	[0.000688]	-0.00419	0.703	[-0.0]	175	1	0.569
GO:1902905	positive regulation of supramolecular fiber organization	biological_process	['Cav1', 'Myoc', 'Pdlim4']	FALSE	0.0569	0.427	[-0.0, -0.0, -0.0]	-0.0428	0.51	[-0.0, -0.0, -0.0]	-0.0242	0.525	[-0.0, -0.0, -0.0]	-0.000679	0.244	[0.00159, -0.0, -0.000658]	0.0882	0.226	[-0.0, -0.0, 0.00113]	-0.00793	0.553	[-0.0, -0.0, -0.0]	182	3	0.0578
GO:1903035	negative regulation of response to wounding	biological_process	['Anxa5', 'Cd109', 'Cd9']	FALSE	0.0723	0.326	[0.000555, -0.0, -0.0]	-0.0529	0.561	[-0.000499, -0.0, -0.0]	0.534	0.0884	[-0.0, -0.0, 0.00906]	-0.381	0.882	[-0.000504, -0.0, -0.012]	0.0335	0.434	[-0.0, -0.0, -0.0]	-0.00793	0.553	[-0.0, -0.0, -0.0]	89	3	0.00954
GO:1903036	positive regulation of response to wounding	biological_process	['Plat']	FALSE	0.0701	0.169	[0.000847]	-0.0724	0.796	[-0.00139]	0.129	0.117	[0.00131]	-0.0423	0.722	[-0.000511]	0.0125	0.662	[-3.98e-05]	-0.0505	0.824	[-0.000393]	78	1	0.314
GO:1903037	regulation of leukocyte cell-cell adhesion	biological_process	['Cav1', 'Gpnmb', 'Igfbp2', 'Lgals3']	FALSE	0.0656	0.406	[-0.0, -0.0, -0.0, -0.0]	-0.0732	0.584	[-0.00143, -0.0, -0.0, -0.0]	-0.0765	0.675	[-0.000955, -0.0, -0.0, -0.0]	0.0773	0.175	[0.00443, -0.0, -0.0, -0.0]	0.0389	0.409	[-0.0, -0.0, -0.0, -0.0]	-0.0106	0.538	[-0.0, -0.0, -0.0, -0.0]	377	4	0.107
GO:1903054	negative regulation of extracellular matrix organization	biological_process	['Tnfrsf1a']	TRUE	-0.00231	0.721	[-0.000666]	-0.0881	0.815	[-0.00184]	-0.128	0.881	[-0.00107]	0.0294	0.12	[0.000977]	0.0159	0.639	[-0.0]	0.422	0.0537	[0.00362]	9	1	0.0465
GO:1903317	regulation of protein maturation	biological_process	['Plat']	FALSE	0.752	0.037	[0.0151]	-1.02	0.974	[-0.0286]	0.289	0.076	[0.00279]	-0.0793	0.791	[-0.00128]	0.0159	0.639	[-0.0]	-0.0392	0.809	[-0.000297]	77	1	0.311
GO:1903429	regulation of cell maturation	biological_process	['Ednrb']	FALSE	-0.0987	0.824	[-0.00268]	-0.0804	0.806	[-0.00162]	-0.263	0.927	[-0.00231]	0.401	0.0399	[0.00869]	0.0481	0.157	[0.000372]	-0.00419	0.703	[-0.0]	33	1	0.149
GO:1903510	mucopolysaccharide metabolic process	biological_process	['Ednrb']	FALSE	-0.398	0.919	[-0.00894]	-0.468	0.941	[-0.0127]	-0.787	0.972	[-0.00716]	1.53	0.0161	[0.0321]	0.49	0.042	[0.00548]	-0.286	0.933	[-0.00239]	77	1	0.311
GO:1903523	negative regulation of blood circulation	biological_process	['Atp1a2']	FALSE	-0.55	0.939	[-0.0121]	-0.454	0.94	[-0.0123]	-0.741	0.97	[-0.00673]	0.369	0.0422	[0.00802]	1.66	0.015	[0.019]	-0.293	0.934	[-0.00245]	30	1	0.137
GO:1903530	regulation of secretion by cell	biological_process	['Anxa5', 'Cbarp', 'Igfbp3', 'Lgals3', 'Syt15', 'Tnfrsf1a']	FALSE	0.16	0.283	[-0.0, 0.00416, -0.0, -0.0, -0.0, -0.0]	-0.121	0.619	[-0.0, -0.0038, -0.0, -0.0, -0.0, -0.000311]	-0.086	0.645	[-0.0, -0.00058, -0.0, -0.0, -0.0, -0.000633]	-0.0264	0.325	[-0.0, -0.000941, 0.000298, 0.000398, -0.0, 0.000791]	0.0611	0.352	[-0.0, -0.0, -0.0, -0.0, -0.0, 0.000418]	0.00465	0.479	[-0.0, -0.0, -0.0, -0.0, -0.0, 0.000372]	686	6	0.11
GO:1903596	regulation of gap junction assembly	biological_process	['Cav1']	FALSE	0.0296	0.617	[-0.0]	-0.0239	0.65	[-0.0]	-0.206	0.912	[-0.00179]	0.84	0.0245	[0.0178]	-0.593	0.954	[-0.00704]	-0.0767	0.851	[-0.000616]	10	1	0.051
GO:1903707	negative regulation of hemopoiesis	biological_process	['Tmem176a', 'Tmem176b']	FALSE	0.0458	0.479	[-0.0, -0.0]	-0.0368	0.54	[-0.0, -0.0]	-0.0423	0.689	[-0.0, -0.000329]	0.0258	0.172	[9.04e-05, 0.0013]	0.0256	0.493	[-0.0, -0.0]	-0.00353	0.592	[-0.0, -0.0]	117	2	0.11
GO:1903708	positive regulation of hemopoiesis	biological_process	['Zfp36l1']	FALSE	-0.126	0.841	[-0.00324]	-0.195	0.883	[-0.00489]	-0.457	0.953	[-0.00411]	0.398	0.0401	[0.00863]	0.0638	0.139	[0.000553]	0.708	0.0353	[0.00605]	210	1	0.636
GO:1903825	organic acid transmembrane transport	biological_process	['Gfap', 'Kcnj10', 'Slc7a10']	FALSE	-0.0337	0.641	[-0.0, -0.00214, -0.00111]	-0.104	0.684	[-0.0, -0.00181, -0.00121]	-0.0353	0.591	[-0.0, 0.00116, -0.00134]	-0.0101	0.269	[-0.0, 0.00179, -0.00119]	0.321	0.107	[0.00113, -0.0, 0.00481]	-0.0446	0.687	[-0.0, -0.0, -0.000567]	121	3	0.0212
GO:1903828	negative regulation of protein localization	biological_process	['Anxa5']	FALSE	0.0296	0.617	[-0.0]	-0.0239	0.65	[-0.0]	-0.0126	0.683	[-0.0]	-0.0177	0.621	[-0.0]	0.0159	0.639	[-0.0]	-0.00419	0.703	[-0.0]	222	1	0.656
GO:1903829	positive regulation of protein localization	biological_process	['Cav2', 'Lgals3', 'Tnfrsf1a']	FALSE	0.0569	0.427	[-0.0, -0.0, -0.0]	-0.0428	0.51	[-0.0, -0.0, -0.0]	-0.0242	0.525	[-0.0, -0.0, -0.0]	-0.027	0.406	[-0.0, -0.0, -0.0]	0.0335	0.434	[-0.0, -0.0, -0.0]	-0.00793	0.553	[-0.0, -0.0, -0.0]	494	3	0.421
GO:1903975	regulation of glial cell migration	biological_process	['Atp1b2', 'Vim']	FALSE	-0.0476	0.705	[-0.00273, -0.0]	-0.0135	0.335	[0.000939, -0.0]	-0.0176	0.564	[-0.0, -0.0]	0.000193	0.218	[0.000648, -0.0]	0.308	0.0863	[0.00476, -0.0]	-0.261	0.906	[-0.00333, -0.0]	25	2	0.00722
GO:1904018	positive regulation of vasculature development	biological_process	['S100a1']	FALSE	0.0296	0.617	[-0.0]	-0.0475	0.75	[-0.000678]	-0.0406	0.787	[-0.000258]	0.0917	0.0828	[0.00227]	0.0159	0.639	[-0.0]	-0.0433	0.815	[-0.000332]	22	1	0.104
GO:1904375	regulation of protein localization to cell periphery	biological_process	['Lgals3']	FALSE	0.0296	0.617	[-0.0]	-0.0239	0.65	[-0.0]	-0.0126	0.683	[-0.0]	-0.0177	0.621	[-0.0]	0.0159	0.639	[-0.0]	-0.00419	0.703	[-0.0]	141	1	0.492
GO:1904406	negative regulation of nitric oxide metabolic process	biological_process	['Cav1']	FALSE	-0.0307	0.764	[-0.00126]	-0.179	0.876	[-0.00444]	-0.0668	0.829	[-0.0005]	0.536	0.0325	[0.0115]	-0.173	0.885	[-0.00218]	-0.00419	0.703	[-0.0]	20	1	0.0951
GO:1904705	regulation of vascular associated smooth muscle cell proliferation	biological_process	['Cav1', 'Igfbp5']	FALSE	0.0591	0.297	[-0.0, 0.00039]	-0.108	0.743	[-0.000904, -0.00197]	-0.0945	0.791	[-0.000732, -0.000294]	0.0503	0.147	[0.00352, -0.00142]	0.161	0.128	[-0.0, 0.00228]	-0.00353	0.592	[-0.0, -0.0]	72	2	0.0482
GO:1904892	regulation of receptor signaling pathway via STAT	biological_process	['Cav1']	FALSE	0.0296	0.617	[-0.0]	-0.0239	0.65	[-0.0]	-0.0126	0.683	[-0.0]	0.0671	0.0934	[0.00176]	0.0159	0.639	[-0.0]	-0.00419	0.703	[-0.0]	97	1	0.373
GO:1905097	regulation of guanyl-nucleotide exchange factor activity	biological_process	['Pbxip1']	FALSE	-0.0599	0.794	[-0.00187]	-0.137	0.854	[-0.00323]	-0.21	0.913	[-0.00182]	-0.678	0.965	[-0.0137]	1.2	0.0216	[0.0137]	-0.00419	0.703	[-0.0]	11	1	0.0555
GO:1905114	cell surface receptor signaling pathway involved in cell-cell signaling	biological_process	['Fzd10', 'Myoc']	FALSE	-0.00824	0.647	[-0.0, -0.00158]	-0.0563	0.64	[-0.0, -0.000787]	0.00189	0.317	[-0.0, 0.00026]	0.000814	0.216	[-0.0, 0.000666]	0.102	0.167	[0.000182, 0.0011]	-0.0313	0.715	[-0.0, -0.00036]	47	2	0.0226
GO:1905208	negative regulation of cardiocyte differentiation	biological_process	['Ccnd2']	FALSE	0.052	0.196	[0.000468]	0.106	0.138	[0.00373]	-0.126	0.879	[-0.00105]	-0.118	0.831	[-0.00208]	0.0846	0.121	[0.000794]	-0.00419	0.703	[-0.0]	12	1	0.06
GO:1905475	regulation of protein localization to membrane	biological_process	['Lgals3']	FALSE	0.0296	0.617	[-0.0]	-0.0239	0.65	[-0.0]	-0.0126	0.683	[-0.0]	-0.0177	0.621	[-0.0]	0.0159	0.639	[-0.0]	-0.00419	0.703	[-0.0]	203	1	0.623
GO:1905517	macrophage migration	biological_process	['Ednrb', 'Lgals3']	FALSE	0.0458	0.479	[-0.0, -0.0]	-0.0868	0.712	[-0.00202, -0.0]	-0.172	0.855	[-0.00206, -0.0]	0.183	0.0919	[0.00593, -0.0]	0.0736	0.198	[0.000808, -0.0]	-0.00353	0.592	[-0.0, -0.0]	24	2	0.00671
GO:1905897	regulation of response to endoplasmic reticulum stress	biological_process	['Cav1', 'Nupr1']	FALSE	0.0435	0.495	[-0.0, -6.59e-05]	-0.0769	0.692	[-0.00162, -0.0]	-0.0176	0.564	[-0.0, -0.0]	0.046	0.151	[0.00248, -0.000505]	0.058	0.224	[-0.0, 0.000545]	0.00383	0.395	[-0.0, 9.53e-05]	75	2	0.0517
GO:1990928	response to amino acid starvation	biological_process	['Eif4ebp1']	FALSE	0.0296	0.617	[-0.0]	-0.0239	0.65	[-0.0]	-0.0126	0.683	[-0.0]	-0.0177	0.621	[-0.0]	0.0159	0.639	[-0.0]	-0.00419	0.703	[-0.0]	49	1	0.212
GO:2000112	regulation of cellular macromolecule biosynthetic process	biological_process	['Eif4ebp1', 'Igfbp5', 'Mpv17l2', 'Ppp1r3c', 'Vim', 'Zfp36l1']	FALSE	-0.0802	0.629	[-0.0, 0.000956, -0.0, -0.0, -0.0, -0.00899]	-0.196	0.709	[-0.0, -0.00199, -0.0, -0.0, -0.0, -0.00731]	-0.0915	0.655	[-0.0, -0.0, -0.0, -0.0, -0.0, -0.00134]	0.254	0.135	[-0.0, -0.000537, -0.0, -0.00208, -0.0, 0.0172]	0.17	0.223	[-0.0, 0.00161, -0.0, 0.00198, -0.0, -0.0]	0.0231	0.436	[-0.0, -0.000436, -0.0, -0.0, -0.0, 0.00121]	470	6	0.0255
GO:2000288	positive regulation of myoblast proliferation	biological_process	['Megf10']	TRUE	-0.352	0.91	[-0.00798]	-0.167	0.871	[-0.0041]	0.628	0.044	[0.00592]	-0.453	0.944	[-0.00903]	1.05	0.0237	[0.0119]	-0.583	0.964	[-0.00492]	16	1	0.0777
GO:2000647	negative regulation of stem cell proliferation	biological_process	['Cd109']	TRUE	0.0296	0.617	[-0.0]	-0.0239	0.65	[-0.0]	-0.0126	0.683	[-0.0]	-0.0177	0.621	[-0.0]	0.0159	0.639	[-0.0]	-0.00419	0.703	[-0.0]	27	1	0.125
GO:2001044	regulation of integrin-mediated signaling pathway	biological_process	['Emp2']	FALSE	0.0296	0.617	[-0.0]	-0.0239	0.65	[-0.0]	-0.0126	0.683	[-0.0]	-0.263	0.908	[-0.0051]	0.397	0.049	[0.0044]	-0.0387	0.808	[-0.000293]	23	1	0.108
GO:0002376	immune system process	biological_process	['Cav1', 'Ednrb', 'Emp2', 'Itga7', 'Lgals3', 'Zfp36l1']	FALSE	-0.0617	0.61	[-0.0, -0.0, -0.00133, -0.000122, -0.0, -0.00564]	-0.202	0.715	[-0.00143, -0.00202, -0.00178, 0.000667, -0.0, -0.00519]	-1.04	0.951	[-0.000955, -0.00206, -0.00581, -0.000601, -0.0, -0.0138]	0.932	0.0606	[0.00443, 0.00593, -0.00413, -0.00123, -0.0, 0.0435]	0.48	0.114	[-0.0, 0.000808, 0.0119, 0.00127, -0.0, -0.00133]	-0.0426	0.615	[-0.0, -0.0, -0.000726, 7.02e-05, -0.0, -0.0]	1402	6	0.668
GO:0008152	metabolic process	biological_process	['Abhd4', 'Aldh1l1', 'Aldh1l2', 'Atp1a2', 'Cav1', 'Cdo1', 'Cyp2d22', 'Cyp4f15', 'Dio2', 'Ednrb', 'Eif4ebp1', 'Entpd2', 'Ephx1', 'Gstm1', 'Ip6k3', 'Nupr1', 'Pbxip1', 'Pcsk6', 'Plat', 'Pmp22', 'Ppp1r3c', 'Prdx6', 'Pygm', 'Sat1', 'Sgpl1', 'Slc39a14', 'Tnfrsf1a', 'Vapa', 'Zfp36l1']	FALSE	-1.52	0.951	[-0.00135, -0.00389, -0.0127, -0.0472, -0.000342, -0.0114, -0.00456, -0.00314, -0.0101, -0.0125, 0.000323, -0.0, -9.63e-05, -7.45e-06, -0.0, -0.000234, -0.00102, -0.00717, 0.00371, -1.37e-05, -0.000741, -0.0198, -0.00139, -0.0344, -0.00575, -0.0129, -0.0, 0.000566, -0.00528]	-0.984	0.899	[-0.00123, -0.0124, 0.00973, -0.0342, -0.0031, -0.0121, -0.00168, -0.00438, -0.0109, -0.0119, -0.000311, -0.0, -5.19e-05, -0.000543, -0.0, -0.0, -0.0, -0.00929, -0.0107, -0.000615, -0.0, -0.0123, -0.0, -0.0236, 0.00722, 0.0112, -0.0, -0.0017, -0.00611]	-2.12	0.979	[0.00141, -0.0047, -0.00128, -0.0456, -0.00081, -0.00764, -0.00211, -0.00215, -0.0038, -0.006, -0.0, -0.0, -4.86e-05, -7.16e-05, -0.0, -0.0, -0.0103, 0.000387, 0.00466, -8.96e-05, -0.000689, -0.00662, -0.0, -0.0144, -0.000103, -0.00103, -0.0, 0.00107, -0.000731]	0.174	0.27	[-0.000595, -0.01, 0.00864, 0.00662, 0.00862, 0.0536, -0.00768, -0.00977, -0.017, 0.0394, -0.0, -0.0, -0.000118, -0.00241, -0.0, -0.0, -0.0197, 0.0154, -0.00115, 0.000796, -0.00255, -0.0244, -0.00215, -0.0221, -0.000639, 0.00235, -0.0, 0.000331, 0.0116]	4.92	0.0018	[0.000762, 0.0223, -0.000863, 0.103, -0.00144, -0.00148, 0.0146, 0.0136, 0.0316, 0.00094, -0.0, -0.0, 0.000497, 0.00214, -0.0, 0.000294, 0.0256, 0.000939, -0.000849, 0.000233, 0.00351, 0.0403, 0.00174, 0.0603, -9.65e-06, 0.00157, -0.0, -0.0, -0.0]	-0.654	0.886	[-0.000192, -0.00231, -0.000492, -0.0101, -0.0, -0.00524, -0.00358, -0.000748, -0.00509, -0.00181, -0.0, -0.0, -2.14e-05, 0.000177, -0.0, 5.08e-05, -0.000721, -0.00085, -0.0, 1.33e-05, -0.0, -0.00123, -0.0, 0.000498, 0.000274, -0.000392, -0.0, -0.0, 0.000967]	6439	29	0.691
GO:0009987	cellular process	biological_process	['Abhd4', 'Aldh1l1', 'Aldh1l2', 'Anxa5', 'Aqp4', 'Atp1a2', 'Atp1a4', 'Atp1b2', 'Cav1', 'Cav2', 'Ccnd1', 'Ccnd2', 'Cd109', 'Cd9', 'Cdo1', 'Chrdl1', 'Cyp2d22', 'Cyp4f15', 'Dio2', 'Eda2r', 'Ednrb', 'Eif4ebp1', 'Emp2', 'Entpd2', 'Ephx1', 'Flnc', 'Fzd10', 'Gdf15', 'Gfap', 'Gpnmb', 'Gstm1', 'Hspb6', 'Igfbp3', 'Igfbp5', 'Ip6k3', 'Itga7', 'Kcnj10', 'Lgals3', 'Megf10', 'Mlc1', 'Mpv17l2', 'Myoc', 'Nupr1', …	FALSE	-1.73	0.956	[-0.0018, -0.00417, -0.014, -0.0, -0.0041, -0.0309, -0.0, -0.00197, -0.000516, -1.99e-06, -0.00135, -0.0068, 0.000104, -0.0116, -0.0114, -0.000523, -0.00371, -0.00477, -0.00467, -0.0, -0.0103, 5.38e-05, -0.00232, -0.0, -0.000183, -0.0, -0.0, -0.0, -0.00127, -0.000506, -0.0003, -0.0, -0.00161, 0.00019, -0.0, -0.00203, -0.00474, -0.0, -0.0131, -0.000343, -0.0, -0.000578, -0.000958, -0.00601, -0.084…	-1.1	0.898	[-0.00162, -0.0135, 0.0105, -0.0, -0.00547, -0.038, -0.0, -0.00105, -0.00273, -0.00035, -0.00308, 0.0109, -0.0, -0.0195, -0.0121, -0.00172, -0.00121, -0.00578, -0.00536, -7.78e-06, -0.0132, -5.19e-05, -0.00398, -0.0, -6.8e-05, -0.0, -0.0, -0.0, -0.000482, 0.000927, -0.00195, -0.0, 0.00177, -0.00163, -0.0, 0.0034, -0.00359, -0.0, -0.0131, -0.000119, -0.00193, -0.000157, 0.000354, -0.00464, -0.0068…	-1.23	0.923	[0.00186, -0.00505, -0.00143, -0.0, -0.00264, -0.0469, -0.0, -0.000832, -0.000826, -0.000166, -0.0019, -0.00547, -0.0, 0.0207, -0.00764, -0.00195, -0.00192, -0.00289, -0.004, -0.0, -0.00706, -0.0, -0.00157, -0.0, -9.33e-05, -0.0, -0.0, -0.0, -0.00104, -0.0, -0.000156, -0.0, -0.000335, -0.000384, -0.0, -0.000512, 0.00201, -0.0, 0.0059, -0.000449, -0.0, 5.19e-05, -0.000456, 0.0187, -0.00114, 0.0003…	0.0307	0.383	[-0.000777, -0.0102, 0.00958, -0.0, -0.0133, 0.0221, -0.0, -0.00499, 0.00946, 0.00184, 0.0116, -0.0168, -0.0, 0.0214, 0.0536, -0.0047, -0.00696, -0.0111, -0.0151, 0.000693, 0.0406, 0.000294, -0.00418, -0.0, -0.000239, -0.0, -0.0, -0.0, -0.00236, -0.0, -0.00313, -0.0, 0.00149, -0.00404, -0.0, -0.00122, 0.0029, -0.0, -0.0238, -0.00138, 0.00077, 0.000296, -0.000345, -0.00747, -0.00906, 0.0127, -0.00…	4.9	0.0005	[0.001, 0.0237, -0.00092, -0.0, 0.0186, 0.0945, -0.0, 0.00664, -0.00153, 5.19e-05, -0.0011, 0.0185, 0.000126, -0.0121, -0.00148, 0.00719, 0.0112, 0.0168, 0.0238, -0.0, 0.00118, 6.53e-05, 0.00915, -0.0, 0.00078, -0.0, 0.000182, -0.0, 0.00556, -0.0, 0.0039, 8.3e-05, -0.0, 0.00437, -0.0, 0.00149, 0.00292, -0.0, 0.0341, 0.00267, 0.00113, 0.000783, 0.000993, -0.00155, 0.0503, 0.00047, 0.000829, 0.0001…	-0.757	0.884	[-0.000257, -0.00253, -0.000555, -0.0, -0.00188, -0.0129, -0.0, -0.000819, -0.00024, 0.000543, -3.25e-05, -0.00277, -0.0, -0.00213, -0.00524, -0.000276, -0.00173, -0.000826, -0.00391, -0.0, -0.00183, -0.0, -0.000641, -0.0, -4.24e-05, -0.0, -0.0, -0.0, -0.000878, -0.0, -0.000108, -0.0, -0.0, -0.00034, -0.0, -0.000101, -0.00166, -0.0, -0.00875, -0.000531, 0.000663, -7.19e-05, 0.000226, -0.00421, -0…	12242	63	0.145
GO:0016032	viral process	biological_process	['Cav1', 'Cav2', 'Vapa']	FALSE	0.0769	0.315	[-0.0, -0.00117, 0.00189]	-0.58	0.918	[-0.00524, -0.000392, -0.0208]	0.367	0.118	[-0.000884, -0.000127, 0.00736]	0.695	0.0535	[0.0102, 0.00242, 0.0129]	-0.419	0.897	[-0.00145, 0.000101, -0.00801]	0.318	0.116	[-0.0, -0.0, 0.00504]	135	3	0.0279
GO:0022414	reproductive process	biological_process	['Atp1a4', 'Ccnd1', 'Cd9', 'Emp2', 'Igfbp5', 'Plat', 'Pmp22', 'Sgpl1']	FALSE	-0.135	0.659	[-0.0, -0.0, -0.0121, -0.0, 0.00247, 0.00587, -0.00156, -0.00785]	-0.676	0.894	[-0.0, -0.00205, -0.0305, -0.00452, -0.00473, -0.0125, -0.00328, 0.0091]	0.71	0.103	[-0.0, -0.0, 0.0189, -0.00378, -0.00446, 0.0137, -0.00307, -0.00152]	0.498	0.108	[-0.0, 0.000691, 0.0394, -0.00376, -0.00603, -0.00156, 0.00245, -0.000142]	0.0617	0.381	[-0.0, -0.00129, -0.0147, 0.0134, 0.0108, -0.00911, 0.00528, -0.00419]	0.0561	0.399	[-0.0, 0.00276, -0.0019, -0.00348, -0.00138, -0.0017, -0.000268, 0.00776]	1087	8	0.147
GO:0023052	signaling	biological_process	['Cav1', 'Chrdl1', 'Gpnmb', 'Pdlim4', 'Plat', 'Pmp22']	FALSE	0.0961	0.357	[-0.0, -0.0, -0.000506, -0.0, 0.00144, -0.0]	-0.0874	0.562	[-0.0, -0.0, 0.000927, -0.0, -0.00267, -0.0]	-0.031	0.502	[-0.000674, -0.000336, -0.0, -0.0, 0.00106, -0.0]	-0.0412	0.374	[0.00381, -0.00202, -0.0, -0.00172, -0.000263, -0.0]	0.158	0.232	[-0.0, 0.0025, -0.0, 0.000749, -0.0, -0.0]	0.0387	0.405	[-0.0, -0.0, -0.0, 0.00127, -0.000157, -0.0]	372	6	0.0091
GO:0032501	multicellular organismal process	biological_process	['Anxa5', 'Aqp4', 'Atp1a2', 'Atp1b2', 'Cav1', 'Ccnd2', 'Cd109', 'Chrdl1', 'Ednrb', 'Emp2', 'Gdf15', 'Igfbp5', 'Kcnj10', 'Lrig1', 'Myoc', 'Pbxip1', 'Pcsk6', 'Pmp22', 'Tnfrsf19']	FALSE	-0.582	0.826	[0.00432, -0.00327, -0.0111, -0.0133, -0.000183, -0.0, -0.0, -0.00194, -0.0126, -0.00116, -0.0, 0.00139, -0.0, -0.00761, -0.00124, -0.0436, -0.00155, -0.000896, 0.0269]	-1.28	0.943	[-0.0063, -0.00532, -0.0202, -0.0083, -0.00111, 0.000403, -0.0, -0.000275, -0.0166, -0.00344, -0.0, -0.00479, -0.0, 0.00423, -9.7e-05, -0.00485, -0.0012, -0.000299, -0.076]	-2.98	0.99	[-0.000899, -0.00365, -0.0226, -0.0262, -0.000319, -0.000142, -0.0, -0.00279, -0.00956, -0.0023, -0.0, -0.00265, -0.0, -0.00945, -8.43e-05, -0.0184, 0.00124, -0.00151, -0.0185]	0.421	0.17	[-0.00325, -0.00536, 0.00657, -0.0111, 0.00419, -0.0, -0.0, -0.00551, 0.0465, -0.00345, -0.0, -0.00446, -0.0, -0.00846, -0.000217, -0.0126, 0.00329, 0.00134, 0.0352]	5.37	0.0021	[0.00264, 0.0166, 0.0611, 0.0559, -0.000397, 0.000379, -0.0, 0.0089, 0.00602, 0.00798, -0.0, 0.0108, -0.0, 0.0237, 0.00231, 0.0535, 0.000358, 0.00198, 0.0278]	-1.24	0.958	[-0.0, -0.0039, -0.0184, -0.0053, -0.00023, -0.0, -0.0, -0.000644, -0.00326, -0.000575, -0.0, -0.00298, -0.0, -0.00373, -0.0, -0.00105, -0.00161, -7.14e-05, -0.00675]	2853	19	0.077
GO:0032502	developmental process	biological_process	['Atp1a2', 'Atp1b2', 'Cav1', 'Cav2', 'Ccnd1', 'Cd109', 'Cd9', 'Chrdl1', 'Dio2', 'Ednrb', 'Flnc', 'Gfap', 'Igfbp3', 'Igfbp5', 'Itga7', 'Kcnj10', 'Lrig1', 'Megf10', 'Myoc', 'Nupr1', 'Pbxip1', 'Pdlim4', 'Pmp22', 'Sgpl1', 'Slc39a14', 'Tmem176b', 'Tnfrsf19', 'Tnfrsf1a', 'Vim', 'Zfp36l1']	FALSE	-0.661	0.831	[-0.0188, -0.00754, -0.00052, -0.0, -0.0019, 0.000157, -0.0157, -0.000697, -0.00363, -0.0121, -0.0, -0.000487, -0.00218, 0.00039, -0.00227, -0.0094, -0.00825, -0.00882, -0.0, -0.00128, -0.00344, -0.0, -0.00246, -0.00805, -0.0, -0.00369, 0.0269, -0.00132, -0.000242, -0.0106]	-2.4	0.985	[-0.234, -0.00138, -0.00212, -0.0, -0.00185, -0.0, -0.0109, -0.0023, -0.000614, -0.00916, -0.0, -0.000342, 0.00266, -0.00193, 0.0035, -0.00306, -0.000647, -0.0106, -0.0, -0.0, -0.00184, -0.0, -0.00184, 0.0105, 0.00439, -0.00109, -0.076, -0.00121, -0.0, -0.00997]	-1.01	0.909	[-0.0098, -0.0089, -0.000901, -0.000692, -0.00288, -0.0, 0.0188, -0.00236, -0.00684, -0.0113, -0.0, -0.0, -0.00101, -0.00101, -0.000315, 0.0067, -0.00114, 0.00921, -0.0, -0.000449, -0.00139, -0.000702, -0.000717, -0.00133, -0.0024, -0.00167, -0.0185, -0.00053, -0.0, -0.00666]	2.42	0.0358	[0.163, 0.00319, 0.00715, 0.00303, 0.0099, -0.0, 0.03, -0.00559, -0.0183, 0.0497, -0.0, -0.00252, 0.00269, -0.00642, -0.00206, 0.00189, -0.0147, -0.0247, -0.0, -0.000878, -0.0041, -0.0, 0.00186, -0.000252, 0.00244, 0.00692, 0.0352, 0.00173, -0.0, 0.0382]	4.79	0.0021	[0.198, 0.015, -0.000862, -0.0, -0.000624, 0.000189, -0.0189, 0.00858, 0.0283, 0.000171, -0.0, 0.00339, -0.0, 0.00698, 0.00185, 0.00177, 0.0173, 0.0216, -0.0, 0.0012, 0.00432, 0.00183, 0.00188, -0.00257, -0.0, 0.000405, 0.0278, -0.0, 9.57e-05, -0.00148]	-2.77	0.986	[-0.118, -0.0016, -0.000277, -0.0, 0.00116, -0.0, -0.00262, -0.000368, -0.00633, -0.00207, -0.0, -0.000671, -0.0, -0.00105, -0.0, -0.00223, -0.0023, -0.00401, -0.0, -0.0, 0.00365, -0.0, 0.000725, 0.00464, -0.00032, -0.0, -0.00675, 0.00177, -0.0, 0.000285]	4191	30	0.00884
GO:0040011	locomotion	biological_process	['Atp1a2', 'Ednrb', 'Ip6k3', 'Lgals3']	FALSE	-0.00985	0.579	[-0.00313, -0.0, -0.0, -0.0]	-0.502	0.891	[-0.0238, -0.00202, -0.0, -0.0]	-0.539	0.921	[-0.00753, -0.00206, -0.0, -0.0]	-0.0958	0.591	[-0.00863, 0.00593, 7.46e-05, -0.0]	1.46	0.0291	[0.0335, 0.000808, -0.0, -0.0]	-0.224	0.848	[-0.00385, -0.0, 3.1e-05, -0.0]	344	4	0.0835
GO:0043473	pigmentation	biological_process	['Ednrb']	FALSE	-2.26	0.989	[-0.0479]	-0.813	0.966	[-0.0226]	-0.826	0.973	[-0.00752]	3.69	0.0073	[0.077]	0.532	0.0397	[0.00597]	-0.289	0.934	[-0.00242]	59	1	0.249
GO:0044419	biological process involved in interspecies interaction between organisms	biological_process	['Cav2', 'Lgals3', 'Vapa']	FALSE	0.177	0.2	[-0.00135, -0.0, 0.00565]	-0.46	0.895	[-0.000223, -0.0, -0.0203]	0.463	0.0983	[-9.91e-05, -0.0, 0.00801]	0.175	0.115	[0.00202, -0.0, 0.00514]	-0.269	0.853	[-8.54e-06, -0.0, -0.00625]	0.148	0.196	[-0.0, -0.0, 0.00241]	598	3	0.547
GO:0048511	rhythmic process	biological_process	['Sgpl1']	FALSE	-0.176	0.863	[-0.0043]	0.146	0.122	[0.00485]	-0.174	0.9	[-0.00149]	-0.0177	0.621	[-0.0]	0.0159	0.639	[-0.0]	0.325	0.0668	[0.0028]	265	1	0.721
GO:0050896	response to stimulus	biological_process	['Anxa5', 'Aqp4', 'Atp1a2', 'Cav1', 'Ccnd1', 'Ccnd2', 'Cd9', 'Cdo1', 'Dio2', 'Ednrb', 'Eif4ebp1', 'Emp2', 'Entpd2', 'Ephx1', 'Gfap', 'Gstm1', 'Hspb6', 'Igfbp5', 'Kcnj10', 'Mlc1', 'Myoc', 'Nupr1', 'Osmr', 'Pmp22', 'Prdx6', 'Pygm', 'Slc39a14', 'Syt15', 'Tnfrsf1a', 'Vim', 'Zfp36l1']	FALSE	-0.626	0.818	[-0.0, -0.00178, -0.0482, -0.000592, -0.00132, -0.00749, -0.00915, -0.000863, -0.0011, -0.00646, -0.0, -0.00133, -0.0, -1.35e-05, -0.0, -0.0009, -0.0, -0.0, -0.00804, -0.0, -0.00248, -0.000468, -9.47e-05, -0.00129, -0.0, -0.0, -0.0, -0.0, -0.0, -0.0, -0.0023]	-0.551	0.783	[-0.0, -0.00214, -0.0394, -0.00281, -0.00269, 0.015, -0.00164, 0.000101, -0.000526, -0.00476, -0.0, -0.00178, -0.0, -0.0, -0.0, -0.00426, -0.0, -0.0, -0.00597, -0.0, -0.000194, -5.25e-05, -0.0, -0.00247, -0.0, -0.0, -0.0, -0.0, -0.0, -0.0, -0.011]	-2.46	0.984	[-0.0, -0.000862, -0.0883, -0.000979, -0.00129, -0.00638, 0.0098, -0.00259, -0.00641, -0.0152, -0.0, -0.00581, -0.0, -0.0, -0.0, -0.000332, -0.0, -0.0, 0.00396, -0.0, -0.000169, -0.000282, -0.0, -0.00234, -0.0, -0.0, -0.00028, -0.0, -0.000571, -0.0, -0.00357]	0.883	0.128	[-0.0, -0.0127, 0.045, 0.00984, 0.0104, -0.0276, 0.0131, 0.0134, -0.000761, 0.0321, -0.0, -0.00413, -0.0, -0.0, -0.0, -0.00337, -0.0, -0.0, 0.0107, -0.00162, -0.0, -0.0, -0.0007, 0.00288, -0.00175, -0.0, 0.00227, -0.0, -0.0, -0.0, 0.0216]	3.54	0.0069	[-0.0, 0.0119, 0.153, -0.00105, -0.00117, 0.0253, -0.00846, -0.00154, 0.0111, 0.0114, -0.0, 0.0119, -0.0, 2.12e-05, 0.00102, 0.0067, -0.0, 0.00135, 0.00246, 0.00131, 0.00342, 0.000551, 0.00101, 0.00348, 0.00195, -0.0, -0.0, -0.0, -0.0, 0.000202, -6.5e-05]	-0.843	0.916	[-0.0, -0.000474, -0.024, -0.000422, -0.000423, -0.00335, -0.00273, -0.00155, -0.00088, -0.00365, -0.0, -0.000726, -0.0, -0.0, -0.0, -0.000885, -0.0, -0.0, -0.00401, -0.0, -0.0, 0.000138, -0.0, 0.000499, -0.000459, -0.0, -0.0, -0.0, 0.00106, -0.0, 0.000508]	4138	31	0.00369
GO:0051179	localization	biological_process	['Aqp4', 'Atp1a2', 'Atp1a4', 'Atp1b2', 'Cav1', 'Cav2', 'Ccnd1', 'Cd9', 'Cdo1', 'Chrdl1', 'Dio2', 'Ednrb', 'Emp2', 'Gfap', 'Kcnj10', 'Lgals3', 'Megf10', 'Mlc1', 'Pcsk6', 'Pea15a', 'Pmp22', 'Ppp1r3c', 'Slc39a14', 'Slc7a10', 'Syt15', 'Vapa', 'Zfp36l1']	FALSE	-0.234	0.653	[-0.013, -0.0111, -0.0, -0.0, -0.000694, -0.0, -0.0, -0.00331, -0.00187, -0.0, -0.000772, -0.0062, -0.00305, -0.0, -0.00109, 0.000151, -0.00339, -0.000687, -0.0011, 0.00938, -0.0005, -0.0, -0.00214, -0.00154, -0.0, 0.00147, -0.00405]	-0.832	0.874	[-0.00931, -0.00828, -0.0, -0.0, -0.00325, -0.000342, -0.0063, -0.00243, -0.0173, -0.0, -0.000297, -0.00598, -0.00615, -0.0, -0.00119, -0.0, -0.000566, -0.000238, -0.00393, -0.015, -0.000502, -0.0, 0.00105, -0.00111, -0.0, -0.00692, -0.015]	-0.817	0.885	[-0.00492, -0.0149, -0.0, -0.000216, -0.00098, -0.0, -0.00531, 0.0102, -0.0129, -0.000357, -0.000131, -0.0044, -0.00146, -0.0, 0.000862, -0.0, 0.00142, -0.000898, 0.000133, 0.00392, -0.000192, -0.0, -0.000658, -0.00148, -0.0, 0.00238, -0.00533]	1.4	0.0816	[-0.00478, 0.0154, -0.0, -0.0, 0.00895, 0.00141, 0.0201, -0.00613, 0.0502, -0.0, -0.000712, 0.0262, -0.00378, -0.0, 0.00106, 0.000161, -0.00687, -0.00114, 0.00747, -0.00759, 6.84e-05, -0.0, 0.00173, 0.000162, -0.0, 0.00391, 0.0499]	1.22	0.0664	[0.0237, 0.0272, -0.0, 0.000348, -0.00116, 0.000259, -0.000732, -0.00168, 0.00364, 0.00122, 0.00385, 0.000624, 0.011, 0.00113, -0.0, -0.0, 0.00525, 0.00402, -0.000468, 0.00119, 0.00109, -0.0, 0.00072, 0.00486, -0.0, -0.00433, -0.0106]	-0.458	0.838	[-0.00324, -0.00678, -0.0, -0.0, -3.34e-05, -0.0, -0.0, -0.000182, -0.00378, -0.0, -0.00178, -0.00246, -0.0017, -0.0, -0.000218, 0.000459, -0.0, -0.00106, -0.000549, -0.000213, -8.09e-07, -0.0, -9.09e-05, -0.0013, -0.0, 0.0031, -0.000816]	3808	27	0.0158
GO:0065007	biological regulation	biological_process	['Abhd4', 'Anxa5', 'Aqp4', 'Atp1a2', 'Atp1a4', 'Atp1b2', 'Cav1', 'Cav2', 'Cbarp', 'Ccdc80', 'Ccnd1', 'Ccnd2', 'Cd109', 'Cd9', 'Cdo1', 'Chrdl1', 'Cyp2d22', 'Dio2', 'Eda2r', 'Ednrb', 'Efhd1', 'Eif4ebp1', 'Emp2', 'Fzd10', 'Gdf15', 'Gfap', 'Gpnmb', 'Hspb6', 'Igfbp2', 'Igfbp3', 'Igfbp5', 'Igsf8', 'Itga7', 'Kcnj10', 'Lgals3', 'Megf10', 'Mlc1', 'Mpv17l2', 'Myoc', 'Nupr1', 'Padi2', 'Pbxip1', 'Pcsk6', 'Pd…	FALSE	-0.552	0.766	[5.33e-06, 0.00148, -0.00466, -0.0188, -0.0, -0.00391, -0.000263, -0.000123, 0.00208, -0.0, -0.00114, 0.000104, -0.0, -0.000281, -0.00187, -0.0, -0.00715, -0.0114, -0.0, -0.00977, -0.00266, -0.0, -0.000392, -0.0, -0.0, -0.000928, -0.000531, -0.0, -0.0, -0.00181, 0.000483, -0.00309, -0.0, -0.00172, -0.0, -0.00402, -0.00476, -0.0, -0.000144, -0.000375, -0.00427, -0.00335, -0.00379, -0.0, 0.00488, 0…	-1.04	0.889	[-0.00341, -0.00229, -0.00633, -0.0476, -0.0, -0.00151, -0.00191, -0.000136, -0.0019, -0.0, -0.00314, 0.00215, -0.0, -0.0, -0.0173, -0.0, -7.13e-05, -0.0126, -0.0, -0.0117, -0.00375, -0.0, -0.000948, -0.0, -0.0, -0.00129, 0.000763, -0.0, -1.27e-05, 0.00133, -0.000891, 0.00175, -0.0, -0.00466, -0.0, -0.00118, -0.00531, -0.0, -7.15e-05, 0.000243, -0.00306, -0.00405, -0.0088, -0.0, -0.00749, -0.0105…	-0.95	0.883	[0.00378, -0.00018, -0.00232, -0.037, -0.0, -0.00175, -0.000571, -0.0, -0.00029, -0.0, -0.00164, -0.000282, -0.0, 0.00844, -0.0129, -0.0, -0.0011, -0.00357, -0.0, -0.00622, 0.018, -0.0, -0.000359, -0.0, -0.0, -0.000789, -1.4e-05, -0.0, -2.23e-05, -0.000131, -0.0003, -0.000117, -0.0, 0.00327, -0.0, 0.00244, -0.00538, -0.0, 2.36e-05, -7.27e-05, 0.0104, -0.00218, 0.000505, -0.0, 7.3e-06, 0.00404, -0…	0.214	0.309	[-0.00321, -0.0011, -0.00564, 0.0171, -0.0, -0.0018, 0.0063, 0.000474, -0.00047, -0.0, 0.00992, -0.00101, -0.0, -0.0108, 0.0502, -0.00271, -0.00383, -0.0177, 0.000996, 0.0329, -0.00623, 0.000353, -0.002, -0.0, -0.0, -0.00223, -0.0, -0.0, -0.00087, 0.0014, -0.00196, -0.000417, -0.00179, 0.00304, 4.97e-05, -0.00577, -0.00915, -0.0, 5.19e-05, -0.000244, -0.00415, -0.00979, 0.0131, -0.000658, -8.18e-…	3.38	0.0053	[0.00119, 0.000849, 0.015, 0.0883, -0.0, 0.00787, -0.000959, -0.0, -0.0, 0.000606, -0.000501, 0.000384, -0.0, -0.0, 0.00364, 0.00223, 0.0144, 0.0339, -0.0, 0.0035, -0.00595, 7.83e-05, 0.00347, 4.56e-05, 0.000123, 0.00506, -0.0, -0.0, 0.000977, -0.000201, 0.00234, 0.00209, 0.00172, 0.00145, -0.0, 0.00678, 0.0219, -0.0, 0.000177, 0.00037, -2.62e-05, 0.0128, -0.0, 0.00113, 1.9e-05, -0.0018, 0.000772…	-0.814	0.896	[-0.000186, -0.0, -0.00223, -0.0151, -0.0, -0.00132, -0.000141, -0.0, -0.0, -0.0, -0.000201, -0.000139, -0.0, -0.0, -0.00378, -0.0, -0.00605, -0.00558, -0.0, -0.002, -0.00162, -0.0, -0.00077, -0.0, -0.0, -0.000918, 2.87e-05, -0.0, -4.65e-06, -0.0, -0.00032, -0.000865, -0.0, -0.0021, -0.0, -0.00232, -0.0032, -0.0, -3.27e-05, 5.44e-05, -0.00197, -0.000263, -0.000803, -0.0, -0.000273, -0.000513, 2.0…	10141	60	0.00416
GO:0098754	detoxification	biological_process	['Prdx6']	FALSE	-0.875	0.961	[-0.0189]	-0.206	0.889	[-0.00522]	-0.295	0.933	[-0.00261]	-0.538	0.953	[-0.0108]	2.08	0.012	[0.0239]	-0.279	0.932	[-0.00233]	47	1	0.204
GO:0000075	cell cycle checkpoint signaling	biological_process	['Ccnd1']	FALSE	0.0296	0.617	[-0.0]	-0.134	0.852	[-0.00314]	-0.113	0.871	[-0.000926]	0.301	0.047	[0.00661]	0.0159	0.639	[-0.0]	-0.00419	0.703	[-0.0]	158	1	0.532
GO:0001523	retinoid metabolic process	biological_process	['Cyp2d22']	FALSE	-0.00116	0.717	[-0.000642]	-0.0239	0.65	[-0.0]	-0.124	0.878	[-0.00103]	-0.231	0.897	[-0.00443]	0.461	0.0436	[0.00514]	-0.0349	0.802	[-0.000261]	68	1	0.28
GO:0001676	long-chain fatty acid metabolic process	biological_process	['Cyp2d22', 'Cyp4f15', 'Ephx1']	FALSE	0.0104	0.567	[-0.000864, -0.000803, -0.0]	-0.0352	0.436	[0.000373, -0.0, -0.0]	-0.0242	0.525	[-0.0, -0.0, -0.0]	-0.117	0.684	[-0.00104, -0.00214, -0.0]	0.208	0.141	[0.00154, 0.00207, -0.0]	-0.00793	0.553	[-0.0, -0.0, -0.0]	123	3	0.0221
GO:0001932	regulation of protein phosphorylation	biological_process	['Cav1', 'Cav2', 'Ccnd1', 'Ccnd2', 'Cd109', 'Emp2', 'Fzd10', 'Gdf15', 'Gpnmb', 'Igfbp3', 'Pmp22', 'Tnfrsf1a']	FALSE	0.11	0.388	[-0.0, -0.0, -0.0, -0.0, -0.0, -0.0, -0.0, -0.0, -0.0, -0.0, -0.0, -0.0]	-0.0931	0.533	[-0.000601, -0.0, -0.0, -0.0, -0.0, -0.0, -0.0, -0.0, -0.0, -0.0, -0.000245, -0.0]	-0.0771	0.576	[-0.0, -0.0, -0.000762, -0.0, -0.0, -0.0, -0.0, -0.0, -0.0, -0.0, -0.000135, -0.0]	0.0105	0.3	[0.00164, -0.0, 0.0026, -0.0, -0.0, -0.0, -0.0, -0.0, -0.0, -0.0, -0.0, -0.0]	0.0701	0.391	[-0.000204, -0.0, -0.0, -0.0, -0.0, -0.0, -0.0, -0.0, -0.0, -0.0, 0.000306, -0.0]	-0.0165	0.543	[-0.0, -0.0, -0.0, -0.0, -0.0, -0.0, -0.0, -0.0, -0.0, -0.0, -0.0, -0.0]	960	12	0.00201
GO:0002082	regulation of oxidative phosphorylation	biological_process	['Nupr1']	FALSE	-0.13	0.843	[-0.00333]	0.0638	0.162	[0.00251]	-0.0126	0.683	[-0.0]	-0.0345	0.701	[-0.000349]	0.0395	0.17	[0.000273]	0.0701	0.163	[0.000631]	26	1	0.121
GO:0002689	negative regulation of leukocyte chemotaxis	biological_process	['Padi2']	FALSE	0.0296	0.617	[-0.0]	-0.0239	0.65	[-0.0]	0.153	0.107	[0.00153]	-0.0446	0.728	[-0.000558]	0.0159	0.639	[-0.0]	-0.00419	0.703	[-0.0]	19	1	0.0908
GO:0002763	positive regulation of myeloid leukocyte differentiation	biological_process	['Zfp36l1']	FALSE	-0.126	0.841	[-0.00324]	-0.195	0.883	[-0.00489]	-0.457	0.953	[-0.00411]	0.398	0.0401	[0.00863]	0.0638	0.139	[0.000553]	0.708	0.0353	[0.00605]	73	1	0.297
GO:0003057	regulation of the force of heart contraction by chemical signal	biological_process	['Cav1']	TRUE	-0.0093	0.733	[-0.000812]	-0.105	0.83	[-0.00232]	-0.351	0.942	[-0.00313]	0.642	0.0293	[0.0137]	-0.0594	0.812	[-0.000871]	-0.101	0.871	[-0.000823]	7	1	0.0373
GO:0003096	renal sodium ion transport	biological_process	['Ednrb']	FALSE	-0.0987	0.824	[-0.00268]	-0.16	0.866	[-0.00389]	-0.474	0.955	[-0.00426]	0.671	0.0286	[0.0143]	0.18	0.0795	[0.0019]	-0.103	0.872	[-0.000838]	14	1	0.0689
GO:0003333	amino acid transmembrane transport	biological_process	['Gfap', 'Kcnj10', 'Slc7a10']	FALSE	-0.0337	0.641	[-0.0, -0.00214, -0.00111]	-0.104	0.684	[-0.0, -0.00181, -0.00121]	-0.0353	0.591	[-0.0, 0.00116, -0.00134]	-0.0101	0.269	[-0.0, 0.00179, -0.00119]	0.321	0.107	[0.00113, -0.0, 0.00481]	-0.0446	0.687	[-0.0, -0.0, -0.000567]	85	3	0.00845
GO:0005978	glycogen biosynthetic process	biological_process	['Ppp1r3c']	TRUE	-0.0059	0.727	[-0.000741]	-0.0239	0.65	[-0.0]	-0.0872	0.849	[-0.000689]	-0.141	0.848	[-0.00255]	0.32	0.0564	[0.00351]	-0.00419	0.703	[-0.0]	20	1	0.0951
GO:0005980	glycogen catabolic process	biological_process	['Pygm']	TRUE	-0.037	0.772	[-0.00139]	-0.0239	0.65	[-0.0]	-0.0126	0.683	[-0.0]	-0.121	0.834	[-0.00215]	0.166	0.0828	[0.00174]	-0.00419	0.703	[-0.0]	17	1	0.0821
GO:0005981	regulation of glycogen catabolic process	biological_process	['Ppp1r3c']	TRUE	-0.497	0.933	[-0.011]	-0.265	0.908	[-0.0069]	-0.193	0.908	[-0.00167]	-0.464	0.945	[-0.00927]	1.65	0.0151	[0.0189]	-0.197	0.912	[-0.00164]	8	1	0.0419
GO:0006163	purine nucleotide metabolic process	biological_process	['Atp1a2']	FALSE	-2.23	0.988	[-0.0472]	-1.22	0.979	[-0.0342]	-4.95	0.997	[-0.0456]	0.301	0.0469	[0.00662]	8.93	0.0015	[0.103]	-1.19	0.983	[-0.0101]	375	1	0.836
GO:0006402	mRNA catabolic process	biological_process	['Zfp36l1']	FALSE	-0.223	0.88	[-0.00528]	-0.237	0.9	[-0.00611]	-0.0917	0.854	[-0.000731]	0.541	0.0322	[0.0116]	0.0159	0.639	[-0.0]	0.11	0.135	[0.000967]	129	1	0.462
GO:0006446	regulation of translational initiation	biological_process	['Eif4ebp1']	FALSE	0.0296	0.617	[-0.0]	-0.0239	0.65	[-0.0]	-0.0126	0.683	[-0.0]	-0.0177	0.621	[-0.0]	0.0159	0.639	[-0.0]	-0.00419	0.703	[-0.0]	63	1	0.263
GO:0006475	internal protein amino acid acetylation	biological_process	['Pbxip1']	FALSE	-0.0193	0.749	[-0.00102]	-0.0239	0.65	[-0.0]	-1.13	0.98	[-0.0103]	-0.967	0.978	[-0.0197]	2.23	0.0109	[0.0256]	-0.0891	0.862	[-0.000721]	133	1	0.473
GO:0006568	tryptophan metabolic process	biological_process	['Cyp2d22']	FALSE	-0.133	0.845	[-0.00339]	-0.0271	0.676	[-9.19e-05]	-0.108	0.868	[-0.000881]	-0.167	0.868	[-0.0031]	0.436	0.0458	[0.00485]	-0.00419	0.703	[-0.0]	13	1	0.0644
GO:0006596	polyamine biosynthetic process	biological_process	['Sat1']	FALSE	-3.1	0.993	[-0.0654]	-0.747	0.963	[-0.0207]	-1.29	0.983	[-0.0118]	-1.12	0.982	[-0.0229]	5.46	0.0032	[0.0629]	1.2	0.0198	[0.0102]	14	1	0.0689
GO:0006605	protein targeting	biological_process	['Ppp1r3c']	FALSE	0.0296	0.617	[-0.0]	-0.0239	0.65	[-0.0]	-0.0126	0.683	[-0.0]	-0.0177	0.621	[-0.0]	0.0159	0.639	[-0.0]	-0.00419	0.703	[-0.0]	183	1	0.585
GO:0006654	phosphatidic acid biosynthetic process	biological_process	['Abhd4']	TRUE	0.0296	0.617	[-0.0]	-0.0239	0.65	[-0.0]	-0.0126	0.683	[-0.0]	-0.0177	0.621	[-0.0]	0.0159	0.639	[-0.0]	-0.00419	0.703	[-0.0]	21	1	0.0994
GO:0006661	phosphatidylinositol biosynthetic process	biological_process	['Ip6k3']	FALSE	0.0296	0.617	[-0.0]	-0.0239	0.65	[-0.0]	-0.0126	0.683	[-0.0]	-0.0177	0.621	[-0.0]	0.0159	0.639	[-0.0]	-0.00419	0.703	[-0.0]	97	1	0.373
GO:0006686	sphingomyelin biosynthetic process	biological_process	['Vapa']	TRUE	0.0567	0.187	[0.000566]	-0.0832	0.809	[-0.0017]	0.103	0.128	[0.00107]	-0.00173	0.17	[0.000331]	0.0159	0.639	[-0.0]	-0.00419	0.703	[-0.0]	12	1	0.06
GO:0006826	iron ion transport	biological_process	['Slc39a14']	FALSE	-0.16	0.857	[-0.00397]	0.0698	0.158	[0.00268]	-0.0989	0.861	[-0.000797]	0.0637	0.0956	[0.00169]	0.115	0.103	[0.00115]	-0.00419	0.703	[-0.0]	51	1	0.219
GO:0006828	manganese ion transport	biological_process	['Slc39a14']	FALSE	0.0738	0.165	[0.000924]	-0.064	0.783	[-0.00115]	-0.102	0.864	[-0.00083]	0.082	0.0858	[0.00207]	0.0499	0.155	[0.000393]	-0.0471	0.82	[-0.000364]	20	1	0.0951
GO:0006829	zinc ion transport	biological_process	['Slc39a14']	FALSE	-0.0456	0.78	[-0.00157]	-0.0239	0.65	[-0.0]	-0.0348	0.773	[-0.000205]	0.0531	0.102	[0.00147]	0.0323	0.188	[0.000189]	-0.00419	0.703	[-0.0]	30	1	0.137
GO:0006835	dicarboxylic acid transport	biological_process	['Gfap', 'Kcnj10']	FALSE	-0.0274	0.677	[-0.0, -0.00214]	-0.0816	0.701	[-0.0, -0.00181]	0.0694	0.215	[-0.0, 0.00116]	0.0396	0.157	[-0.0, 0.00179]	0.0927	0.176	[0.00113, -0.0]	-0.00353	0.592	[-0.0, -0.0]	64	2	0.0392
GO:0006875	cellular metal ion homeostasis	biological_process	['Atp1a2', 'Atp1a4', 'Atp1b2', 'Cav1', 'Cav2', 'Pygm', 'Slc39a14']	FALSE	-0.472	0.842	[-0.014, -0.0, -0.00148, -0.0, -0.0, -0.000189, -0.0149]	-1.49	0.967	[-0.118, -0.0, -0.00066, -0.0, -0.0, 0.000184, 0.0119]	-2.35	0.982	[-0.0503, -0.0, -0.00125, -0.0, -0.0, -0.0, -0.00559]	1.45	0.0453	[0.0679, -0.0, -0.00339, 0.00191, -0.0, -0.0, 0.0139]	4	0.0072	[0.118, -0.0, 0.00586, -0.0, -0.0, -0.0, 0.00121]	-0.867	0.947	[-0.0189, -0.0, -0.000865, -0.0, -0.0, -0.0, -0.000238]	320	7	0.000913
GO:0006885	regulation of pH	biological_process	['Atp1a4', 'Ednrb']	FALSE	-0.239	0.839	[-0.0, -0.00834]	-0.381	0.897	[-0.0, -0.0139]	-0.812	0.962	[-0.0, -0.0106]	1.72	0.0209	[-0.0, 0.0504]	0.044	0.255	[-0.0, 0.000309]	-0.18	0.875	[-0.0, -0.00229]	101	2	0.086
GO:0007179	transforming growth factor beta receptor signaling pathway	biological_process	['Cav2']	TRUE	0.0296	0.617	[-0.0]	-0.0239	0.65	[-0.0]	-0.0126	0.683	[-0.0]	0.0117	0.14	[0.00061]	0.0159	0.639	[-0.0]	-0.00419	0.703	[-0.0]	93	1	0.361
GO:0008215	spermine metabolic process	biological_process	['Sat1']	TRUE	-1.78	0.983	[-0.0378]	-1.14	0.977	[-0.032]	-2.01	0.989	[-0.0185]	-1.07	0.982	[-0.0219]	6.75	0.0022	[0.0778]	-0.765	0.972	[-0.00646]	7	1	0.0373
GO:0008216	spermidine metabolic process	biological_process	['Sat1']	TRUE	-1.52	0.979	[-0.0323]	-1.32	0.981	[-0.0371]	-2.26	0.991	[-0.0208]	-1.62	0.989	[-0.0332]	7.2	0.0019	[0.083]	-0.267	0.929	[-0.00223]	9	1	0.0465
GO:0008286	insulin receptor signaling pathway	biological_process	['Cav2', 'Eif4ebp1', 'Slc39a14']	TRUE	-0.0147	0.613	[-0.0, -0.0, -0.00257]	0.00298	0.346	[-0.0, -0.0, 0.00225]	-0.0242	0.525	[-0.0, -0.0, -0.0]	-0.027	0.406	[-0.0, -0.0, -0.0]	0.0335	0.434	[-0.0, -0.0, -0.0]	-0.00793	0.553	[-0.0, -0.0, -0.0]	64	3	0.00396
GO:0008542	visual learning	biological_process	['Atp1a2']	TRUE	0.0296	0.617	[-0.0]	-0.0239	0.65	[-0.0]	-0.216	0.915	[-0.00188]	0.0493	0.104	[0.00139]	0.308	0.0575	[0.00338]	-0.181	0.907	[-0.0015]	73	1	0.297
GO:0009062	fatty acid catabolic process	biological_process	['Aldh1l2']	FALSE	-0.352	0.91	[-0.00798]	0.199	0.104	[0.00638]	-0.0126	0.683	[-0.0]	0.0946	0.0818	[0.00233]	0.0159	0.639	[-0.0]	-0.00419	0.703	[-0.0]	84	1	0.333
GO:0009069	serine family amino acid metabolic process	biological_process	['Cdo1']	FALSE	-0.674	0.95	[-0.0147]	-0.326	0.922	[-0.00865]	-0.636	0.966	[-0.00576]	2.49	0.0104	[0.0521]	-0.29	0.917	[-0.00354]	-0.641	0.967	[-0.00541]	37	1	0.166
GO:0009134	nucleoside diphosphate catabolic process	biological_process	['Entpd2']	FALSE	0.0296	0.617	[-0.0]	-0.0239	0.65	[-0.0]	-0.0126	0.683	[-0.0]	-0.0177	0.621	[-0.0]	0.0159	0.639	[-0.0]	-0.00419	0.703	[-0.0]	15	1	0.0733
GO:0009135	purine nucleoside diphosphate metabolic process	biological_process	['Entpd2']	FALSE	0.0296	0.617	[-0.0]	-0.0239	0.65	[-0.0]	-0.0126	0.683	[-0.0]	-0.0177	0.621	[-0.0]	0.0159	0.639	[-0.0]	-0.00419	0.703	[-0.0]	61	1	0.256
GO:0009144	purine nucleoside triphosphate metabolic process	biological_process	['Atp1a2']	FALSE	-2.23	0.988	[-0.0472]	-1.22	0.979	[-0.0342]	-4.95	0.997	[-0.0456]	0.301	0.0469	[0.00662]	8.93	0.0015	[0.103]	-1.19	0.983	[-0.0101]	194	1	0.607
GO:0009185	ribonucleoside diphosphate metabolic process	biological_process	['Entpd2']	FALSE	0.0296	0.617	[-0.0]	-0.0239	0.65	[-0.0]	-0.0126	0.683	[-0.0]	-0.0177	0.621	[-0.0]	0.0159	0.639	[-0.0]	-0.00419	0.703	[-0.0]	73	1	0.297
GO:0009199	ribonucleoside triphosphate metabolic process	biological_process	['Atp1a2']	FALSE	-2.23	0.988	[-0.0472]	-1.22	0.979	[-0.0342]	-4.95	0.997	[-0.0456]	0.301	0.0469	[0.00662]	8.93	0.0015	[0.103]	-1.19	0.983	[-0.0101]	194	1	0.607
GO:0009259	ribonucleotide metabolic process	biological_process	['Atp1a2']	FALSE	-2.23	0.988	[-0.0472]	-1.22	0.979	[-0.0342]	-4.95	0.997	[-0.0456]	0.301	0.0469	[0.00662]	8.93	0.0015	[0.103]	-1.19	0.983	[-0.0101]	380	1	0.84
GO:0010389	regulation of G2/M transition of mitotic cell cycle	biological_process	['Ccnd1']	FALSE	-0.118	0.835	[-0.00308]	-0.149	0.86	[-0.00358]	-0.106	0.867	[-0.000867]	0.527	0.0328	[0.0113]	-0.119	0.859	[-0.00156]	-0.00419	0.703	[-0.0]	103	1	0.391
GO:0010466	negative regulation of peptidase activity	biological_process	['Cd109']	FALSE	0.0296	0.617	[-0.0]	-0.0239	0.65	[-0.0]	-0.0126	0.683	[-0.0]	-0.0177	0.621	[-0.0]	0.0159	0.639	[-0.0]	-0.00419	0.703	[-0.0]	262	1	0.717
GO:0010614	negative regulation of cardiac muscle hypertrophy	biological_process	['Tnfrsf1a']	FALSE	0.0296	0.617	[-0.0]	-0.0337	0.71	[-0.000283]	-0.0126	0.683	[-0.0]	-0.000288	0.166	[0.000361]	0.0159	0.639	[-0.0]	-0.00419	0.703	[-0.0]	34	1	0.153
GO:0010656	negative regulation of muscle cell apoptotic process	biological_process	['Cav1', 'Hspb6', 'Nupr1']	FALSE	0.0569	0.427	[-0.0, -0.0, -0.0]	-0.0932	0.665	[-0.00248, -0.0, -0.0]	-0.0242	0.525	[-0.0, -0.0, -0.0]	0.0867	0.151	[0.00402, -0.0, -0.0]	0.0335	0.434	[-0.0, -0.0, -0.0]	-0.00793	0.553	[-0.0, -0.0, -0.0]	65	3	0.00413
GO:0010661	positive regulation of muscle cell apoptotic process	biological_process	['Igfbp3']	FALSE	-0.115	0.834	[-0.00303]	0.104	0.14	[0.00365]	-0.0691	0.831	[-0.000522]	0.116	0.0757	[0.00277]	-0.0666	0.819	[-0.000954]	-0.00419	0.703	[-0.0]	39	1	0.173
GO:0010662	regulation of striated muscle cell apoptotic process	biological_process	['Hspb6', 'Igfbp3', 'Nupr1']	FALSE	-0.0275	0.632	[-0.0, -0.00303, -0.0]	0.0314	0.305	[-0.0, 0.00365, -0.0]	-0.0564	0.663	[-0.0, -0.000522, -0.0]	0.0513	0.175	[-0.0, 0.00277, -0.0]	-0.0126	0.61	[-0.0, -0.000954, -0.0]	-0.00793	0.553	[-0.0, -0.0, -0.0]	65	3	0.00413
GO:0010755	regulation of plasminogen activation	biological_process	['Plat']	FALSE	0.752	0.037	[0.0151]	-1.02	0.974	[-0.0286]	0.289	0.076	[0.00279]	-0.0793	0.791	[-0.00128]	0.0159	0.639	[-0.0]	-0.0392	0.809	[-0.000297]	18	1	0.0864
GO:0010765	positive regulation of sodium ion transport	biological_process	['Atp1b2']	FALSE	0.0296	0.617	[-0.0]	-0.0239	0.65	[-0.0]	-0.0526	0.809	[-0.000369]	-0.0177	0.621	[-0.0]	0.166	0.083	[0.00173]	-0.00419	0.703	[-0.0]	45	1	0.197
GO:0010766	negative regulation of sodium ion transport	biological_process	['Atp1a2']	FALSE	-0.0537	0.788	[-0.00174]	-0.164	0.869	[-0.004]	-1.31	0.983	[-0.012]	0.0498	0.103	[0.0014]	1.88	0.0135	[0.0215]	-0.49	0.958	[-0.00413]	22	1	0.104
GO:0010874	regulation of cholesterol efflux	biological_process	['Cav1']	FALSE	0.11	0.136	[0.00169]	-0.277	0.911	[-0.00725]	-0.294	0.933	[-0.0026]	0.719	0.0272	[0.0153]	-0.194	0.892	[-0.00243]	-0.0531	0.827	[-0.000415]	43	1	0.189
GO:0010955	negative regulation of protein processing	biological_process	['Plat']	FALSE	0.752	0.037	[0.0151]	-1.02	0.974	[-0.0286]	0.289	0.076	[0.00279]	-0.0793	0.791	[-0.00128]	0.0159	0.639	[-0.0]	-0.0392	0.809	[-0.000297]	30	1	0.137
GO:0010962	regulation of glucan biosynthetic process	biological_process	['Ppp1r3c']	FALSE	0.0296	0.617	[-0.0]	-0.0239	0.65	[-0.0]	-0.0126	0.683	[-0.0]	-0.118	0.831	[-0.00208]	0.187	0.0774	[0.00198]	-0.00419	0.703	[-0.0]	30	1	0.137
GO:0010977	negative regulation of neuron projection development	biological_process	['Gfap', 'Pmp22', 'Vim']	FALSE	0.0569	0.427	[-0.0, -0.0, -0.0]	-0.0428	0.51	[-0.0, -0.0, -0.0]	-0.0242	0.525	[-0.0, -0.0, -0.0]	-0.027	0.406	[-0.0, -0.0, -0.0]	0.0465	0.311	[0.000268, -0.0, -0.0]	-0.00793	0.553	[-0.0, -0.0, -0.0]	160	3	0.0424
GO:0014015	positive regulation of gliogenesis	biological_process	['Gfap', 'Vim']	FALSE	0.0131	0.603	[-0.000956, -0.0]	-0.0368	0.54	[-0.0, -0.0]	-0.0176	0.564	[-0.0, -0.0]	-0.0222	0.468	[-0.0, -0.0]	0.172	0.123	[0.00246, -0.0]	-0.0636	0.776	[-0.000777, -0.0]	86	2	0.0655
GO:0014043	negative regulation of neuron maturation	biological_process	['Ednrb']	TRUE	-0.0987	0.824	[-0.00268]	-0.0804	0.806	[-0.00162]	-0.263	0.927	[-0.00231]	0.401	0.0399	[0.00869]	0.0481	0.157	[0.000372]	-0.00419	0.703	[-0.0]	6	1	0.0327
GO:0014059	regulation of dopamine secretion	biological_process	['Syt15']	FALSE	0.0296	0.617	[-0.0]	-0.0239	0.65	[-0.0]	-0.0126	0.683	[-0.0]	-0.0177	0.621	[-0.0]	0.0159	0.639	[-0.0]	-0.00419	0.703	[-0.0]	42	1	0.185
GO:0014065	phosphatidylinositol 3-kinase signaling	biological_process	['Zfp36l1']	TRUE	-0.0144	0.741	[-0.000918]	-0.0818	0.808	[-0.00166]	-0.199	0.91	[-0.00172]	0.387	0.0406	[0.00841]	0.0159	0.639	[-0.0]	-0.00419	0.703	[-0.0]	45	1	0.197
GO:0014068	positive regulation of phosphatidylinositol 3-kinase signaling	biological_process	['Myoc']	TRUE	0.0296	0.617	[-0.0]	-0.0239	0.65	[-0.0]	-0.0126	0.683	[-0.0]	-0.0177	0.621	[-0.0]	0.0159	0.639	[-0.0]	-0.00419	0.703	[-0.0]	74	1	0.301
GO:0014829	vascular associated smooth muscle contraction	biological_process	['Ednrb']	FALSE	-0.933	0.963	[-0.0201]	-0.156	0.865	[-0.00379]	-0.436	0.951	[-0.00391]	1.15	0.0192	[0.0243]	0.404	0.0481	[0.00449]	-0.135	0.889	[-0.00111]	17	1	0.0821
GO:0015807	L-amino acid transport	biological_process	['Kcnj10']	FALSE	-0.0729	0.806	[-0.00214]	-0.0871	0.813	[-0.00181]	0.113	0.124	[0.00116]	0.0685	0.0928	[0.00179]	0.0159	0.639	[-0.0]	-0.00419	0.703	[-0.0]	54	1	0.23
GO:0016242	negative regulation of macroautophagy	biological_process	['Nupr1']	FALSE	0.0296	0.617	[-0.0]	-0.0239	0.65	[-0.0]	-0.0126	0.683	[-0.0]	-0.0428	0.723	[-0.000522]	0.0455	0.161	[0.000342]	-0.00419	0.703	[-0.0]	32	1	0.145
GO:0016486	peptide hormone processing	biological_process	['Pcsk6']	TRUE	-0.152	0.854	[-0.00379]	-0.331	0.923	[-0.0088]	0.042	0.168	[0.000505]	0.613	0.0302	[0.0131]	0.0159	0.639	[-0.0]	-0.0987	0.869	[-0.000803]	21	1	0.0994
GO:0017148	negative regulation of translation	biological_process	['Eif4ebp1', 'Igfbp5', 'Zfp36l1']	FALSE	-0.0624	0.677	[-0.0, 0.000956, -0.00524]	-0.199	0.79	[-0.0, -0.00199, -0.00571]	-0.0562	0.663	[-0.0, -0.0, -0.000519]	0.263	0.0948	[-0.0, -0.000537, 0.0108]	0.111	0.199	[-0.0, 0.00161, -0.0]	0.0233	0.366	[-0.0, -0.000436, 0.00092]	161	3	0.0431
GO:0017156	calcium-ion regulated exocytosis	biological_process	['Syt15']	FALSE	0.0296	0.617	[-0.0]	-0.0239	0.65	[-0.0]	-0.0126	0.683	[-0.0]	-0.0177	0.621	[-0.0]	0.0159	0.639	[-0.0]	-0.00419	0.703	[-0.0]	48	1	0.208
GO:0018108	peptidyl-tyrosine phosphorylation	biological_process	['Cav1']	FALSE	0.0296	0.617	[-0.0]	-0.0239	0.65	[-0.0]	-0.0126	0.683	[-0.0]	0.0922	0.0827	[0.00228]	0.0159	0.639	[-0.0]	-0.00419	0.703	[-0.0]	104	1	0.394
GO:0018394	peptidyl-lysine acetylation	biological_process	['Pbxip1']	FALSE	-0.0193	0.749	[-0.00102]	-0.0239	0.65	[-0.0]	-1.13	0.98	[-0.0103]	-0.967	0.978	[-0.0197]	2.23	0.0109	[0.0256]	-0.0891	0.862	[-0.000721]	136	1	0.48
GO:0019362	pyridine nucleotide metabolic process	biological_process	['Aldh1l1', 'Aldh1l2']	FALSE	-1.44	0.971	[-0.0162, -0.0272]	-0.233	0.847	[-0.0233, 0.0154]	-1.01	0.97	[-0.0114, -0.00185]	0.116	0.112	[-0.013, 0.017]	2.59	0.0115	[0.0443, -0.00109]	-0.172	0.87	[-0.00218, -0.0]	59	2	0.034
GO:0019395	fatty acid oxidation	biological_process	['Aldh1l2']	FALSE	-0.352	0.91	[-0.00798]	0.199	0.104	[0.00638]	-0.0126	0.683	[-0.0]	0.0946	0.0818	[0.00233]	0.0159	0.639	[-0.0]	-0.00419	0.703	[-0.0]	87	1	0.343
GO:0019934	cGMP-mediated signaling	biological_process	['Ednrb']	TRUE	-1.42	0.978	[-0.0303]	-0.172	0.873	[-0.00423]	-1.28	0.983	[-0.0117]	1.49	0.0165	[0.0314]	1.36	0.0191	[0.0155]	-0.177	0.906	[-0.00147]	29	1	0.133
GO:0030004	cellular monovalent inorganic cation homeostasis	biological_process	['Atp1a2', 'Atp1a4', 'Atp1b2']	FALSE	-0.374	0.86	[-0.014, -0.0, -0.00148]	-2.46	0.988	[-0.118, -0.0, -0.00066]	-3.2	0.991	[-0.0503, -0.0, -0.00125]	1.8	0.0238	[0.0679, -0.0, -0.00339]	6.03	0.0033	[0.118, -0.0, 0.00586]	-1.28	0.976	[-0.0189, -0.0, -0.000865]	113	3	0.0178
GO:0030072	peptide hormone secretion	biological_process	['Dio2']	FALSE	-0.00738	0.73	[-0.000772]	-0.0342	0.712	[-0.000297]	-0.0268	0.752	[-0.000131]	-0.052	0.744	[-0.000712]	0.349	0.0537	[0.00385]	-0.214	0.917	[-0.00178]	87	1	0.343
GO:0030194	positive regulation of blood coagulation	biological_process	['Plat']	FALSE	0.0701	0.169	[0.000847]	-0.0724	0.796	[-0.00139]	0.129	0.117	[0.00131]	-0.0423	0.722	[-0.000511]	0.0125	0.662	[-3.98e-05]	-0.0505	0.824	[-0.000393]	25	1	0.116
GO:0030195	negative regulation of blood coagulation	biological_process	['Anxa5', 'Cd9']	FALSE	0.0648	0.28	[0.000555, -0.0]	-0.0492	0.615	[-0.000499, -0.0]	0.662	0.0601	[-0.0, 0.00906]	-0.454	0.921	[-0.000504, -0.012]	0.0256	0.493	[-0.0, -0.0]	-0.00353	0.592	[-0.0, -0.0]	45	2	0.0209
GO:0030512	negative regulation of transforming growth factor beta receptor signaling pathway	biological_process	['Cav1', 'Cav2', 'Cd109']	TRUE	0.0569	0.427	[-0.0, -0.0, -0.0]	-0.0428	0.51	[-0.0, -0.0, -0.0]	-0.0242	0.525	[-0.0, -0.0, -0.0]	0.027	0.199	[0.00191, -0.0, -0.0]	0.0335	0.434	[-0.0, -0.0, -0.0]	-0.00793	0.553	[-0.0, -0.0, -0.0]	94	3	0.011
GO:0030514	negative regulation of BMP signaling pathway	biological_process	['Cav1', 'Chrdl1']	TRUE	0.0458	0.479	[-0.0, -0.0]	-0.0368	0.54	[-0.0, -0.0]	-0.0617	0.736	[-0.000588, -0.0]	-0.0795	0.683	[0.00377, -0.00543]	0.274	0.0939	[-0.0, 0.00418]	-0.00353	0.592	[-0.0, -0.0]	57	2	0.0319
GO:0030520	intracellular estrogen receptor signaling pathway	biological_process	['Padi2']	TRUE	-0.312	0.904	[-0.00713]	-0.117	0.84	[-0.00267]	2.04	0.0131	[0.019]	-0.2	0.885	[-0.00379]	0.101	0.112	[0.000978]	-1.05	0.98	[-0.00888]	18	1	0.0864
GO:0030593	neutrophil chemotaxis	biological_process	['Lgals3']	TRUE	0.0296	0.617	[-0.0]	-0.0239	0.65	[-0.0]	-0.0126	0.683	[-0.0]	-0.0177	0.621	[-0.0]	0.0159	0.639	[-0.0]	-0.00419	0.703	[-0.0]	76	1	0.307
GO:0031110	regulation of microtubule polymerization or depolymerization	biological_process	['Cav1']	FALSE	0.0296	0.617	[-0.0]	-0.0239	0.65	[-0.0]	-0.0126	0.683	[-0.0]	0.0589	0.0985	[0.00159]	0.0159	0.639	[-0.0]	-0.00419	0.703	[-0.0]	92	1	0.358
GO:0031294	lymphocyte costimulation	biological_process	['Cav1']	FALSE	0.0296	0.617	[-0.0]	-0.0738	0.798	[-0.00143]	-0.116	0.873	[-0.000955]	0.196	0.0586	[0.00443]	0.0159	0.639	[-0.0]	-0.00419	0.703	[-0.0]	29	1	0.133
GO:0031396	regulation of protein ubiquitination	biological_process	['Cav1']	FALSE	0.0521	0.196	[0.000471]	-0.163	0.869	[-0.00398]	-0.0535	0.811	[-0.000378]	0.329	0.0445	[0.0072]	-0.0974	0.845	[-0.00131]	-0.0201	0.769	[-0.000135]	220	1	0.653
GO:0031620	regulation of fever generation	biological_process	['Ednrb']	FALSE	-0.147	0.852	[-0.00368]	-0.344	0.925	[-0.00916]	-0.263	0.927	[-0.00231]	0.288	0.048	[0.00634]	0.616	0.036	[0.00693]	-0.0804	0.854	[-0.000647]	11	1	0.0555
GO:0031639	plasminogen activation	biological_process	['Plat']	TRUE	0.207	0.0956	[0.00371]	-0.398	0.933	[-0.0107]	0.492	0.0532	[0.00466]	-0.0731	0.782	[-0.00115]	-0.0575	0.81	[-0.000849]	-0.00419	0.703	[-0.0]	12	1	0.06
GO:0032328	alanine transport	biological_process	['Slc7a10']	FALSE	-0.0418	0.777	[-0.00149]	-0.0542	0.764	[-0.000868]	-0.241	0.921	[-0.00211]	-0.065	0.769	[-0.000983]	0.628	0.0353	[0.00708]	-0.247	0.925	[-0.00206]	14	1	0.0689
GO:0032329	serine transport	biological_process	['Slc7a10']	TRUE	-0.141	0.849	[-0.00356]	-0.107	0.833	[-0.00239]	-0.278	0.93	[-0.00245]	0.118	0.075	[0.00282]	0.668	0.0337	[0.00754]	-0.308	0.937	[-0.00258]	8	1	0.0419
GO:0032376	positive regulation of cholesterol transport	biological_process	['Cav1']	FALSE	0.11	0.136	[0.00169]	-0.277	0.911	[-0.00725]	-0.294	0.933	[-0.0026]	0.719	0.0272	[0.0153]	-0.194	0.892	[-0.00243]	-0.0531	0.827	[-0.000415]	46	1	0.201
GO:0032413	negative regulation of ion transmembrane transporter activity	biological_process	['Atp1a2', 'Cav1', 'Cbarp']	FALSE	-0.0192	0.62	[-0.00273, -0.0, -0.0]	-0.126	0.715	[-0.00408, -0.0, -0.0]	-0.972	0.963	[-0.0154, -0.0, -0.0]	0.0918	0.148	[0.0042, -0.0, -0.0]	1.18	0.0342	[0.0238, -0.0, -0.0]	-0.234	0.872	[-0.0035, -0.0, -0.0]	85	3	0.00845
GO:0032414	positive regulation of ion transmembrane transporter activity	biological_process	['Atp1b2', 'S100a1']	FALSE	0.0458	0.479	[-0.0, -0.0]	-0.0368	0.54	[-0.0, -0.0]	-0.0442	0.695	[-0.000355, -0.0]	-0.0222	0.468	[-0.0, -0.0]	0.149	0.134	[0.00208, -0.0]	-0.0765	0.793	[-0.000945, -0.0]	135	2	0.138
GO:0032651	regulation of interleukin-1 beta production	biological_process	['Aqp4']	FALSE	0.0296	0.617	[-0.0]	-0.0822	0.808	[-0.00167]	-0.0126	0.683	[-0.0]	-0.192	0.882	[-0.00361]	0.342	0.0543	[0.00377]	-0.00419	0.703	[-0.0]	97	1	0.373
GO:0032680	regulation of tumor necrosis factor production	biological_process	['Gpnmb']	FALSE	0.0296	0.617	[-0.0]	-0.0239	0.65	[-0.0]	-0.0126	0.683	[-0.0]	-0.0177	0.621	[-0.0]	0.0159	0.639	[-0.0]	-0.00419	0.703	[-0.0]	81	1	0.324
GO:0032692	negative regulation of interleukin-1 production	biological_process	['Aqp4']	FALSE	0.0296	0.617	[-0.0]	-0.0822	0.808	[-0.00167]	-0.0126	0.683	[-0.0]	-0.192	0.882	[-0.00361]	0.342	0.0543	[0.00377]	-0.00419	0.703	[-0.0]	38	1	0.169
GO:0032715	negative regulation of interleukin-6 production	biological_process	['Aqp4', 'Tnfrsf1a']	TRUE	0.0458	0.479	[-0.0, -0.0]	-0.0797	0.698	[-0.00173, -0.0]	-0.0176	0.564	[-0.0, -0.0]	-0.0936	0.709	[-0.00207, -0.0]	0.197	0.114	[0.00288, -0.0]	-0.00353	0.592	[-0.0, -0.0]	54	2	0.029
GO:0032869	cellular response to insulin stimulus	biological_process	['Slc39a14', 'Zfp36l1']	TRUE	0.0458	0.479	[-0.0, -0.0]	-0.0368	0.54	[-0.0, -0.0]	-0.188	0.864	[-0.0, -0.00227]	0.277	0.0748	[0.00171, 0.00697]	0.0256	0.493	[-0.0, -0.0]	-0.00353	0.592	[-0.0, -0.0]	92	2	0.0735
GO:0033077	T cell differentiation in thymus	biological_process	['Zfp36l1']	TRUE	-0.24	0.885	[-0.00564]	-0.205	0.889	[-0.00519]	-1.51	0.986	[-0.0138]	2.08	0.0127	[0.0435]	-0.0992	0.847	[-0.00133]	-0.00419	0.703	[-0.0]	53	1	0.227
GO:0033120	positive regulation of RNA splicing	biological_process	['Prdx6']	FALSE	-0.069	0.803	[-0.00206]	-0.079	0.804	[-0.00158]	-0.363	0.944	[-0.00324]	-0.224	0.895	[-0.00429]	0.95	0.0259	[0.0108]	-0.295	0.935	[-0.00247]	54	1	0.23
GO:0033157	regulation of intracellular protein transport	biological_process	['Tnfrsf1a']	FALSE	0.0296	0.617	[-0.0]	-0.0239	0.65	[-0.0]	-0.0126	0.683	[-0.0]	-0.0177	0.621	[-0.0]	0.0159	0.639	[-0.0]	-0.00419	0.703	[-0.0]	228	1	0.666
GO:0033344	cholesterol efflux	biological_process	['Cav1']	TRUE	-0.0614	0.795	[-0.0019]	-0.148	0.86	[-0.00356]	-0.207	0.912	[-0.0018]	0.695	0.028	[0.0148]	-0.219	0.9	[-0.00272]	-0.0317	0.796	[-0.000234]	32	1	0.145
GO:0033559	unsaturated fatty acid metabolic process	biological_process	['Cyp2d22', 'Cyp4f15', 'Ephx1', 'Tnfrsf1a']	FALSE	0.0254	0.515	[-0.000864, -0.000803, -0.0, -0.0]	-0.0415	0.464	[0.000373, -0.0, -0.0, -0.0]	-0.0253	0.511	[-0.0, -0.0, -0.0, -0.0]	-0.109	0.62	[-0.00104, -0.00214, -0.0, -0.0]	0.189	0.172	[0.00154, 0.00207, -0.0, -0.0]	-0.0106	0.538	[-0.0, -0.0, -0.0, -0.0]	122	4	0.00303
GO:0034123	positive regulation of toll-like receptor signaling pathway	biological_process	['Cav1']	FALSE	0.0296	0.617	[-0.0]	-0.13	0.849	[-0.00303]	-0.0947	0.858	[-0.000758]	0.483	0.0351	[0.0104]	-0.254	0.91	[-0.00312]	-0.00419	0.703	[-0.0]	30	1	0.137
GO:0034139	regulation of toll-like receptor 3 signaling pathway	biological_process	['Cav1']	FALSE	0.0296	0.617	[-0.0]	-0.13	0.849	[-0.00303]	-0.0947	0.858	[-0.000758]	0.483	0.0351	[0.0104]	-0.254	0.91	[-0.00312]	-0.00419	0.703	[-0.0]	9	1	0.0465
GO:0035249	synaptic transmission, glutamatergic	biological_process	['Plat']	TRUE	0.0296	0.617	[-0.0]	-0.0239	0.65	[-0.0]	0.0499	0.16	[0.000578]	-0.0177	0.621	[-0.0]	0.0159	0.639	[-0.0]	-0.00419	0.703	[-0.0]	43	1	0.189
GO:0035567	non-canonical Wnt signaling pathway	biological_process	['Fzd10', 'Myoc']	FALSE	-0.00824	0.647	[-0.0, -0.00158]	-0.0563	0.64	[-0.0, -0.000787]	0.00189	0.317	[-0.0, 0.00026]	0.000814	0.216	[-0.0, 0.000666]	0.102	0.167	[0.000182, 0.0011]	-0.0313	0.715	[-0.0, -0.00036]	39	2	0.0162
GO:0035725	sodium ion transmembrane transport	biological_process	['Atp1a2', 'Atp1a4', 'Atp1b2']	FALSE	-0.0685	0.684	[-0.0045, -0.0, -0.0]	-0.158	0.754	[-0.00569, -0.0, -0.0]	-0.568	0.935	[-0.0084, -0.0, -0.000433]	0.281	0.0914	[0.0109, -0.0, -0.0]	0.841	0.0498	[0.016, -0.0, 0.000696]	-0.375	0.912	[-0.00569, -0.0, -0.0]	97	3	0.012
GO:0035815	positive regulation of renal sodium excretion	biological_process	['Ednrb']	TRUE	-0.0978	0.824	[-0.00266]	-0.112	0.836	[-0.00251]	-0.816	0.973	[-0.00742]	0.362	0.0426	[0.00789]	0.959	0.0258	[0.0109]	-0.372	0.947	[-0.00312]	15	1	0.0733
GO:0038066	p38MAPK cascade	biological_process	['Zfp36l1']	TRUE	-0.0997	0.825	[-0.0027]	-0.305	0.917	[-0.00805]	-0.31	0.936	[-0.00275]	0.869	0.0237	[0.0184]	-0.0276	0.771	[-0.000503]	-0.042	0.814	[-0.000321]	12	1	0.06
GO:0038127	ERBB signaling pathway	biological_process	['Myoc']	FALSE	0.0296	0.617	[-0.0]	-0.0239	0.65	[-0.0]	-0.0126	0.683	[-0.0]	-0.0177	0.621	[-0.0]	0.0159	0.639	[-0.0]	-0.00419	0.703	[-0.0]	54	1	0.23
GO:0042129	regulation of T cell proliferation	biological_process	['Gpnmb', 'Igfbp2', 'Lgals3']	FALSE	0.0569	0.427	[-0.0, -0.0, -0.0]	-0.0428	0.51	[-0.0, -0.0, -0.0]	-0.0242	0.525	[-0.0, -0.0, -0.0]	-0.027	0.406	[-0.0, -0.0, -0.0]	0.0335	0.434	[-0.0, -0.0, -0.0]	-0.00793	0.553	[-0.0, -0.0, -0.0]	197	3	0.0696
GO:0042326	negative regulation of phosphorylation	biological_process	['Cav1', 'Cd109', 'Igfbp3', 'Nupr1']	FALSE	0.0656	0.406	[-0.0, -0.0, -0.0, -0.0]	-0.0608	0.549	[-0.000722, -0.0, -0.0, -0.0]	-0.0253	0.511	[-0.0, -0.0, -0.0, -0.0]	0.017	0.23	[0.00197, -0.0, -0.0, -0.0]	0.0585	0.312	[-0.000245, -0.0, -0.0, 0.000719]	-0.0106	0.538	[-0.0, -0.0, -0.0, -0.0]	388	4	0.116
GO:0042327	positive regulation of phosphorylation	biological_process	['Cav2', 'Ccnd1', 'Ccnd2', 'Emp2', 'Fzd10', 'Gdf15', 'Gpnmb', 'Tnfrsf1a']	FALSE	0.0883	0.391	[-0.0, -0.0, -0.0, -0.0, -0.0, -0.0, -0.0, -0.0]	-0.0705	0.513	[-0.0, -0.0, -0.0, -0.0, -0.0, -0.0, -0.0, -0.0]	-0.0689	0.584	[-0.0, -0.000762, -0.0, -0.0, -0.0, -0.0, -0.0, -0.0]	0.00353	0.287	[-0.0, 0.0026, -0.0, -0.0, -0.0, -0.0, -0.0, -0.0]	0.0561	0.394	[-0.0, -0.0, -0.0, -0.0, -0.0, -0.0, -0.0, -0.0]	-0.0146	0.537	[-0.0, -0.0, -0.0, -0.0, -0.0, -0.0, -0.0, -0.0]	655	8	0.0132
GO:0042417	dopamine metabolic process	biological_process	['Cyp2d22']	FALSE	-0.198	0.87	[-0.00476]	-0.0756	0.8	[-0.00148]	-0.283	0.931	[-0.0025]	-0.383	0.934	[-0.00759]	1.14	0.0222	[0.013]	-0.25	0.926	[-0.00209]	31	1	0.141
GO:0042423	catecholamine biosynthetic process	biological_process	['Cyp2d22']	FALSE	-0.198	0.87	[-0.00476]	-0.0756	0.8	[-0.00148]	-0.283	0.931	[-0.0025]	-0.383	0.934	[-0.00759]	1.14	0.0222	[0.013]	-0.25	0.926	[-0.00209]	23	1	0.108
GO:0042771	intrinsic apoptotic signaling pathway in response to DNA damage by p53 class mediator	biological_process	['Nupr1']	TRUE	0.0296	0.617	[-0.0]	-0.0239	0.65	[-0.0]	-0.0126	0.683	[-0.0]	-0.0177	0.621	[-0.0]	0.0159	0.639	[-0.0]	-0.00419	0.703	[-0.0]	33	1	0.149
GO:0042940	D-amino acid transport	biological_process	['Gfap', 'Slc7a10']	FALSE	0.0458	0.479	[-0.0, -0.0]	-0.0368	0.54	[-0.0, -0.0]	-0.0176	0.564	[-0.0, -0.0]	-0.0222	0.468	[-0.0, -0.0]	0.0927	0.176	[0.00113, -0.0]	-0.00353	0.592	[-0.0, -0.0]	9	2	0.00119
GO:0043267	negative regulation of potassium ion transport	biological_process	['Cav1']	FALSE	0.0296	0.617	[-0.0]	-0.0239	0.65	[-0.0]	-0.0126	0.683	[-0.0]	-0.0177	0.621	[-0.0]	0.0159	0.639	[-0.0]	-0.00419	0.703	[-0.0]	40	1	0.177
GO:0043268	positive regulation of potassium ion transport	biological_process	['Atp1b2']	FALSE	0.0296	0.617	[-0.0]	-0.0239	0.65	[-0.0]	-0.11	0.869	[-0.0009]	-0.0177	0.621	[-0.0]	0.285	0.0602	[0.00311]	-0.14	0.891	[-0.00115]	52	1	0.223
GO:0043409	negative regulation of MAPK cascade	biological_process	['Cav1']	FALSE	0.0296	0.617	[-0.0]	-0.0239	0.65	[-0.0]	-0.029	0.757	[-0.000151]	0.0207	0.129	[0.000797]	0.0159	0.639	[-0.0]	-0.00419	0.703	[-0.0]	187	1	0.593
GO:0043410	positive regulation of MAPK cascade	biological_process	['Fzd10']	FALSE	0.0296	0.617	[-0.0]	-0.0239	0.65	[-0.0]	-0.0126	0.683	[-0.0]	-0.0177	0.621	[-0.0]	0.0159	0.639	[-0.0]	-0.00419	0.703	[-0.0]	173	1	0.565
GO:0043525	positive regulation of neuron apoptotic process	biological_process	['Nupr1', 'Tnfrsf1a']	TRUE	0.0458	0.479	[-0.0, -0.0]	-0.0368	0.54	[-0.0, -0.0]	-0.0176	0.564	[-0.0, -0.0]	-0.0222	0.468	[-0.0, -0.0]	0.0256	0.493	[-0.0, -0.0]	-0.00353	0.592	[-0.0, -0.0]	88	2	0.0681
GO:0043549	regulation of kinase activity	biological_process	['Cav1', 'Ccnd1', 'Ccnd2', 'Emp2', 'Fzd10', 'Pmp22']	FALSE	0.0777	0.393	[-0.0, -0.0, -0.0, -0.0, -0.0, -0.0]	-0.0658	0.514	[-0.0, -0.0, -0.0, -0.0, -0.0, -0.000245]	-0.0722	0.619	[-0.0, -0.000762, -0.0, -0.0, -0.0, -0.000135]	0.0146	0.256	[-0.0, 0.0026, -0.0, -0.0, -0.0, -0.0]	0.0572	0.361	[-0.0, -0.0, -0.0, -0.0, -0.0, 0.000306]	-0.0125	0.534	[-0.0, -0.0, -0.0, -0.0, -0.0, -0.0]	703	6	0.12
GO:0043652	engulfment of apoptotic cell	biological_process	['Megf10']	TRUE	-0.894	0.962	[-0.0193]	-0.19	0.882	[-0.00476]	-0.318	0.937	[-0.00282]	-0.351	0.928	[-0.00692]	2.03	0.0123	[0.0233]	-0.409	0.951	[-0.00344]	16	1	0.0777
GO:0045214	sarcomere organization	biological_process	['Flnc']	TRUE	0.0296	0.617	[-0.0]	-0.0239	0.65	[-0.0]	-0.0126	0.683	[-0.0]	-0.0177	0.621	[-0.0]	0.0159	0.639	[-0.0]	-0.00419	0.703	[-0.0]	41	1	0.181
GO:0045577	regulation of B cell differentiation	biological_process	['Zfp36l1']	FALSE	-0.0212	0.751	[-0.00106]	-0.101	0.827	[-0.00221]	-0.364	0.944	[-0.00325]	0.498	0.0343	[0.0107]	0.0514	0.153	[0.00041]	-0.00419	0.703	[-0.0]	38	1	0.169
GO:0045647	negative regulation of erythrocyte differentiation	biological_process	['Zfp36l1']	TRUE	-0.27	0.893	[-0.00625]	-0.228	0.897	[-0.00584]	-0.784	0.972	[-0.00713]	1.26	0.0184	[0.0265]	0.0159	0.639	[-0.0]	0.118	0.13	[0.00104]	12	1	0.06
GO:0045655	regulation of monocyte differentiation	biological_process	['Zfp36l1']	FALSE	-0.126	0.841	[-0.00324]	-0.195	0.883	[-0.00489]	-0.457	0.953	[-0.00411]	0.398	0.0401	[0.00863]	0.0638	0.139	[0.000553]	0.708	0.0353	[0.00605]	17	1	0.0821
GO:0045727	positive regulation of translation	biological_process	['Mpv17l2', 'Vim']	FALSE	0.0458	0.479	[-0.0, -0.0]	-0.0368	0.54	[-0.0, -0.0]	-0.0176	0.564	[-0.0, -0.0]	-0.0222	0.468	[-0.0, -0.0]	0.0256	0.493	[-0.0, -0.0]	-0.00353	0.592	[-0.0, -0.0]	142	2	0.149
GO:0045907	positive regulation of vasoconstriction	biological_process	['Cav1']	TRUE	0.0296	0.617	[-0.0]	-0.0906	0.817	[-0.00191]	-0.0467	0.799	[-0.000315]	0.135	0.0708	[0.00316]	0.0159	0.639	[-0.0]	-0.00419	0.703	[-0.0]	53	1	0.227
GO:0045920	negative regulation of exocytosis	biological_process	['Cbarp']	FALSE	0.229	0.0903	[0.00416]	-0.157	0.865	[-0.0038]	-0.0754	0.837	[-0.00058]	-0.063	0.766	[-0.000941]	0.0159	0.639	[-0.0]	-0.00419	0.703	[-0.0]	37	1	0.166
GO:0045980	negative regulation of nucleotide metabolic process	biological_process	['Nupr1']	FALSE	0.0296	0.617	[-0.0]	-0.0239	0.65	[-0.0]	-0.0126	0.683	[-0.0]	-0.0177	0.621	[-0.0]	0.0781	0.127	[0.000719]	-0.00419	0.703	[-0.0]	27	1	0.125
GO:0045988	negative regulation of striated muscle contraction	biological_process	['Atp1a2']	TRUE	-2.9	0.992	[-0.0612]	-2.7	0.992	[-0.0767]	-1.14	0.98	[-0.0104]	2.55	0.0103	[0.0533]	5.28	0.0035	[0.0608]	-0.596	0.965	[-0.00503]	8	1	0.0419
GO:0046325	negative regulation of glucose import	biological_process	['Pea15a']	TRUE	0.748	0.0372	[0.015]	-0.848	0.968	[-0.0236]	0.083	0.138	[0.000884]	-0.0642	0.768	[-0.000965]	0.0114	0.669	[-5.25e-05]	-0.133	0.888	[-0.00109]	21	1	0.0994
GO:0046426	negative regulation of receptor signaling pathway via JAK-STAT	biological_process	['Cav1']	FALSE	0.0296	0.617	[-0.0]	-0.0239	0.65	[-0.0]	-0.0126	0.683	[-0.0]	0.0671	0.0934	[0.00176]	0.0159	0.639	[-0.0]	-0.00419	0.703	[-0.0]	23	1	0.108
GO:0046578	regulation of Ras protein signal transduction	biological_process	['Myoc']	FALSE	0.0296	0.617	[-0.0]	-0.0239	0.65	[-0.0]	-0.0126	0.683	[-0.0]	-0.0177	0.621	[-0.0]	0.0159	0.639	[-0.0]	-0.00419	0.703	[-0.0]	205	1	0.627
GO:0046785	microtubule polymerization	biological_process	['Cav1']	TRUE	0.0296	0.617	[-0.0]	-0.0239	0.65	[-0.0]	-0.0126	0.683	[-0.0]	0.0162	0.134	[0.000704]	0.0159	0.639	[-0.0]	-0.00419	0.703	[-0.0]	15	1	0.0733
GO:0046888	negative regulation of hormone secretion	biological_process	['Anxa5', 'Igfbp3']	FALSE	0.0458	0.479	[-0.0, -0.0]	-0.0368	0.54	[-0.0, -0.0]	-0.0176	0.564	[-0.0, -0.0]	-0.0119	0.258	[-0.0, 0.000298]	0.0256	0.493	[-0.0, -0.0]	-0.00353	0.592	[-0.0, -0.0]	91	2	0.0721
GO:0048008	platelet-derived growth factor receptor signaling pathway	biological_process	['Plat', 'Sgpl1']	FALSE	-0.0315	0.683	[0.00211, -0.00437]	-0.0155	0.339	[-0.00383, 0.00469]	-0.0176	0.564	[-0.0, -0.0]	-0.0222	0.468	[-0.0, -0.0]	0.0256	0.493	[-0.0, -0.0]	-0.00353	0.592	[-0.0, -0.0]	44	2	0.0201
GO:0048009	insulin-like growth factor receptor signaling pathway	biological_process	['Igfbp5']	TRUE	0.0296	0.617	[-0.0]	-0.0582	0.772	[-0.000982]	-0.0673	0.829	[-0.000505]	-0.167	0.868	[-0.0031]	0.33	0.0552	[0.00363]	-0.00419	0.703	[-0.0]	17	1	0.0821
GO:0048168	regulation of neuronal synaptic plasticity	biological_process	['Kcnj10']	FALSE	0.0296	0.617	[-0.0]	-0.0239	0.65	[-0.0]	-0.0126	0.683	[-0.0]	-0.0177	0.621	[-0.0]	0.0159	0.639	[-0.0]	-0.00419	0.703	[-0.0]	73	1	0.297
GO:0048245	eosinophil chemotaxis	biological_process	['Lgals3']	TRUE	0.0296	0.617	[-0.0]	-0.0239	0.65	[-0.0]	-0.0126	0.683	[-0.0]	-0.0177	0.621	[-0.0]	0.0159	0.639	[-0.0]	-0.00419	0.703	[-0.0]	18	1	0.0864
GO:0050671	positive regulation of lymphocyte proliferation	biological_process	['Igfbp2']	FALSE	0.0296	0.617	[-0.0]	-0.0239	0.65	[-0.0]	-0.0126	0.683	[-0.0]	-0.0177	0.621	[-0.0]	0.0159	0.639	[-0.0]	-0.00419	0.703	[-0.0]	149	1	0.512
GO:0050672	negative regulation of lymphocyte proliferation	biological_process	['Gpnmb']	FALSE	0.0296	0.617	[-0.0]	-0.0239	0.65	[-0.0]	-0.0126	0.683	[-0.0]	-0.0177	0.621	[-0.0]	0.0159	0.639	[-0.0]	-0.00419	0.703	[-0.0]	96	1	0.37
GO:0050684	regulation of mRNA processing	biological_process	['Prdx6', 'Zfp36l1']	FALSE	-0.634	0.925	[-0.00206, -0.0178]	-0.621	0.936	[-0.00158, -0.022]	-0.844	0.964	[-0.00324, -0.00778]	1.95	0.0184	[-0.00429, 0.0614]	0.448	0.0675	[0.0108, -0.0037]	-0.13	0.844	[-0.00247, 0.000831]	156	2	0.173
GO:0050708	regulation of protein secretion	biological_process	['Anxa5']	FALSE	0.0296	0.617	[-0.0]	-0.0239	0.65	[-0.0]	-0.0126	0.683	[-0.0]	-0.0177	0.621	[-0.0]	0.0159	0.639	[-0.0]	-0.00419	0.703	[-0.0]	305	1	0.77
GO:0050770	regulation of axonogenesis	biological_process	['Vim']	FALSE	0.0296	0.617	[-0.0]	-0.0239	0.65	[-0.0]	-0.0126	0.683	[-0.0]	-0.0177	0.621	[-0.0]	0.0159	0.639	[-0.0]	-0.00419	0.703	[-0.0]	181	1	0.581
GO:0050779	RNA destabilization	biological_process	['Zfp36l1']	FALSE	-0.221	0.879	[-0.00524]	-0.223	0.895	[-0.00571]	-0.0688	0.831	[-0.000519]	0.503	0.0339	[0.0108]	0.0159	0.639	[-0.0]	0.104	0.138	[0.00092]	56	1	0.238
GO:0050860	negative regulation of T cell receptor signaling pathway	biological_process	['Lgals3']	TRUE	0.0296	0.617	[-0.0]	-0.0239	0.65	[-0.0]	-0.0126	0.683	[-0.0]	-0.0177	0.621	[-0.0]	0.0159	0.639	[-0.0]	-0.00419	0.703	[-0.0]	25	1	0.116
GO:0050868	negative regulation of T cell activation	biological_process	['Gpnmb', 'Lgals3']	FALSE	0.0458	0.479	[-0.0, -0.0]	-0.0368	0.54	[-0.0, -0.0]	-0.0176	0.564	[-0.0, -0.0]	-0.0222	0.468	[-0.0, -0.0]	0.0256	0.493	[-0.0, -0.0]	-0.00353	0.592	[-0.0, -0.0]	135	2	0.138
GO:0050870	positive regulation of T cell activation	biological_process	['Cav1', 'Igfbp2']	FALSE	0.0458	0.479	[-0.0, -0.0]	-0.0722	0.683	[-0.00143, -0.0]	-0.0892	0.783	[-0.000955, -0.0]	0.131	0.106	[0.00443, -0.0]	0.0256	0.493	[-0.0, -0.0]	-0.00353	0.592	[-0.0, -0.0]	250	2	0.337
GO:0051028	mRNA transport	biological_process	['Zfp36l1']	FALSE	-0.164	0.859	[-0.00405]	-0.548	0.948	[-0.015]	-0.589	0.963	[-0.00533]	2.39	0.0107	[0.0499]	-0.901	0.971	[-0.0106]	-0.1	0.87	[-0.000816]	118	1	0.433
GO:0051058	negative regulation of small GTPase mediated signal transduction	biological_process	['Myoc']	FALSE	0.0296	0.617	[-0.0]	-0.0239	0.65	[-0.0]	-0.0126	0.683	[-0.0]	-0.0177	0.621	[-0.0]	0.0159	0.639	[-0.0]	-0.00419	0.703	[-0.0]	62	1	0.259
GO:0051222	positive regulation of protein transport	biological_process	['Tnfrsf1a']	FALSE	0.0296	0.617	[-0.0]	-0.0239	0.65	[-0.0]	-0.0126	0.683	[-0.0]	-0.0177	0.621	[-0.0]	0.0159	0.639	[-0.0]	-0.00419	0.703	[-0.0]	321	1	0.787
GO:0051224	negative regulation of protein transport	biological_process	['Anxa5']	FALSE	0.0296	0.617	[-0.0]	-0.0239	0.65	[-0.0]	-0.0126	0.683	[-0.0]	-0.0177	0.621	[-0.0]	0.0159	0.639	[-0.0]	-0.00419	0.703	[-0.0]	142	1	0.495
GO:0051289	protein homotetramerization	biological_process	['Aqp4']	TRUE	-0.19	0.868	[-0.00459]	-0.155	0.864	[-0.00376]	-0.554	0.961	[-0.005]	-1.16	0.983	[-0.0238]	2.59	0.0088	[0.0298]	-0.519	0.96	[-0.00437]	53	1	0.227
GO:0051894	positive regulation of focal adhesion assembly	biological_process	['Myoc']	TRUE	0.0296	0.617	[-0.0]	-0.0239	0.65	[-0.0]	-0.0126	0.683	[-0.0]	-0.0177	0.621	[-0.0]	0.0159	0.639	[-0.0]	-0.00419	0.703	[-0.0]	28	1	0.129
GO:0051917	regulation of fibrinolysis	biological_process	['Plat']	FALSE	0.0701	0.169	[0.000847]	-0.0724	0.796	[-0.00139]	0.129	0.117	[0.00131]	-0.0423	0.722	[-0.000511]	0.0125	0.662	[-3.98e-05]	-0.0505	0.824	[-0.000393]	13	1	0.0644
GO:0051926	negative regulation of calcium ion transport	biological_process	['Atp1a2', 'Cav1', 'Cbarp']	FALSE	-0.0467	0.659	[-0.00372, -0.0, -0.0]	-0.127	0.718	[-0.00416, -0.0, -0.0]	-1.18	0.969	[-0.0187, -0.0, -0.0]	0.189	0.111	[0.00701, 0.000639, -0.0]	1.3	0.0301	[0.0261, -0.0, -0.0]	-0.193	0.852	[-0.00287, -0.0, -0.0]	76	3	0.00628
GO:0051928	positive regulation of calcium ion transport	biological_process	['Cav1', 'Lgals3', 'S100a1']	FALSE	0.0569	0.427	[-0.0, -0.0, -0.0]	-0.0428	0.51	[-0.0, -0.0, -0.0]	-0.0242	0.525	[-0.0, -0.0, -0.0]	-0.027	0.406	[-0.0, -0.0, -0.0]	0.0335	0.434	[-0.0, -0.0, -0.0]	-0.00793	0.553	[-0.0, -0.0, -0.0]	151	3	0.0368
GO:0055023	positive regulation of cardiac muscle tissue growth	biological_process	['Ccnd2']	FALSE	0.0296	0.617	[-0.0]	0.00473	0.223	[0.000818]	-0.0126	0.683	[-0.0]	-0.0177	0.621	[-0.0]	0.0159	0.639	[-0.0]	-0.00419	0.703	[-0.0]	46	1	0.201
GO:0055074	calcium ion homeostasis	biological_process	['Cav1', 'Cav2', 'Pygm']	FALSE	0.0516	0.453	[-0.0, -0.0, -0.000189]	-0.039	0.451	[-0.0, -0.0, 0.000184]	-0.0242	0.525	[-0.0, -0.0, -0.0]	0.027	0.199	[0.00191, -0.0, -0.0]	0.0335	0.434	[-0.0, -0.0, -0.0]	-0.00793	0.553	[-0.0, -0.0, -0.0]	235	3	0.104
GO:0055075	potassium ion homeostasis	biological_process	['Atp1a2', 'Atp1a4', 'Atp1b2', 'Kcnj10']	FALSE	-0.316	0.823	[-0.014, -0.0, -0.00117, -0.000676]	-3.68	0.994	[-0.198, -0.0, -0.00132, -0.00722]	-4	0.994	[-0.0769, -0.0, -0.00152, 0.00418]	1.46	0.0336	[0.0638, -0.0, -0.00624, 0.00312]	9.21	0.0011	[0.209, -0.0, 0.00887, 0.00323]	-1.99	0.985	[-0.0303, -0.0, -0.00173, -0.00343]	37	4	4.16e-05
GO:0055076	transition metal ion homeostasis	biological_process	['Slc39a14']	FALSE	-0.684	0.95	[-0.0149]	0.392	0.0682	[0.0119]	-0.618	0.965	[-0.00559]	0.652	0.0291	[0.0139]	0.121	0.1	[0.00121]	-0.0322	0.797	[-0.000238]	124	1	0.449
GO:0055078	sodium ion homeostasis	biological_process	['Atp1a2', 'Atp1a4', 'Atp1b2', 'Ednrb']	FALSE	-0.451	0.864	[-0.0141, -0.0, -0.00179, -0.00553]	-0.897	0.944	[-0.038, -0.0, -0.0, -0.0103]	-1.76	0.977	[-0.0237, -0.0, -0.000993, -0.00765]	2.65	0.0195	[0.072, -0.0, -0.000541, 0.0379]	1.2	0.0362	[0.0264, -0.0, 0.00286, -0.00119]	-0.511	0.926	[-0.00751, -0.0, -0.0, -0.00143]	35	4	3.4e-05
GO:0055117	regulation of cardiac muscle contraction	biological_process	['Atp1a2', 'Cav1']	FALSE	-0.0862	0.746	[-0.00386, -0.0]	-0.275	0.866	[-0.00961, -0.0]	-0.474	0.937	[-0.00572, -0.000363]	0.663	0.0435	[0.0173, 0.00254]	0.852	0.0414	[0.0139, -0.0]	-0.621	0.957	[-0.00799, -0.0]	68	2	0.0436
GO:0060043	regulation of cardiac muscle cell proliferation	biological_process	['Ccnd2']	FALSE	0.0296	0.617	[-0.0]	0.00473	0.223	[0.000818]	-0.0126	0.683	[-0.0]	-0.0177	0.621	[-0.0]	0.0159	0.639	[-0.0]	-0.00419	0.703	[-0.0]	52	1	0.223
GO:0060546	negative regulation of necroptotic process	biological_process	['Cav1']	TRUE	0.0296	0.617	[-0.0]	-0.2	0.886	[-0.00504]	-0.15	0.892	[-0.00127]	0.551	0.0318	[0.0118]	-0.144	0.873	[-0.00185]	-0.00419	0.703	[-0.0]	17	1	0.0821
GO:0061013	regulation of mRNA catabolic process	biological_process	['Vim', 'Zfp36l1']	FALSE	-0.265	0.849	[-0.000106, -0.00899]	-0.218	0.84	[-0.0, -0.00731]	-0.128	0.824	[-0.000135, -0.00134]	0.566	0.0483	[-0.000151, 0.0172]	0.0627	0.214	[0.000625, -0.0]	0.0921	0.206	[2.81e-05, 0.00121]	166	2	0.19
GO:0061136	regulation of proteasomal protein catabolic process	biological_process	['Cav1', 'Nupr1']	FALSE	0.0458	0.479	[-0.0, -0.0]	-0.0769	0.692	[-0.00162, -0.0]	-0.0176	0.564	[-0.0, -0.0]	0.0634	0.138	[0.00248, -0.0]	0.0256	0.493	[-0.0, -0.0]	-0.00353	0.592	[-0.0, -0.0]	187	2	0.226
GO:0070129	regulation of mitochondrial translation	biological_process	['Mpv17l2']	FALSE	0.0296	0.617	[-0.0]	-0.0239	0.65	[-0.0]	-0.0126	0.683	[-0.0]	-0.0177	0.621	[-0.0]	0.0159	0.639	[-0.0]	-0.00419	0.703	[-0.0]	26	1	0.121
GO:0070228	regulation of lymphocyte apoptotic process	biological_process	['Lgals3']	FALSE	0.0296	0.617	[-0.0]	-0.0239	0.65	[-0.0]	-0.0126	0.683	[-0.0]	-0.0177	0.621	[-0.0]	0.0159	0.639	[-0.0]	-0.00419	0.703	[-0.0]	85	1	0.336
GO:0070291	N-acylethanolamine metabolic process	biological_process	['Abhd4']	TRUE	-0.228	0.881	[-0.00539]	-0.166	0.871	[-0.00407]	0.52	0.0508	[0.00492]	-0.13	0.841	[-0.00233]	0.235	0.068	[0.00253]	-0.0582	0.832	[-0.000459]	6	1	0.0327
GO:0070292	N-acylphosphatidylethanolamine metabolic process	biological_process	['Abhd4']	TRUE	0.0296	0.617	[-0.0]	-0.0517	0.759	[-0.000798]	0.0593	0.153	[0.000665]	-0.0177	0.621	[-0.0]	0.0575	0.145	[0.000481]	-0.0407	0.812	[-0.00031]	7	1	0.0373
GO:0070372	regulation of ERK1 and ERK2 cascade	biological_process	['Cav1']	FALSE	0.0296	0.617	[-0.0]	-0.0239	0.65	[-0.0]	-0.0453	0.797	[-0.000302]	0.0589	0.0985	[0.00159]	0.0159	0.639	[-0.0]	-0.00419	0.703	[-0.0]	112	1	0.417
GO:0070588	calcium ion transmembrane transport	biological_process	['Ednrb']	FALSE	0.0296	0.617	[-0.0]	-0.0336	0.71	[-0.00028]	-0.232	0.919	[-0.00203]	0.205	0.0575	[0.00462]	0.0548	0.149	[0.000449]	-0.00419	0.703	[-0.0]	163	1	0.543
GO:0071333	cellular response to glucose stimulus	biological_process	['Aqp4', 'Slc39a14']	TRUE	0.0458	0.479	[-0.0, -0.0]	-0.0368	0.54	[-0.0, -0.0]	-0.0806	0.772	[-0.00028, -0.00056]	-0.00215	0.224	[-0.00225, 0.00283]	0.199	0.113	[0.00292, -0.0]	-0.00353	0.592	[-0.0, -0.0]	56	2	0.031
GO:0071385	cellular response to glucocorticoid stimulus	biological_process	['Eif4ebp1', 'Zfp36l1']	FALSE	0.0458	0.479	[-0.0, -0.0]	-0.0673	0.67	[-0.0, -0.00123]	-0.185	0.863	[-0.0, -0.00223]	0.223	0.0837	[-0.0, 0.0071]	0.0256	0.493	[-0.0, -0.0]	-0.00353	0.592	[-0.0, -0.0]	45	2	0.0209
GO:0071548	response to dexamethasone	biological_process	['Eif4ebp1']	FALSE	0.0296	0.617	[-0.0]	-0.0239	0.65	[-0.0]	-0.0126	0.683	[-0.0]	-0.0177	0.621	[-0.0]	0.0159	0.639	[-0.0]	-0.00419	0.703	[-0.0]	30	1	0.137
GO:0071676	negative regulation of mononuclear cell migration	biological_process	['Padi2']	FALSE	0.0296	0.617	[-0.0]	-0.0239	0.65	[-0.0]	0.117	0.122	[0.0012]	-0.0456	0.73	[-0.00058]	0.0159	0.639	[-0.0]	-0.00419	0.703	[-0.0]	21	1	0.0994
GO:0071677	positive regulation of mononuclear cell migration	biological_process	['Lgals3']	FALSE	0.0296	0.617	[-0.0]	-0.0239	0.65	[-0.0]	-0.0126	0.683	[-0.0]	-0.0177	0.621	[-0.0]	0.0159	0.639	[-0.0]	-0.00419	0.703	[-0.0]	71	1	0.29
GO:0071805	potassium ion transmembrane transport	biological_process	['Atp1a2', 'Atp1a4', 'Atp1b2', 'Kcnj10']	FALSE	0.0369	0.49	[-0.00119, -0.0, -0.0, -0.0]	-0.0603	0.548	[-0.000695, -0.0, -0.0, -0.0]	-0.394	0.894	[-0.00689, -0.0, -0.0, -0.0]	0.0337	0.21	[0.00265, -0.0, -0.0, -0.0]	0.524	0.0868	[0.0117, -0.0, -0.0, -0.0]	-0.189	0.828	[-0.00318, -0.0, -0.0, -0.0]	147	4	0.00577
GO:0072503	cellular divalent inorganic cation homeostasis	biological_process	['Cav1', 'Cav2', 'Pygm', 'Slc39a14']	FALSE	-0.496	0.875	[-0.0, -0.0, -0.000189, -0.0231]	0.244	0.181	[-0.0, -0.0, 0.000184, 0.0164]	-0.62	0.931	[-0.0, -0.0, -0.0, -0.0111]	0.715	0.062	[0.00191, -0.0, -0.0, 0.0285]	0.121	0.218	[-0.0, -0.0, -0.0, 0.00197]	-0.0373	0.636	[-0.0, -0.0, -0.0, -0.000477]	225	4	0.0235
GO:0086091	regulation of heart rate by cardiac conduction	biological_process	['Cav1']	TRUE	0.0296	0.617	[-0.0]	-0.0239	0.65	[-0.0]	-0.0856	0.848	[-0.000674]	0.166	0.0644	[0.00381]	0.0159	0.639	[-0.0]	-0.00419	0.703	[-0.0]	39	1	0.173
GO:0090276	regulation of peptide hormone secretion	biological_process	['Anxa5']	FALSE	0.0296	0.617	[-0.0]	-0.0239	0.65	[-0.0]	-0.0126	0.683	[-0.0]	-0.0177	0.621	[-0.0]	0.0159	0.639	[-0.0]	-0.00419	0.703	[-0.0]	235	1	0.677
GO:0090279	regulation of calcium ion import	biological_process	['Lgals3']	FALSE	0.0296	0.617	[-0.0]	-0.0239	0.65	[-0.0]	-0.0126	0.683	[-0.0]	-0.0177	0.621	[-0.0]	0.0159	0.639	[-0.0]	-0.00419	0.703	[-0.0]	37	1	0.166
GO:0097688	glutamate receptor clustering	biological_process	['Chrdl1']	FALSE	0.0296	0.617	[-0.0]	-0.0239	0.65	[-0.0]	-0.0513	0.807	[-0.000357]	-0.0177	0.621	[-0.0]	0.121	0.0996	[0.00122]	-0.00419	0.703	[-0.0]	6	1	0.0327
GO:0098659	inorganic cation import across plasma membrane	biological_process	['Atp1a2', 'Atp1a4', 'Atp1b2', 'Kcnj10', 'Slc39a14']	FALSE	0.011	0.524	[-0.00119, -0.0, -0.0, -0.0, -0.00157]	-0.0673	0.535	[-0.000695, -0.0, -0.0, -0.0, -0.0]	-0.368	0.875	[-0.00689, -0.0, -0.0, -0.0, -0.000205]	0.0539	0.206	[0.00265, -0.0, -0.0, -0.0, 0.00147]	0.487	0.103	[0.0117, -0.0, -0.0, -0.0, 0.000189]	-0.171	0.8	[-0.00318, -0.0, -0.0, -0.0, -0.0]	95	5	0.000112
GO:0098976	excitatory chemical synaptic transmission	biological_process	['Chrdl1', 'Pdlim4']	TRUE	0.0458	0.479	[-0.0, -0.0]	-0.0368	0.54	[-0.0, -0.0]	-0.0428	0.691	[-0.000336, -0.0]	-0.151	0.787	[-0.00202, -0.00172]	0.219	0.107	[0.0025, 0.000749]	0.0946	0.203	[-0.0, 0.00127]	9	2	0.00119
GO:0110020	regulation of actomyosin structure organization	biological_process	['Myoc', 'Pdlim4']	FALSE	0.0458	0.479	[-0.0, -0.0]	-0.0368	0.54	[-0.0, -0.0]	-0.0176	0.564	[-0.0, -0.0]	-0.0449	0.59	[-0.0, -0.000658]	0.113	0.157	[0.000344, 0.00113]	-0.00353	0.592	[-0.0, -0.0]	111	2	0.101
GO:0110053	regulation of actin filament organization	biological_process	['Myoc', 'Pdlim4']	FALSE	0.0458	0.479	[-0.0, -0.0]	-0.0368	0.54	[-0.0, -0.0]	-0.0176	0.564	[-0.0, -0.0]	-0.0449	0.59	[-0.0, -0.000658]	0.113	0.157	[0.000344, 0.00113]	-0.00353	0.592	[-0.0, -0.0]	284	2	0.395
GO:0150078	positive regulation of neuroinflammatory response	biological_process	['Nupr1']	FALSE	0.0296	0.617	[-0.0]	-0.0239	0.65	[-0.0]	-0.0126	0.683	[-0.0]	-0.0938	0.808	[-0.00158]	0.0998	0.112	[0.00097]	-0.00419	0.703	[-0.0]	9	1	0.0465
GO:1900026	positive regulation of substrate adhesion-dependent cell spreading	biological_process	['Myoc']	TRUE	0.0296	0.617	[-0.0]	-0.0239	0.65	[-0.0]	-0.0126	0.683	[-0.0]	-0.0177	0.621	[-0.0]	0.0159	0.639	[-0.0]	-0.00419	0.703	[-0.0]	43	1	0.189
GO:1900027	regulation of ruffle assembly	biological_process	['Cav1']	FALSE	0.0296	0.617	[-0.0]	-0.0721	0.795	[-0.00138]	-0.0294	0.759	[-0.000155]	0.227	0.0545	[0.00508]	-0.105	0.85	[-0.0014]	-0.00419	0.703	[-0.0]	29	1	0.133
GO:1900542	regulation of purine nucleotide metabolic process	biological_process	['Nupr1']	FALSE	0.0296	0.617	[-0.0]	-0.0239	0.65	[-0.0]	-0.0126	0.683	[-0.0]	-0.0177	0.621	[-0.0]	0.0781	0.127	[0.000719]	-0.00419	0.703	[-0.0]	89	1	0.349
GO:1901317	regulation of flagellated sperm motility	biological_process	['Anxa5']	FALSE	0.151	0.116	[0.00254]	-0.186	0.88	[-0.00465]	-0.0126	0.683	[-0.0]	-0.101	0.815	[-0.00173]	0.155	0.0872	[0.00161]	-0.00419	0.703	[-0.0]	22	1	0.104
GO:1901379	regulation of potassium ion transmembrane transport	biological_process	['Atp1b2', 'Cav1']	FALSE	0.0458	0.479	[-0.0, -0.0]	-0.0368	0.54	[-0.0, -0.0]	-0.0851	0.778	[-0.0009, -0.0]	-0.0222	0.468	[-0.0, -0.0]	0.21	0.11	[0.00311, -0.0]	-0.0924	0.811	[-0.00115, -0.0]	93	2	0.0748
GO:1901606	alpha-amino acid catabolic process	biological_process	['Cdo1']	FALSE	-1.09	0.969	[-0.0233]	-0.415	0.935	[-0.0112]	-0.708	0.969	[-0.00643]	3.25	0.008	[0.0679]	-0.379	0.933	[-0.00457]	-0.781	0.972	[-0.0066]	78	1	0.314
GO:1901991	negative regulation of mitotic cell cycle phase transition	biological_process	['Ccnd1', 'Gpnmb', 'Zfp36l1']	FALSE	-0.0156	0.615	[-0.0, -0.0, -0.0026]	-0.266	0.83	[-0.00314, -0.0, -0.00785]	-0.268	0.87	[-0.000926, -0.0, -0.00303]	0.547	0.0619	[0.00661, -0.0, 0.0137]	0.0769	0.242	[-0.0, -0.0, 0.000897]	0.0812	0.262	[-0.0, -0.0, 0.00138]	168	3	0.0478
GO:1901992	positive regulation of mitotic cell cycle phase transition	biological_process	['Ccnd1', 'Ccnd2']	FALSE	-0.0349	0.688	[-0.00236, -0.0]	-0.00234	0.311	[-0.00325, 0.00464]	-0.104	0.801	[-0.000796, -0.000355]	0.224	0.0833	[0.0101, -0.00296]	-0.00116	0.625	[-0.00158, 0.00113]	-0.0275	0.706	[-0.0, -0.00031]	98	2	0.0817
GO:1902172	regulation of keratinocyte apoptotic process	biological_process	['Zfp36l1']	TRUE	-0.947	0.964	[-0.0204]	-1.56	0.985	[-0.0441]	-0.531	0.96	[-0.00479]	3.29	0.008	[0.0687]	-0.644	0.958	[-0.00763]	1.87	0.0118	[0.0159]	8	1	0.0419
GO:1902305	regulation of sodium ion transmembrane transport	biological_process	['Atp1a2', 'Atp1b2']	FALSE	-0.0137	0.656	[-0.00174, -0.0]	-0.136	0.775	[-0.004, -0.0]	-0.945	0.968	[-0.012, -0.000369]	0.0261	0.172	[0.0014, -0.0]	1.41	0.0241	[0.0215, 0.00173]	-0.323	0.921	[-0.00413, -0.0]	71	2	0.047
GO:1902337	regulation of apoptotic process involved in morphogenesis	biological_process	['Tnfrsf1a']	FALSE	0.0296	0.617	[-0.0]	-0.0239	0.65	[-0.0]	-0.0379	0.78	[-0.000233]	0.0131	0.138	[0.000638]	0.0159	0.639	[-0.0]	0.0889	0.149	[0.000791]	15	1	0.0733
GO:1902510	regulation of apoptotic DNA fragmentation	biological_process	['Igfbp3']	FALSE	-0.381	0.916	[-0.00858]	0.107	0.138	[0.00375]	-0.0585	0.819	[-0.000424]	0.263	0.051	[0.00583]	0.0159	0.639	[-0.0]	-0.00419	0.703	[-0.0]	14	1	0.0689
GO:1902600	proton transmembrane transport	biological_process	['Atp1a2', 'Atp1a4']	TRUE	-1.05	0.957	[-0.0321, -0.0]	-0.356	0.89	[-0.0129, -0.0]	-2.24	0.987	[-0.0297, -0.0]	0.0852	0.125	[0.00311, -0.0]	4.44	0.0045	[0.0742, -0.0]	-1.25	0.979	[-0.0162, -0.0]	59	2	0.034
GO:1902751	positive regulation of cell cycle G2/M phase transition	biological_process	['Ccnd1']	FALSE	-0.118	0.835	[-0.00308]	-0.149	0.86	[-0.00358]	-0.106	0.867	[-0.000867]	0.527	0.0328	[0.0113]	-0.119	0.859	[-0.00156]	-0.00419	0.703	[-0.0]	32	1	0.145
GO:1902807	negative regulation of cell cycle G1/S phase transition	biological_process	['Ccnd1', 'Gpnmb']	FALSE	0.0458	0.479	[-0.0, -0.0]	-0.115	0.752	[-0.00314, -0.0]	-0.087	0.78	[-0.000926, -0.0]	0.206	0.0867	[0.00661, -0.0]	0.0256	0.493	[-0.0, -0.0]	-0.00353	0.592	[-0.0, -0.0]	82	2	0.0604
GO:1902808	positive regulation of cell cycle G1/S phase transition	biological_process	['Ccnd1', 'Ccnd2']	FALSE	-0.0106	0.65	[-0.00165, -0.0]	0.00584	0.297	[-0.00292, 0.00464]	-0.0986	0.795	[-0.000726, -0.000355]	0.184	0.0916	[0.00894, -0.00296]	-0.00175	0.627	[-0.00159, 0.00113]	-0.0275	0.706	[-0.0, -0.00031]	60	2	0.035
GO:1903052	positive regulation of proteolysis involved in protein catabolic process	biological_process	['Cav1', 'Nupr1']	FALSE	0.0458	0.479	[-0.0, -0.0]	-0.0769	0.692	[-0.00162, -0.0]	-0.0176	0.564	[-0.0, -0.0]	0.0634	0.138	[0.00248, -0.0]	0.0256	0.493	[-0.0, -0.0]	-0.00353	0.592	[-0.0, -0.0]	126	2	0.123
GO:1903078	positive regulation of protein localization to plasma membrane	biological_process	['Lgals3']	TRUE	0.0296	0.617	[-0.0]	-0.0239	0.65	[-0.0]	-0.0126	0.683	[-0.0]	-0.0177	0.621	[-0.0]	0.0159	0.639	[-0.0]	-0.00419	0.703	[-0.0]	62	1	0.259
GO:1903140	regulation of establishment of endothelial barrier	biological_process	['Tnfrsf1a']	FALSE	0.0296	0.617	[-0.0]	-0.0239	0.65	[-0.0]	-0.0126	0.683	[-0.0]	-0.0177	0.621	[-0.0]	0.0159	0.639	[-0.0]	-0.00419	0.703	[-0.0]	19	1	0.0908
GO:1903169	regulation of calcium ion transmembrane transport	biological_process	['Atp1a2', 'Cav1', 'Cbarp', 'S100a1']	FALSE	-0.0241	0.601	[-0.00372, -0.0, -0.0, -0.0]	-0.121	0.673	[-0.00416, -0.0, -0.0, -0.0]	-1.03	0.959	[-0.0187, -0.0, -0.0, -0.0]	0.149	0.141	[0.00701, 0.00032, -0.0, -0.0]	1.12	0.0396	[0.0261, -0.0, -0.0, -0.0]	-0.171	0.817	[-0.00287, -0.0, -0.0, -0.0]	201	4	0.0164
GO:1903305	regulation of regulated secretory pathway	biological_process	['Cbarp', 'Syt15']	FALSE	0.188	0.154	[0.00416, -0.0]	-0.131	0.77	[-0.0038, -0.0]	-0.0611	0.735	[-0.00058, -0.0]	-0.0547	0.623	[-0.000941, -0.0]	0.0256	0.493	[-0.0, -0.0]	-0.00353	0.592	[-0.0, -0.0]	187	2	0.226
GO:1903313	positive regulation of mRNA metabolic process	biological_process	['Prdx6', 'Zfp36l1']	FALSE	-0.332	0.872	[-0.00206, -0.00899]	-0.257	0.859	[-0.00158, -0.00731]	-0.361	0.918	[-0.00324, -0.00134]	0.423	0.0579	[-0.00429, 0.0172]	0.667	0.0501	[0.0108, -0.0]	-0.101	0.82	[-0.00247, 0.00121]	117	2	0.11
GO:1903321	negative regulation of protein modification by small protein conjugation or removal	biological_process	['Cav1']	FALSE	0.0747	0.164	[0.000942]	-0.195	0.884	[-0.0049]	-0.0126	0.683	[-0.0]	0.386	0.0408	[0.00837]	-0.212	0.898	[-0.00263]	-0.00419	0.703	[-0.0]	98	1	0.376
GO:1903322	positive regulation of protein modification by small protein conjugation or removal	biological_process	['Cav1']	FALSE	0.0296	0.617	[-0.0]	-0.131	0.85	[-0.00307]	-0.0943	0.857	[-0.000755]	0.273	0.0498	[0.00603]	0.0159	0.639	[-0.0]	-0.0361	0.804	[-0.000271]	149	1	0.512
GO:1903506	regulation of nucleic acid-templated transcription	biological_process	['Nupr1']	FALSE	0.00741	0.699	[-0.000463]	-0.00586	0.244	[0.000515]	-0.0126	0.683	[-0.0]	-0.0177	0.621	[-0.0]	0.0159	0.639	[-0.0]	-0.00419	0.703	[-0.0]	638	1	0.955
GO:1903556	negative regulation of tumor necrosis factor superfamily cytokine production	biological_process	['Gpnmb']	FALSE	0.0296	0.617	[-0.0]	-0.0239	0.65	[-0.0]	-0.0126	0.683	[-0.0]	-0.0177	0.621	[-0.0]	0.0159	0.639	[-0.0]	-0.00419	0.703	[-0.0]	71	1	0.29
GO:1903626	positive regulation of DNA catabolic process	biological_process	['Igfbp3']	FALSE	-0.381	0.916	[-0.00858]	0.107	0.138	[0.00375]	-0.0585	0.819	[-0.000424]	0.263	0.051	[0.00583]	0.0159	0.639	[-0.0]	-0.00419	0.703	[-0.0]	7	1	0.0373
GO:1903672	positive regulation of sprouting angiogenesis	biological_process	['S100a1']	TRUE	0.0296	0.617	[-0.0]	-0.0475	0.75	[-0.000678]	-0.0406	0.787	[-0.000258]	0.0917	0.0828	[0.00227]	0.0159	0.639	[-0.0]	-0.0433	0.815	[-0.000332]	22	1	0.104
GO:1904036	negative regulation of epithelial cell apoptotic process	biological_process	['Nupr1']	FALSE	0.0174	0.672	[-0.000254]	-0.0239	0.65	[-0.0]	-0.0126	0.683	[-0.0]	-0.0177	0.621	[-0.0]	0.0332	0.186	[0.0002]	-0.00419	0.703	[-0.0]	70	1	0.287
GO:1904063	negative regulation of cation transmembrane transport	biological_process	['Atp1a2', 'Cav1', 'Cbarp']	FALSE	-0.0192	0.62	[-0.00273, -0.0, -0.0]	-0.126	0.715	[-0.00408, -0.0, -0.0]	-0.972	0.963	[-0.0154, -0.0, -0.0]	0.101	0.143	[0.0042, 0.00032, -0.0]	1.18	0.0342	[0.0238, -0.0, -0.0]	-0.234	0.872	[-0.0035, -0.0, -0.0]	109	3	0.0162
GO:1904064	positive regulation of cation transmembrane transport	biological_process	['Atp1b2', 'Cav1', 'S100a1']	FALSE	0.0569	0.427	[-0.0, -0.0, -0.0]	-0.0428	0.51	[-0.0, -0.0, -0.0]	-0.0687	0.693	[-0.000723, -0.0, -0.0]	-0.027	0.406	[-0.0, -0.0, -0.0]	0.162	0.162	[0.00265, -0.0, -0.0]	-0.0573	0.714	[-0.000765, -0.0, -0.0]	191	3	0.0648
GO:1904747	positive regulation of apoptotic process involved in development	biological_process	['Tnfrsf1a']	FALSE	0.0296	0.617	[-0.0]	-0.0239	0.65	[-0.0]	-0.0379	0.78	[-0.000233]	0.0131	0.138	[0.000638]	0.0159	0.639	[-0.0]	0.0889	0.149	[0.000791]	7	1	0.0373
GO:1904754	positive regulation of vascular associated smooth muscle cell migration	biological_process	['Igfbp5']	TRUE	0.0525	0.196	[0.000479]	-0.055	0.766	[-0.000891]	-0.0126	0.683	[-0.0]	-0.0177	0.621	[-0.0]	0.0159	0.639	[-0.0]	-0.00419	0.703	[-0.0]	20	1	0.0951
GO:1905515	non-motile cilium assembly	biological_process	['Kcnj10']	TRUE	-0.125	0.84	[-0.00323]	-0.398	0.933	[-0.0107]	0.0136	0.202	[0.000243]	0.126	0.0727	[0.00298]	0.725	0.032	[0.0082]	-0.262	0.928	[-0.00219]	61	1	0.256
GO:2000045	regulation of G1/S transition of mitotic cell cycle	biological_process	['Ccnd1', 'Ccnd2', 'Gpnmb']	FALSE	0.0339	0.513	[-0.000823, -0.0, -0.0]	-0.01	0.369	[-0.00303, 0.00464, -0.0]	-0.0969	0.743	[-0.000826, -0.000355, -0.0]	0.109	0.139	[0.00778, -0.00296, -0.0]	0.0498	0.3	[-0.000794, 0.00113, -0.0]	-0.028	0.645	[-0.0, -0.00031, -0.0]	170	3	0.0491
GO:2000058	regulation of ubiquitin-dependent protein catabolic process	biological_process	['Cav1']	FALSE	0.0296	0.617	[-0.0]	-0.0804	0.806	[-0.00162]	-0.0126	0.683	[-0.0]	0.102	0.0797	[0.00248]	0.0159	0.639	[-0.0]	-0.00419	0.703	[-0.0]	170	1	0.558
GO:2000271	positive regulation of fibroblast apoptotic process	biological_process	['Nupr1']	TRUE	-0.0705	0.804	[-0.00209]	0.0296	0.19	[0.00153]	-0.0316	0.765	[-0.000175]	-0.0623	0.765	[-0.000927]	0.133	0.0951	[0.00135]	-0.00419	0.703	[-0.0]	15	1	0.0733
GO:2000401	regulation of lymphocyte migration	biological_process	['Padi2']	FALSE	0.0377	0.233	[0.00017]	0.00567	0.222	[0.000845]	0.291	0.0756	[0.00281]	-0.0438	0.726	[-0.000543]	0.0411	0.168	[0.000291]	-0.243	0.924	[-0.00203]	65	1	0.27
GO:2000726	negative regulation of cardiac muscle cell differentiation	biological_process	['Ccnd2']	TRUE	0.052	0.196	[0.000468]	0.106	0.138	[0.00373]	-0.126	0.879	[-0.00105]	-0.118	0.831	[-0.00208]	0.0846	0.121	[0.000794]	-0.00419	0.703	[-0.0]	9	1	0.0465
GO:2000811	negative regulation of anoikis	biological_process	['Cav1']	TRUE	0.0296	0.617	[-0.0]	-0.187	0.881	[-0.00466]	-0.0713	0.833	[-0.000542]	0.425	0.0382	[0.00918]	-0.104	0.85	[-0.00139]	-0.0343	0.801	[-0.000256]	15	1	0.0733
GO:2001234	negative regulation of apoptotic signaling pathway	biological_process	['Lgals3', 'Pea15a']	FALSE	0.08	0.251	[-0.0, 0.000999]	-0.0846	0.708	[-0.0, -0.00193]	-0.0176	0.564	[-0.0, -0.0]	-0.000152	0.218	[-0.0, 0.000638]	0.0256	0.493	[-0.0, -0.0]	-0.00353	0.592	[-0.0, -0.0]	242	2	0.323
GO:2001235	positive regulation of apoptotic signaling pathway	biological_process	['Cav1', 'Nupr1', 'Pea15a']	FALSE	0.131	0.238	[-0.000286, -0.0, 0.00295]	-0.145	0.74	[-0.00111, -0.0, -0.00392]	-0.129	0.782	[-0.00097, -0.0, -0.000727]	0.149	0.123	[0.00621, -0.0, -0.0]	0.00202	0.573	[-0.000651, -0.0, -0.0]	-0.00793	0.553	[-0.0, -0.0, -0.0]	156	3	0.0399
GO:2001236	regulation of extrinsic apoptotic signaling pathway	biological_process	['Cav1', 'Lgals3', 'Pea15a']	FALSE	0.101	0.275	[-0.000397, -0.0, 0.00197]	-0.144	0.739	[-0.00207, -0.0, -0.00292]	-0.109	0.76	[-0.00102, -0.0, -0.000363]	0.188	0.112	[0.0073, -0.0, 0.000319]	-0.0019	0.584	[-0.000732, -0.0, -0.0]	-0.00793	0.553	[-0.0, -0.0, -0.0]	164	3	0.0451
GO:2001242	regulation of intrinsic apoptotic signaling pathway	biological_process	['Cav1', 'Nupr1']	FALSE	0.0398	0.514	[-0.000175, -0.0]	-0.0406	0.573	[-0.000152, -0.0]	-0.0864	0.78	[-0.000917, -0.0]	0.155	0.0989	[0.00512, -0.0]	-0.00829	0.646	[-0.00057, -0.0]	-0.00353	0.592	[-0.0, -0.0]	178	2	0.21
GO:2001257	regulation of cation channel activity	biological_process	['Cav1', 'Cbarp', 'S100a1']	FALSE	0.0569	0.427	[-0.0, -0.0, -0.0]	-0.0428	0.51	[-0.0, -0.0, -0.0]	-0.0242	0.525	[-0.0, -0.0, -0.0]	-0.027	0.406	[-0.0, -0.0, -0.0]	0.0335	0.434	[-0.0, -0.0, -0.0]	-0.00793	0.553	[-0.0, -0.0, -0.0]	197	3	0.0696
GO:0000096	sulfur amino acid metabolic process	biological_process	['Cdo1']	FALSE	-0.31	0.903	[-0.00709]	-0.299	0.916	[-0.00789]	-0.795	0.972	[-0.00723]	2.06	0.0127	[0.0431]	-0.0922	0.842	[-0.00125]	-0.553	0.962	[-0.00466]	29	1	0.133
GO:0000302	response to reactive oxygen species	biological_process	['Prdx6']	FALSE	0.0296	0.617	[-0.0]	-0.0239	0.65	[-0.0]	-0.0126	0.683	[-0.0]	-0.102	0.816	[-0.00175]	0.185	0.0785	[0.00195]	-0.0582	0.832	[-0.000459]	146	1	0.505
GO:0000578	embryonic axis specification	biological_process	['Chrdl1', 'Pcsk6']	FALSE	-0.00893	0.648	[-0.0, -0.0016]	-0.055	0.636	[-0.0, -0.000735]	0.0686	0.215	[-0.0, 0.00115]	-0.0677	0.657	[-0.00261, 0.00129]	0.277	0.0933	[0.00338, 0.000855]	-0.181	0.875	[-0.000992, -0.0013]	37	2	0.0147
GO:0000768	syncytium formation by plasma membrane fusion	biological_process	['Cd109', 'Cd9']	FALSE	-0.942	0.951	[0.000313, -0.0292]	-0.297	0.874	[-0.0, -0.0105]	2.4	0.0127	[-0.0, 0.0322]	1.71	0.0209	[-0.0, 0.0501]	-2.09	0.987	[0.000377, -0.0359]	-0.339	0.924	[-0.0, -0.00434]	41	2	0.0177
GO:0001508	action potential	biological_process	['Pmp22']	FALSE	0.0296	0.617	[-0.0]	-0.0239	0.65	[-0.0]	-0.0345	0.772	[-0.000202]	-0.0177	0.621	[-0.0]	0.0159	0.639	[-0.0]	0.0557	0.176	[0.000509]	88	1	0.346
GO:0001570	vasculogenesis	biological_process	['Cav1', 'Sgpl1', 'Zfp36l1']	FALSE	-0.528	0.895	[-0.0, -0.0143, -0.00671]	0.128	0.217	[-0.00225, 0.0196, -0.00897]	-0.413	0.912	[-0.000492, -0.00142, -0.00441]	0.941	0.0426	[0.00695, -0.00134, 0.0286]	-0.231	0.838	[-0.00134, -0.000611, -0.00352]	0.219	0.153	[-0.000527, 0.00198, 0.00206]	87	3	0.00898
GO:0001649	osteoblast differentiation	biological_process	['Igfbp3', 'Igfbp5', 'Myoc']	TRUE	0.0285	0.527	[-0.00218, 0.00116, -0.0]	-0.0052	0.36	[0.00266, -0.000812, -0.0]	-0.104	0.753	[-0.00101, -0.000279, -0.0]	0.0491	0.177	[0.00269, -0.0, -0.0]	0.0667	0.26	[-0.0, 0.000685, -0.0]	-0.0783	0.749	[-0.0, -0.00109, -0.0]	96	3	0.0116
GO:0001667	ameboidal-type cell migration	biological_process	['Ednrb', 'Emp2', 'Pmp22', 'Sgpl1']	FALSE	-0.0622	0.648	[-0.00241, -0.00093, -0.0, -0.00196]	-0.0423	0.466	[-0.00533, -0.00204, -0.0066, 0.0143]	-0.563	0.924	[-0.00337, -0.000685, -0.00197, -0.00401]	0.168	0.134	[0.00974, -0.00382, 0.0025, -0.000277]	0.533	0.0856	[0.00477, 0.00538, 0.00576, -0.004]	0.212	0.179	[-0.00148, -0.0, -0.0, 0.00546]	222	4	0.0225
GO:0001909	leukocyte mediated cytotoxicity	biological_process	['Emp2']	FALSE	-0.0341	0.769	[-0.00133]	-0.086	0.812	[-0.00178]	-0.641	0.966	[-0.00581]	-0.217	0.892	[-0.00413]	1.05	0.0237	[0.0119]	-0.0897	0.862	[-0.000726]	58	1	0.245
GO:0001935	endothelial cell proliferation	biological_process	['Cav1', 'Cav2']	FALSE	0.0458	0.479	[-0.0, -0.0]	-0.0368	0.54	[-0.0, -0.0]	-0.0684	0.749	[-0.000677, -0.0]	0.12	0.11	[0.00352, 0.000605]	0.0256	0.493	[-0.0, -0.0]	-0.00353	0.592	[-0.0, -0.0]	36	2	0.014
GO:0001942	hair follicle development	biological_process	['Cd109', 'Tnfrsf19']	TRUE	0.966	0.0409	[-0.0, 0.0269]	-1.92	0.984	[-0.0, -0.076]	-1.4	0.979	[-0.0, -0.0185]	1.19	0.0281	[-0.0, 0.0352]	1.68	0.0188	[-0.0, 0.0278]	-0.525	0.948	[-0.0, -0.00675]	59	2	0.034
GO:0002062	chondrocyte differentiation	biological_process	['Slc39a14']	FALSE	0.0296	0.617	[-0.0]	0.13	0.129	[0.00439]	-0.272	0.929	[-0.0024]	0.0999	0.08	[0.00244]	0.0159	0.639	[-0.0]	-0.0419	0.813	[-0.00032]	70	1	0.287
GO:0002064	epithelial cell development	biological_process	['Ednrb', 'Vim']	FALSE	-1.06	0.957	[-0.0316, -0.000727]	-0.213	0.837	[-0.00713, -0.0]	-0.24	0.886	[-0.00297, -0.0]	1.5	0.0239	[0.044, -0.0]	0.0968	0.171	[0.000911, 0.000287]	-0.148	0.856	[-0.00187, -0.0]	147	2	0.158
GO:0002183	cytoplasmic translational initiation	biological_process	['Eif4ebp1']	TRUE	0.045	0.211	[0.000323]	-0.0347	0.714	[-0.000311]	-0.0126	0.683	[-0.0]	-0.0177	0.621	[-0.0]	0.0159	0.639	[-0.0]	-0.00419	0.703	[-0.0]	14	1	0.0689
GO:0002209	behavioral defense response	biological_process	['Atp1a2']	FALSE	-0.129	0.843	[-0.00331]	-1.66	0.986	[-0.0467]	-8.16	0.999	[-0.0753]	0.158	0.0658	[0.00365]	15.7	0.0004	[0.181]	-6.82	0.998	[-0.0579]	45	1	0.197
GO:0002449	lymphocyte mediated immunity	biological_process	['Emp2']	FALSE	-0.0341	0.769	[-0.00133]	-0.086	0.812	[-0.00178]	-0.641	0.966	[-0.00581]	-0.217	0.892	[-0.00413]	1.05	0.0237	[0.0119]	-0.0897	0.862	[-0.000726]	119	1	0.436
GO:0002460	adaptive immune response based on somatic recombination of immune receptors built from immunoglobulin superfamily domains	biological_process	['Emp2']	FALSE	-0.0341	0.769	[-0.00133]	-0.086	0.812	[-0.00178]	-0.641	0.966	[-0.00581]	-0.217	0.892	[-0.00413]	1.05	0.0237	[0.0119]	-0.0897	0.862	[-0.000726]	113	1	0.42
GO:0002521	leukocyte differentiation	biological_process	['Tmem176b', 'Zfp36l1']	FALSE	-0.273	0.852	[-0.00369, -0.00564]	-0.192	0.825	[-0.00109, -0.00519]	-1.18	0.975	[-0.00167, -0.0138]	1.72	0.0209	[0.00692, 0.0435]	-0.0294	0.692	[0.000405, -0.00133]	-0.00353	0.592	[-0.0, -0.0]	400	2	0.572
GO:0002683	negative regulation of immune system process	biological_process	['Gpnmb', 'Lgals3', 'Padi2', 'Tmem176a', 'Tmem176b']	FALSE	0.0704	0.397	[-0.0, -0.0, -0.0, -0.0, -0.0]	-0.0563	0.501	[-0.0, -0.0, -0.0, -0.0, -0.0]	0.0207	0.379	[-0.0, -0.0, 0.00136, -0.0, -0.000329]	-0.0182	0.299	[-0.0, -0.0, -0.000569, 9.04e-05, 0.0013]	0.0434	0.399	[-0.0, -0.0, -0.0, -0.0, -0.0]	-0.0117	0.534	[-0.0, -0.0, -0.0, -0.0, -0.0]	467	5	0.0735
GO:0002684	positive regulation of immune system process	biological_process	['Cav1', 'Igfbp2', 'Lgals3', 'Zfp36l1']	FALSE	-0.0125	0.583	[-0.0, -0.0, -0.0, -0.00324]	-0.159	0.722	[-0.00143, -0.0, -0.0, -0.00489]	-0.297	0.863	[-0.000955, -0.0, -0.0, -0.00411]	0.289	0.105	[0.00443, -0.0, -0.0, 0.00863]	0.0618	0.304	[-0.0, -0.0, -0.0, 0.000553]	0.328	0.131	[-0.0, -0.0, -0.0, 0.00605]	926	4	0.65
GO:0002697	regulation of immune effector process	biological_process	['Lgals3']	FALSE	0.0296	0.617	[-0.0]	-0.0239	0.65	[-0.0]	-0.0126	0.683	[-0.0]	-0.0177	0.621	[-0.0]	0.0159	0.639	[-0.0]	-0.00419	0.703	[-0.0]	468	1	0.896
GO:0003018	vascular process in circulatory system	biological_process	['Atp1a2', 'Cav1', 'Ednrb']	FALSE	-0.895	0.94	[-0.0187, -0.000863, -0.0146]	-1	0.957	[-0.0294, -0.000953, -0.0169]	-2.41	0.987	[-0.0319, -0.000302, -0.0065]	1.9	0.0233	[0.0157, 0.00392, 0.0485]	3.68	0.0065	[0.0731, -0.000392, 0.00265]	-1.3	0.976	[-0.0162, -0.0, -0.00383]	229	3	0.098
GO:0003071	renal system process involved in regulation of systemic arterial blood pressure	biological_process	['Emp2']	FALSE	-0.026	0.758	[-0.00116]	-0.144	0.857	[-0.00344]	-0.262	0.926	[-0.0023]	-0.184	0.877	[-0.00345]	0.706	0.0325	[0.00798]	-0.0719	0.846	[-0.000575]	20	1	0.0951
GO:0003254	regulation of membrane depolarization	biological_process	['Myoc']	FALSE	0.0296	0.617	[-0.0]	-0.0239	0.65	[-0.0]	-0.0126	0.683	[-0.0]	-0.0177	0.621	[-0.0]	0.0159	0.639	[-0.0]	-0.00419	0.703	[-0.0]	51	1	0.219
GO:0003341	cilium movement	biological_process	['Aqp4']	FALSE	-0.196	0.87	[-0.00471]	-0.0499	0.755	[-0.000747]	-0.0877	0.85	[-0.000694]	-0.0493	0.738	[-0.000657]	0.417	0.0472	[0.00464]	-0.0885	0.861	[-0.000716]	73	1	0.297
GO:0005976	polysaccharide metabolic process	biological_process	['Ppp1r3c', 'Pygm']	FALSE	-0.0271	0.677	[-0.000741, -0.00139]	-0.0368	0.54	[-0.0, -0.0]	-0.0693	0.751	[-0.000689, -0.0]	-0.184	0.817	[-0.00255, -0.00215]	0.338	0.0814	[0.00351, 0.00174]	-0.00353	0.592	[-0.0, -0.0]	81	2	0.0591
GO:0005996	monosaccharide metabolic process	biological_process	['Slc39a14']	FALSE	-0.588	0.943	[-0.0129]	0.367	0.0711	[0.0112]	-0.124	0.878	[-0.00103]	0.0955	0.0817	[0.00235]	0.152	0.0884	[0.00157]	-0.0503	0.824	[-0.000392]	187	1	0.593
GO:0006022	aminoglycan metabolic process	biological_process	['Ednrb']	FALSE	-0.398	0.919	[-0.00894]	-0.468	0.941	[-0.0127]	-0.787	0.972	[-0.00716]	1.53	0.0161	[0.0321]	0.49	0.042	[0.00548]	-0.286	0.933	[-0.00239]	115	1	0.425
GO:0006066	alcohol metabolic process	biological_process	['Abhd4', 'Cyp2d22', 'Ednrb', 'Ephx1', 'Ip6k3', 'Pmp22']	FALSE	-0.466	0.847	[-0.00539, -0.000642, -0.0216, -0.0, -0.0, -0.0]	-0.184	0.698	[-0.00407, -0.0, -0.00353, -0.0, -0.0, -0.000883]	-0.0906	0.653	[0.00492, -0.00103, -0.00508, -0.0, -0.0, -0.000129]	0.429	0.104	[-0.00233, -0.00443, 0.0289, -0.0, -0.0, 0.00117]	0.384	0.136	[0.00253, 0.00514, 0.00132, 0.000477, -0.0, 0.000393]	0.0551	0.376	[-0.000459, -0.000261, 0.00219, -0.0, -0.0, -0.0]	316	6	0.00425
GO:0006139	nucleobase-containing compound metabolic process	biological_process	['Aldh1l1', 'Aldh1l2', 'Atp1a2', 'Entpd2', 'Zfp36l1']	FALSE	-1.99	0.98	[-0.0162, -0.0272, -0.0472, -0.0, -0.00528]	-0.819	0.931	[-0.0233, 0.0154, -0.0342, -0.0, -0.00611]	-2.88	0.988	[-0.0114, -0.00185, -0.0456, -0.0, -0.000731]	0.449	0.0922	[-0.013, 0.017, 0.00662, -0.0, 0.0116]	5.49	0.0033	[0.0443, -0.00109, 0.103, -0.0, -0.0]	-0.578	0.929	[-0.00218, -0.0, -0.0101, -0.0, 0.000967]	2022	5	0.971
GO:0006325	chromatin organization	biological_process	['Padi2']	FALSE	-0.205	0.874	[-0.0049]	-0.255	0.905	[-0.00662]	1.98	0.014	[0.0184]	-0.557	0.955	[-0.0112]	-0.336	0.926	[-0.00407]	0.0513	0.181	[0.000471]	197	1	0.612
GO:0006575	cellular modified amino acid metabolic process	biological_process	['Aldh1l1', 'Aldh1l2', 'Dio2', 'Gstm1']	FALSE	-0.738	0.917	[0.00104, -0.0241, -0.0103, -0.0]	-0.301	0.824	[-0.0194, 0.0177, -0.0127, -0.0]	-0.722	0.941	[-0.00561, -0.00281, -0.00459, -0.0]	-0.615	0.928	[-0.0139, 0.0177, -0.0276, -0.0]	2.73	0.0119	[0.0277, -0.00196, 0.0386, 0.000517]	-0.45	0.917	[-0.00317, -0.000851, -0.00383, -0.0]	197	4	0.0153
GO:0006767	water-soluble vitamin metabolic process	biological_process	['Aldh1l1', 'Aldh1l2']	FALSE	-1.1	0.96	[-0.00578, -0.0278]	-0.356	0.89	[-0.0286, 0.0157]	-0.938	0.968	[-0.00912, -0.00316]	0.299	0.0715	[-0.0167, 0.026]	2.48	0.0123	[0.0445, -0.00318]	-0.445	0.939	[-0.00438, -0.00134]	35	2	0.0133
GO:0006775	fat-soluble vitamin metabolic process	biological_process	['Cyp4f15']	FALSE	-0.378	0.915	[-0.00852]	-0.695	0.96	[-0.0192]	-1.06	0.979	[-0.00968]	-1.35	0.986	[-0.0277]	4.06	0.0052	[0.0467]	-0.393	0.95	[-0.0033]	32	1	0.145
GO:0006796	phosphate-containing compound metabolic process	biological_process	['Abhd4', 'Aldh1l1', 'Aldh1l2', 'Atp1a2', 'Cav1', 'Entpd2', 'Ip6k3', 'Prdx6', 'Vapa']	FALSE	-1.37	0.957	[-0.0, -0.0162, -0.0272, -0.0472, -0.0, -0.0, -0.0, -0.00165, 0.000566]	-0.596	0.87	[-0.000399, -0.0233, 0.0154, -0.0342, -0.0, -0.0, -0.0, -0.0, -0.0017]	-2.09	0.977	[0.000332, -0.0114, -0.00185, -0.0456, -0.0, -0.0, -0.0, -0.0, 0.00107]	0.156	0.193	[-0.0, -0.013, 0.017, 0.00662, 0.00228, -0.0, -0.0, -0.00106, 0.000331]	4.2	0.0056	[0.00024, 0.0443, -0.00109, 0.103, -0.0, -0.0, -0.0, 0.00245, -0.0]	-0.496	0.895	[-0.000155, -0.00218, -0.0, -0.0101, -0.0, -0.0, -0.0, -0.00048, -0.0]	1149	9	0.097
GO:0006811	ion transport	biological_process	['Atp1a2', 'Atp1a4', 'Atp1b2', 'Cav1', 'Ednrb', 'Gfap', 'Kcnj10', 'Mlc1', 'Slc39a14', 'Slc7a10']	FALSE	-0.196	0.686	[-0.0126, -0.0, -0.0, -0.0, -0.00134, -0.0, -0.00107, -0.000687, -0.00214, -0.00169]	-0.189	0.65	[-0.00641, -0.0, -0.0, -0.000209, -0.00209, -0.0, -0.000903, -0.000238, 0.00105, -0.00108]	-0.765	0.914	[-0.015, -0.0, -0.000216, -0.000262, -0.00314, -0.0, 0.000582, -0.000898, -0.000658, -0.00152]	0.243	0.171	[0.00555, -0.0, -0.0, 0.00138, 0.00945, -0.0, 0.000893, -0.00114, 0.00173, 0.000613]	1.28	0.0489	[0.034, -0.0, 0.000348, -0.0, 0.00117, 0.00113, -0.0, 0.00402, 0.00072, 0.00487]	-0.42	0.871	[-0.00835, -0.0, -0.0, -0.0, -0.000419, -0.0, -0.0, -0.00106, -9.09e-05, -0.00155]	1127	10	0.042
GO:0006836	neurotransmitter transport	biological_process	['Atp1a2', 'Kcnj10']	FALSE	-0.223	0.832	[-0.00673, -0.00114]	-0.425	0.906	[-0.0139, -0.00175]	-1.02	0.97	[-0.0148, 0.00142]	1.58	0.0226	[0.0451, 0.0014]	0.442	0.0681	[0.007, -0.0]	-0.213	0.89	[-0.00206, -0.000654]	102	2	0.0874
GO:0006858	extracellular transport	biological_process	['Aqp4']	FALSE	-0.196	0.87	[-0.00471]	-0.0499	0.755	[-0.000747]	-0.0877	0.85	[-0.000694]	-0.0493	0.738	[-0.000657]	0.417	0.0472	[0.00464]	-0.0885	0.861	[-0.000716]	48	1	0.208
GO:0006915	apoptotic process	biological_process	['Megf10', 'Nupr1']	FALSE	-0.232	0.836	[-0.00751, -0.000598]	-0.196	0.827	[-0.00782, 0.00141]	0.623	0.0628	[0.00912, -0.000582]	-0.557	0.94	[-0.0155, -0.0]	0.994	0.0357	[0.0163, -0.0]	-0.408	0.934	[-0.00614, 0.000905]	305	2	0.429
GO:0006936	muscle contraction	biological_process	['Ednrb']	FALSE	-0.803	0.958	[-0.0174]	-0.229	0.898	[-0.00587]	-0.414	0.949	[-0.00371]	1.15	0.0192	[0.0242]	0.693	0.033	[0.00782]	-0.509	0.96	[-0.00429]	175	1	0.569
GO:0006954	inflammatory response	biological_process	['Nupr1']	FALSE	-0.0374	0.773	[-0.0014]	-0.0293	0.69	[-0.000157]	-0.104	0.865	[-0.000845]	-0.0177	0.621	[-0.0]	0.159	0.0864	[0.00165]	0.0446	0.19	[0.000414]	108	1	0.406
GO:0006974	cellular response to DNA damage stimulus	biological_process	['Ccnd1', 'Nupr1', 'Tnfrsf1a']	FALSE	0.0569	0.427	[-0.0, -0.0, -0.0]	-0.107	0.688	[-0.00314, -0.0, -0.0]	-0.116	0.768	[-0.000926, -0.0, -0.000571]	0.16	0.12	[0.00661, -0.0, -0.0]	0.0335	0.434	[-0.0, -0.0, -0.0]	0.0605	0.293	[-0.0, -0.0, 0.00106]	451	3	0.366
GO:0006996	organelle organization	biological_process	['Cav1', 'Cav2', 'Flnc', 'Gfap', 'Kcnj10', 'Mpv17l2', 'Pdlim4', 'Vapa', 'Vim']	FALSE	-0.0702	0.59	[-0.0, -1.13e-05, -0.0, -0.00202, -0.00323, -0.0, -0.0, -0.00499, -0.0]	-0.225	0.695	[-0.0, -0.000429, -0.0, -0.00187, -0.0107, -0.00193, -0.0, 0.00208, -0.0]	-0.0286	0.501	[-0.0, -0.000268, -0.0, -0.0, 0.000243, -0.0, -0.0, 0.000383, -0.0]	0.0381	0.26	[0.000704, 0.00181, -0.0, -0.00295, 0.00298, 0.00077, -0.0, 0.00165, -0.0]	0.559	0.119	[-0.0, 9.9e-06, -0.0, 0.00773, 0.0082, 0.00113, 0.000909, -0.0, -0.0]	-0.146	0.732	[-0.0, -0.0, -0.0, -0.00326, -0.00219, 0.000663, -0.0, 0.00126, -0.0]	2179	9	0.727
GO:0007165	signal transduction	biological_process	['Cav1', 'Cav2', 'Ccnd1', 'Eda2r', 'Ednrb', 'Eif4ebp1', 'Fzd10', 'Gdf15', 'Igfbp3', 'Igfbp5', 'Itga7', 'Myoc', 'Nupr1', 'Padi2', 'Pea15a', 'Plat', 'Sgpl1', 'Slc39a14', 'Tnfrsf1a', 'Vim', 'Zfp36l1']	FALSE	-0.268	0.687	[9.7e-05, -0.0, -0.00194, -0.0, -0.0179, -0.0, -0.0, -0.0, -0.0, -0.0, -0.0, -0.00079, -0.0, -0.00713, 0.000566, 0.00211, -0.00585, -0.00257, -0.00134, -0.0, -0.00518]	-0.337	0.705	[-0.00311, -0.0, -0.005, -0.0, -0.018, -0.0, -0.0, -0.0, -0.0, -0.000982, -0.0, -0.000393, -0.0, -0.00267, -0.000451, -0.00383, 0.00814, 0.00225, -0.0017, -0.0, -0.00318]	-0.0342	0.522	[-0.00097, -0.0, -0.00209, -0.0, -0.00897, -0.0, -0.0, -0.0, -0.0, -0.000505, -0.0, 0.00013, -0.0, 0.019, -0.000128, -0.0, -0.00106, -0.0, -0.000286, -0.0, -0.00378]	0.9	0.109	[0.013, 0.000305, 0.0142, 0.000996, 0.0483, 0.000882, -0.0, -0.0, -0.0, -0.0031, -0.00179, 0.000333, -0.0, -0.00379, -0.0, -0.0, 8.07e-05, -0.0, -0.0, -0.0022, 0.0227]	0.266	0.269	[-0.00284, -0.0, -0.0, -0.0, 0.00646, 0.000196, 0.000182, -0.0, -0.0, 0.00363, 0.00172, 0.000552, -0.0, 0.000978, 0.000129, -0.0, -0.000287, -0.0, 0.000589, 0.00186, -0.00325]	-0.23	0.744	[-0.000322, -0.0, -0.000803, -0.0, -0.00213, -0.0, -0.0, -0.0, -0.0, -0.0, -0.0, -0.00018, -0.0, -0.00888, -0.0, -0.0, 0.00109, -0.0, 0.00255, -0.0, -5.53e-05]	2664	21	0.012
GO:0007422	peripheral nervous system development	biological_process	['Ednrb', 'Pmp22']	TRUE	-0.225	0.833	[-0.00791, -0.0]	-0.0811	0.7	[-0.00179, -0.0]	-0.38	0.922	[-0.00404, -0.000788]	0.636	0.0444	[0.0178, 0.00127]	0.274	0.0939	[0.00336, 0.000821]	-0.229	0.896	[-0.00292, -0.0]	23	2	0.00621
GO:0007423	sensory organ development	biological_process	['Chrdl1']	FALSE	0.0296	0.617	[-0.0]	-0.0239	0.65	[-0.0]	-0.0126	0.683	[-0.0]	-0.0177	0.621	[-0.0]	0.0762	0.128	[0.000697]	-0.00419	0.703	[-0.0]	169	1	0.556
GO:0007517	muscle organ development	biological_process	['Megf10']	FALSE	-0.188	0.867	[-0.00454]	-0.107	0.833	[-0.00238]	0.0434	0.166	[0.000518]	-0.457	0.945	[-0.00913]	1.03	0.024	[0.0117]	-0.32	0.939	[-0.00268]	86	1	0.34
GO:0007599	hemostasis	biological_process	['Anxa5']	FALSE	0.236	0.0877	[0.00432]	-0.244	0.902	[-0.0063]	-0.11	0.869	[-0.000899]	-0.174	0.872	[-0.00325]	0.244	0.0661	[0.00264]	-0.00419	0.703	[-0.0]	79	1	0.317
GO:0007600	sensory perception	biological_process	['Ednrb']	FALSE	0.0296	0.617	[-0.0]	-0.0239	0.65	[-0.0]	-0.197	0.909	[-0.0017]	0.203	0.0576	[0.00459]	0.156	0.0869	[0.00162]	-0.123	0.883	[-0.00101]	182	1	0.583
GO:0008104	protein localization	biological_process	['Chrdl1', 'Ednrb', 'Emp2', 'Ppp1r3c', 'Vapa']	FALSE	-0.119	0.684	[-0.0, -0.00432, -0.00457, -0.0, 9.08e-05]	-0.284	0.794	[-0.0, -0.00228, -0.00933, -0.0, -0.00279]	-0.0831	0.663	[-0.000357, -0.00136, -0.000972, -0.0, 0.00155]	0.133	0.161	[-0.0, 0.00963, -0.00207, -0.0, 0.0002]	0.572	0.0912	[0.00122, 0.000271, 0.013, -0.0, -0.000318]	-0.101	0.729	[-0.0, -0.0, -0.00263, -0.0, 0.000855]	1105	5	0.613
GO:0008202	steroid metabolic process	biological_process	['Cyp2d22', 'Ednrb', 'Pmp22', 'Sgpl1']	FALSE	-0.291	0.813	[-0.00023, -0.00727, -0.0, -0.0073]	-0.157	0.72	[-0.0, -0.0149, -0.000883, 0.00957]	-0.28	0.856	[-0.000198, -0.00426, -0.000129, -0.000171]	0.8	0.0563	[-0.00278, 0.0366, 0.00117, -0.00112]	0.137	0.204	[0.00306, -0.00109, 0.000393, -0.0]	-0.0843	0.727	[-0.000194, -0.0015, -0.0, 0.000378]	281	4	0.0466
GO:0008344	adult locomotory behavior	biological_process	['Atp1a2', 'Ccnd2', 'Kcnj10', 'Pmp22']	FALSE	0.0656	0.406	[-0.0, -0.0, -0.0, -0.0]	-0.0602	0.548	[-0.000691, -0.0, -0.0, -0.0]	-0.152	0.776	[-0.00237, -0.0, -0.0, -0.0]	0.0746	0.177	[0.00432, -0.0, -0.0, -0.0]	0.31	0.127	[0.00655, -0.0, -0.0, -0.0]	-0.261	0.866	[-0.00448, -0.0, -0.0, -0.0]	111	4	0.00218
GO:0008347	glial cell migration	biological_process	['Cd9', 'Pmp22']	FALSE	-0.173	0.807	[-0.00639, -0.0]	-0.594	0.933	[-0.0194, -0.00309]	2.17	0.0149	[0.03, -0.000778]	-0.509	0.932	[-0.0141, -0.0]	0.044	0.255	[-0.00327, 0.00358]	-0.0187	0.677	[-0.000196, -0.0]	31	2	0.0107
GO:0008406	gonad development	biological_process	['Sgpl1']	FALSE	-0.0748	0.807	[-0.00218]	0.131	0.128	[0.00442]	-0.257	0.926	[-0.00226]	-0.0177	0.621	[-0.0]	-0.155	0.879	[-0.00198]	0.62	0.0394	[0.0053]	40	1	0.177
GO:0008610	lipid biosynthetic process	biological_process	['Abhd4', 'Ip6k3', 'Vapa']	FALSE	0.0726	0.325	[-0.0, -0.0, 0.000566]	-0.0773	0.633	[-0.0, -0.0, -0.0017]	0.0416	0.29	[-0.0, -0.0, 0.00107]	-0.0177	0.296	[-0.0, -0.0, 0.000331]	0.0335	0.434	[-0.0, -0.0, -0.0]	-0.00793	0.553	[-0.0, -0.0, -0.0]	527	3	0.462
GO:0009057	macromolecule catabolic process	biological_process	['Pygm', 'Zfp36l1']	FALSE	-0.182	0.813	[-0.00139, -0.00528]	-0.188	0.822	[-0.0, -0.00611]	-0.0724	0.757	[-0.0, -0.000731]	0.304	0.071	[-0.00215, 0.0116]	0.129	0.145	[0.00174, -0.0]	0.0712	0.23	[-0.0, 0.000967]	619	2	0.799
GO:0009059	macromolecule biosynthetic process	biological_process	['Ppp1r3c']	FALSE	-0.0059	0.727	[-0.000741]	-0.0239	0.65	[-0.0]	-0.0872	0.849	[-0.000689]	-0.141	0.848	[-0.00255]	0.32	0.0564	[0.00351]	-0.00419	0.703	[-0.0]	709	1	0.968
GO:0009111	vitamin catabolic process	biological_process	['Cyp4f15']	FALSE	-0.378	0.915	[-0.00852]	-0.695	0.96	[-0.0192]	-1.06	0.979	[-0.00968]	-1.35	0.986	[-0.0277]	4.06	0.0052	[0.0467]	-0.393	0.95	[-0.0033]	17	1	0.0821
GO:0009308	amine metabolic process	biological_process	['Abhd4', 'Cyp2d22', 'Sat1']	FALSE	-1.16	0.957	[-0.00539, -0.00408, -0.0344]	-0.621	0.924	[-0.00407, -0.000788, -0.0236]	-0.712	0.948	[0.00492, -0.00169, -0.0144]	-0.869	0.961	[-0.00233, -0.00535, -0.0221]	3.5	0.0069	[0.00253, 0.0089, 0.0603]	-0.0726	0.74	[-0.000459, -0.00104, 0.000498]	97	3	0.012
GO:0009408	response to heat	biological_process	['Hspb6', 'Pmp22']	FALSE	0.0458	0.479	[-0.0, -0.0]	-0.0368	0.54	[-0.0, -0.0]	-0.038	0.675	[-0.0, -0.000272]	-0.0222	0.468	[-0.0, -0.0]	0.0813	0.189	[-0.0, 0.000937]	-0.00353	0.592	[-0.0, -0.0]	99	2	0.0831
GO:0009409	response to cold	biological_process	['Dio2']	FALSE	-0.0231	0.754	[-0.0011]	-0.0422	0.737	[-0.000526]	-0.706	0.969	[-0.00641]	-0.0543	0.749	[-0.000761]	0.976	0.0256	[0.0111]	-0.108	0.875	[-0.00088]	48	1	0.208
GO:0009416	response to light stimulus	biological_process	['Atp1a2', 'Ccnd1']	FALSE	-0.0575	0.716	[-0.0, -0.00302]	-0.113	0.75	[-0.0, -0.00308]	-0.273	0.898	[-0.00188, -0.00153]	0.443	0.0565	[0.00139, 0.0121]	0.178	0.121	[0.00338, -0.00082]	-0.164	0.866	[-0.0015, -0.000575]	319	2	0.452
GO:0009651	response to salt stress	biological_process	['Zfp36l1']	FALSE	-0.157	0.856	[-0.0039]	-1.8	0.987	[-0.0508]	-0.869	0.974	[-0.00791]	3.5	0.0078	[0.073]	0.177	0.08	[0.00186]	-0.102	0.871	[-0.000831]	35	1	0.158
GO:0009698	phenylpropanoid metabolic process	biological_process	['Cyp2d22']	FALSE	-0.142	0.85	[-0.00358]	0.0205	0.199	[0.00127]	-0.5	0.957	[-0.0045]	-0.441	0.943	[-0.00878]	1.15	0.0221	[0.0131]	-0.129	0.886	[-0.00106]	15	1	0.0733
GO:0009725	response to hormone	biological_process	['Anxa5', 'Atp1a2', 'Cav1', 'Ccnd1', 'Cdo1', 'Ednrb', 'Eif4ebp1', 'Slc39a14', 'Zfp36l1']	FALSE	-0.00737	0.521	[-0.0, -0.00394, -0.0, -0.0, -0.00185, -0.000525, -0.0, -0.0, -0.0]	-0.125	0.588	[-0.0, -0.00375, -0.0, -0.0, -0.0, -0.0, -0.0, -0.0, -0.000613]	-0.721	0.913	[-0.0, -0.00909, -0.000441, -0.000622, -0.00371, -0.00289, -0.0, -0.0, -0.00225]	0.866	0.0773	[-0.0, 0.00729, 0.00454, 0.00728, 0.0175, 0.0101, -0.0, 0.00171, 0.00703]	0.22	0.231	[-0.0, 0.0135, -0.00111, -0.00335, -0.00271, -0.000558, -0.0, -0.0, -0.0]	-0.151	0.737	[-0.0, -0.00227, -0.0, -0.0, -0.00114, -0.000251, -0.0, -0.0, -0.0]	514	9	0.000811
GO:0009743	response to carbohydrate	biological_process	['Aqp4', 'Slc39a14', 'Zfp36l1']	FALSE	0.0569	0.427	[-0.0, -0.0, -0.0]	-0.0975	0.673	[-0.0, -0.0, -0.00269]	-0.233	0.856	[-0.00028, -0.00056, -0.00255]	0.237	0.0999	[-0.00225, 0.00283, 0.00876]	0.175	0.155	[0.00292, -0.0, -0.0]	-0.00793	0.553	[-0.0, -0.0, -0.0]	124	3	0.0225
GO:0009820	alkaloid metabolic process	biological_process	['Cyp2d22']	FALSE	-0.242	0.886	[-0.00568]	0.0198	0.2	[0.00125]	-0.113	0.871	[-0.000925]	-0.389	0.935	[-0.0077]	2.46	0.0094	[0.0282]	-2.11	0.99	[-0.0179]	10	1	0.051
GO:0009855	determination of bilateral symmetry	biological_process	['Pcsk6']	FALSE	-0.0422	0.778	[-0.0015]	-0.0818	0.808	[-0.00166]	0.131	0.117	[0.00133]	0.238	0.0535	[0.0053]	0.0039	0.699	[-0.000139]	-0.229	0.92	[-0.00191]	97	1	0.373
GO:0009889	regulation of biosynthetic process	biological_process	['Cav1', 'Eif4ebp1', 'Igfbp5', 'Mpv17l2', 'Nupr1', 'Ppp1r3c', 'Vim', 'Zfp36l1']	FALSE	-0.0946	0.622	[-0.00126, -0.0, 0.000956, -0.0, -0.000463, -0.0, -0.00103, -0.00899]	-0.236	0.714	[-0.00444, -0.0, -0.00199, -0.0, 0.000515, -0.0, -0.0, -0.00731]	-0.11	0.651	[-0.0005, -0.0, -0.0, -0.0, -0.0, -0.0, -0.0, -0.00134]	0.412	0.121	[0.0115, -0.0, -0.000537, -0.0, -0.0, -0.00208, -0.0, 0.0172]	0.118	0.297	[-0.00218, -0.0, 0.00161, -0.0, -0.0, 0.00198, 0.000677, -0.0]	0.0159	0.47	[-0.0, -0.0, -0.000436, -0.0, -0.0, -0.0, -0.0, 0.00121]	1575	8	0.481
GO:0009892	negative regulation of metabolic process	biological_process	['Aqp4', 'Cav1', 'Cd109', 'Cyp2d22', 'Ednrb', 'Eif4ebp1', 'Gpnmb', 'Igfbp3', 'Igfbp5', 'Nupr1', 'Plat', 'Tnfrsf1a', 'Zfp36l1']	FALSE	-0.158	0.642	[-0.0, -4.59e-05, -0.0, -0.0256, -0.00583, -0.0, -0.0, -0.0, 0.000956, -0.0, 0.0151, -0.0, -0.00524]	-0.485	0.814	[-0.0017, -0.00185, -0.0, 0.00765, -0.00791, -0.0, -0.0, -0.0, -0.00199, -0.0, -0.0286, -0.0, -0.00571]	-0.0829	0.582	[-0.0, -7.14e-05, -0.0, -0.00125, -0.00204, -0.0, -0.0, -0.0, -0.0, -0.0, 0.00279, -0.0, -0.000519]	0.384	0.154	[-0.00284, 0.00424, -0.0, -0.000447, 0.0223, -0.0, -0.0, -0.0, -0.000537, -0.000261, -0.00128, -0.0, 0.0108]	1.13	0.0624	[0.00332, -0.000861, -0.0, 0.0406, 0.000683, -0.0, -0.0, -0.0, 0.00161, 0.000531, -0.0, -0.0, -0.0]	-0.905	0.94	[-0.0, -0.0, -0.0, -0.0269, -0.00234, -0.0, -0.0, -0.0, -0.000436, -0.0, -0.000297, -0.0, 0.00092]	2074	13	0.185
GO:0009893	positive regulation of metabolic process	biological_process	['Cav1', 'Cav2', 'Ccnd1', 'Ccnd2', 'Dio2', 'Emp2', 'Fzd10', 'Gdf15', 'Gpnmb', 'Igfbp3', 'Mpv17l2', 'Nupr1', 'Padi2', 'Prdx6', 'Tnfrsf1a', 'Vim', 'Zfp36l1']	FALSE	-0.184	0.646	[-0.0, -0.0, -0.0, -0.0, -0.000681, -0.0, -0.0, -0.0, -0.0, -0.00858, -0.0, -0.00114, -0.0049, -0.00206, -0.0, -0.00103, -0.00899]	-0.237	0.648	[-0.00176, -0.0, -0.0, -0.0, -0.00285, -0.0, -0.0, -0.0, -0.0, 0.00375, -0.0, 0.000831, -0.00662, -0.00158, -0.0, -0.0, -0.00731]	0.185	0.329	[-0.000252, -0.0, -0.000762, -0.0, -0.00311, -0.0, -0.0, -0.0, -0.0, -0.000424, -0.0, -0.0, 0.0184, -0.00324, -0.0, -0.0, -0.00134]	0.0601	0.286	[0.00377, -0.0, 0.0026, -0.0, -0.0039, -0.0, -0.0, -0.0, -0.0, 0.00583, -0.0, -0.000116, -0.0112, -0.00429, -0.0, -0.0, 0.0172]	0.471	0.171	[-0.0, -0.0, -0.0, -0.0, 0.0121, -0.0, -0.0, -0.0, -0.0, -0.0, -0.0, 9.11e-05, -0.00407, 0.0108, -0.0, 0.000677, -0.0]	-0.132	0.676	[-9.02e-05, -0.0, -0.0, -0.0, -0.00353, -0.0, -0.0, -0.0, -0.0, -0.0, -0.0, 0.000228, 0.000471, -0.00247, -0.0, -0.0, 0.00121]	2679	17	0.13
GO:0009894	regulation of catabolic process	biological_process	['Cav1', 'Gfap', 'Igfbp3', 'Nupr1', 'Ppp1r3c', 'Vim', 'Zfp36l1']	FALSE	-0.441	0.832	[-0.0, -0.000202, -0.00858, -0.0, -0.011, -0.000106, -0.00899]	-0.235	0.726	[-0.00162, -0.000513, 0.00375, -0.0, -0.0069, -0.0, -0.00731]	-0.196	0.759	[-0.0, -0.000362, -0.000424, -0.0, -0.00167, -0.000135, -0.00134]	0.171	0.169	[0.00248, -0.0045, 0.00583, -0.000174, -0.00927, -0.000151, 0.0172]	0.844	0.0699	[-0.0, 0.00522, -0.0, 0.000354, 0.0189, 0.000625, -0.0]	-0.0648	0.644	[-0.0, -0.000773, -0.0, -0.0, -0.00164, 2.81e-05, 0.00121]	932	7	0.157
GO:0009914	hormone transport	biological_process	['Dio2']	FALSE	-0.00738	0.73	[-0.000772]	-0.0342	0.712	[-0.000297]	-0.0268	0.752	[-0.000131]	-0.052	0.744	[-0.000712]	0.349	0.0537	[0.00385]	-0.214	0.917	[-0.00178]	119	1	0.436
GO:0009948	anterior/posterior axis specification	biological_process	['Pcsk6']	FALSE	-0.047	0.782	[-0.0016]	-0.0495	0.754	[-0.000735]	0.112	0.124	[0.00115]	0.0445	0.107	[0.00129]	0.0899	0.117	[0.000855]	-0.157	0.898	[-0.0013]	44	1	0.193
GO:0010001	glial cell differentiation	biological_process	['Gfap', 'Pmp22', 'Vim']	FALSE	-0.197	0.787	[-0.0, -0.00913, -0.0]	-0.132	0.723	[-0.0, -0.00437, -0.0]	-0.0655	0.685	[-0.0, -0.00067, -0.0]	-0.0285	0.418	[-0.00468, 0.00463, -0.0]	0.465	0.083	[0.00407, 0.00484, -0.0]	0.0498	0.311	[-0.000576, 0.00147, -0.0]	117	3	0.0194
GO:0010038	response to metal ion	biological_process	['Anxa5', 'Cav1', 'Kcnj10', 'Syt15']	FALSE	-0.128	0.714	[-0.0, -0.0, -0.00804, -0.0]	-0.153	0.715	[-0.0, -0.0, -0.00597, -0.0]	0.121	0.242	[-0.0, -0.00122, 0.00396, -0.0]	0.344	0.0956	[-0.0, 0.00461, 0.0107, -0.0]	0.141	0.201	[-0.0, -0.0, 0.00246, -0.0]	-0.254	0.863	[-0.0, -0.000337, -0.00401, -0.0]	288	4	0.0501
GO:0010212	response to ionizing radiation	biological_process	['Ccnd2']	FALSE	-0.329	0.906	[-0.00749]	0.5	0.0578	[0.015]	-0.703	0.969	[-0.00638]	-1.35	0.986	[-0.0276]	2.2	0.0111	[0.0253]	-0.399	0.951	[-0.00335]	132	1	0.47
GO:0010243	response to organonitrogen compound	biological_process	['Anxa5', 'Cav1', 'Ccnd1', 'Cd9', 'Cdo1', 'Ednrb', 'Igfbp5', 'Pygm', 'Slc39a14', 'Vim', 'Zfp36l1']	FALSE	-0.0487	0.559	[-0.0, -0.0, -0.000135, -0.00915, -0.000863, -0.000525, -0.0, -0.0, -0.0, -0.0, -0.0]	-0.0987	0.541	[-0.0, -0.0, -0.0, -0.00164, 0.000169, -0.0, -0.0, -0.0, -0.0, -0.0, -0.0]	-0.0145	0.483	[-0.0, -0.000207, -0.000621, 0.0098, -0.00302, -0.00289, -0.0, -0.0, -0.0, -0.0, -0.00205]	0.719	0.0978	[-0.0, 0.00171, 0.00382, 0.0131, 0.015, 0.0101, -0.0, -0.0, 0.00171, -0.0, 0.00644]	-0.173	0.692	[-0.0, -0.0, -0.000487, -0.00846, -0.00131, -0.000558, 0.00135, -0.0, -0.0, -0.0, -0.0]	-0.197	0.761	[-0.0, -0.0, -0.000277, -0.00273, -0.00213, -0.000251, -0.0, -0.0, -0.0, -0.0, -0.0]	687	11	0.000437
GO:0010259	multicellular organism aging	biological_process	['Pmp22']	TRUE	-0.0901	0.819	[-0.0025]	-0.0864	0.812	[-0.00179]	-0.136	0.884	[-0.00114]	0.277	0.049	[0.00611]	0.0159	0.639	[-0.0]	-0.00419	0.703	[-0.0]	32	1	0.145
GO:0010646	regulation of cell communication	biological_process	['Anxa5', 'Cav1', 'Cav2', 'Cd109', 'Chrdl1', 'Emp2', 'Fzd10', 'Gdf15', 'Igfbp2', 'Igfbp3', 'Igfbp5', 'Kcnj10', 'Lgals3', 'Myoc', 'Nupr1', 'Padi2', 'Pbxip1', 'Pea15a', 'Pmp22', 'Slc39a14', 'Tnfrsf1a']	FALSE	0.0428	0.466	[-0.0, -0.000221, -0.000615, -0.0, -0.0, -0.0, -0.0, -0.0, -0.0, -0.000984, 0.00105, -0.0, -0.0, -0.0, -0.0, -0.00911, -0.0, 0.00197, -5.76e-05, -0.00211, -0.0]	-0.211	0.616	[-0.0, -0.00136, -0.000679, -0.0, -0.0, -0.0, -0.0, -0.0, -0.0, 0.000771, -0.00142, -0.0, -0.0, -0.0, -0.0, -0.00691, -0.0, -0.00292, -7.54e-05, -0.0, -0.0]	0.225	0.32	[-0.0, -0.000484, -0.0, -0.0, -0.0, -0.0, -0.0, -0.0, -0.0, -0.000252, -0.000442, -0.0, -0.0, -0.0, -0.0, 0.0139, -0.0, -0.000363, -8.4e-05, -0.0, -0.0]	-0.251	0.591	[-0.0, 0.00506, 0.00207, -0.0, -0.00271, -0.0051, -0.0, -0.0, -0.00214, 0.00145, -0.00837, -0.0, -0.0, -3.19e-05, -0.0, -0.00622, -0.00613, 0.000319, 0.000174, 0.00381, 0.000275]	0.449	0.191	[-0.0, -0.000614, -0.0, -0.0, 0.00223, 0.0044, -0.0, 0.000288, 0.00223, -0.00021, 0.0064, -0.0, -0.0, 5.35e-05, -0.0, 0.00117, 0.00395, -0.0, 0.000227, -0.0, -0.0]	-0.0694	0.605	[-0.0, -3.82e-05, -0.0, -0.0, -0.0, -0.000293, -0.0, -0.0, -0.0, -0.0, -0.000732, -0.0, -0.0, -0.0, -0.0, -0.00065, -0.0, -0.0, -0.0, -0.000302, -0.0]	3072	21	0.0501
GO:0010712	regulation of collagen metabolic process	biological_process	['Vim']	FALSE	-0.069	0.803	[-0.00206]	-0.0239	0.65	[-0.0]	-0.0126	0.683	[-0.0]	-0.0177	0.621	[-0.0]	0.133	0.0951	[0.00135]	-0.00419	0.703	[-0.0]	55	1	0.234
GO:0010941	regulation of cell death	biological_process	['Cav1', 'Gpnmb', 'Hspb6', 'Igfbp3', 'Lgals3', 'Nupr1', 'Pea15a', 'Pmp22', 'Tnfrsf1a', 'Zfp36l1']	FALSE	-0.257	0.725	[-0.000114, -0.000894, -0.0, -0.00303, -0.0, -0.00039, 0.00197, -0.000704, -0.0, -0.0204]	-0.592	0.864	[-0.00288, 0.00101, -0.0, 0.00365, -0.0, 0.000255, -0.00292, -0.000772, -0.0, -0.0441]	-0.271	0.781	[-0.00075, -0.0, -0.0, -0.000522, -0.0, -2.91e-05, -0.000363, -4.2e-05, -0.000117, -0.00479]	1.21	0.0624	[0.00748, -0.0, -0.0, 0.00277, -0.0, -0.000154, 0.000319, 0.000999, 0.000319, 0.0687]	-0.161	0.69	[-0.000907, -0.0, -0.0, -0.000954, -0.0, 0.000374, -0.0, 0.00062, -0.0, -0.00763]	0.557	0.115	[-5.13e-05, -0.0, -0.0, -0.0, -0.0, -0.0, -0.0, -0.0, 0.000396, 0.0159]	1080	10	0.0329
GO:0010996	response to auditory stimulus	biological_process	['Atp1a2']	TRUE	-1.65	0.981	[-0.035]	-0.209	0.89	[-0.00529]	-28.1	1	[-0.26]	4.61	0.006	[0.096]	26.9	0.0001	[0.311]	-3.31	0.995	[-0.0281]	13	1	0.0644
GO:0014070	response to organic cyclic compound	biological_process	['Atp1a2', 'Cav1', 'Cdo1', 'Eif4ebp1', 'Ephx1', 'Igfbp5', 'Mlc1', 'Pygm', 'Zfp36l1']	FALSE	0.0163	0.493	[-0.00394, -0.0, -0.000865, -0.0, -2.7e-05, -0.0, -0.0, -0.0, -0.0]	-0.125	0.588	[-0.00375, -0.0, -0.0, -0.0, -0.0, -0.0, -0.0, -0.0, -0.000613]	-0.497	0.876	[-0.00909, -0.000208, -0.00144, -0.0, -0.0, -0.0, -0.0, -0.0, -0.00202]	0.335	0.141	[0.00729, 0.00352, 0.00741, -0.0, -0.0, -0.0, -0.00162, -0.0, 0.0065]	0.494	0.133	[0.0135, -0.0, -0.000578, -0.0, 4.23e-05, 0.00135, 0.00131, -0.0, -0.0]	-0.117	0.701	[-0.00227, -0.0, -0.000465, -0.0, -0.0, -0.0, -0.0, -0.0, -0.0]	685	9	0.00549
GO:0014812	muscle cell migration	biological_process	['Megf10', 'Plat']	FALSE	-0.219	0.83	[-0.00896, 0.00121]	-1.6	0.979	[-0.0561, -0.0068]	1.89	0.019	[0.0183, 0.00712]	-2.87	0.995	[-0.0819, -0.000562]	4.88	0.004	[0.0817, -0.0]	-0.99	0.973	[-0.0105, -0.00227]	36	2	0.014
GO:0014855	striated muscle cell proliferation	biological_process	['Cav2', 'Megf10']	FALSE	-0.707	0.933	[0.000778, -0.0228]	0.0728	0.221	[-0.00174, 0.00616]	0.0442	0.242	[-0.0, 0.000824]	0.114	0.113	[0.00547, -0.00153]	3.41	0.0077	[7.57e-05, 0.0568]	-2.35	0.991	[0.00651, -0.0369]	38	2	0.0154
GO:0014896	muscle hypertrophy	biological_process	['Myoc']	FALSE	0.0296	0.617	[-0.0]	-0.0239	0.65	[-0.0]	-0.0126	0.683	[-0.0]	-0.0386	0.714	[-0.000434]	0.119	0.101	[0.00119]	-0.00419	0.703	[-0.0]	32	1	0.145
GO:0015669	gas transport	biological_process	['Aqp4']	FALSE	-2.48	0.99	[-0.0524]	-0.625	0.956	[-0.0172]	-0.574	0.962	[-0.00519]	-0.134	0.844	[-0.00242]	3.76	0.0059	[0.0433]	-0.184	0.908	[-0.00153]	19	1	0.0908
GO:0015980	energy derivation by oxidation of organic compounds	biological_process	['Ppp1r3c', 'Pygm']	FALSE	-0.0271	0.677	[-0.000741, -0.00139]	-0.0368	0.54	[-0.0, -0.0]	-0.0693	0.751	[-0.000689, -0.0]	-0.184	0.817	[-0.00255, -0.00215]	0.338	0.0814	[0.00351, 0.00174]	-0.00353	0.592	[-0.0, -0.0]	179	2	0.212
GO:0016042	lipid catabolic process	biological_process	['Abhd4', 'Aldh1l2', 'Cyp4f15', 'Prdx6', 'Sgpl1']	FALSE	-0.236	0.768	[-0.0, -0.00798, -0.0, -0.00165, -0.00463]	0.126	0.26	[-5.71e-05, 0.00638, -0.0, -0.0, 0.00518]	-0.0457	0.575	[4.17e-05, -0.0, -0.000398, -0.0, -0.0]	-0.216	0.736	[-4.81e-05, 0.00233, -0.00946, -0.00106, -0.0]	0.417	0.117	[3.11e-05, -0.0, 0.00755, 0.00245, -0.0]	-0.0536	0.652	[-0.0, -0.0, -0.000357, -0.00048, -0.0]	286	5	0.0124
GO:0016051	carbohydrate biosynthetic process	biological_process	['Ppp1r3c', 'Slc39a14']	FALSE	-0.421	0.894	[-0.000741, -0.0129]	0.241	0.132	[-0.0, 0.0112]	-0.146	0.839	[-0.000689, -0.00103]	-0.0291	0.522	[-0.00255, 0.00235]	0.328	0.0828	[0.00351, 0.00157]	-0.0338	0.722	[-0.0, -0.000392]	118	2	0.111
GO:0016052	carbohydrate catabolic process	biological_process	['Pygm']	FALSE	-0.037	0.772	[-0.00139]	-0.0239	0.65	[-0.0]	-0.0126	0.683	[-0.0]	-0.121	0.834	[-0.00215]	0.166	0.0828	[0.00174]	-0.00419	0.703	[-0.0]	103	1	0.391
GO:0016054	organic acid catabolic process	biological_process	['Aldh1l1', 'Aldh1l2', 'Cdo1', 'Cyp4f15']	FALSE	-0.404	0.852	[0.00205, -0.00634, -0.0152, -0.0]	-0.22	0.777	[-0.00129, 0.00403, -0.0125, -0.0]	-0.606	0.929	[-0.00197, -0.000518, -0.00835, -0.0]	1.34	0.0364	[-0.0079, 0.00491, 0.0599, -0.000905]	0.303	0.129	[0.0076, -0.0, -0.00239, 0.00116]	-0.4	0.906	[-0.00151, -0.0005, -0.00494, -0.0]	209	4	0.0186
GO:0016192	vesicle-mediated transport	biological_process	['Cav1', 'Cav2', 'Cd9', 'Emp2', 'Megf10', 'Syt15']	FALSE	-0.0807	0.629	[0.000171, -0.0, -0.00331, -0.00153, -0.00339, -0.0]	-0.204	0.717	[-0.00322, -0.000684, -0.00243, -0.00297, -0.000566, -0.0]	0.361	0.161	[-0.000626, -0.0, 0.0102, -0.00194, 0.00142, -0.0]	-0.236	0.732	[0.00643, 0.00213, -0.00613, -0.00549, -0.00687, -0.0]	0.443	0.122	[-0.00106, -0.0, -0.00168, 0.00907, 0.00525, -0.0]	-0.056	0.642	[-0.0, -0.0, -0.000182, -0.000764, -0.0, -0.0]	959	6	0.308
GO:0018130	heterocycle biosynthetic process	biological_process	['Cyp2d22']	FALSE	-0.602	0.944	[-0.0132]	-0.24	0.901	[-0.0062]	-0.49	0.956	[-0.00441]	-0.528	0.952	[-0.0106]	2.04	0.0123	[0.0234]	-0.231	0.921	[-0.00193]	661	1	0.96
GO:0018958	phenol-containing compound metabolic process	biological_process	['Cyp2d22', 'Dio2']	FALSE	-0.451	0.899	[-0.00411, -0.0104]	-0.549	0.927	[-0.00567, -0.015]	-0.915	0.966	[-0.00409, -0.00788]	-1.57	0.986	[-0.0129, -0.032]	4.21	0.0048	[0.0205, 0.0499]	-0.739	0.964	[-0.00243, -0.00709]	99	2	0.0831
GO:0019226	transmission of nerve impulse	biological_process	['Pmp22']	TRUE	0.0296	0.617	[-0.0]	-0.0239	0.65	[-0.0]	-0.0126	0.683	[-0.0]	-0.0177	0.621	[-0.0]	0.0159	0.639	[-0.0]	-0.00419	0.703	[-0.0]	28	1	0.129
GO:0019438	aromatic compound biosynthetic process	biological_process	['Cyp2d22']	FALSE	-0.4	0.919	[-0.00897]	-0.158	0.866	[-0.00384]	-0.386	0.947	[-0.00345]	-0.455	0.944	[-0.00908]	1.59	0.0161	[0.0182]	-0.241	0.923	[-0.00201]	673	1	0.962
GO:0019439	aromatic compound catabolic process	biological_process	['Aldh1l1', 'Aldh1l2', 'Dio2', 'Entpd2', 'Ephx1', 'Zfp36l1']	FALSE	-0.665	0.893	[-0.0225, -0.0072, -0.0026, -0.0, -0.000212, -0.00528]	-0.14	0.645	[-0.00251, 0.00772, -0.00449, -0.0, -0.0, -0.00611]	-0.465	0.89	[-0.0011, -0.00112, -0.00697, -0.0, -0.0, -0.000731]	-0.0181	0.306	[-0.00407, 0.00388, -0.0101, -0.0, -0.00035, 0.0116]	1.53	0.0335	[0.0169, -0.000219, 0.0258, -0.0, 0.000931, -0.0]	-0.346	0.873	[-0.00115, -0.000282, -0.00677, -0.0, -1.52e-05, 0.000967]	317	6	0.00432
GO:0019530	taurine metabolic process	biological_process	['Cdo1']	TRUE	-0.22	0.879	[-0.00522]	-0.621	0.956	[-0.0171]	-0.885	0.975	[-0.00806]	2.48	0.0105	[0.0518]	0.211	0.0721	[0.00226]	-0.846	0.975	[-0.00715]	7	1	0.0373
GO:0019538	protein metabolic process	biological_process	['Cav1', 'Nupr1', 'Pbxip1', 'Pcsk6', 'Plat']	FALSE	-0.031	0.587	[-0.0, -0.000234, -0.00102, -0.00717, 0.00371]	-0.373	0.837	[-0.0, -0.0, -0.0, -0.00929, -0.0107]	-0.28	0.841	[-0.0, -0.0, -0.0103, 0.000387, 0.00466]	-0.105	0.57	[0.00228, -0.0, -0.0197, 0.0154, -0.00115]	1.01	0.0492	[-0.0, 0.000294, 0.0256, 0.000939, -0.000849]	-0.0878	0.711	[-0.0, 5.08e-05, -0.000721, -0.00085, -0.0]	2423	5	0.993
GO:0019637	organophosphate metabolic process	biological_process	['Abhd4', 'Aldh1l1', 'Aldh1l2', 'Atp1a2', 'Entpd2', 'Ip6k3', 'Prdx6', 'Vapa']	FALSE	-1.47	0.963	[-0.0, -0.0162, -0.0272, -0.0472, -0.0, -0.0, -0.00165, 0.000566]	-0.622	0.883	[-0.000399, -0.0233, 0.0154, -0.0342, -0.0, -0.0, -0.0, -0.0017]	-2.22	0.98	[0.000332, -0.0114, -0.00185, -0.0456, -0.0, -0.0, -0.0, 0.00107]	0.13	0.196	[-0.0, -0.013, 0.017, 0.00662, -0.0, -0.0, -0.00106, 0.000331]	4.45	0.0049	[0.00024, 0.0443, -0.00109, 0.103, -0.0, -0.0, 0.00245, -0.0]	-0.524	0.905	[-0.000155, -0.00218, -0.0, -0.0101, -0.0, -0.0, -0.00048, -0.0]	870	8	0.0561
GO:0019725	cellular homeostasis	biological_process	['Aqp4', 'Atp1a2', 'Atp1a4', 'Atp1b2', 'Cav1', 'Cav2', 'Prdx6', 'Pygm', 'Slc39a14']	FALSE	-0.948	0.923	[-0.00382, -0.014, -0.0, -0.00148, -0.00244, -0.0, -0.0333, -0.000189, -0.00995]	-2.13	0.982	[-0.00929, -0.118, -0.0, -0.00066, -0.00325, -0.0, -0.0504, 0.000184, 0.00792]	-3.24	0.992	[-0.00303, -0.0503, -0.0, -0.00125, -0.000357, -0.0, -0.0305, -0.0, -0.00391]	0.613	0.0997	[-0.00947, 0.0679, -0.0, -0.00339, 0.0104, -0.0, -0.0356, -0.0, 0.0102]	7.18	0.0012	[0.0188, 0.118, -0.0, 0.00586, -0.00165, -0.0, 0.114, -0.0, 0.000807]	-1.22	0.964	[-0.00169, -0.0189, -0.0, -0.000865, -0.000137, -0.0, -0.0107, -0.0, -0.000159]	608	9	0.00254
GO:0021782	glial cell development	biological_process	['Gfap', 'Kcnj10', 'Pmp22', 'Vim']	FALSE	-0.33	0.828	[-0.00146, -0.0094, -0.00557, -0.0]	-0.147	0.708	[-0.00103, -0.00306, -0.00154, -0.0]	0.23	0.179	[-0.0, 0.0067, -0.00194, -0.0]	0.0565	0.19	[-0.00289, 0.00189, 0.00458, -0.0]	0.374	0.112	[0.00507, 0.00177, 0.00123, -0.0]	-0.0403	0.643	[-0.00144, -0.00223, 0.00314, -0.0]	61	4	0.000255
GO:0022008	neurogenesis	biological_process	['Pmp22']	FALSE	0.0296	0.617	[-0.0]	-0.0864	0.812	[-0.00179]	-0.0126	0.683	[-0.0]	0.0883	0.084	[0.0022]	0.0614	0.141	[0.000526]	-0.0569	0.831	[-0.000448]	105	1	0.397
GO:0022411	cellular component disassembly	biological_process	['Pbxip1']	FALSE	-4.03	0.996	[-0.0848]	-0.264	0.907	[-0.00688]	-0.136	0.884	[-0.00114]	-0.454	0.944	[-0.00906]	4.37	0.0047	[0.0503]	-0.00419	0.703	[-0.0]	255	1	0.707
GO:0022603	regulation of anatomical structure morphogenesis	biological_process	['Emp2', 'Myoc', 'S100a1', 'Vim']	FALSE	0.0468	0.466	[-0.000779, -0.0, -0.0, -0.0]	-0.0871	0.615	[-0.00154, -0.0, -0.000678, -0.0]	-0.0504	0.613	[-0.000211, -0.0, -0.000258, -0.0]	-0.0331	0.389	[-0.00234, -0.0, 0.00227, -0.0]	0.259	0.143	[0.00531, -0.0, -0.0, -0.0]	-0.136	0.787	[-0.0019, -0.0, -0.000332, -0.0]	756	4	0.489
GO:0022607	cellular component assembly	biological_process	['Aqp4', 'Cav1', 'Cav2', 'Cd9', 'Emp2', 'Kcnj10', 'Mpv17l2', 'Pmp22', 'Prdx6']	FALSE	-0.518	0.843	[-0.00459, 0.000429, -0.0, -0.00225, -0.00227, -0.00323, -0.0, -0.0019, -0.0245]	-0.785	0.906	[-0.00376, -0.00138, -0.00067, -0.0113, -0.00402, -0.0107, -0.00193, -0.00249, -0.0239]	-0.177	0.721	[-0.005, -0.0, -0.0, 0.00548, -0.000296, 0.000243, -0.0, -0.000547, -0.00368]	-1.43	0.976	[-0.0238, 0.00237, 0.00143, 0.00983, -0.00634, 0.00298, 0.00077, -0.00126, -0.0706]	3.54	0.0092	[0.0298, -0.000217, -0.0, -0.00183, 0.00848, 0.0082, 0.00113, 0.00452, 0.0749]	-0.376	0.864	[-0.00437, -0.0, -0.0, -0.000897, -0.0, -0.00219, 0.000663, -0.000231, -0.00266]	1831	9	0.514
GO:0023056	positive regulation of signaling	biological_process	['Cav1', 'Emp2', 'Fzd10', 'Gdf15', 'Igfbp3', 'Igfbp5', 'Myoc', 'Nupr1', 'Pbxip1', 'Pea15a', 'Slc39a14']	FALSE	0.111	0.383	[-0.000191, -0.0, -0.0, -0.0, -0.00197, 0.00174, -0.0, -0.0, -0.0, 0.00295, -0.00211]	-0.151	0.601	[-0.00175, -0.0, -0.0, -0.0, 0.00154, -0.0022, -0.0, -0.0, -0.0, -0.00392, -0.0]	-0.146	0.669	[-0.000899, -0.0, -0.0, -0.0, -0.000505, -0.000883, -0.0, -0.0, -0.0, -0.000727, -0.0]	-0.167	0.563	[0.0076, -0.0051, -0.0, -0.0, 0.0026, -0.0109, -0.0, -0.0, -0.00613, -0.0, 0.00381]	0.452	0.155	[-0.00147, 0.0044, -0.0, -0.0, -0.000421, 0.0089, -0.0, -0.0, 0.00395, -0.0, -0.0]	-0.0853	0.647	[-0.0, -0.000293, -0.0, -0.0, -0.0, -0.00146, -0.0, -0.0, -0.0, -0.0, -0.000302]	1411	11	0.0719
GO:0023057	negative regulation of signaling	biological_process	['Anxa5', 'Cav1', 'Cav2', 'Cd109', 'Chrdl1', 'Gdf15', 'Igfbp3', 'Igfbp5', 'Lgals3', 'Myoc', 'Padi2', 'Pea15a']	FALSE	0.129	0.369	[-0.0, -0.0, -0.0, -0.0, -0.0, -0.0, -0.0, 0.00035, -0.0, -0.0, -0.0, 0.000999]	-0.112	0.554	[-0.0, -0.000121, -0.0, -0.0, -0.0, -0.0, -0.0, -0.000633, -0.0, -0.0, -0.0, -0.00193]	-0.00694	0.477	[-0.0, -0.000234, -0.0, -0.0, -0.0, -0.0, -0.0, -0.0, -0.0, -0.0, 0.00159, -0.0]	-0.191	0.584	[-0.0, 0.00221, -0.0, -0.0, -0.00543, -0.0, 0.000298, -0.00583, -0.0, -0.0, -0.00184, 0.000638]	0.261	0.233	[-0.0, -5.85e-05, -0.0, -0.0, 0.00418, -0.0, -0.0, 0.00389, -0.0, -0.0, -0.0, -0.0]	-0.0165	0.543	[-0.0, -0.0, -0.0, -0.0, -0.0, -0.0, -0.0, -0.0, -0.0, -0.0, -0.0, -0.0]	1320	12	0.0226
GO:0030030	cell projection organization	biological_process	['Atp1b2', 'Emp2', 'Gfap', 'Kcnj10', 'Pmp22', 'Prdx6']	FALSE	-0.69	0.897	[-0.00712, -0.00382, -0.0, -0.00323, -0.000366, -0.0245]	-0.736	0.915	[-0.00497, -0.00488, -0.0, -0.0107, -0.00241, -0.0239]	-0.308	0.841	[-0.00205, -0.000592, -0.0, 0.000243, -0.000244, -0.00368]	-2.02	0.99	[-0.0199, -0.0117, -0.0, 0.00298, -3.86e-05, -0.0706]	4.26	0.0065	[0.024, 0.0129, 0.00102, 0.0082, 0.00213, 0.0749]	-0.368	0.88	[-0.00288, -0.0, -0.0, -0.00219, -0.0, -0.00266]	704	6	0.121
GO:0030155	regulation of cell adhesion	biological_process	['Cav1', 'Ccdc80', 'Cd9', 'Emp2', 'Gpnmb', 'Igfbp2', 'Lgals3', 'Megf10', 'Myoc']	FALSE	0.0802	0.408	[-0.0, -0.0, -0.0, -0.0, -0.0, -0.0, -0.0, -0.000832, -0.0]	-0.0949	0.547	[-0.00143, -0.0, -0.0, -0.0, -0.0, -0.0, -0.0, -0.000405, -0.0]	0.251	0.236	[-0.000955, -0.0, 0.00906, -0.0, -0.0, -0.0, -0.0, 8.23e-05, -0.0]	-0.189	0.622	[0.00443, -0.0, -0.012, -0.0, -0.0, -0.0, -0.0, -0.00133, -0.0]	0.137	0.291	[-0.0, 0.000606, -0.0, -0.0, -0.0, -0.0, -0.0, 0.00218, -0.0]	-0.0195	0.549	[-0.0, -0.0, -0.0, -0.0, -0.0, -0.0, -0.0, -0.000129, -0.0]	817	9	0.0161
GO:0030855	epithelial cell differentiation	biological_process	['Cav1', 'Ednrb']	FALSE	-0.277	0.854	[-0.00208, -0.00737]	-0.65	0.94	[-0.00375, -0.021]	-1.5	0.98	[-0.00112, -0.0186]	2.95	0.0129	[0.0124, 0.0736]	-0.0497	0.728	[-0.00167, 0.000403]	-0.179	0.874	[-0.000582, -0.00169]	383	2	0.548
GO:0031069	hair follicle morphogenesis	biological_process	['Igfbp5']	TRUE	0.0296	0.617	[-0.0]	-0.0239	0.65	[-0.0]	-0.277	0.93	[-0.00244]	-0.342	0.926	[-0.00673]	0.713	0.0323	[0.00806]	-0.0943	0.865	[-0.000765]	36	1	0.162
GO:0031100	animal organ regeneration	biological_process	['Ccnd1']	FALSE	-0.0322	0.766	[-0.00129]	-0.0239	0.65	[-0.0]	-0.521	0.959	[-0.0047]	0.657	0.029	[0.014]	-0.0888	0.839	[-0.00121]	-0.0456	0.818	[-0.000352]	27	1	0.125
GO:0031323	regulation of cellular metabolic process	biological_process	['Cav1', 'Cav2', 'Ccnd1', 'Ccnd2', 'Cd109', 'Cyp2d22', 'Eif4ebp1', 'Emp2', 'Fzd10', 'Gdf15', 'Gfap', 'Gpnmb', 'Igfbp3', 'Igfbp5', 'Mpv17l2', 'Nupr1', 'Pmp22', 'Ppp1r3c', 'Prdx6', 'Tnfrsf1a', 'Vim', 'Zfp36l1']	FALSE	-0.343	0.724	[-0.000287, -0.0, -0.0, -0.0, -0.0, -0.0256, -0.0, -0.0, -0.0, -0.0, -0.000244, -0.0, -0.00364, 0.000956, -0.0, -0.000948, -0.0, -0.00551, -0.00206, -0.0, -5.3e-05, -0.0112]	-0.193	0.6	[-0.00147, -0.0, -0.0, -0.0, -0.0, 0.00765, -0.0, -0.0, -0.0, -0.0, -0.000603, -0.0, 0.00183, -0.00199, -0.0, 0.000757, -0.000245, -0.00345, -0.00158, -0.0, -0.0, -0.011]	-0.291	0.731	[-0.000159, -0.0, -0.000762, -0.0, -0.0, -0.00125, -0.0, -0.0, -0.0, -0.0, -0.000121, -0.0, -0.000141, -0.0, -0.0, -0.0, -0.000135, -0.000834, -0.00324, -0.0, -6.76e-05, -0.00295]	0.139	0.266	[0.00367, -0.0, 0.0026, -0.0, -0.0, -0.000447, -0.0, -0.0, -0.0, -0.0, -0.00585, -0.0, 0.00214, -0.000537, -0.0, -0.000218, -0.0, -0.00567, -0.00429, -0.0, -7.57e-05, 0.0282]	1.28	0.0579	[-0.000446, -0.0, -0.0, -0.0, -0.0, 0.0406, -0.0, -0.0, -0.0, -0.0, 0.00523, -0.0, -0.0, 0.00161, -0.0, 0.000334, 0.000306, 0.0104, 0.0108, -0.0, 0.000313, -0.000924]	-0.711	0.906	[-0.0, -0.0, -0.0, -0.0, -0.0, -0.0269, -0.0, -0.0, -0.0, -0.0, -0.000207, -0.0, -0.0, -0.000436, -0.0, 0.000158, -0.0, -0.00082, -0.00247, -0.0, 1.4e-05, 0.00111]	3476	22	0.0903
GO:0031650	regulation of heat generation	biological_process	['Ednrb']	FALSE	-0.147	0.852	[-0.00368]	-0.344	0.925	[-0.00916]	-0.263	0.927	[-0.00231]	0.288	0.048	[0.00634]	0.616	0.036	[0.00693]	-0.0804	0.854	[-0.000647]	16	1	0.0777
GO:0031667	response to nutrient levels	biological_process	['Eif4ebp1']	FALSE	0.0296	0.617	[-0.0]	-0.0239	0.65	[-0.0]	-0.0126	0.683	[-0.0]	-0.0177	0.621	[-0.0]	0.0159	0.639	[-0.0]	-0.00419	0.703	[-0.0]	342	1	0.808
GO:0032101	regulation of response to external stimulus	biological_process	['Anxa5', 'Cav1', 'Cd109', 'Cd9', 'Ednrb', 'Nupr1', 'Padi2', 'Plat', 'Pmp22']	FALSE	0.051	0.448	[0.000555, 0.000234, -0.0, -0.0, -0.00368, -0.0, 0.00017, 0.000847, -0.000787]	-0.269	0.73	[-0.000499, -0.0021, -0.0, -0.0, -0.00916, -0.0, 0.000845, -0.00139, -0.00424]	0.31	0.209	[-0.0, -0.000424, -0.0, 0.00906, -0.00231, -0.0, 0.00297, 0.00131, -0.000784]	-0.118	0.509	[-0.000504, 0.00393, -0.0, -0.012, 0.00634, -0.00158, -0.000532, -0.000511, 0.000331]	0.411	0.154	[-0.0, -0.00013, -0.0, -0.0, 0.00693, 0.00097, 0.000291, -3.98e-05, 0.00463]	-0.161	0.746	[-0.0, -0.0, -0.0, -0.0, -0.000647, -0.0, -0.00203, -0.000393, -0.000857]	870	9	0.0231
GO:0032291	axon ensheathment in central nervous system	biological_process	['Kcnj10']	FALSE	-0.24	0.885	[-0.00564]	-0.0239	0.65	[-0.0]	-0.0126	0.683	[-0.0]	-0.0177	0.621	[-0.0]	0.454	0.0442	[0.00506]	-0.184	0.908	[-0.00153]	20	1	0.0951
GO:0032292	peripheral nervous system axon ensheathment	biological_process	['Myoc', 'Pmp22']	FALSE	0.0458	0.479	[-0.0, -0.0]	-0.098	0.729	[-0.0, -0.00247]	-0.0176	0.564	[-0.0, -0.0]	-0.0222	0.468	[-0.0, -0.0]	0.204	0.111	[0.00123, 0.00178]	-0.00353	0.592	[-0.0, -0.0]	23	2	0.00621
GO:0032507	maintenance of protein location in cell	biological_process	['Cav1']	FALSE	0.0296	0.617	[-0.0]	-0.0902	0.817	[-0.0019]	-0.0362	0.776	[-0.000218]	0.206	0.0574	[0.00465]	-0.0532	0.806	[-0.000799]	-0.00419	0.703	[-0.0]	70	1	0.287
GO:0032535	regulation of cellular component size	biological_process	['Aqp4']	FALSE	-0.337	0.907	[-0.00765]	-0.674	0.959	[-0.0186]	-0.639	0.966	[-0.00579]	-0.822	0.973	[-0.0167]	3.02	0.0075	[0.0347]	-0.401	0.951	[-0.00337]	286	1	0.748
GO:0032781	positive regulation of ATP-dependent activity	biological_process	['Atp1b2']	FALSE	-0.214	0.877	[-0.00508]	-0.272	0.909	[-0.00709]	-0.23	0.918	[-0.00201]	-0.284	0.914	[-0.00553]	1.24	0.0208	[0.0142]	-0.202	0.914	[-0.00168]	43	1	0.189
GO:0032886	regulation of microtubule-based process	biological_process	['Anxa5', 'Cav1']	FALSE	0.133	0.191	[0.00254, -0.0]	-0.152	0.792	[-0.00465, -0.0]	-0.0176	0.564	[-0.0, -0.0]	-0.027	0.51	[-0.00173, 0.00159]	0.121	0.151	[0.00161, -0.0]	-0.00353	0.592	[-0.0, -0.0]	268	2	0.367
GO:0032970	regulation of actin filament-based process	biological_process	['Atp1a2', 'Cav1', 'Fzd10', 'Myoc', 'Pdlim4']	FALSE	-0.0126	0.561	[-0.00386, -0.0, -0.0, -0.0, -0.0]	-0.208	0.741	[-0.00961, -0.0, -0.0, -0.0, -0.0]	-0.319	0.858	[-0.00572, -0.000363, -0.0, -0.0, -0.0]	0.383	0.101	[0.0173, 0.00254, -0.0, -0.0, -0.000658]	0.617	0.0853	[0.0139, -0.0, -0.0, 0.000344, 0.00113]	-0.412	0.9	[-0.00799, -0.0, -0.0, -0.0, -0.0]	416	5	0.0497
GO:0033327	Leydig cell differentiation	biological_process	['Ccnd1', 'Sgpl1']	TRUE	-0.539	0.913	[-0.0, -0.0171]	0.359	0.104	[-0.00205, 0.018]	-0.0778	0.767	[-0.0, -0.000803]	-0.0131	0.264	[0.000691, -0.000427]	-0.681	0.949	[-0.00129, -0.0106]	1.38	0.0207	[0.00276, 0.0152]	13	2	0.00224
GO:0033598	mammary gland epithelial cell proliferation	biological_process	['Ccnd1']	TRUE	-0.0216	0.752	[-0.00107]	-0.0438	0.741	[-0.000572]	-0.267	0.928	[-0.00235]	0.56	0.0314	[0.012]	-0.0974	0.845	[-0.00131]	-0.114	0.878	[-0.000935]	18	1	0.0864
GO:0033993	response to lipid	biological_process	['Atp1a2', 'Cav1', 'Cdo1', 'Eif4ebp1', 'Mlc1', 'Zfp36l1']	FALSE	-0.0337	0.576	[-0.00394, -0.0, -0.00173, -0.0, -0.0, -0.0]	-0.134	0.637	[-0.00375, -0.0, -0.0, -0.0, -0.0, -0.00123]	-0.605	0.914	[-0.00909, -0.0, -0.00182, -0.0, -0.0, -0.00223]	0.504	0.0943	[0.00729, 0.00349, 0.0108, -0.0, -0.00162, 0.0071]	0.514	0.109	[0.0135, -0.0, -0.00116, -0.0, 0.00131, -0.0]	-0.16	0.776	[-0.00227, -0.0, -0.00093, -0.0, -0.0, -0.0]	453	6	0.0218
GO:0034097	response to cytokine	biological_process	['Aqp4', 'Entpd2', 'Osmr', 'Vim']	FALSE	-0.0225	0.598	[-0.00356, -0.0, -9.47e-05, -0.0]	-0.123	0.676	[-0.00428, -0.0, -0.0, -0.0]	-0.102	0.719	[-0.00144, -0.0, -0.0, -0.0]	-0.618	0.928	[-0.0232, -0.0, -0.0007, -0.0]	0.96	0.0485	[0.0208, -0.0, 0.00101, 0.000405]	-0.0637	0.693	[-0.000948, -0.0, -0.0, -0.0]	420	4	0.142
GO:0034103	regulation of tissue remodeling	biological_process	['Gpnmb']	FALSE	-0.08	0.811	[-0.00229]	0.101	0.141	[0.00357]	-0.0218	0.735	[-8.43e-05]	-0.0177	0.621	[-0.0]	0.0159	0.639	[-0.0]	0.0161	0.24	[0.000172]	86	1	0.34
GO:0034109	homotypic cell-cell adhesion	biological_process	['Megf10']	FALSE	-0.588	0.943	[-0.0129]	-0.284	0.913	[-0.00746]	-0.241	0.921	[-0.00211]	-0.154	0.859	[-0.00283]	1.46	0.0178	[0.0167]	-0.221	0.918	[-0.00184]	48	1	0.208
GO:0034113	heterotypic cell-cell adhesion	biological_process	['Itga7']	FALSE	-0.328	0.906	[-0.00747]	0.246	0.0915	[0.00772]	-0.0719	0.834	[-0.000548]	-0.0177	0.621	[-0.0]	0.118	0.102	[0.00118]	-0.00419	0.703	[-0.0]	32	1	0.145
GO:0034330	cell junction organization	biological_process	['Cd9', 'Chrdl1', 'Pmp22']	FALSE	-0.0058	0.598	[-0.00225, -0.0, -0.0]	-0.273	0.833	[-0.0113, -0.0, -0.0]	0.313	0.13	[0.00548, -0.0, -0.0]	0.251	0.0972	[0.00983, -0.0, -0.0]	-0.0278	0.645	[-0.00183, 0.000341, 0.000222]	-0.0659	0.729	[-0.000897, -0.0, -0.0]	442	3	0.354
GO:0034976	response to endoplasmic reticulum stress	biological_process	['Ccnd1', 'Pmp22']	FALSE	-0.113	0.768	[-0.00387, -0.000786]	-0.24	0.851	[-0.00686, -0.00135]	-0.34	0.913	[-0.00326, -0.00104]	0.803	0.0378	[0.0218, 0.00212]	0.0904	0.179	[-0.0, 0.00109]	-0.105	0.824	[-0.00161, 0.000298]	213	2	0.272
GO:0035036	sperm-egg recognition	biological_process	['Cd9']	FALSE	-0.942	0.964	[-0.0203]	-2.31	0.991	[-0.0653]	3.42	0.0064	[0.0317]	3.39	0.0079	[0.0708]	-1.71	0.986	[-0.0199]	-0.266	0.929	[-0.00222]	59	1	0.249
GO:0035150	regulation of tube size	biological_process	['Atp1a2', 'Cav1', 'Ednrb']	FALSE	-0.895	0.94	[-0.0187, -0.000863, -0.0146]	-1	0.957	[-0.0294, -0.000953, -0.0169]	-2.41	0.987	[-0.0319, -0.000302, -0.0065]	1.9	0.0233	[0.0157, 0.00392, 0.0485]	3.68	0.0065	[0.0731, -0.000392, 0.00265]	-1.3	0.976	[-0.0162, -0.0, -0.00383]	169	3	0.0484
GO:0035641	locomotory exploration behavior	biological_process	['Atp1a2']	TRUE	-0.0441	0.779	[-0.00154]	-1.33	0.981	[-0.0373]	-1.68	0.987	[-0.0154]	-0.697	0.967	[-0.0141]	4.31	0.0047	[0.0496]	-0.09	0.862	[-0.000729]	19	1	0.0908
GO:0035809	regulation of urine volume	biological_process	['Ednrb']	FALSE	-0.861	0.961	[-0.0186]	-1.18	0.978	[-0.0331]	-1.33	0.983	[-0.0122]	3.63	0.0074	[0.0757]	0.34	0.0543	[0.00375]	-0.215	0.917	[-0.00179]	27	1	0.125
GO:0035914	skeletal muscle cell differentiation	biological_process	['Megf10', 'Nupr1']	TRUE	-0.371	0.883	[-0.0109, -0.00128]	-0.706	0.945	[-0.027, -0.0]	1.14	0.0355	[0.0159, -0.000449]	-1.83	0.99	[-0.0514, -0.000878]	2.62	0.0114	[0.0424, 0.0012]	-0.346	0.925	[-0.00443, -0.0]	63	2	0.0381
GO:0035966	response to topologically incorrect protein	biological_process	['Pmp22']	FALSE	-0.0528	0.787	[-0.00172]	-0.191	0.882	[-0.00479]	-0.115	0.872	[-0.000944]	0.214	0.0565	[0.00481]	0.182	0.0792	[0.00192]	-0.00419	0.703	[-0.0]	82	1	0.327
GO:0036293	response to decreased oxygen levels	biological_process	['Eif4ebp1', 'Zfp36l1']	FALSE	-0.171	0.806	[-0.0, -0.00634]	-0.389	0.898	[-0.0, -0.0142]	-0.234	0.884	[-0.0, -0.00289]	0.616	0.0456	[-0.0, 0.0185]	0.0621	0.215	[-0.0, 0.000615]	0.434	0.0728	[-0.0, 0.00567]	107	2	0.0946
GO:0036296	response to increased oxygen levels	biological_process	['Cav1']	FALSE	-0.126	0.841	[-0.00325]	-0.36	0.928	[-0.00961]	-0.21	0.913	[-0.00182]	1.13	0.0193	[0.0239]	-0.13	0.866	[-0.00169]	-0.235	0.922	[-0.00196]	14	1	0.0689
GO:0040013	negative regulation of locomotion	biological_process	['Atp1b2', 'Cav1', 'Igfbp3', 'Igfbp5', 'Padi2']	FALSE	0.0117	0.523	[-0.00273, -0.0, -0.0, -0.0, -0.0]	-0.0414	0.458	[0.000939, -0.0, -0.0, -0.0, -0.0]	0.023	0.374	[-0.0, -0.000279, -0.0, -0.0, 0.00136]	-0.0182	0.299	[0.000648, 0.000742, -0.0, -0.0, -0.000569]	0.254	0.163	[0.00476, -0.0, -0.0, 0.000883, -0.0]	-0.178	0.805	[-0.00333, -0.0, -0.0, -0.0, -0.0]	228	5	0.005
GO:0040017	positive regulation of locomotion	biological_process	['Igfbp5', 'Lgals3']	FALSE	0.0622	0.288	[0.000479, -0.0]	-0.0589	0.647	[-0.000891, -0.0]	-0.0176	0.564	[-0.0, -0.0]	-0.0222	0.468	[-0.0, -0.0]	0.0256	0.493	[-0.0, -0.0]	-0.00353	0.592	[-0.0, -0.0]	448	2	0.634
GO:0042044	fluid transport	biological_process	['Aqp4', 'Ednrb']	FALSE	-0.866	0.947	[-0.00396, -0.0227]	-1.03	0.964	[-0.0168, -0.0231]	-1.73	0.983	[-0.0082, -0.0147]	3.25	0.0117	[-0.0113, 0.106]	1.73	0.018	[0.029, -0.000324]	-1.09	0.976	[-0.000958, -0.0131]	29	2	0.00946
GO:0042060	wound healing	biological_process	['Cav1']	TRUE	0.0296	0.617	[-0.0]	-0.0818	0.808	[-0.00166]	-0.0126	0.683	[-0.0]	0.113	0.0767	[0.00272]	0.0159	0.639	[-0.0]	-0.00419	0.703	[-0.0]	89	1	0.349
GO:0042127	regulation of cell population proliferation	biological_process	['Cav1', 'Cav2', 'Ccnd1', 'Ccnd2', 'Cd109', 'Ednrb', 'Gfap', 'Gpnmb', 'Igfbp2', 'Igfbp3', 'Igfbp5', 'Lgals3', 'Megf10', 'Nupr1', 'Pbxip1', 'Pmp22', 'Sat1', 'Vim', 'Zfp36l1']	FALSE	-0.124	0.598	[-0.0, -0.0, -0.0, 2.59e-05, -0.0, -0.000367, -0.000478, -0.0, -0.0, -0.0021, 0.000371, -0.0, -0.00798, -0.0, -0.00817, -0.0, -0.00249, -0.0, -0.00291]	-0.275	0.671	[-0.000777, -0.0, -0.0, 0.00118, -0.0, -0.00104, -0.0, -0.0, -0.0, 0.0023, -0.00224, -0.0, -0.0041, -0.0, -0.00893, -0.0, -0.00344, -0.0, -0.00341]	-0.257	0.72	[-0.000642, -0.0, -0.0, -0.0, -0.0, -0.00169, -0.0, -0.0, -0.0, -0.0, -0.000536, -0.0, 0.00592, -0.0, -0.0047, -0.0, -0.00314, -0.0, -0.003]	-0.086	0.412	[0.00354, -0.0, 0.000647, -0.0, -0.0, 0.00645, -0.0, -0.0, -0.0, -0.0, -0.000711, -0.0, -0.00903, -0.0, -0.00954, -0.0, -0.00598, -0.0, 0.0123]	0.966	0.0852	[-0.00029, -0.0, -0.0, -0.0, -0.0, 0.000334, 0.00144, -0.0, -0.0, -0.0, 0.00251, -0.0, 0.0119, -0.0, 0.0208, -0.0, 0.0103, -0.0, -0.000393]	-0.133	0.672	[-0.0, -0.0, -0.0, -0.000193, -0.0, -0.000457, -0.000388, -0.0, -0.0, -0.0, -0.0, -0.0, -0.00492, -0.0, -0.000789, -0.0, 0.000617, -0.0, 0.00165]	1219	19	3.75e-06
GO:0042178	xenobiotic catabolic process	biological_process	['Cyp2d22', 'Gstm1']	TRUE	-0.0602	0.719	[-0.0031, -0.0]	-0.0762	0.691	[-0.0, -0.00159]	-0.0692	0.751	[-0.000551, -0.000137]	-0.689	0.955	[-0.0133, -0.00601]	0.886	0.0401	[0.00999, 0.00448]	0.0398	0.279	[-0.0, 0.000561]	36	2	0.014
GO:0042182	ketone catabolic process	biological_process	['Cyp4f15']	FALSE	-0.378	0.915	[-0.00852]	-0.695	0.96	[-0.0192]	-1.06	0.979	[-0.00968]	-1.35	0.986	[-0.0277]	4.06	0.0052	[0.0467]	-0.393	0.95	[-0.0033]	16	1	0.0777
GO:0042430	indole-containing compound metabolic process	biological_process	['Cyp2d22']	FALSE	-0.29	0.899	[-0.00667]	-0.212	0.891	[-0.00538]	-0.409	0.949	[-0.00366]	-0.533	0.953	[-0.0107]	1.64	0.0153	[0.0188]	-0.188	0.91	[-0.00156]	25	1	0.116
GO:0042445	hormone metabolic process	biological_process	['Cyp2d22', 'Dio2', 'Ednrb', 'Pcsk6', 'Sgpl1']	FALSE	-0.73	0.909	[-0.000368, -0.0185, -0.00727, -0.00379, -0.0073]	-0.595	0.9	[-0.0, -0.0199, -0.0149, -0.0088, 0.00957]	-0.472	0.9	[-0.000476, -0.00487, -0.00426, 0.000505, -0.000171]	0.341	0.107	[-0.00333, -0.028, 0.0366, 0.0131, -0.00112]	2.05	0.0205	[0.00375, 0.0511, -0.00109, -0.0, -0.0]	-0.496	0.917	[-0.000216, -0.00753, -0.0015, -0.000803, 0.000378]	199	5	0.00284
GO:0042552	myelination	biological_process	['Kcnj10', 'Myoc', 'Pmp22']	FALSE	-0.1	0.716	[-0.00564, -0.0, -0.0]	-0.093	0.665	[-0.0, -0.0, -0.00247]	-0.0242	0.525	[-0.0, -0.0, -0.0]	-0.027	0.406	[-0.0, -0.0, -0.0]	0.424	0.0881	[0.00506, 0.00123, 0.00178]	-0.107	0.785	[-0.00153, -0.0, -0.0]	109	3	0.0162
GO:0042558	pteridine-containing compound metabolic process	biological_process	['Aldh1l1', 'Aldh1l2']	FALSE	-0.855	0.946	[-0.000139, -0.0262]	-0.242	0.852	[-0.0251, 0.0168]	-0.872	0.965	[-0.00812, -0.00327]	0.119	0.111	[-0.0192, 0.0233]	2.19	0.0137	[0.0394, -0.00293]	-0.47	0.942	[-0.00476, -0.00128]	32	2	0.0113
GO:0042596	fear response	biological_process	['Atp1a2']	FALSE	-0.129	0.843	[-0.00331]	-1.66	0.986	[-0.0467]	-8.16	0.999	[-0.0753]	0.158	0.0658	[0.00365]	15.7	0.0004	[0.181]	-6.82	0.998	[-0.0579]	48	1	0.208
GO:0042692	muscle cell differentiation	biological_process	['Ednrb', 'Igfbp5', 'Pmp22']	FALSE	-0.0574	0.672	[-0.00224, -0.000623, -0.00124]	-0.523	0.908	[-0.0159, -0.00477, -0.00293]	-0.233	0.856	[-0.00247, -0.000412, -0.000502]	0.736	0.0516	[0.0407, -0.0135, -0.000212]	0.285	0.115	[-0.00926, 0.0122, 0.00226]	0.028	0.354	[-0.00081, -0.000213, 0.00158]	134	3	0.0274
GO:0042743	hydrogen peroxide metabolic process	biological_process	['Prdx6']	FALSE	-1.79	0.983	[-0.038]	-0.883	0.969	[-0.0246]	-1.44	0.984	[-0.0132]	-2.32	0.994	[-0.0477]	6.77	0.0022	[0.0781]	-0.237	0.922	[-0.00198]	43	1	0.189
GO:0042755	eating behavior	biological_process	['Gdf15']	FALSE	0.0296	0.617	[-0.0]	-0.0239	0.65	[-0.0]	-0.0126	0.683	[-0.0]	-0.0177	0.621	[-0.0]	0.0159	0.639	[-0.0]	-0.00419	0.703	[-0.0]	43	1	0.189
GO:0043062	extracellular structure organization	biological_process	['Cav1', 'Cav2', 'Pbxip1', 'Pmp22']	FALSE	-2.11	0.982	[-0.00157, -0.000768, -0.0848, -0.00316]	-0.33	0.837	[-0.00523, -0.000501, -0.00688, -0.00341]	-0.282	0.857	[-0.00163, -0.000498, -0.00114, -0.00152]	0.324	0.0988	[0.018, 0.00484, -0.00906, 0.00071]	2.19	0.0172	[-0.00342, -0.0, 0.0503, 0.00489]	0.00195	0.459	[-0.00024, -0.0, -0.0, 0.000465]	125	4	0.0033
GO:0043085	positive regulation of catalytic activity	biological_process	['Cav1', 'Ccnd1', 'Ccnd2', 'Emp2', 'Fzd10', 'S100a1']	FALSE	-0.0144	0.55	[-0.000166, -0.0, -0.0, -0.0, -0.0, -0.00452]	-0.244	0.749	[-0.00213, -0.0, -0.0, -0.0, -0.0, -0.0105]	-0.133	0.713	[-0.000339, -0.000762, -0.0, -0.0, -0.0, -0.00119]	0.54	0.0904	[0.00428, 0.0026, -0.0, -0.0, -0.0, 0.022]	-0.0169	0.552	[-0.000469, -0.0, -0.0, -0.0, -0.0, -0.00139]	-0.0567	0.643	[-8.2e-05, -0.0, -0.0, -0.0, -0.0, -0.000881]	869	6	0.235
GO:0043086	negative regulation of catalytic activity	biological_process	['Cav1', 'Cd109', 'Fzd10', 'Slc39a14']	FALSE	-0.176	0.751	[-0.000992, -0.0, -0.0, -0.00905]	0.053	0.305	[-0.00132, -0.0, -0.0, 0.00707]	-0.0854	0.692	[-0.000356, -0.0, -0.0, -0.000765]	0.146	0.142	[0.00522, -0.0, -0.0, 0.00201]	0.11	0.229	[-0.000765, -0.0, -0.0, 0.00249]	-0.114	0.764	[-0.000375, -0.0, -0.0, -0.00147]	660	4	0.387
GO:0043393	regulation of protein binding	biological_process	['Cav1']	FALSE	-0.0207	0.751	[-0.00105]	-0.11	0.834	[-0.00246]	-0.104	0.865	[-0.000842]	0.435	0.0377	[0.0094]	-0.16	0.881	[-0.00203]	-0.00419	0.703	[-0.0]	221	1	0.655
GO:0043412	macromolecule modification	biological_process	['Cav1', 'Nupr1', 'Pbxip1']	FALSE	0.0219	0.542	[-0.0, -0.000234, -0.00102]	-0.0428	0.51	[-0.0, -0.0, -0.0]	-0.658	0.944	[-0.0, -0.0, -0.0103]	-0.52	0.921	[0.00228, -0.0, -0.0197]	1.29	0.0306	[-0.0, 0.000294, 0.0256]	-0.0512	0.702	[-0.0, 5.08e-05, -0.000721]	1751	3	0.992
GO:0043436	oxoacid metabolic process	biological_process	['Aldh1l1', 'Aldh1l2', 'Cdo1', 'Cyp2d22', 'Cyp4f15', 'Ephx1', 'Sgpl1', 'Tnfrsf1a']	FALSE	-0.619	0.874	[0.00059, -0.0163, -0.0146, -0.00213, -0.00352, -0.0, -0.00575, -0.0]	-0.218	0.699	[-0.0171, 0.0104, -0.0113, 0.00014, -0.0013, -0.0, 0.00737, -0.0]	-0.651	0.91	[-0.00607, -0.00189, -0.00692, -0.000441, -0.000622, -0.0, -0.000174, -0.0]	0.751	0.0816	[-0.0154, 0.0141, 0.0554, -0.00207, -0.0055, -0.0, -0.000951, -0.0]	1.06	0.0562	[0.0288, -0.00147, -0.00322, 0.00319, 0.00681, -0.0, -4.83e-05, -0.0]	-0.354	0.862	[-0.00368, -0.000888, -0.00465, -0.0, -0.0, -0.0, 0.000615, -0.0]	849	8	0.0499
GO:0043500	muscle adaptation	biological_process	['Myoc']	FALSE	-0.0891	0.819	[-0.00248]	-0.0306	0.696	[-0.000194]	-0.0309	0.763	[-0.000169]	-0.0177	0.621	[-0.0]	0.312	0.0571	[0.00342]	-0.00419	0.703	[-0.0]	32	1	0.145
GO:0043576	regulation of respiratory gaseous exchange	biological_process	['Atp1a2']	FALSE	-2.02	0.986	[-0.0429]	-0.277	0.911	[-0.00725]	-0.962	0.977	[-0.00877]	1.35	0.0175	[0.0284]	4.58	0.0043	[0.0528]	-3.49	0.995	[-0.0296]	26	1	0.121
GO:0043603	cellular amide metabolic process	biological_process	['Abhd4', 'Aldh1l1', 'Aldh1l2', 'Gstm1', 'Pcsk6', 'Sgpl1', 'Vapa']	FALSE	-0.653	0.886	[-0.0, -0.00578, -0.0278, -0.0, -0.00379, -0.00376, 0.000566]	-0.331	0.791	[-0.000798, -0.0286, 0.0157, -0.0, -0.0088, 0.0044, -0.0017]	-0.444	0.876	[0.000665, -0.00912, -0.00316, -0.0, 0.000505, -0.0, 0.00107]	0.381	0.119	[-0.0, -0.0167, 0.026, -0.0, 0.0131, -0.0, 0.000331]	1.39	0.0397	[0.000481, 0.0445, -0.00318, 0.000517, -0.0, -0.0, -0.0]	-0.306	0.849	[-0.00031, -0.00438, -0.00134, -0.0, -0.000803, -0.0, -0.0]	597	7	0.0244
GO:0043616	keratinocyte proliferation	biological_process	['Cd109']	TRUE	0.0296	0.617	[-0.0]	-0.0239	0.65	[-0.0]	-0.0126	0.683	[-0.0]	-0.0177	0.621	[-0.0]	0.0159	0.639	[-0.0]	-0.00419	0.703	[-0.0]	31	1	0.141
GO:0043933	protein-containing complex organization	biological_process	['Aqp4', 'Cav1']	FALSE	-0.111	0.766	[-0.00459, -0.0]	-0.13	0.769	[-0.00376, -0.0]	-0.392	0.924	[-0.005, -0.0]	-0.819	0.964	[-0.0238, 0.000704]	1.8	0.0172	[0.0298, -0.0]	-0.341	0.924	[-0.00437, -0.0]	1017	2	0.958
GO:0044000	movement in host	biological_process	['Cav2', 'Vapa']	FALSE	0.0304	0.551	[-0.00234, 0.00189]	-0.555	0.928	[-9.94e-05, -0.0208]	0.515	0.074	[-0.000254, 0.00736]	0.517	0.0518	[0.00271, 0.0129]	-0.438	0.918	[0.000202, -0.00801]	0.386	0.0797	[-0.0, 0.00504]	68	2	0.0436
GO:0044057	regulation of system process	biological_process	['Atp1a2', 'Cav1', 'Ednrb', 'Emp2', 'Igfbp5', 'Kcnj10', 'S100a1', 'Tnfrsf1a']	FALSE	-0.517	0.848	[-0.0268, -0.000158, -0.00253, -0.00116, 0.000365, -0.00493, -0.000482, -0.0]	-0.623	0.883	[-0.0339, -0.000906, -0.00222, -0.00344, 0.000474, -0.0034, -0.000539, -0.000283]	-1.24	0.954	[-0.029, -0.000908, -0.00426, -0.0023, -0.000533, 0.00561, -0.000214, -0.0]	0.569	0.0991	[0.0239, 0.00512, 0.00851, -0.00345, -0.00156, -0.00142, 0.00367, 0.000361]	2.78	0.0129	[0.0751, -0.000174, 0.00515, 0.00798, 0.00241, 0.00202, -0.000242, -0.0]	-0.986	0.953	[-0.0192, -0.000184, -0.00179, -0.000575, -0.000886, -0.00158, -0.000423, -0.0]	646	8	0.0122
GO:0044087	regulation of cellular component biogenesis	biological_process	['Cav1', 'Eif4ebp1', 'Lgals3', 'Myoc', 'Nupr1', 'Pdlim4']	FALSE	0.0777	0.393	[-0.0, -0.0, -0.0, -0.0, -0.0, -0.0]	-0.0689	0.521	[-0.00046, -0.0, -0.0, -0.0, -0.0, -0.0]	-0.0614	0.595	[-0.000649, -0.0, -0.0, -0.0, -0.0, -0.0]	0.102	0.188	[0.00815, -0.0, -0.0, -0.0, -0.000522, -0.000658]	0.0088	0.5	[-0.00281, -0.0, -0.0, 0.000229, 0.000342, 0.00113]	-0.0219	0.564	[-0.000205, -0.0, -0.0, -0.0, -0.0, -0.0]	987	6	0.332
GO:0044255	cellular lipid metabolic process	biological_process	['Abhd4', 'Aldh1l2', 'Cav1', 'Cyp2d22', 'Cyp4f15', 'Dio2', 'Ephx1', 'Ip6k3', 'Pmp22', 'Prdx6', 'Sgpl1', 'Tnfrsf1a', 'Vapa']	FALSE	-0.101	0.597	[-0.0, -0.00798, -0.0, -0.00141, -0.000803, -0.000356, -0.0, -0.0, -2.74e-05, -0.00165, -0.00471, -0.0, 0.000566]	-0.0251	0.458	[-0.000399, 0.00638, -0.00327, 0.00141, -0.0, -0.00132, -0.0, -0.0, -0.000348, -0.0, 0.00565, -0.0, -0.0017]	-0.073	0.569	[0.000332, -0.0, -0.000422, -0.000767, -0.0, -0.000864, -0.0, -0.0, -5.04e-05, -0.0, -5.8e-05, -0.0, 0.00107]	-0.12	0.471	[-0.0, 0.00233, 0.00647, -0.00463, -0.00214, -0.00644, -0.0, -0.0, 0.000422, -0.00106, -0.000317, -0.0, 0.000331]	0.451	0.164	[0.00024, -0.0, -0.000803, 0.00493, 0.00207, 0.00747, -0.0, -0.0, 7.37e-05, 0.00245, -1.61e-05, -0.0, -0.0]	-0.0716	0.623	[-0.000155, -0.0, -0.0, -0.000524, -0.0, -0.000892, -0.0, -0.0, 2.66e-05, -0.00048, 0.000205, -0.0, -0.0]	938	13	0.000499
GO:0044260	cellular macromolecule metabolic process	biological_process	['Pcsk6', 'Ppp1r3c', 'Pygm', 'Zfp36l1']	FALSE	-0.366	0.84	[-0.0105, -0.000741, -0.00139, -0.00528]	-0.328	0.837	[-0.00979, -0.0, -0.0, -0.00611]	-0.087	0.695	[0.000268, -0.000689, -0.0, -0.000731]	0.572	0.0713	[0.0177, -0.00255, -0.00215, 0.0116]	0.335	0.121	[0.00188, 0.00351, 0.00174, -0.0]	-0.00678	0.496	[-0.000898, -0.0, -0.0, 0.000967]	1613	4	0.955
GO:0044262	cellular carbohydrate metabolic process	biological_process	['Ppp1r3c', 'Pygm']	FALSE	-0.0271	0.677	[-0.000741, -0.00139]	-0.0368	0.54	[-0.0, -0.0]	-0.0693	0.751	[-0.000689, -0.0]	-0.184	0.817	[-0.00255, -0.00215]	0.338	0.0814	[0.00351, 0.00174]	-0.00353	0.592	[-0.0, -0.0]	158	2	0.176
GO:0044270	cellular nitrogen compound catabolic process	biological_process	['Aldh1l1', 'Aldh1l2', 'Cyp2d22', 'Entpd2', 'Zfp36l1']	FALSE	-0.517	0.87	[-0.00892, -0.00479, -0.0083, -0.0, -0.00528]	-0.197	0.731	[-0.00407, 0.00369, -0.00243, -0.0, -0.00611]	-0.261	0.832	[-0.00233, 5.75e-05, -0.00185, -0.0, -0.000731]	0.15	0.154	[-0.00283, 0.00224, -0.00249, -0.0, 0.0116]	1.33	0.036	[0.0135, -0.000174, 0.0213, -0.0, -0.0]	-0.64	0.936	[-0.00224, -0.000373, -0.0109, -0.0, 0.000967]	307	5	0.0163
GO:0044271	cellular nitrogen compound biosynthetic process	biological_process	['Cav1', 'Cyp2d22', 'Sat1', 'Vapa']	FALSE	-1.71	0.974	[-9.02e-06, -0.00897, -0.0654, 0.000566]	-0.596	0.91	[-0.0049, -0.00384, -0.0207, -0.0017]	-0.823	0.949	[-0.000724, -0.00345, -0.0118, 0.00107]	-0.553	0.917	[0.0104, -0.00908, -0.0229, 0.000331]	3.32	0.0086	[-0.00205, 0.0182, 0.0629, -0.0]	0.448	0.1	[-0.0, -0.00201, 0.0102, -0.0]	982	4	0.696
GO:0044273	sulfur compound catabolic process	biological_process	['Cdo1']	FALSE	-0.356	0.911	[-0.00806]	-0.361	0.928	[-0.00966]	-1.03	0.979	[-0.00937]	2.39	0.0107	[0.05]	0.0159	0.639	[-0.0]	-0.603	0.965	[-0.00509]	30	1	0.137
GO:0044342	type B pancreatic cell proliferation	biological_process	['Igfbp3', 'Igfbp5']	TRUE	-0.031	0.682	[-0.00266, 0.000414]	-0.01	0.327	[0.00266, -0.00158]	-0.0717	0.756	[-0.0, -0.000722]	-0.0833	0.691	[0.00177, -0.00354]	0.263	0.0962	[-0.0, 0.00399]	-0.0341	0.722	[-0.0, -0.000396]	23	2	0.00621
GO:0044772	mitotic cell cycle phase transition	biological_process	['Ccnd1', 'Ccnd2', 'Eif4ebp1']	FALSE	-0.172	0.772	[-0.00213, -0.0061, -0.0]	-0.0186	0.387	[-0.00553, 0.00672, -0.0]	-0.588	0.937	[-0.00459, -0.00456, -0.0]	0.471	0.0679	[0.0236, -0.006, -0.0]	0.463	0.0834	[-0.00273, 0.0116, -0.0]	-0.15	0.824	[-0.0, -0.0022, -0.0]	140	3	0.0305
GO:0044843	cell cycle G1/S phase transition	biological_process	['Ccnd1', 'Ccnd2', 'Eif4ebp1']	FALSE	-0.172	0.772	[-0.00213, -0.0061, -0.0]	-0.0186	0.387	[-0.00553, 0.00672, -0.0]	-0.588	0.937	[-0.00459, -0.00456, -0.0]	0.471	0.0679	[0.0236, -0.006, -0.0]	0.463	0.0834	[-0.00273, 0.0116, -0.0]	-0.15	0.824	[-0.0, -0.0022, -0.0]	62	3	0.00363
GO:0045229	external encapsulating structure organization	biological_process	['Cav1', 'Cav2', 'Pbxip1', 'Pmp22']	FALSE	-2.11	0.982	[-0.00157, -0.000768, -0.0848, -0.00316]	-0.33	0.837	[-0.00523, -0.000501, -0.00688, -0.00341]	-0.282	0.857	[-0.00163, -0.000498, -0.00114, -0.00152]	0.324	0.0988	[0.018, 0.00484, -0.00906, 0.00071]	2.19	0.0172	[-0.00342, -0.0, 0.0503, 0.00489]	0.00195	0.459	[-0.00024, -0.0, -0.0, 0.000465]	126	4	0.00339
GO:0045444	fat cell differentiation	biological_process	['Ccnd1', 'Dio2']	FALSE	-0.128	0.779	[-0.00146, -0.00363]	-0.0596	0.649	[-0.000307, -0.000614]	-0.636	0.952	[-0.00141, -0.00684]	-0.447	0.919	[0.006, -0.0183]	1.71	0.0184	[-0.0, 0.0283]	-0.521	0.947	[-0.000366, -0.00633]	143	2	0.151
GO:0045595	regulation of cell differentiation	biological_process	['Cav1', 'Ccnd1', 'Ccnd2', 'Cd109', 'Ednrb', 'Emp2', 'Gfap', 'Igfbp3', 'Igfbp5', 'Megf10', 'Myoc', 'Tmem176a', 'Tmem176b', 'Tnfrsf1a', 'Vim', 'Zfp36l1']	FALSE	-0.069	0.562	[-0.0, -0.000542, 0.000468, -0.0, -0.00268, -0.000801, -0.000956, -0.00306, 0.00138, -0.00419, -0.0, -0.00054, -0.00187, -0.0, -0.0, -0.00364]	-0.16	0.588	[-0.000822, -0.00231, 0.00373, -0.0, -0.00162, -0.00166, -0.0, 0.00292, -0.00209, 0.000282, -0.0, -0.000197, -0.00102, -0.0, -0.0, -0.00419]	-0.419	0.815	[-0.000458, -0.00125, -0.00105, -0.0, -0.00231, -0.0, -0.0, -0.0, -0.000267, 0.000117, -0.0, -0.000754, -0.00246, -0.0, -0.0, -0.00499]	0.371	0.17	[0.00274, 0.00737, -0.00208, -0.0, 0.00869, -0.00308, -0.0, 0.0016, -0.00093, -0.0043, -0.0, 0.00187, 0.00474, -0.0, -0.0, 0.0181]	0.481	0.166	[-0.00017, -0.000125, 0.000794, -0.0, 0.000372, 0.00656, 0.00246, -0.0, 0.00122, 0.00819, -0.0, 0.000231, 0.000415, -0.0, -0.0, -0.000446]	-0.0932	0.639	[-0.0, -0.0, -0.0, -0.0, -0.0, -0.00262, -0.000777, -0.0, -0.0, -0.0033, -0.0, 0.000209, 0.00244, -0.0, -0.0, 0.00135]	1692	16	0.00585
GO:0045682	regulation of epidermis development	biological_process	['Cd109', 'Zfp36l1']	FALSE	-0.000374	0.632	[-0.0, -0.00135]	-0.15	0.789	[-0.0, -0.00456]	-0.254	0.892	[-0.0, -0.00315]	0.389	0.0606	[-0.0, 0.0119]	0.0256	0.493	[-0.0, -0.0]	0.076	0.224	[-0.0, 0.00103]	63	2	0.0381
GO:0045926	negative regulation of growth	biological_process	['Gdf15', 'Igfbp5']	FALSE	0.0458	0.479	[-0.0, -0.0]	-0.0368	0.54	[-0.0, -0.0]	-0.0176	0.564	[-0.0, -0.0]	-0.0264	0.507	[-0.0, -0.000123]	0.0404	0.266	[-0.0, 0.00025]	-0.00353	0.592	[-0.0, -0.0]	136	2	0.139
GO:0045927	positive regulation of growth	biological_process	['Ccnd2']	FALSE	0.0296	0.617	[-0.0]	0.00473	0.223	[0.000818]	-0.0126	0.683	[-0.0]	-0.0177	0.621	[-0.0]	0.0159	0.639	[-0.0]	-0.00419	0.703	[-0.0]	227	1	0.664
GO:0046209	nitric oxide metabolic process	biological_process	['Cav1']	FALSE	0.0291	0.62	[-9.02e-06]	-0.195	0.884	[-0.0049]	-0.091	0.853	[-0.000724]	0.483	0.0351	[0.0104]	-0.161	0.881	[-0.00205]	-0.00419	0.703	[-0.0]	24	1	0.112
GO:0046649	lymphocyte activation	biological_process	['Zfp36l1']	FALSE	-0.24	0.885	[-0.00564]	-0.205	0.889	[-0.00519]	-1.51	0.986	[-0.0138]	2.08	0.0127	[0.0435]	-0.0992	0.847	[-0.00133]	-0.00419	0.703	[-0.0]	489	1	0.906
GO:0046683	response to organophosphorus	biological_process	['Cdo1', 'Igfbp5', 'Pygm', 'Zfp36l1']	FALSE	0.0656	0.406	[-0.0, -0.0, -0.0, -0.0]	-0.0481	0.501	[-0.0, -0.0, -0.0, -0.0]	-0.18	0.799	[-0.00106, -0.0, -0.0, -0.00182]	0.213	0.121	[0.00404, -0.0, -0.0, 0.00591]	0.0949	0.247	[-0.0, 0.00135, -0.0, -0.0]	-0.0106	0.538	[-0.0, -0.0, -0.0, -0.0]	91	4	0.00108
GO:0046700	heterocycle catabolic process	biological_process	['Aldh1l1', 'Aldh1l2', 'Entpd2', 'Zfp36l1']	FALSE	-0.0602	0.646	[0.00377, -0.00371, -0.0, -0.00528]	-0.169	0.733	[-0.00444, 0.00365, -0.0, -0.00611]	-0.0877	0.696	[-0.000385, -4.81e-05, -0.0, -0.000731]	0.269	0.108	[-0.00033, 0.000955, -0.0, 0.0116]	0.07	0.287	[0.000782, -3.04e-05, -0.0, -0.0]	-0.0109	0.541	[-0.000901, -7.07e-05, -0.0, 0.000967]	300	4	0.0565
GO:0046903	secretion	biological_process	['Aqp4', 'Cav1', 'Ccnd1', 'Cdo1', 'Dio2', 'Ednrb', 'Pcsk6', 'Syt15']	FALSE	-0.0639	0.591	[-0.00204, -0.0, -0.0, -0.00187, -0.000772, -0.00319, -0.0011, -0.0]	-0.569	0.87	[-0.00589, -0.00354, -0.0063, -0.0173, -0.000297, -0.00267, -0.00393, -0.0]	-1.1	0.947	[-0.00527, -0.00231, -0.00531, -0.0129, -0.000131, -0.00204, 0.000133, -0.0]	1.56	0.045	[-0.00477, 0.00895, 0.0201, 0.0502, -0.000712, 0.0108, 0.00747, -0.0]	0.875	0.0699	[0.0209, -0.0, -0.000732, 0.00364, 0.00385, 0.000589, -0.000468, -0.0]	-0.528	0.905	[-0.00649, -0.0, -0.0, -0.00378, -0.00178, -0.000429, -0.000549, -0.0]	540	8	0.0044
GO:0046907	intracellular transport	biological_process	['Emp2', 'Ppp1r3c']	FALSE	-0.00653	0.644	[-0.00153, -0.0]	-0.11	0.746	[-0.00297, -0.0]	-0.163	0.849	[-0.00194, -0.0]	-0.212	0.836	[-0.00549, -0.0]	0.565	0.0576	[0.00907, -0.0]	-0.0625	0.774	[-0.000764, -0.0]	986	2	0.953
GO:0048265	response to pain	biological_process	['Ednrb']	TRUE	-0.2	0.871	[-0.0048]	-0.07	0.792	[-0.00132]	-3.27	0.993	[-0.0301]	1.21	0.0191	[0.0254]	2.89	0.0078	[0.0332]	-0.794	0.973	[-0.00671]	19	1	0.0908
GO:0048278	vesicle docking	biological_process	['Cav2']	FALSE	0.0296	0.617	[-0.0]	-0.0239	0.65	[-0.0]	-0.0126	0.683	[-0.0]	0.0152	0.136	[0.000682]	0.0607	0.142	[0.000517]	-0.00419	0.703	[-0.0]	61	1	0.256
GO:0048484	enteric nervous system development	biological_process	['Ednrb']	TRUE	-0.732	0.954	[-0.0159]	-0.0239	0.65	[-0.0]	-1.85	0.988	[-0.017]	2.66	0.0099	[0.0555]	0.243	0.0662	[0.00263]	-0.456	0.955	[-0.00384]	19	1	0.0908
GO:0048514	blood vessel morphogenesis	biological_process	['Itga7']	FALSE	-0.0791	0.81	[-0.00227]	0.0984	0.142	[0.0035]	-0.0467	0.799	[-0.000315]	-0.117	0.83	[-0.00206]	0.176	0.0802	[0.00185]	-0.00419	0.703	[-0.0]	113	1	0.42
GO:0048522	positive regulation of cellular process	biological_process	['Atp1b2', 'Cav1', 'Cav2', 'Ccdc80', 'Ccnd1', 'Ccnd2', 'Eif4ebp1', 'Emp2', 'Fzd10', 'Gdf15', 'Gfap', 'Gpnmb', 'Igfbp2', 'Igfbp3', 'Igfbp5', 'Lgals3', 'Megf10', 'Mlc1', 'Mpv17l2', 'Myoc', 'Nupr1', 'Pbxip1', 'Pdlim4', 'Pea15a', 'Prdx6', 'S100a1', 'Slc39a14', 'Tnfrsf1a', 'Vim', 'Zfp36l1']	FALSE	-0.0405	0.526	[-0.0, -2.64e-05, -0.0, -0.0, -0.00118, 1.29e-05, -0.0, -0.0, -0.0, -0.0, -0.000956, -0.0, -0.0, -0.00416, 0.00087, -0.0, -0.00441, -0.000876, -0.0, -0.0, -0.0011, -0.00409, -0.0, 0.00295, -0.00206, -0.0, -0.00211, -0.0, -0.0, -0.00754]	-0.259	0.635	[-0.0, -0.000952, -0.0, -0.0, -0.00163, 0.00175, -0.0, -0.0, -0.0, -0.0, -0.0, -0.0, -0.0, 0.00296, -0.00169, -0.0, -0.00225, -0.00186, -0.0, -0.0, 0.000816, -0.00447, -0.0, -0.00392, -0.00158, -0.0, -0.0, -0.0, -0.0, -0.00598]	-0.317	0.723	[-0.000723, -0.000563, -0.0, -0.0, -0.000589, -8.88e-05, -0.0, -0.0, -0.0, -0.0, -0.0, -0.0, -0.0, -0.000363, -0.000392, -0.0, 0.003, -0.00236, -0.0, -0.0, -3.49e-05, -0.00235, -0.0, -0.000727, -0.00324, -0.0, -0.0, -5.83e-05, -0.0, -0.0032]	-0.0218	0.369	[-0.0, 0.00523, -0.0, -0.0, 0.00587, -0.000741, -0.0, -0.0017, -0.0, -0.0, -0.0, -0.0, -0.0, 0.0032, -0.00411, -0.0, -0.00518, -0.00572, -0.0, -0.0, -0.000255, -0.00784, -0.000658, -0.0, -0.00429, -0.0, 0.00381, 0.00016, -0.0, 0.0182]	0.844	0.114	[0.00265, -0.00115, -0.0, 0.000606, -0.000788, 0.000282, -0.0, 0.00147, -0.0, -0.0, 0.00246, -0.0, -0.0, -0.000344, 0.00373, -0.0, 0.00703, 0.00953, -0.0, -0.0, 0.000329, 0.0124, 0.00113, -0.0, 0.0108, -0.0, -0.0, -0.0, -0.0, -0.000285]	-0.164	0.677	[-0.000765, -6.16e-05, -0.0, -0.0, -0.0, -0.000174, -0.0, -9.77e-05, -0.0, -0.0, -0.000777, -0.0, -0.0, -0.0, -0.000488, -0.0, -0.00252, -0.0011, -0.0, -0.0, 0.000126, -0.000394, -0.0, -0.0, -0.00247, -0.0, -0.000302, 0.000198, -0.0, 0.00194]	4608	30	0.0324
GO:0048523	negative regulation of cellular process	biological_process	['Anxa5', 'Aqp4', 'Atp1a2', 'Atp1b2', 'Cav1', 'Cav2', 'Cbarp', 'Ccnd1', 'Ccnd2', 'Cd109', 'Cd9', 'Chrdl1', 'Cyp2d22', 'Ednrb', 'Eif4ebp1', 'Gdf15', 'Gfap', 'Gpnmb', 'Hspb6', 'Igfbp3', 'Igfbp5', 'Lgals3', 'Myoc', 'Nupr1', 'Padi2', 'Pea15a', 'Pmp22', 'Tmem176a', 'Tmem176b', 'Tnfrsf1a', 'Vim', 'Zfp36l1']	FALSE	-0.0725	0.545	[-0.0, -0.00125, -0.00273, -0.00273, -1.11e-05, -0.0, 0.00208, -0.000271, 0.000468, -0.0, -0.0, -0.0, -0.0256, -0.00268, -0.0, -0.0, -0.0, -0.000298, -0.0, -0.000526, 0.000607, -0.0, -0.0, -3.18e-05, -0.0, 0.00801, -0.0, -0.0, -0.0, -0.000333, -0.0, -0.00483]	-0.276	0.643	[-0.0, -0.00166, -0.00408, 0.000939, -0.00127, -0.0, -0.0019, -0.00273, 0.00373, -0.0, -0.0, -0.0, 0.00765, -0.00162, -0.0, -0.0, -0.0, 0.000336, -0.0, 0.000574, -0.00145, -0.0, -0.0, -0.0, -0.0, -0.0128, -0.0, -0.0, -0.0, -0.000954, -0.0, -0.00628]	-0.385	0.754	[-0.0, -0.000819, -0.0154, -0.0, -0.000368, -0.0, -0.00029, -0.00109, -0.00105, -0.0, 0.00906, -0.0, -0.00125, -0.00231, -0.0, -0.0, -0.0, -0.0, -0.0, -0.0, -0.000209, -0.0, -0.0, -0.0, 0.00144, 0.000442, -0.0, -0.0, -0.000329, -0.000562, -0.0, -0.0028]	0.034	0.34	[-0.0, -0.00561, 0.0042, 0.000648, 0.0036, -0.0, -0.00047, 0.00699, -0.00208, -0.0, -0.012, -0.00543, -0.000447, 0.00869, -0.0, -0.0, -0.0, -0.0, -0.0, 7.45e-05, -0.00146, -0.0, -0.0, -6.52e-05, -0.000993, -0.000164, -0.0, 9.04e-05, 0.0013, 0.000708, -0.0, 0.0154]	1.31	0.0623	[-0.0, 0.00716, 0.0238, 0.00476, -0.000386, -0.0, -0.0, -6.27e-05, 0.000794, -0.0, -0.0, 0.00418, 0.0406, 0.000372, -0.0, -0.0, 0.000268, -0.0, -0.0, -0.0, 0.00207, -0.0, 0.000229, 0.000267, -0.0, -2.63e-05, -0.0, -0.0, -0.0, -0.0, -0.0, 0.000224]	-0.65	0.883	[-0.0, -0.000646, -0.0035, -0.00333, -1.16e-05, -0.0, -0.0, -0.0, -0.0, -0.0, -0.0, -0.0, -0.0269, -0.0, -0.0, -0.0, -0.0, -0.0, -0.0, -0.0, -8.72e-05, -0.0, -0.0, -0.0, -0.0, -0.000547, -0.0, -0.0, -0.0, 0.00187, -0.0, 0.00107]	3873	32	0.000543
GO:0048534	hematopoietic or lymphoid organ development	biological_process	['Sgpl1']	FALSE	-0.0748	0.807	[-0.00218]	0.239	0.0936	[0.00752]	-0.175	0.901	[-0.0015]	-0.0177	0.621	[-0.0]	-0.0227	0.764	[-0.000446]	-0.00419	0.703	[-0.0]	230	1	0.669
GO:0048568	embryonic organ development	biological_process	['Zfp36l1']	FALSE	-0.109	0.831	[-0.0029]	-0.117	0.84	[-0.00267]	-0.527	0.959	[-0.00475]	0.444	0.0371	[0.00958]	0.0284	0.198	[0.000144]	0.596	0.0409	[0.0051]	186	1	0.591
GO:0048584	positive regulation of response to stimulus	biological_process	['Cav1', 'Emp2', 'Fzd10', 'Gdf15', 'Igfbp3', 'Igfbp5', 'Myoc', 'Nupr1', 'Pbxip1', 'Pea15a', 'Plat', 'Slc39a14']	FALSE	0.128	0.369	[-0.000143, -0.0, -0.0, -0.0, -0.00197, 0.00174, -0.0, -0.0, -0.0, 0.00295, 0.000847, -0.00211]	-0.163	0.609	[-0.00172, -0.0, -0.0, -0.0, 0.00154, -0.0022, -0.0, -0.0, -0.0, -0.00392, -0.00139, -0.0]	-0.0953	0.601	[-0.000675, -0.0, -0.0, -0.0, -0.000505, -0.000883, -0.0, -0.0, -0.0, -0.000727, 0.00131, -0.0]	-0.201	0.597	[0.00632, -0.0051, -0.0, -0.0, 0.0026, -0.0109, -0.0, -0.000788, -0.00613, -0.0, -0.000511, 0.00381]	0.457	0.158	[-0.0011, 0.0044, -0.0, -0.0, -0.000421, 0.0089, -0.0, 0.000485, 0.00395, -0.0, -3.98e-05, -0.0]	-0.0952	0.655	[-0.0, -0.000293, -0.0, -0.0, -0.0, -0.00146, -0.0, -0.0, -0.0, -0.0, -0.000393, -0.000302]	1857	12	0.172
GO:0048585	negative regulation of response to stimulus	biological_process	['Anxa5', 'Cav1', 'Cav2', 'Cd109', 'Cd9', 'Chrdl1', 'Gdf15', 'Igfbp5', 'Lgals3', 'Myoc', 'Padi2', 'Pea15a']	FALSE	0.134	0.364	[0.000555, -0.0, -0.0, -0.0, -0.0, -0.0, -0.0, 0.000175, -0.0, -0.0, -0.0, 0.000999]	-0.109	0.551	[-0.000499, -0.000121, -0.0, -0.0, -0.0, -0.0, -0.0, 0.000112, -0.0, -0.0, -0.0, -0.00193]	0.274	0.249	[-0.0, -0.000234, -0.0, -0.0, 0.00906, -0.0, -0.0, -0.0, -0.0, -0.0, 0.00156, -0.0]	-0.332	0.737	[-0.000504, 0.00221, -0.0, -0.0, -0.012, -0.00543, -0.0, -0.00363, -0.0, -0.0, -0.0012, 0.000638]	0.225	0.252	[-0.0, -5.85e-05, -0.0, -0.0, -0.0, 0.00418, -0.0, 0.0024, -0.0, -0.0, -0.0, -0.0]	-0.0165	0.543	[-0.0, -0.0, -0.0, -0.0, -0.0, -0.0, -0.0, -0.0, -0.0, -0.0, -0.0, -0.0]	1540	12	0.0614
GO:0048638	regulation of developmental growth	biological_process	['Ccnd2', 'Gdf15', 'Sgpl1']	FALSE	0.0398	0.494	[-0.0, -0.0, -0.000614]	0.0222	0.317	[0.000818, -0.0, 0.00238]	-0.0333	0.582	[-0.0, -0.0, -0.000147]	-0.027	0.406	[-0.0, -0.0, -0.0]	0.0335	0.434	[-0.0, -0.0, -0.0]	-0.00793	0.553	[-0.0, -0.0, -0.0]	403	3	0.303
GO:0048705	skeletal system morphogenesis	biological_process	['Sgpl1']	FALSE	0.0296	0.617	[-0.0]	-0.0239	0.65	[-0.0]	-0.0126	0.683	[-0.0]	-0.0177	0.621	[-0.0]	0.0159	0.639	[-0.0]	0.084	0.152	[0.000749]	142	1	0.495
GO:0048732	gland development	biological_process	['Cav1', 'Ccnd1']	FALSE	0.00168	0.628	[-0.0, -0.00129]	-0.0987	0.73	[-0.0025, -0.0]	-0.444	0.933	[-0.000987, -0.0047]	0.634	0.0445	[0.00501, 0.014]	-0.0463	0.722	[-0.0, -0.00121]	-0.0307	0.714	[-0.0, -0.000352]	285	2	0.396
GO:0048878	chemical homeostasis	biological_process	['Abhd4', 'Aqp4', 'Atp1a2', 'Atp1a4', 'Atp1b2', 'Cav1', 'Cav2', 'Ednrb', 'Kcnj10', 'Pygm', 'Slc39a14']	FALSE	-0.432	0.802	[5.33e-06, -0.00382, -0.014, -0.0, -0.00148, -0.00019, -0.0, -0.00694, -0.000676, -0.000189, -0.00995]	-1.63	0.968	[-0.00341, -0.00929, -0.118, -0.0, -0.00066, -0.00236, -0.0, -0.0121, -0.00722, 0.000184, 0.00792]	-2.01	0.974	[0.00378, -0.00303, -0.0503, -0.0, -0.00125, -0.000518, -0.0, -0.00912, 0.00418, -0.0, -0.00391]	1.68	0.0478	[-0.00321, -0.00947, 0.0679, -0.0, -0.00339, 0.00774, -0.0, 0.0441, 0.00312, -0.0, 0.0102]	3.74	0.0072	[0.00119, 0.0188, 0.118, -0.0, 0.00586, -0.00143, -0.0, -0.000442, 0.00323, -0.0, 0.000807]	-0.932	0.944	[-0.000186, -0.00169, -0.0189, -0.0, -0.000865, -0.000152, -0.0, -0.00186, -0.00343, -0.0, -0.000159]	841	11	0.00221
GO:0050776	regulation of immune response	biological_process	['Cav1', 'Lgals3']	FALSE	0.0458	0.479	[-0.0, -0.0]	-0.112	0.748	[-0.00303, -0.0]	-0.0744	0.762	[-0.000758, -0.0]	0.337	0.0666	[0.0104, -0.0]	-0.16	0.831	[-0.00312, -0.0]	-0.00353	0.592	[-0.0, -0.0]	873	2	0.925
GO:0050818	regulation of coagulation	biological_process	['Anxa5', 'Cav1', 'Cd9', 'Plat']	FALSE	0.105	0.303	[0.000555, 0.000234, -0.0, 0.000847]	-0.118	0.669	[-0.000499, -0.0021, -0.0, -0.00139]	0.507	0.105	[-0.0, -0.000424, 0.00906, 0.00131]	-0.254	0.796	[-0.000504, 0.00393, -0.012, -0.000511]	0.0318	0.446	[-0.0, -0.00013, -0.0, -3.98e-05]	-0.0326	0.624	[-0.0, -0.0, -0.0, -0.000393]	75	4	0.000538
GO:0050865	regulation of cell activation	biological_process	['Cav1', 'Cd9', 'Gpnmb', 'Igfbp2', 'Lgals3', 'Zfp36l1']	FALSE	0.0569	0.436	[-0.0, -0.0, -0.0, -0.0, -0.0, -0.00106]	-0.115	0.609	[-0.00143, -0.0, -0.0, -0.0, -0.0, -0.00221]	0.178	0.24	[-0.000955, 0.00906, -0.0, -0.0, -0.0, -0.00325]	0.0252	0.244	[0.00443, -0.012, -0.0, -0.0, -0.0, 0.0107]	0.0608	0.353	[-0.0, -0.0, -0.0, -0.0, -0.0, 0.00041]	-0.0125	0.534	[-0.0, -0.0, -0.0, -0.0, -0.0, -0.0]	691	6	0.113
GO:0050890	cognition	biological_process	['Atp1a2', 'Ccnd2']	FALSE	0.0458	0.479	[-0.0, -0.0]	-0.0168	0.343	[-0.0, 0.000806]	-0.18	0.86	[-0.00188, -0.000284]	0.0258	0.172	[0.00139, -0.0]	0.272	0.0944	[0.00338, 0.000759]	-0.119	0.836	[-0.0015, -0.0]	309	2	0.436
GO:0050900	leukocyte migration	biological_process	['Ednrb', 'Itga7', 'Lgals3']	FALSE	0.0535	0.445	[-0.0, -0.000122, -0.0]	-0.0703	0.616	[-0.00202, 0.000667, -0.0]	-0.188	0.831	[-0.00206, -0.000601, -0.0]	0.106	0.14	[0.00593, -0.00123, -0.0]	0.134	0.179	[0.000808, 0.00127, -0.0]	-0.0034	0.467	[-0.0, 7.02e-05, -0.0]	232	3	0.101
GO:0050905	neuromuscular process	biological_process	['Pmp22']	FALSE	0.0296	0.617	[-0.0]	-0.0239	0.65	[-0.0]	-0.0384	0.781	[-0.000238]	0.00029	0.165	[0.000373]	0.0159	0.639	[-0.0]	-0.00419	0.703	[-0.0]	135	1	0.478
GO:0050918	positive chemotaxis	biological_process	['Lgals3']	TRUE	0.0296	0.617	[-0.0]	-0.0239	0.65	[-0.0]	-0.0126	0.683	[-0.0]	-0.0177	0.621	[-0.0]	0.0159	0.639	[-0.0]	-0.00419	0.703	[-0.0]	20	1	0.0951
GO:0050931	pigment cell differentiation	biological_process	['Ednrb']	FALSE	-0.338	0.908	[-0.00767]	-0.344	0.925	[-0.00917]	-2.5	0.991	[-0.023]	3.18	0.008	[0.0664]	0.274	0.0615	[0.00298]	-0.155	0.897	[-0.00128]	27	1	0.125
GO:0051049	regulation of transport	biological_process	['Anxa5', 'Atp1a2', 'Atp1b2', 'Cav1', 'Cbarp', 'Ednrb', 'Gfap', 'Igfbp3', 'Kcnj10', 'Lgals3', 'Mlc1', 'Pea15a', 'S100a1', 'Syt15', 'Tnfrsf1a']	FALSE	0.206	0.322	[-0.0, -0.00273, -0.0, 0.000486, 0.00208, -0.00266, -0.00421, -0.000282, -3.17e-05, -0.0, -0.000876, 0.015, -0.0, -0.0, -0.0]	-0.489	0.805	[-0.0, -0.00408, -0.0, -0.00154, -0.0019, -0.00251, -0.00673, -0.0, -0.000378, -0.0, -0.00186, -0.0236, -0.0, -0.0, -0.000208]	-0.891	0.914	[-0.0, -0.0154, -0.000723, -0.000425, -0.00029, -0.00742, -0.00401, -6.25e-05, 0.000209, -0.0, -0.00236, 0.000884, -0.0, -0.0, -0.000422]	0.0157	0.308	[-0.0, 0.0042, -0.0, 0.00252, -0.00047, 0.00789, -0.00435, 0.00172, -4.07e-05, 0.000199, -0.00572, -0.000965, -0.0, -0.0, 0.000527]	1.46	0.0434	[-0.0, 0.0238, 0.00265, -0.000304, -0.0, 0.0109, 0.0168, -0.000517, 0.00172, -0.0, 0.00953, -5.25e-05, -0.0, -0.0, 0.000279]	-0.406	0.848	[-0.0, -0.0035, -0.000765, -5.19e-05, -0.0, -0.00312, -0.00318, -0.0, -0.00107, -0.0, -0.0011, -0.00109, -0.0, -0.0, 0.000248]	1955	15	0.0424
GO:0051093	negative regulation of developmental process	biological_process	['Cav1', 'Ccnd1', 'Ccnd2', 'Ednrb', 'Gdf15', 'Igfbp5', 'Tmem176a', 'Tmem176b', 'Zfp36l1']	FALSE	-0.0361	0.554	[-0.0, -0.000542, 0.000468, -0.00268, -0.0, 0.000892, -0.0, -0.0, -0.00625]	-0.174	0.645	[-0.000822, -0.00231, 0.00373, -0.00162, -0.0, -0.00165, -0.0, -0.0, -0.00584]	-0.496	0.875	[-0.000458, -0.00125, -0.00105, -0.00231, -0.0, -0.000188, -0.0, -0.000329, -0.00713]	0.666	0.0939	[0.00274, 0.00737, -0.00208, 0.00869, -0.0, -0.00133, 9.04e-05, 0.0013, 0.0265]	0.126	0.301	[-0.00017, -0.000125, 0.000794, 0.000372, -0.0, 0.00154, -0.0, -0.0, -0.0]	0.024	0.462	[-0.0, -0.0, -0.0, -0.0, -0.0, -0.0, -0.0, -0.0, 0.00104]	1034	9	0.0581
GO:0051094	positive regulation of developmental process	biological_process	['Ccnd1', 'Ccnd2', 'Gdf15', 'Gfap', 'Igfbp3', 'Myoc', 'S100a1', 'Tnfrsf1a', 'Vim', 'Zfp36l1']	FALSE	-0.0421	0.556	[-0.0, -0.0, -0.0, -0.000956, -0.00306, -0.0, -0.0, -0.0, -0.0, -0.00536]	-0.0883	0.532	[-0.0, 0.000818, -0.0, -0.0, 0.00292, -0.0, -0.000678, -0.0, -0.0, -0.00397]	-0.267	0.778	[-0.0, -0.0, -0.0, -0.0, -0.0, -0.0, -0.000258, -0.000233, -0.0, -0.00599]	0.344	0.146	[0.000647, -0.0, -0.0, -0.0, 0.0016, -0.0, 0.00227, 0.000638, -0.0, 0.0198]	0.109	0.329	[-0.0, -0.0, -0.0, 0.00246, -0.0, -0.0, -0.0, -0.0, -0.0, -0.000713]	0.0795	0.384	[-0.0, -0.0, -0.0, -0.000777, -0.0, -0.0, -0.000332, 0.000791, -0.0, 0.00302]	1376	10	0.119
GO:0051099	positive regulation of binding	biological_process	['Cav1']	FALSE	0.0296	0.617	[-0.0]	-0.0965	0.823	[-0.00208]	-0.0462	0.798	[-0.00031]	0.341	0.0436	[0.00745]	-0.177	0.886	[-0.00223]	-0.00419	0.703	[-0.0]	194	1	0.607
GO:0051100	negative regulation of binding	biological_process	['Cav1', 'Cyp2d22']	FALSE	-0.336	0.873	[-0.00211, -0.00905]	-0.306	0.876	[-0.00284, -0.00801]	-0.333	0.912	[-0.00137, -0.00284]	0.071	0.134	[0.0114, -0.0087]	1.12	0.0308	[-0.00183, 0.0203]	-0.207	0.886	[-0.0, -0.00263]	177	2	0.209
GO:0051128	regulation of cellular component organization	biological_process	['Cav1', 'Eif4ebp1', 'Fzd10', 'Gdf15', 'Gfap', 'Igfbp3', 'Igfbp5', 'Lgals3', 'Myoc', 'Nupr1', 'Pdlim4', 'Pmp22', 'Tnfrsf1a', 'Vim']	FALSE	0.12	0.388	[0.000367, -0.0, -0.0, -0.0, -0.0, -9.01e-05, 9.14e-05, -0.0, -0.0, -0.0, -0.0, -0.0, -0.000333, -0.0]	-0.115	0.55	[-0.00107, -0.0, -0.0, -0.0, -0.0, 0.000103, -0.000314, -0.0, -0.0, -0.0, -0.0, -0.0, -0.0012, -0.0]	-0.101	0.602	[-0.000459, -0.0, -0.0, -0.0, -0.0, -0.0, -7.12e-05, -0.0, -0.0, -0.0, -0.0, -0.0, -0.00114, -0.0]	0.00767	0.311	[0.00478, -0.0, -0.0, -0.0, -0.0, -0.0, -7.94e-05, -0.0, -0.0, -0.000522, -0.000658, -0.0, 0.00106, -0.0]	0.109	0.355	[-0.00141, -0.0, -0.0, -0.0, 0.000268, -0.0, 0.000616, -0.0, 0.000229, 0.000342, 0.00113, -0.0, 0.000418, -0.0]	0.0363	0.468	[-0.000103, -0.0, -0.0, -0.0, -0.0, -0.0, -0.000242, -0.0, -0.0, -0.0, -0.0, -0.0, 0.00212, -0.0]	2286	14	0.196
GO:0051171	regulation of nitrogen compound metabolic process	biological_process	['Cav1', 'Cav2', 'Ccnd1', 'Ccnd2', 'Cd109', 'Ednrb', 'Eif4ebp1', 'Emp2', 'Fzd10', 'Gdf15', 'Gfap', 'Gpnmb', 'Igfbp3', 'Igfbp5', 'Mpv17l2', 'Nupr1', 'Plat', 'Pmp22', 'Prdx6', 'Tnfrsf1a', 'Vim', 'Zfp36l1']	FALSE	0.0734	0.443	[3.25e-05, -0.0, -0.0, -0.0, -0.0, -0.00583, -0.0, -0.0, -0.0, -0.0, -0.000159, -0.0, -0.00429, 0.000956, -0.0, -0.000134, 0.0151, -0.0, -0.00206, -0.0, -5.3e-05, -0.0112]	-0.507	0.786	[-0.00186, -0.0, -0.0, -0.0, -0.0, -0.00791, -0.0, -0.0, -0.0, -0.0, -0.000422, -0.0, 0.00187, -0.00199, -0.0, 0.000123, -0.0286, -0.000245, -0.00158, -0.0, -0.0, -0.011]	-0.238	0.696	[-0.000114, -0.0, -0.000762, -0.0, -0.0, -0.00204, -0.0, -0.0, -0.0, -0.0, -0.000604, -0.0, -0.000212, -0.0, -0.0, -0.0, 0.00279, -0.000135, -0.00324, -0.0, -6.76e-05, -0.00295]	0.464	0.17	[0.00393, -0.0, 0.0026, -0.0, -0.0, 0.0223, -0.0, -0.0, -0.0, -0.0, -0.00315, -0.0, 0.00292, -0.000537, -0.0, -0.0, -0.00128, -0.0, -0.00429, -0.0, -7.57e-05, 0.0282]	0.397	0.212	[-0.000615, -0.0, -0.0, -0.0, -0.0, 0.000683, -0.0, -0.0, -0.0, -0.0, 0.0052, -0.0, -0.0, 0.00161, -0.0, 0.00018, -0.0, 0.000306, 0.0108, -0.0, 0.000313, -0.000924]	-0.158	0.687	[-8.81e-05, -0.0, -0.0, -0.0, -0.0, -0.00234, -0.0, -0.0, -0.0, -0.0, -0.00134, -0.0, -0.0, -0.000436, -0.0, 1.35e-05, -0.000297, -0.0, -0.00247, -0.0, 1.4e-05, 0.00111]	3557	22	0.109
GO:0051216	cartilage development	biological_process	['Pbxip1']	FALSE	-0.135	0.846	[-0.00344]	-0.0881	0.815	[-0.00184]	-0.163	0.897	[-0.00139]	-0.215	0.891	[-0.0041]	0.39	0.0496	[0.00432]	0.426	0.0536	[0.00365]	106	1	0.4
GO:0051240	positive regulation of multicellular organismal process	biological_process	['Cav1', 'Ccnd1', 'Ccnd2', 'Dio2', 'Ednrb', 'Gfap', 'Plat', 'S100a1', 'Vim', 'Zfp36l1']	FALSE	-0.0897	0.602	[-0.0, -0.0, -0.0, -0.000681, -0.00849, -0.000956, 0.000847, -0.0, -0.0, -0.00324]	-0.218	0.677	[-0.00125, -0.0, 0.000818, -0.00285, -0.00223, -0.0, -0.00139, -0.000678, -0.0, -0.00489]	-0.486	0.866	[-0.000158, -0.0, -0.0, -0.00311, -0.00658, -0.0, 0.00131, -0.000258, -0.0, -0.00411]	0.303	0.155	[0.00297, 0.000647, -0.0, -0.0039, 0.0122, -0.0, -0.000511, 0.00227, -0.0, 0.00863]	0.758	0.0904	[-0.0, -0.0, -0.0, 0.0121, 0.0113, 0.00246, -3.98e-05, -0.0, -0.0, 0.000553]	-0.126	0.703	[-0.0, -0.0, -0.0, -0.00353, -0.00413, -0.000777, -0.000393, -0.000332, -0.0, 0.00605]	1613	10	0.238
GO:0051241	negative regulation of multicellular organismal process	biological_process	['Anxa5', 'Aqp4', 'Atp1a2', 'Ccnd2', 'Cd9', 'Gdf15', 'Gpnmb', 'Igfbp5', 'Tmem176a', 'Tmem176b', 'Tnfrsf1a']	FALSE	-0.409	0.793	[0.000555, -0.0, -0.0367, 0.000468, -0.0, -0.0, -0.0, -0.0, -0.0, -0.0, -0.0]	-0.543	0.845	[-0.000499, -0.0017, -0.0445, 0.00373, -0.0, -0.0, -0.0, 0.000147, -0.0, -0.0, -0.000142]	-0.0761	0.578	[-0.0, -0.0, -0.00856, -0.00105, 0.00906, -0.0, -0.0, -0.0, -0.0, -0.000329, -0.0]	0.158	0.206	[-0.000504, -0.00284, 0.0307, -0.00208, -0.012, -0.0, -0.0, -0.000928, 9.04e-05, 0.0013, 0.000181]	1.19	0.0562	[-0.0, 0.00332, 0.0399, 0.000794, -0.0, -0.0, -0.0, 0.000552, -0.0, -0.0, -0.0]	-0.142	0.713	[-0.0, -0.0, -0.00374, -0.0, -0.0, -0.0, -0.0, -0.0, -0.0, -0.0, -0.0]	1162	11	0.0222
GO:0051336	regulation of hydrolase activity	biological_process	['Cav1', 'Cd109', 'Fzd10', 'Pbxip1', 'Slc39a14']	FALSE	-0.413	0.841	[0.000679, -0.0, -0.0, -0.00187, -0.0213]	0.207	0.214	[-0.00286, -0.0, -0.0, -0.00323, 0.0227]	-0.48	0.902	[-0.0, -0.0, -0.0, -0.00182, -0.00762]	-0.247	0.765	[0.005, -0.0, -0.0, -0.0137, -0.00096]	0.971	0.0519	[-0.000731, -0.0, -0.0, 0.0137, 0.0119]	-0.147	0.78	[-0.000699, -0.0, -0.0, -0.0, -0.00201]	748	5	0.286
GO:0051338	regulation of transferase activity	biological_process	['Cav1', 'Ccnd1', 'Ccnd2', 'Emp2', 'Fzd10', 'Pmp22']	FALSE	0.0777	0.393	[-0.0, -0.0, -0.0, -0.0, -0.0, -0.0]	-0.0658	0.514	[-0.0, -0.0, -0.0, -0.0, -0.0, -0.000245]	-0.0722	0.619	[-0.0, -0.000762, -0.0, -0.0, -0.0, -0.000135]	0.0146	0.256	[-0.0, 0.0026, -0.0, -0.0, -0.0, -0.0]	0.0572	0.361	[-0.0, -0.0, -0.0, -0.0, -0.0, 0.000306]	-0.0125	0.534	[-0.0, -0.0, -0.0, -0.0, -0.0, -0.0]	824	6	0.201
GO:0051341	regulation of oxidoreductase activity	biological_process	['Cav1', 'S100a1']	FALSE	-0.211	0.827	[-0.00298, -0.00452]	-0.395	0.9	[-0.00396, -0.0105]	-0.187	0.864	[-0.00107, -0.00119]	1.28	0.0266	[0.0156, 0.022]	-0.193	0.848	[-0.00229, -0.00139]	-0.159	0.862	[-0.00113, -0.000881]	96	2	0.0789
GO:0051726	regulation of cell cycle	biological_process	['Ccnd1', 'Ccnd2', 'Eif4ebp1', 'Gpnmb', 'Nupr1', 'Zfp36l1']	FALSE	0.0027	0.526	[-0.00118, -0.0, -0.0, -0.0, -3.73e-05, -0.0026]	-0.176	0.689	[-0.00241, 0.00232, -0.0, -0.0, 1.65e-05, -0.00785]	-0.209	0.784	[-0.00082, -0.000178, -0.0, -0.0, -0.0, -0.00303]	0.354	0.115	[0.00736, -0.00148, -0.0, -0.0, -0.0, 0.0137]	0.0731	0.328	[-0.000788, 0.000563, -0.0, -0.0, 9.81e-05, 0.000897]	0.0439	0.396	[-0.0, -0.000155, -0.0, -0.0, -0.0, 0.00138]	914	6	0.271
GO:0051851	modulation by host of symbiont process	biological_process	['Cav2', 'Vapa']	FALSE	0.291	0.115	[-0.000354, 0.00752]	-0.541	0.926	[-0.000346, -0.02]	0.611	0.0634	[5.57e-05, 0.00833]	0.0669	0.136	[0.00132, 0.00126]	-0.307	0.889	[-0.000219, -0.00537]	0.0814	0.219	[-0.0, 0.0011]	64	2	0.0392
GO:0051881	regulation of mitochondrial membrane potential	biological_process	['Myoc']	FALSE	0.0296	0.617	[-0.0]	-0.0239	0.65	[-0.0]	-0.0126	0.683	[-0.0]	-0.0177	0.621	[-0.0]	0.0159	0.639	[-0.0]	-0.00419	0.703	[-0.0]	88	1	0.346
GO:0051899	membrane depolarization	biological_process	['Cav1']	FALSE	0.0296	0.617	[-0.0]	-0.0466	0.748	[-0.000651]	-0.0126	0.683	[-0.0]	0.163	0.0648	[0.00375]	0.0159	0.639	[-0.0]	-0.00419	0.703	[-0.0]	53	1	0.227
GO:0052372	modulation by symbiont of entry into host	biological_process	['Cav1']	FALSE	-0.00494	0.725	[-0.000721]	-0.258	0.906	[-0.0067]	-0.138	0.885	[-0.00116]	0.984	0.0217	[0.0208]	-0.492	0.946	[-0.00587]	-0.0441	0.816	[-0.000339]	58	1	0.245
GO:0055001	muscle cell development	biological_process	['Cav2', 'Flnc', 'Megf10', 'Pmp22']	FALSE	-0.222	0.78	[-0.0, -0.0, -0.011, -0.00095]	-0.0971	0.634	[-0.0, -0.0, -0.00246, -0.000326]	0.487	0.109	[-0.000692, -0.0, 0.0112, -0.000938]	-0.28	0.813	[0.00303, -0.0, -0.0135, 0.000339]	0.504	0.0898	[-0.0, -0.0, 0.0105, 0.000707]	-0.217	0.845	[-0.0, -0.0, -0.00493, 0.00125]	119	4	0.00278
GO:0055085	transmembrane transport	biological_process	['Atp1a2', 'Atp1a4', 'Atp1b2', 'Ednrb', 'Gfap', 'Kcnj10', 'Mlc1', 'Slc39a14', 'Slc7a10']	FALSE	-0.206	0.702	[-0.0126, -0.0, -0.0, -0.0027, -0.0, -0.00107, -0.000687, -0.000589, -0.00111]	-0.21	0.681	[-0.00641, -0.0, -0.0, -0.00179, -0.0, -0.000903, -0.000238, -0.00104, -0.00121]	-0.736	0.915	[-0.015, -0.0, -0.000216, -0.0017, -0.0, 0.000582, -0.000898, -0.00085, -0.00134]	0.19	0.18	[0.00555, -0.0, -0.0, 0.00758, -0.0, 0.000893, -0.00114, 0.00256, -0.00119]	1.33	0.0451	[0.034, -0.0, 0.000348, 0.000495, 0.00113, -0.0, 0.00402, 0.00081, 0.00481]	-0.391	0.868	[-0.00835, -0.0, -0.0, -0.0, -0.0, -0.0, -0.00106, -0.000121, -0.000567]	814	9	0.0157
GO:0060005	vestibular reflex	biological_process	['Pmp22']	TRUE	-0.0982	0.824	[-0.00267]	-0.155	0.864	[-0.00375]	-0.781	0.972	[-0.0071]	0.204	0.0576	[0.0046]	0.879	0.0282	[0.00997]	0.196	0.0968	[0.0017]	6	1	0.0327
GO:0060075	regulation of resting membrane potential	biological_process	['Kcnj10']	TRUE	-0.105	0.828	[-0.00281]	-0.401	0.933	[-0.0108]	0.706	0.0403	[0.00664]	0.399	0.04	[0.00865]	0.173	0.081	[0.00181]	-0.486	0.958	[-0.00409]	9	1	0.0465
GO:0060081	membrane hyperpolarization	biological_process	['Kcnj10']	TRUE	-0.0867	0.817	[-0.00243]	-0.338	0.924	[-0.009]	0.51	0.0518	[0.00483]	0.442	0.0373	[0.00954]	0.134	0.0946	[0.00136]	-0.461	0.955	[-0.00388]	13	1	0.0644
GO:0060249	anatomical structure homeostasis	biological_process	['Atp1b2', 'Cav1']	FALSE	-0.847	0.945	[-0.0212, -0.00489]	-0.33	0.884	[-0.00534, -0.00651]	-0.749	0.959	[-0.00904, -0.000714]	0.457	0.0557	[-0.00513, 0.019]	1.55	0.0213	[0.029, -0.00329]	-0.187	0.877	[-0.0021, -0.000274]	255	2	0.345
GO:0060255	regulation of macromolecule metabolic process	biological_process	['Aqp4', 'Cav1', 'Cav2', 'Ccnd1', 'Ccnd2', 'Cd109', 'Ednrb', 'Eif4ebp1', 'Emp2', 'Fzd10', 'Gdf15', 'Gfap', 'Gpnmb', 'Igfbp3', 'Igfbp5', 'Mpv17l2', 'Nupr1', 'Padi2', 'Plat', 'Pmp22', 'Ppp1r3c', 'Prdx6', 'Tnfrsf1a', 'Vim', 'Zfp36l1']	FALSE	-0.0234	0.515	[-0.00104, -9.53e-06, -0.0, -0.0, -0.0, -0.0, -0.00583, -0.0, -0.0, -0.0, -0.0, -0.000159, -0.0, -0.00429, 0.000956, -0.0, -0.000179, -0.0049, 0.0151, -0.0, -0.00551, -0.00206, -0.0, -5.3e-05, -0.0112]	-0.599	0.813	[-0.00562, -0.00158, -0.0, -0.0, -0.0, -0.0, -0.00791, -0.0, -0.0, -0.0, -0.0, -0.000422, -0.0, 0.00187, -0.00199, -0.0, 0.000164, -0.00662, -0.0286, -0.000245, -0.00345, -0.00158, -0.0, -0.0, -0.011]	0.139	0.386	[-0.000376, -0.000106, -0.0, -0.000762, -0.0, -0.0, -0.00204, -0.0, -0.0, -0.0, -0.0, -0.000604, -0.0, -0.000212, -0.0, -0.0, -0.0, 0.0184, 0.00279, -0.000135, -0.000834, -0.00324, -0.0, -6.76e-05, -0.00295]	0.232	0.24	[-0.0027, 0.0034, -0.0, 0.0026, -0.0, -0.0, 0.0223, -0.0, -0.0, -0.0, -0.0, -0.00315, -0.0, 0.00292, -0.000537, -0.0, -0.0, -0.0112, -0.00128, -0.0, -0.00567, -0.00429, -0.0, -7.57e-05, 0.0282]	0.594	0.159	[0.00648, -0.000445, -0.0, -0.0, -0.0, -0.0, 0.000683, -0.0, -0.0, -0.0, -0.0, 0.0052, -0.0, -0.0, 0.00161, -0.0, -0.0, -0.00407, -0.0, 0.000306, 0.0104, 0.0108, -0.0, 0.000313, -0.000924]	-0.164	0.686	[-0.00031, -0.000102, -0.0, -0.0, -0.0, -0.0, -0.00234, -0.0, -0.0, -0.0, -0.0, -0.00134, -0.0, -0.0, -0.000436, -0.0, 1.79e-05, 0.000471, -0.000297, -0.0, -0.00082, -0.00247, -0.0, 1.4e-05, 0.00111]	4125	25	0.107
GO:0060306	regulation of membrane repolarization	biological_process	['Cav1']	FALSE	0.0296	0.617	[-0.0]	-0.14	0.856	[-0.00333]	-0.145	0.889	[-0.00122]	0.421	0.0383	[0.0091]	0.0159	0.639	[-0.0]	-0.124	0.884	[-0.00102]	34	1	0.153
GO:0060326	cell chemotaxis	biological_process	['Ednrb', 'Lgals3']	FALSE	0.0458	0.479	[-0.0, -0.0]	-0.0868	0.712	[-0.00202, -0.0]	-0.172	0.855	[-0.00206, -0.0]	0.183	0.0919	[0.00593, -0.0]	0.0736	0.198	[0.000808, -0.0]	-0.00353	0.592	[-0.0, -0.0]	211	2	0.268
GO:0060341	regulation of cellular localization	biological_process	['Anxa5', 'Cav1', 'Cav2', 'Lgals3', 'Mlc1', 'Tnfrsf1a', 'Zfp36l1']	FALSE	0.00871	0.511	[-0.0, -0.0, -0.0, -0.0, -0.000876, -0.0, -0.00321]	-0.189	0.684	[-0.0, -0.0, -0.0, -0.0, -0.00186, -0.0, -0.00725]	-0.279	0.815	[-0.0, -0.0, -0.0, -0.0, -0.00236, -0.0, -0.0036]	0.232	0.151	[-0.0, -0.0, -0.0, -0.0, -0.00572, -0.0, 0.0204]	0.317	0.167	[-0.0, -0.0, -0.0, -0.0, 0.00953, -0.0, -0.00113]	-0.0429	0.604	[-0.0, -0.0, -0.0, -0.0, -0.0011, -0.0, 0.000439]	1058	7	0.241
GO:0060348	bone development	biological_process	['Myoc']	TRUE	0.0296	0.617	[-0.0]	-0.0239	0.65	[-0.0]	-0.0126	0.683	[-0.0]	-0.0177	0.621	[-0.0]	0.0159	0.639	[-0.0]	-0.00419	0.703	[-0.0]	81	1	0.324
GO:0060353	regulation of cell adhesion molecule production	biological_process	['Aqp4', 'Cav1']	TRUE	-0.838	0.944	[-0.0223, -0.00354]	-0.0549	0.635	[-0.000176, -0.000554]	-0.199	0.869	[-0.00209, -0.000328]	0.218	0.0844	[-0.00715, 0.0141]	1.69	0.0187	[0.0303, -0.00235]	-0.87	0.97	[-0.00995, -0.00126]	9	2	0.00119
GO:0060405	regulation of penile erection	biological_process	['Ednrb']	FALSE	-0.655	0.948	[-0.0143]	-0.092	0.819	[-0.00195]	-0.634	0.966	[-0.00574]	0.777	0.0261	[0.0165]	1.03	0.024	[0.0117]	-0.609	0.965	[-0.00514]	11	1	0.0555
GO:0060429	epithelium development	biological_process	['Zfp36l1']	FALSE	-0.249	0.888	[-0.00581]	-0.237	0.9	[-0.00609]	-0.41	0.949	[-0.00367]	0.854	0.0239	[0.0181]	0.0159	0.639	[-0.0]	0.196	0.0968	[0.0017]	215	1	0.644
GO:0060485	mesenchyme development	biological_process	['Zfp36l1']	FALSE	-0.53	0.937	[-0.0117]	-0.562	0.949	[-0.0154]	-0.588	0.963	[-0.00532]	2.06	0.0127	[0.0431]	-0.0395	0.79	[-0.00064]	-0.196	0.912	[-0.00163]	60	1	0.252
GO:0060537	muscle tissue development	biological_process	['Cav1']	FALSE	0.0296	0.617	[-0.0]	-0.0239	0.65	[-0.0]	-0.121	0.876	[-0.001]	0.187	0.0607	[0.00424]	-0.0215	0.762	[-0.000432]	-0.00419	0.703	[-0.0]	140	1	0.49
GO:0060710	chorio-allantoic fusion	biological_process	['Zfp36l1']	TRUE	-0.195	0.869	[-0.00469]	-1.12	0.977	[-0.0313]	-0.373	0.945	[-0.00333]	3.03	0.0083	[0.0632]	-0.107	0.851	[-0.00142]	1.2	0.0198	[0.0102]	10	1	0.051
GO:0060712	spongiotrophoblast layer development	biological_process	['Zfp36l1']	TRUE	-0.98	0.965	[-0.0211]	-0.485	0.943	[-0.0132]	-0.417	0.949	[-0.00374]	1.88	0.0134	[0.0394]	-0.0818	0.833	[-0.00113]	0.3	0.071	[0.00258]	7	1	0.0373
GO:0060759	regulation of response to cytokine stimulus	biological_process	['Cav1', 'Padi2', 'Tnfrsf1a']	FALSE	-0.197	0.787	[-0.0, -0.00911, -0.0]	-0.198	0.789	[-0.000727, -0.00691, -0.0]	0.8	0.0629	[-0.000512, 0.0139, -0.0]	-0.0758	0.599	[0.00422, -0.00622, 0.000275]	0.0731	0.248	[-0.000351, 0.00117, -0.0]	-0.0499	0.699	[-0.0, -0.00065, -0.0]	147	3	0.0345
GO:0061005	cell differentiation involved in kidney development	biological_process	['Ednrb']	FALSE	-0.323	0.906	[-0.00737]	-0.758	0.963	[-0.021]	-2.03	0.989	[-0.0186]	3.53	0.0078	[0.0736]	0.0508	0.154	[0.000403]	-0.203	0.914	[-0.00169]	29	1	0.133
GO:0061024	membrane organization	biological_process	['Cav1', 'Cav2', 'Cd9', 'Emp2', 'Megf10', 'Myoc', 'Pmp22', 'Vapa']	FALSE	-0.399	0.809	[0.000859, -9.62e-05, -0.00258, -0.000712, -0.0193, -0.00131, -0.000627, -0.00499]	-0.296	0.759	[-0.00276, -0.000335, -0.00895, -0.00316, -0.00476, -0.0, -0.000155, 0.00208]	0.426	0.162	[-0.0, -0.0, 0.0148, -0.0, -0.00282, -0.0, -7.88e-05, 0.000383]	-0.0607	0.404	[0.00404, 0.000837, -0.00121, -0.000963, -0.00692, 0.000813, 0.000659, 0.00165]	0.832	0.0741	[-0.000435, -0.0, -0.00341, 0.00411, 0.0233, 0.00158, 0.00117, -0.0]	-0.195	0.781	[-0.0, -0.0, -0.0024, -0.0, -0.00344, -0.0, -0.0, 0.00126]	568	8	0.00591
GO:0061318	renal filtration cell differentiation	biological_process	['Ednrb']	FALSE	-0.323	0.906	[-0.00737]	-0.758	0.963	[-0.021]	-2.03	0.989	[-0.0186]	3.53	0.0078	[0.0736]	0.0508	0.154	[0.000403]	-0.203	0.914	[-0.00169]	10	1	0.051
GO:0062012	regulation of small molecule metabolic process	biological_process	['Cav1', 'Igfbp3', 'Nupr1']	FALSE	-0.0448	0.657	[-0.00132, -0.00233, -0.0]	-0.0802	0.64	[-0.00359, 0.00175, -0.0]	-0.0816	0.719	[-0.000932, -0.0, -0.0]	0.25	0.0974	[0.00922, 0.000578, -0.0]	0.0386	0.345	[-0.000613, -0.0, 0.000719]	-0.00793	0.553	[-0.0, -0.0, -0.0]	368	3	0.258
GO:0062197	cellular response to chemical stress	biological_process	['Cav1', 'Zfp36l1']	FALSE	-0.0876	0.747	[-0.0, -0.0039]	-1.42	0.976	[-0.00511, -0.0508]	-0.634	0.952	[-0.000314, -0.00791]	2.78	0.0133	[0.00822, 0.073]	0.136	0.141	[-0.0, 0.00186]	-0.106	0.825	[-0.000496, -0.000831]	229	2	0.3
GO:0070252	actin-mediated cell contraction	biological_process	['Emp2']	FALSE	-0.187	0.866	[-0.00452]	-0.232	0.899	[-0.00597]	-0.15	0.892	[-0.00127]	-0.16	0.863	[-0.00295]	1.02	0.0242	[0.0116]	-0.0685	0.843	[-0.000546]	28	1	0.129
GO:0070293	renal absorption	biological_process	['Aqp4', 'Ednrb']	FALSE	-0.483	0.906	[-0.00396, -0.0115]	-0.954	0.961	[-0.0168, -0.0202]	-1.16	0.975	[-0.0082, -0.00701]	1.38	0.0253	[-0.0113, 0.052]	1.78	0.0174	[0.029, 0.000479]	-0.195	0.881	[-0.000958, -0.00152]	27	2	0.00831
GO:0070633	transepithelial transport	biological_process	['Ednrb']	FALSE	-1.06	0.968	[-0.0227]	-0.831	0.967	[-0.0231]	-1.6	0.986	[-0.0147]	5.09	0.0053	[0.106]	-0.0121	0.743	[-0.000324]	-1.55	0.986	[-0.0131]	28	1	0.129
GO:0070848	response to growth factor	biological_process	['Cav1', 'Zfp36l1']	FALSE	-0.0688	0.729	[-0.0, -0.00335]	-0.309	0.878	[-0.0, -0.011]	-0.348	0.915	[-0.0, -0.00441]	0.947	0.0343	[0.00237, 0.0257]	-0.0583	0.74	[-0.000537, -0.000875]	0.0111	0.359	[-0.0, 0.000189]	261	2	0.356
GO:0071214	cellular response to abiotic stimulus	biological_process	['Atp1a2', 'Cav1', 'Ccnd2', 'Zfp36l1']	FALSE	-3.34	0.992	[-0.13, -0.0, -0.00749, -0.0039]	-0.862	0.941	[-0.0105, -0.0, 0.015, -0.0508]	-10.3	0.999	[-0.175, -0.0032, -0.00638, -0.00791]	1.66	0.0305	[0.0109, 0.0127, -0.0276, 0.073]	13.6	0.0002	[0.302, -0.00198, 0.0253, 0.00186]	-1.84	0.984	[-0.0282, -0.00032, -0.00335, -0.000831]	324	4	0.0705
[truncated: 1,219 more rows]

## Sheet: Table 8.4
Supplementary Table 8.4 gProfileR outputs of 100 Atp1a2-related DEGs. The table contains the gProfileR outputs. Here we only retained pathways with the domain BP or MF.
[truncated: 408 more rows]

[truncated: 18 more sheets: Table 8.5, Table 8.6, Table 8.7, Table 8.8, Table 8.9, Table 8.10, Table 8.11, Table 8.12, Table 8.13, Table 8.14, Table 8.15, Table 8.16, Table 8.17, Table 8.18, Table 8.19, Table 8.20, Table 8.21, Table 8.22]
