# Supplementary material for: CellGO: a novel deep learning-based framework and webserver for cell-type-specific gene function interpretation
Source: Brief Bioinform. 2023 Nov 22;25(1):bbad417. doi: 10.1093/bib/bbad417 (PMC10790717; doi:10.1093/bib/bbad417)
Supplement: Supplementary_Table_9_bbad417 [file supplementary_table_9_bbad417.xlsx]

## Sheet: Table 9
Supplementary Table 9 Disease risk genes.
GENE AD	GENE ASD	GENE PD	GENE SLE
SORT1	CHD8	PMVK	SDF4
CR1	SCN2A	KRTCAP2	B3GALT6
ADAM17	ADNP	GBAP1	FCGR2A
PRKD3	KDM5B	FCGR2A	LOC101928673
NCK2	SYNGAP1	VAMP4	KIAA0040
BIN1	ARID1B	NUCKS1	RABGAP1L
WDR12	SHANK3	RAB29	PTPRC
INPP5D	DNMT3A	ITPKB	IKBKE
MME	POGZ	SIPA1L2	MAPKAPK2
IDUA	FOXP1	KCNS3	LYST
CLNK	CHD2	KCNIP3	INPP5B
RHOH	GIGYF1	MAP4K4	MTF1
ANKH	ASXL3	TMEM163	IL12RB2
COX7C	DYRK1A	STK39	RERE
TNIP1	KMT5B	SATB1	WDFY4
RASGEF1C	DSCAM	LINC00693	ARID5B
HLA-DQA1	WAC	IP6K2	ZNF365
UNC5CL	GRIN2B	KPNA1	TREH
TREM2	ASH1L	MED12L	ETS1
TREML2	KMT2A	SPTSSB	PDHX
CD2AP	ANK2	MCCC1	IRF7
HS3ST5	PAX5	GAK	UNC119B
UMAD1	PTEN	TMEM175	COQ5
ICA1	MYT1L	BST1	MLEC
TMEM106B	TBR1	LCORL	CABP1
JAZF1	SPAST	SCARB2	SLC15A4
EPDR1	DDX3X	FAM47E	TM9SF2
SEC61G	SRSF11	FAM47E-STBD1	SETDB2
SPDYE3	CNOT3	SNCA	ARL11
EPHA1	UPF3B	CAMK2D	TRAF3
CTSB	CIC	CLCN3	RASGRP1
PTK2B	KDM6B	ELOVL7	SCAMP2
CLU	WDFY3	PAM	ULK3
SHARPIN	TCF7L2	C5orf24	PPCDC
ABCA1	DIP2C	LOC100131289	TBC1D2B
USP6NL	PHF2	TRIM40	HMG20A
ANK3	TNRC6B	HLA-DRB5	CLEC16A
TSPAN14	PHF3	RIMS1	CCL22
BLNK	SHANK2	FYN	CCL17
PLEKHA1	SMARCC2	RPS12	PRSS54
SPI1	UBN2	GPNMB	CSNK2A2
MS4A4A	KDM6A	GS1-124K5.11	ZFP90
EED	ANKRD11	CTSB	IRF8
SORL1	CACNA2D3	FGF20	GRB2
TPCN1	NAA15	BIN3	MIF4GD
FERMT2	KMT2C	FAM49B	GGA3
SLC24A4	CUL3	SH3GL2	SLC25A19
SPPL2A	MED13	UBAP2	CD226
MINDY2	SLC6A1	ITGA8	KIAA1683
APH1B	AGAP2	GBF1	LRRC25
SNX1	TAF6	BAG3	ANKRD27
CTSH	DYNC1H1	INPP5F	CD37
DOC2A	CLASP1	RNF141	FLT3LG
BCKDK	ADCY3	DLG2	IRF3
IL34	MYO5A	IGSF9B	RRAS
MAF	MECP2	LRRK2	FCGRT
PLCG2	PCDH11X	SCAF11	ALDH16A1
FOXF1	NEXMIF	HIP1R	SIGLEC6
PRDM7	AFF2	FBRSL1	PPP6R1
WDR81	NLGN4X	CAB39L	TMEM86B
SCIMP	NLGN3	MBNL2	ARHGAP15
MYO15A	FAM47A	MIPOL1	IFIH1
GRN	TRIP12	GCH1	GCA
WNT3	NRXN1	RPS6KL1	NAB1
ABI3	AKAP9	GALC	TMEM194B
TSPOAP1	PRKAR1B	VPS13C	MFSD6
ACE	MFRP	SYT17	COQ10B
ABCA7	INTS6	CD19	CTLA4
KLF16	MLANA	SETD1A	YPEL5
SIGLEC11	CCSER1	NOD2	LINC01936
LILRB2	PCM1	CASC16	TET3
RBCK1	ILF2	CHD9	SIRPB2
CASS4	CMPK2	CHRNB1	SIRPG
SLC2A4RG	ZNF559	RETREG3	SIRPB1
APP	GABRB3	UBTF	SIRPD
ADAMTS1	USP45	FAM171A2	CD40
	SMURF1	CRHR1	NCOA5
	FAM98C	WNT3	UBE2L3
	NCKAP1	BRIP1	CD80
	RAPGEF4	DNAH17	ARHGAP31
	CAPN12	ASXL3	POGLUT1
	BCL11A	RIT2	IL12AAS1
	P2RX5	MEX3C	ACTRT3
	ERBIN	SPPL2B	LPP
	C16orf13	CRLS1	AC098973.1
	UIMC1	DYRK1A	PXK
	KATNAL2	ADRA2A	BANK1
	RANBP17	SLC44A1	CLNK
	GRIA1	SV2C	TNIP2
	KMT2E	WBSCR17	RNF4
	ETFB		GAK
	TMEM39B		IDUA
	BTRC		TERT
	SETD5		TCF7
	CTTNBP2		UBE2B
	TSPAN4		CDKN2AIPNL
	SUV420H1		TNIP1
	APH1A		MI R3142HG
	TBL1XR1		IL7R
	PYHIN1		CAPSL
	PTK7		RP11-79C6.3
	CCIN		SPEF2
	GIMAP8		PRDM1
	FBXO11		UHRF1BP1
	TLK2		BACH2
	ZC3H11A		ZPBP
	ACHE		STAG3L4
	RIMS1		NCF1
	PLCD4		BLK
	CTCF		LINC00208
	NUAK1		C8orf12
	S100G		RP11-89M16.1
	NR3C2		MFHAS1
	PRB4		ERI1
	PTMS		NR4A3
	DPP3		IFNA21
			IFNA7
			IFNB1
			IFNA2
			IFNA5
