# Supplementary material for: CellGO: a novel deep learning-based framework and webserver for cell-type-specific gene function interpretation
Source: Brief Bioinform. 2023 Nov 22;25(1):bbad417. doi: 10.1093/bib/bbad417 (PMC10790717; doi:10.1093/bib/bbad417)
Supplement: Supplementary_Table_10_bbad417 [file supplementary_table_10_bbad417.xlsx]

## Sheet: Table 10 content
Supplementary Table 10 contents
Index	content
1	The CellGO analysis summary of AD risk genes through dataset 4
2	CellGO outputs of pathway community partition based on AD risk genes through dataset 4
3	CellGO basic outputs of AD risk genes through dataset 4
4	The CellGO analysis summary of ASD risk genes through dataset 69
5	CellGO outputs of pathway community partition based on ASD risk genes through dataset 69
6	CellGO basic outputs of ASD risk genes through dataset 69
7	The CellGO analysis summary of PD risk genes through dataset 3
8	CellGO outputs of pathway community partition based on PD risk genes through dataset 3
9	CellGO basic outputs of PD risk genes through dataset 3
10	The CellGO analysis summary of ASD risk genes through dataset 70
11	CellGO outputs of pathway community partition based on ASD risk genes through dataset 70
12	CellGO basic outputs of ASD risk genes through dataset 70
13	The CellGO analysis summary of SLE risk genes through dataset 72
14	CellGO outputs of pathway community partition based on SLE risk genes through dataset 72
15	CellGO basic outputs of SLE risk genes through dataset 72

## Sheet: Table 10.1
Supplementary Table 10.1 The CellGO analysis summary of AD risk genes through dataset 4. The table contains the CellGO analysis summary. Community: The top eight prioritized pathway communities of Oligo- and microglia-specific pathway networks. Topic: We manually summarize the topic of a community to maximally cover the semantics of pathways within the community. Example pathway: The pathways inc…
Cell type	Community	Topic	Example pathway		Most active gene
Oligo	13	regulation of metal ion transport	GO:0010959	regulation of metal ion transport	APP
Oligo	11	regulation of gliogenesis	GO:0014013	regulation of gliogenesis	BIN1
Oligo	4	protein localization and vesicle-mediated transport	GO:0008104	protein localization	ANK3
Oligo	4	protein localization and vesicle-mediated transport	GO:0016192	vesicle-mediated transport	BIN1
Oligo	3	regulation of carbohydrate,ATP and protein metabolic process	GO:0006109	regulation of carbohydrate metabolic process	APP
Oligo	3	regulation of carbohydrate,ATP and protein metabolic process	GO:1903578	regulation of ATP metabolic process	APP
Oligo	3	regulation of carbohydrate,ATP and protein metabolic process	GO:0042176	regulation of protein catabolic process	APP
Oligo	5	regulation of protein transport and localization	GO:0051223	regulation of protein transport	ANK3
Oligo	5	regulation of protein transport and localization	GO:0032880	regulation of protein localization	ANK3
Oligo	10	regulation of membrane potential and muscle system process	GO:0042391	regulation of membrane potential	ANK3
Oligo	10	regulation of membrane potential and muscle system process	GO:0090257	regulation of muscle system process	BIN1
Oligo	6	response to metal ion and organic substance	GO:0010038	response to metal ion	ANK3
Oligo	6	response to metal ion and organic substance	GO:0010033	response to organic substance	APP
Oligo	8	regulation of miRNA transcription	GO:1902893	regulation of miRNA transcription	APP
Microglia	11	regulation of signal transduction	GO:0009966	regulation of signal transduction	SORL1
Microglia	2	regulation of proteolysis	GO:0030162	regulation of proteolysis	SORL1
Microglia	13	regulation of protein transport and localization	GO:0051223	regulation of protein transport	SORL1
Microglia	13	regulation of protein transport and localization	GO:0032880	regulation of protein localization	SORL1
Microglia	0	lipid and phosphorus metabolic process	GO:0006629	lipid metabolic process	INPP5D
Microglia	0	lipid and phosphorus metabolic process	GO:0006793	phosphorus metabolic process	INPP5D
Microglia	1	regulation of actin filament-based process	GO:0032970	regulation of actin filament-based process	BIN1
Microglia	4	regulation of amyloid-beta formation and protein and lipid metabolic process	GO:1902003	regulation of amyloid-beta formation	SORL1
Microglia	4	regulation of amyloid-beta formation and protein and lipid metabolic process	GO:0051246	regulation of protein metabolic process	SORL1
Microglia	4	regulation of amyloid-beta formation and protein and lipid metabolic process	GO:0019216	regulation of lipid metabolic process	SORL1
Microglia	16	regulation of myeloid cell differentiation	GO:0045637	regulation of myeloid cell differentiation	INPP5D
Microglia	7	regulation of actin filament polymerization	GO:0030833	regulation of actin filament polymerization	BIN1

## Sheet: Table 10.2
Supplementary Table 10.2 CellGO outputs of pathway community partition based on AD risk genes through dataset 4. The table contains the CellGO outputs of pathway community partition of Oligo- and microglia-specific pathway networks, including details about each community and pictures of these pathway networks. Cluster: The number of a community. Mean(-Log10Pvalue_CellGO): Community-level signific…
According to the algorithm described in Methods, communities with less than 10 pathways will be filtered out									According to the algorithm described in Methods, communities with less than 15 pathways will be filtered out
Oligo	Oligo	Oligo		Oligo	Oligo	Oligo	Oligo		Microglia	Microglia	Microglia		Microglia	Microglia	Microglia	Microglia
Cluster	Mean(-Log10Pvalue_CellGO)	PathwayNum		Cluster	GO_ID	GO_Name	(-Log10Pvalue_CellGO)		Cluster	Mean(-Log10Pvalue_CellGO)	PathwayNum		Cluster	GO_ID	GO_Name	(-Log10Pvalue_CellGO)
12	2.89103	7		0	GO:0035637	multicellular organismal signaling	2.58503		11	2.57201	15		0	GO:0001881	receptor recycling	2.67778
28	2.56619	5		0	GO:0023052	signaling	2.30103		2	2.54544	15		0	GO:0043112	receptor metabolic process	2.67778
25	2.53968	2		0	GO:0007018	microtubule-based movement	2.12494		17	2.52719	3		0	GO:0008654	phospholipid biosynthetic process	2.50864
27	2.51706	9		0	GO:0010970	transport along microtubule	2.12494		5	2.37827	6		0	GO:0090407	organophosphate biosynthetic process	2.50864
13	2.48854	38		0	GO:0008088	axo-dendritic transport	2.12494		13	2.36913	25		0	GO:0045017	glycerolipid biosynthetic process	2.50864
11	2.36826	16		0	GO:0007017	microtubule-based process	2.12494		15	2.30103	1		0	GO:0046474	glycerophospholipid biosynthetic process	2.50864
23	2.35208	3		0	GO:0016049	cell growth	2.09691		3	2.29635	11		0	GO:0006661	phosphatidylinositol biosynthetic process	2.50864
21	2.33304	4		0	GO:0060560	developmental growth involved in morphogenesis	2.09691		0	2.28769	43		0	GO:0046486	glycerolipid metabolic process	2.49485
4	2.32376	26		0	GO:0048668	collateral sprouting	2.09691		12	2.26271	6		0	GO:0006650	glycerophospholipid metabolic process	2.49485
3	2.32043	20		0	GO:0048588	developmental cell growth	2.09691		19	2.25964	1		0	GO:0046856	phosphatidylinositol dephosphorylation	2.49485
5	2.2943	32		0	GO:0040011	locomotion	2.06048		20	2.25181	2		0	GO:0046839	phospholipid dephosphorylation	2.49485
29	2.29243	2		0	GO:0042330	taxis	2.06048		1	2.24778	38		0	GO:0030258	lipid modification	2.49485
22	2.24827	8		0	GO:0050918	positive chemotaxis	2.06048		6	2.24468	14		0	GO:0016311	dephosphorylation	2.49485
10	2.23444	35		0	GO:0006935	chemotaxis	2.06048		4	2.19266	35		0	GO:0046488	phosphatidylinositol metabolic process	2.49485
31	2.21917	3		0	GO:0048589	developmental growth	1.82102		16	2.18018	30		0	GO:0006644	phospholipid metabolic process	2.45593
6	2.20023	32		0	GO:0032501	multicellular organismal process	1.66959		8	2.17613	3		0	GO:0019637	organophosphate metabolic process	2.4437
8	2.1917	11		0	GO:0009987	cellular process	1.20971		18	2.14703	4		0	GO:0030574	collagen catabolic process	2.4437
1	2.17391	10		0	GO:0008150	biological_process	1.18046		7	2.0639	25		0	GO:0032963	collagen metabolic process	2.4437
9	2.17044	13		1	GO:0043631	RNA polyadenylation	2.284		9	2.00087	8		0	GO:0042403	thyroid hormone metabolic process	2.36653
35	2.16395	2		1	GO:0006378	mRNA polyadenylation	2.284		14	1.98314	13		0	GO:0018958	phenol-containing compound metabolic process	2.36653
2	2.1549	3		1	GO:0031124	mRNA 3'-end processing	2.284		10	1.89544	4		0	GO:0006575	cellular modified amino acid metabolic process	2.36653
16	2.12034	4		1	GO:0006397	mRNA processing	2.284						0	GO:0006590	thyroid hormone generation	2.36653
33	2.10241	2		1	GO:0016071	mRNA metabolic process	2.284						0	GO:0008610	lipid biosynthetic process	2.33724
18	2.10214	14		1	GO:0031123	RNA 3'-end processing	2.284		AD-Microglia pathway network				0	GO:0044255	cellular lipid metabolic process	2.29243
34	2.09151	1		1	GO:0090304	nucleic acid metabolic process	2.00877						0	GO:0044249	cellular biosynthetic process	2.23657
26	2.08092	2		1	GO:0006139	nucleobase-containing compound metabolic process	2.00877						0	GO:0006796	phosphate-containing compound metabolic process	2.22185
32	2.07572	1		1	GO:0016070	RNA metabolic process	2.00877						0	GO:0009058	biosynthetic process	2.18709
24	2.0431	3		1	GO:0006396	RNA processing	2.00877						0	GO:1901576	organic substance biosynthetic process	2.18709
20	2.01773	1		2	GO:0090322	regulation of superoxide metabolic process	2.1549						0	GO:0046165	alcohol biosynthetic process	2.11351
0	1.99423	18		2	GO:0032930	positive regulation of superoxide anion generation	2.1549						0	GO:0046173	polyol biosynthetic process	2.11351
7	1.9513	5		2	GO:0032928	regulation of superoxide anion generation	2.1549						0	GO:0032958	inositol phosphate biosynthetic process	2.11351
15	1.87816	13		3	GO:0051044	positive regulation of membrane protein ectodomain proteolysis	2.95861						0	GO:0044283	small molecule biosynthetic process	2.11351
17	1.84304	10		3	GO:0051043	regulation of membrane protein ectodomain proteolysis	2.95861						0	GO:1901617	organic hydroxy compound biosynthetic process	2.11351
19	1.75042	7		3	GO:0045913	positive regulation of carbohydrate metabolic process	2.69897						0	GO:0044238	primary metabolic process	2.10237
14	1.64784	11		3	GO:0045821	positive regulation of glycolytic process	2.69897						0	GO:0006793	phosphorus metabolic process	2.09691
30	1.16516	2		3	GO:0006110	regulation of glycolytic process	2.69897						0	GO:0044237	cellular metabolic process	2.08619
				3	GO:0043470	regulation of carbohydrate catabolic process	2.69897						0	GO:0071704	organic substance metabolic process	2.04576
				3	GO:0062013	positive regulation of small molecule metabolic process	2.42022						0	GO:0044260	cellular macromolecule metabolic process	1.98716
AD-Oligo pathway network				3	GO:1903578	regulation of ATP metabolic process	2.42022						0	GO:0043647	inositol phosphate metabolic process	1.95468
				3	GO:1900544	positive regulation of purine nucleotide metabolic process	2.42022						0	GO:0019751	polyol metabolic process	1.95468
				3	GO:1900542	regulation of purine nucleotide metabolic process	2.42022						0	GO:0008152	metabolic process	1.91009
				3	GO:0045981	positive regulation of nucleotide metabolic process	2.42022						0	GO:1901615	organic hydroxy compound metabolic process	1.81248
				3	GO:0006140	regulation of nucleotide metabolic process	2.42022						0	GO:0006629	lipid metabolic process	1.77469
				3	GO:1903580	positive regulation of ATP metabolic process	2.42022						1	GO:0045822	negative regulation of heart contraction	2.92082
				3	GO:0006109	regulation of carbohydrate metabolic process	2.26761						1	GO:0034103	regulation of tissue remodeling	2.67778
				3	GO:0062012	regulation of small molecule metabolic process	2.13668						1	GO:0045124	regulation of bone resorption	2.67778
				3	GO:0042176	regulation of protein catabolic process	2.10791						1	GO:0034104	negative regulation of tissue remodeling	2.67778
				3	GO:0045732	positive regulation of protein catabolic process	2.10791						1	GO:0046851	negative regulation of bone remodeling	2.67778
				3	GO:0031331	positive regulation of cellular catabolic process	2.05552						1	GO:0046850	regulation of bone remodeling	2.67778
				3	GO:0009894	regulation of catabolic process	1.74958						1	GO:0045779	negative regulation of bone resorption	2.67778
				3	GO:0009893	positive regulation of metabolic process	0.328827						1	GO:0008016	regulation of heart contraction	2.55284
				4	GO:0140238	presynaptic endocytosis	3.04576						1	GO:0051241	negative regulation of multicellular organismal process	2.52288
				4	GO:0048488	synaptic vesicle endocytosis	3.04576						1	GO:0006937	regulation of muscle contraction	2.36653
				4	GO:0099003	vesicle-mediated transport in synapse	2.82391						1	GO:0045988	negative regulation of striated muscle contraction	2.36653
				4	GO:0072659	protein localization to plasma membrane	2.52288						1	GO:0055117	regulation of cardiac muscle contraction	2.36653
				4	GO:0043001	Golgi to plasma membrane protein transport	2.52288						1	GO:0090257	regulation of muscle system process	2.36653
				4	GO:0090150	establishment of protein localization to membrane	2.52288						1	GO:0098901	regulation of cardiac muscle cell action potential	2.36653
				4	GO:1990778	protein localization to cell periphery	2.52288						1	GO:0045932	negative regulation of muscle contraction	2.36653
				4	GO:0061951	establishment of protein localization to plasma membrane	2.52288						1	GO:1903115	regulation of actin filament-based movement	2.36653
				4	GO:0006893	Golgi to plasma membrane transport	2.52288						1	GO:0098911	regulation of ventricular cardiac muscle cell action potential	2.36653
				4	GO:0098876	vesicle-mediated transport to the plasma membrane	2.52288						1	GO:0086004	regulation of cardiac muscle cell contraction	2.36653
				4	GO:0006897	endocytosis	2.46852						1	GO:0006942	regulation of striated muscle contraction	2.36653
				4	GO:0006892	post-Golgi vesicle-mediated transport	2.4437						1	GO:0061337	cardiac conduction	2.31876
				4	GO:0006895	Golgi to endosome transport	2.31876						1	GO:0002027	regulation of heart rate	2.31876
				4	GO:0048193	Golgi vesicle transport	2.3098						1	GO:0035637	multicellular organismal signaling	2.31876
				4	GO:0072657	protein localization to membrane	2.25181						1	GO:0086091	regulation of heart rate by cardiac conduction	2.31876
				4	GO:0051668	localization within membrane	2.25181						1	GO:1903523	negative regulation of blood circulation	2.22915
				4	GO:0016192	vesicle-mediated transport	2.20761						1	GO:0032535	regulation of cellular component size	2.17393
				4	GO:0006896	Golgi to vacuole transport	2.14874						1	GO:0030832	regulation of actin filament length	2.17393
				4	GO:0090160	Golgi to lysosome transport	2.14874						1	GO:0065007	biological regulation	2.08092
				4	GO:0099111	microtubule-based transport	2.12494						1	GO:0090066	regulation of anatomical structure size	2.07058
				4	GO:0051641	cellular localization	2.09151						1	GO:0050789	regulation of biological process	2.05061
				4	GO:0008333	endosome to lysosome transport	2.07058						1	GO:0008150	biological_process	2.03152
				4	GO:0008104	protein localization	1.85387						1	GO:0051239	regulation of multicellular organismal process	2.02228
				4	GO:0006810	transport	1.85387						1	GO:0023052	signaling	2.02228
				4	GO:0016482	cytosolic transport	1.77211						1	GO:0032956	regulation of actin cytoskeleton organization	1.86012
				4	GO:0007041	lysosomal transport	1.52578						1	GO:0032970	regulation of actin filament-based process	1.85078
				5	GO:0090313	regulation of protein targeting to membrane	3.04576						1	GO:0065008	regulation of biological quality	1.71444
				5	GO:1903533	regulation of protein targeting	3.04576						1	GO:1903522	regulation of blood circulation	1.62893
				5	GO:0090314	positive regulation of protein targeting to membrane	3.04576						1	GO:0098900	regulation of action potential	1.39794
				5	GO:1905477	positive regulation of protein localization to membrane	2.82391						1	GO:0044057	regulation of system process	1.10458
				5	GO:0090316	positive regulation of intracellular protein transport	2.72125						2	GO:1905049	negative regulation of metallopeptidase activity	3.04576
				5	GO:0032388	positive regulation of intracellular transport	2.72125						2	GO:1905048	regulation of metallopeptidase activity	3
				5	GO:0033157	regulation of intracellular protein transport	2.72125						2	GO:1904683	regulation of metalloendopeptidase activity	2.92082
				5	GO:0032386	regulation of intracellular transport	2.72125						2	GO:0045861	negative regulation of proteolysis	2.88606
				5	GO:0003254	regulation of membrane depolarization	2.69897						2	GO:0010466	negative regulation of peptidase activity	2.88606
				5	GO:1904181	positive regulation of membrane depolarization	2.69897						2	GO:0051346	negative regulation of hydrolase activity	2.76955
				5	GO:1905475	regulation of protein localization to membrane	2.63827						2	GO:1905245	regulation of aspartic-type peptidase activity	2.74473
				5	GO:1904951	positive regulation of establishment of protein localization	2.5376						2	GO:0052547	regulation of peptidase activity	2.74473
				5	GO:0051222	positive regulation of protein transport	2.5376						2	GO:1902959	regulation of aspartic-type endopeptidase activity involved in amyloid precursor protein catabolic process	2.74473
				5	GO:0070201	regulation of establishment of protein localization	2.48149						2	GO:0051336	regulation of hydrolase activity	2.63827
				5	GO:0051223	regulation of protein transport	2.48149						2	GO:0043086	negative regulation of catalytic activity	2.5376
				5	GO:1903829	positive regulation of protein localization	2.37675						2	GO:0052548	regulation of endopeptidase activity	2.5376
				5	GO:0051050	positive regulation of transport	2.34679						2	GO:0030162	regulation of proteolysis	2.49485
				5	GO:0045807	positive regulation of endocytosis	2.29243						2	GO:0050790	regulation of catalytic activity	2.22915
				5	GO:0030100	regulation of endocytosis	2.27572						2	GO:1902961	positive regulation of aspartic-type endopeptidase activity involved in amyloid precursor protein catabolic process	0.00174066
				5	GO:0060341	regulation of cellular localization	2.22915						3	GO:0061760	antifungal innate immune response	2.92082
				5	GO:0032880	regulation of protein localization	2.20761						3	GO:0045087	innate immune response	2.63827
				5	GO:0051049	regulation of transport	2.17393						3	GO:0050832	defense response to fungus	2.63827
				5	GO:0032879	regulation of localization	2.08092						3	GO:0044403	biological process involved in symbiotic interaction	2.33724
				5	GO:0060627	regulation of vesicle-mediated transport	2.01323						3	GO:0044000	movement in host	2.33724
				5	GO:1903828	negative regulation of protein localization	1.82102						3	GO:0044409	entry into host	2.33724
				5	GO:0048523	negative regulation of cellular process	1.75449						3	GO:0051701	biological process involved in interaction with host	2.33724
				5	GO:0043270	positive regulation of ion transport	1.72354						3	GO:0046718	viral entry into host cell	2.33724
				5	GO:0048518	positive regulation of biological process	1.56864						3	GO:0009620	response to fungus	2.3098
				5	GO:0048522	positive regulation of cellular process	1.53462						3	GO:0044419	biological process involved in interspecies interaction between organisms	2
				5	GO:0050794	regulation of cellular process	1.49349						3	GO:0051707	response to other organism	1.06651
				5	GO:0051128	regulation of cellular component organization	1.42022						4	GO:0090209	negative regulation of triglyceride metabolic process	2.95861
				5	GO:0031323	regulation of cellular metabolic process	1.18442						4	GO:0045833	negative regulation of lipid metabolic process	2.88606
				6	GO:0032026	response to magnesium ion	3.04576						4	GO:0050995	negative regulation of lipid catabolic process	2.79588
				6	GO:0071286	cellular response to magnesium ion	3.04576						4	GO:0090207	regulation of triglyceride metabolic process	2.67778
				6	GO:0071248	cellular response to metal ion	3						4	GO:0050994	regulation of lipid catabolic process	2.65758
				6	GO:0071241	cellular response to inorganic substance	3						4	GO:1902430	negative regulation of amyloid-beta formation	2.60206
				6	GO:0010035	response to inorganic substance	2.92082						4	GO:0010605	negative regulation of macromolecule metabolic process	2.60206
				6	GO:0010038	response to metal ion	2.92082						4	GO:0034249	negative regulation of cellular amide metabolic process	2.60206
				6	GO:0010288	response to lead ion	2.76955						4	GO:1902992	negative regulation of amyloid precursor protein catabolic process	2.60206
				6	GO:1990089	response to nerve growth factor	2.60206						4	GO:0051248	negative regulation of protein metabolic process	2.50864
				6	GO:0070848	response to growth factor	2.60206						4	GO:0010896	regulation of triglyceride catabolic process	2.50864
				6	GO:1990090	cellular response to nerve growth factor stimulus	2.60206						4	GO:0009892	negative regulation of metabolic process	2.50864
				6	GO:0071363	cellular response to growth factor stimulus	2.60206						4	GO:0060255	regulation of macromolecule metabolic process	2.49485
				6	GO:0046688	response to copper ion	2.49485						4	GO:0009895	negative regulation of catabolic process	2.46852
				6	GO:0071280	cellular response to copper ion	2.49485						4	GO:1902003	regulation of amyloid-beta formation	2.45593
				6	GO:0010042	response to manganese ion	2.3098						4	GO:0031330	negative regulation of cellular catabolic process	2.4437
				6	GO:0071287	cellular response to manganese ion	2.3098						4	GO:0019222	regulation of metabolic process	2.40894
				6	GO:0070887	cellular response to chemical stimulus	2.3098						4	GO:0051172	negative regulation of nitrogen compound metabolic process	2.33724
				6	GO:0071320	cellular response to cAMP	2.20761						4	GO:0019216	regulation of lipid metabolic process	2.284
				6	GO:0071870	cellular response to catecholamine stimulus	2.20066						4	GO:0051246	regulation of protein metabolic process	2.24413
				6	GO:0071869	response to catecholamine	2.20066						4	GO:0032056	positive regulation of translation in response to stress	2.23657
				6	GO:0071868	cellular response to monoamine stimulus	2.20066						4	GO:0051171	regulation of nitrogen compound metabolic process	2.18709
				6	GO:0071867	response to monoamine	2.20066						4	GO:0080090	regulation of primary metabolic process	2.16115
				6	GO:0046683	response to organophosphorus	2.03621						4	GO:0043555	regulation of translation in response to stress	2.14874
				6	GO:0051591	response to cAMP	2.03621						4	GO:0034248	regulation of cellular amide metabolic process	2.12494
				6	GO:0042221	response to chemical	1.98297						4	GO:0010629	negative regulation of gene expression	2.10237
				6	GO:0071417	cellular response to organonitrogen compound	1.93181						4	GO:0010468	regulation of gene expression	2.06048
				6	GO:0010243	response to organonitrogen compound	1.77989						4	GO:0036490	regulation of translation in response to endoplasmic reticulum stress	2.01773
				6	GO:0034097	response to cytokine	1.70115						4	GO:1902991	regulation of amyloid precursor protein catabolic process	2.00436
				6	GO:1901700	response to oxygen-containing compound	1.63827						4	GO:0031324	negative regulation of cellular metabolic process	1.97062
				6	GO:1901701	cellular response to oxygen-containing compound	1.5784						4	GO:0045727	positive regulation of translation	1.83565
				6	GO:0071310	cellular response to organic substance	1.18842						4	GO:0031323	regulation of cellular metabolic process	1.69037
				6	GO:0010033	response to organic substance	0.35164						4	GO:0009894	regulation of catabolic process	0.863279
				6	GO:0071277	cellular response to calcium ion	0.142065						4	GO:0031329	regulation of cellular catabolic process	0.258848
				7	GO:0015015	heparan sulfate proteoglycan biosynthetic process, enzymatic modification	2.1549						4	GO:0006417	regulation of translation	0.033389
				7	GO:0006029	proteoglycan metabolic process	2.1549						5	GO:0097067	cellular response to thyroid hormone stimulus	2.72125
				7	GO:0030201	heparan sulfate proteoglycan metabolic process	2.1549						5	GO:0032870	cellular response to hormone stimulus	2.5376
				7	GO:0009100	glycoprotein metabolic process	1.87615						5	GO:0097066	response to thyroid hormone	2.5376
				7	GO:0019538	protein metabolic process	1.41567						5	GO:0009725	response to hormone	2.18709
				8	GO:1902894	negative regulation of miRNA transcription	2.49485						5	GO:0071495	cellular response to endogenous stimulus	2.16115
				8	GO:2000629	negative regulation of miRNA metabolic process	2.49485						5	GO:0009719	response to endogenous stimulus	2.12494
				8	GO:1902893	regulation of miRNA transcription	2.22915						6	GO:0071901	negative regulation of protein serine/threonine kinase activity	2.65758
				8	GO:2000628	regulation of miRNA metabolic process	2.22915						6	GO:0043407	negative regulation of MAP kinase activity	2.65758
				8	GO:1902679	negative regulation of RNA biosynthetic process	2.20761						6	GO:0031400	negative regulation of protein modification process	2.39794
				8	GO:1903507	negative regulation of nucleic acid-templated transcription	2.20761						6	GO:0051348	negative regulation of transferase activity	2.33724
				8	GO:0051253	negative regulation of RNA metabolic process	2.20761						6	GO:0033673	negative regulation of kinase activity	2.33724
				8	GO:0045892	negative regulation of DNA-templated transcription	2.20761						6	GO:0006469	negative regulation of protein kinase activity	2.33724
				8	GO:0045934	negative regulation of nucleobase-containing compound metabolic process	2.20761						6	GO:0001933	negative regulation of protein phosphorylation	2.3279
				8	GO:0031327	negative regulation of cellular biosynthetic process	2.04096						6	GO:0042326	negative regulation of phosphorylation	2.3279
				8	GO:0006355	regulation of DNA-templated transcription	1.5817						6	GO:0045936	negative regulation of phosphate metabolic process	2.3279
				9	GO:0010389	regulation of G2/M transition of mitotic cell cycle	2.52288						6	GO:0010563	negative regulation of phosphorus metabolic process	2.3279
				9	GO:1902751	positive regulation of cell cycle G2/M phase transition	2.52288						6	GO:0043405	regulation of MAP kinase activity	2.04096
				9	GO:0010971	positive regulation of G2/M transition of mitotic cell cycle	2.52288						6	GO:0043409	negative regulation of MAPK cascade	2.04096
				9	GO:1902749	regulation of cell cycle G2/M phase transition	2.52288						6	GO:0071900	regulation of protein serine/threonine kinase activity	1.80967
				9	GO:0010564	regulation of cell cycle process	2.30103						6	GO:0045859	regulation of protein kinase activity	1.49757
				9	GO:0051726	regulation of cell cycle	2.22185						7	GO:0043254	regulation of protein-containing complex assembly	2.55284
				9	GO:0007346	regulation of mitotic cell cycle	2.04096						7	GO:0031333	negative regulation of protein-containing complex assembly	2.39794
				9	GO:1901990	regulation of mitotic cell cycle phase transition	2.04096						7	GO:1900227	positive regulation of NLRP3 inflammasome complex assembly	2.3098
				9	GO:1901992	positive regulation of mitotic cell cycle phase transition	2.04096						7	GO:0008064	regulation of actin polymerization or depolymerization	2.17393
				9	GO:0045931	positive regulation of mitotic cell cycle	2.04096						7	GO:0032271	regulation of protein polymerization	2.17393
				9	GO:1901987	regulation of cell cycle phase transition	1.85699						7	GO:0030833	regulation of actin filament polymerization	2.17393
				9	GO:1901989	positive regulation of cell cycle phase transition	1.85699						7	GO:0032272	negative regulation of protein polymerization	2.16749
				9	GO:0045787	positive regulation of cell cycle	1.72354						7	GO:1901879	regulation of protein depolymerization	2.16749
				10	GO:0045759	negative regulation of action potential	2.85387						7	GO:0051494	negative regulation of cytoskeleton organization	2.16749
				10	GO:0098962	regulation of postsynaptic neurotransmitter receptor activity	2.79588						7	GO:0030835	negative regulation of actin filament depolymerization	2.16749
				10	GO:0042391	regulation of membrane potential	2.69897						7	GO:0051693	actin filament capping	2.16749
				10	GO:0061337	cardiac conduction	2.58503						7	GO:0030834	regulation of actin filament depolymerization	2.16749
				10	GO:0002027	regulation of heart rate	2.58503						7	GO:0051016	barbed-end actin filament capping	2.16749
				10	GO:0086091	regulation of heart rate by cardiac conduction	2.58503						7	GO:0043242	negative regulation of protein-containing complex disassembly	2.16749
				10	GO:0098900	regulation of action potential	2.52288						7	GO:0043244	regulation of protein-containing complex disassembly	2.16749
				10	GO:0019228	neuronal action potential	2.49485						7	GO:0030837	negative regulation of actin filament polymerization	2.16749
				10	GO:0045838	positive regulation of membrane potential	2.49485						7	GO:1901880	negative regulation of protein depolymerization	2.16749
				10	GO:0001508	action potential	2.49485						7	GO:0031334	positive regulation of protein-containing complex assembly	2.07058
				10	GO:0045988	negative regulation of striated muscle contraction	2.42022						7	GO:0030838	positive regulation of actin filament polymerization	2.07058
				10	GO:0045932	negative regulation of muscle contraction	2.42022						7	GO:0032273	positive regulation of protein polymerization	2.07058
				10	GO:0044057	regulation of system process	2.37675						7	GO:1900225	regulation of NLRP3 inflammasome complex assembly	2.01323
				10	GO:0099601	regulation of neurotransmitter receptor activity	2.36653						7	GO:1902904	negative regulation of supramolecular fiber organization	1.67572
				10	GO:0031644	regulation of nervous system process	2.33724						7	GO:0051128	regulation of cellular component organization	1.66555
				10	GO:0006937	regulation of muscle contraction	2.3098						7	GO:0051129	negative regulation of cellular component organization	1.38091
				10	GO:0090257	regulation of muscle system process	2.3098						7	GO:0051130	positive regulation of cellular component organization	1.02549
				10	GO:0006942	regulation of striated muscle contraction	2.3098						8	GO:0007034	vacuolar transport	2.18046
				10	GO:0008016	regulation of heart contraction	2.30103						8	GO:0007041	lysosomal transport	2.18046
				10	GO:1903522	regulation of blood circulation	2.25181						8	GO:0008333	endosome to lysosome transport	2.16749
				10	GO:1903523	negative regulation of blood circulation	2.22915						9	GO:0051928	positive regulation of calcium ion transport	2.11919
				10	GO:2000310	regulation of NMDA receptor activity	2.20066						9	GO:1904427	positive regulation of calcium ion transmembrane transport	2.11919
				10	GO:0055117	regulation of cardiac muscle contraction	2.16115						9	GO:0032237	activation of store-operated calcium channel activity	2.11919
				10	GO:0098901	regulation of cardiac muscle cell action potential	2.16115						9	GO:1901339	regulation of store-operated calcium channel activity	2.11919
				10	GO:1903115	regulation of actin filament-based movement	2.16115						9	GO:1901019	regulation of calcium ion transmembrane transporter activity	2.11919
				10	GO:0098911	regulation of ventricular cardiac muscle cell action potential	2.16115						9	GO:1901021	positive regulation of calcium ion transmembrane transporter activity	2.11919
				10	GO:0086004	regulation of cardiac muscle cell contraction	2.16115						9	GO:1901341	positive regulation of store-operated calcium channel activity	2.11919
				10	GO:0045822	negative regulation of heart contraction	2.13668						9	GO:1903169	regulation of calcium ion transmembrane transport	1.17263
				10	GO:0098815	modulation of excitatory postsynaptic potential	2.10791						10	GO:1990806	ligand-gated ion channel signaling pathway	2.10791
				10	GO:0065008	regulation of biological quality	1.85387						10	GO:0035235	ionotropic glutamate receptor signaling pathway	2.10791
				10	GO:0048519	negative regulation of biological process	1.74958						10	GO:0007215	glutamate receptor signaling pathway	2.10791
				10	GO:0050804	modulation of chemical synaptic transmission	1.62342						10	GO:0007166	cell surface receptor signaling pathway	1.25806
				10	GO:0051241	negative regulation of multicellular organismal process	1.59346						11	GO:0030514	negative regulation of BMP signaling pathway	3.22185
				10	GO:0050789	regulation of biological process	1.4034						11	GO:0090288	negative regulation of cellular response to growth factor stimulus	3.22185
				10	GO:0051239	regulation of multicellular organismal process	0.987163						11	GO:0030510	regulation of BMP signaling pathway	3.22185
				11	GO:0048711	positive regulation of astrocyte differentiation	2.95861						11	GO:0090092	regulation of transmembrane receptor protein serine/threonine kinase signaling pathway	3.04576
				11	GO:0045664	regulation of neuron differentiation	2.76955						11	GO:0090287	regulation of cellular response to growth factor stimulus	3.04576
				11	GO:0045687	positive regulation of glial cell differentiation	2.69897						11	GO:0090101	negative regulation of transmembrane receptor protein serine/threonine kinase signaling pathway	2.95861
				11	GO:0048710	regulation of astrocyte differentiation	2.69897						11	GO:0046626	regulation of insulin receptor signaling pathway	2.67778
				11	GO:0014015	positive regulation of gliogenesis	2.69897						11	GO:1900078	positive regulation of cellular response to insulin stimulus	2.67778
				11	GO:0014013	regulation of gliogenesis	2.52288						11	GO:0046628	positive regulation of insulin receptor signaling pathway	2.67778
				11	GO:0045685	regulation of glial cell differentiation	2.52288						11	GO:0009968	negative regulation of signal transduction	2.4437
				11	GO:0050769	positive regulation of neurogenesis	2.30103						11	GO:0048585	negative regulation of response to stimulus	2.23657
				11	GO:0051962	positive regulation of nervous system development	2.30103						11	GO:0050794	regulation of cellular process	1.93181
				11	GO:0045666	positive regulation of neuron differentiation	2.16115						11	GO:0009966	regulation of signal transduction	1.83268
				11	GO:0010720	positive regulation of cell development	2.14874						11	GO:0048519	negative regulation of biological process	1.78781
				11	GO:0051960	regulation of nervous system development	2.09691						11	GO:0048523	negative regulation of cellular process	1.5986
				11	GO:0050767	regulation of neurogenesis	2.09691						12	GO:0045579	positive regulation of B cell differentiation	2.48149
				11	GO:0045665	negative regulation of neuron differentiation	2.09151						12	GO:0050871	positive regulation of B cell activation	2.48149
				11	GO:0045597	positive regulation of cell differentiation	2.00877						12	GO:0030888	regulation of B cell proliferation	2.20066
				11	GO:0045595	regulation of cell differentiation	1.81531						12	GO:0030889	negative regulation of B cell proliferation	2.20066
				12	GO:1903209	positive regulation of oxidative stress-induced cell death	3.1549						12	GO:0045577	regulation of B cell differentiation	2.18046
				12	GO:1903223	positive regulation of oxidative stress-induced neuron death	3.1549						12	GO:0050864	regulation of B cell activation	2.03152
				12	GO:1900407	regulation of cellular response to oxidative stress	2.92082						13	GO:0070863	positive regulation of protein exit from endoplasmic reticulum	3.52288
				12	GO:1903201	regulation of oxidative stress-induced cell death	2.92082						13	GO:0070861	regulation of protein exit from endoplasmic reticulum	3.52288
				12	GO:1903203	regulation of oxidative stress-induced neuron death	2.92082						13	GO:2001135	regulation of endocytic recycling	3.04576
				12	GO:1902882	regulation of response to oxidative stress	2.92082						13	GO:2001137	positive regulation of endocytic recycling	3.04576
				12	GO:1901216	positive regulation of neuron death	2.24413						13	GO:1903649	regulation of cytoplasmic transport	2.88606
				13	GO:0051051	negative regulation of transport	2.85387						13	GO:1903651	positive regulation of cytoplasmic transport	2.88606
				13	GO:1904063	negative regulation of cation transmembrane transport	2.82391						13	GO:1905666	regulation of protein localization to endosome	2.85387
				13	GO:0034766	negative regulation of ion transmembrane transport	2.82391						13	GO:1902965	regulation of protein localization to early endosome	2.85387
				13	GO:0048261	negative regulation of receptor-mediated endocytosis	2.79588						13	GO:1905668	positive regulation of protein localization to endosome	2.85387
				13	GO:1905598	negative regulation of low-density lipoprotein receptor activity	2.79588						13	GO:1902966	positive regulation of protein localization to early endosome	2.85387
				13	GO:1901380	negative regulation of potassium ion transmembrane transport	2.76955						13	GO:0090316	positive regulation of intracellular protein transport	2.82391
				13	GO:1903817	negative regulation of voltage-gated potassium channel activity	2.72125						13	GO:0033157	regulation of intracellular protein transport	2.82391
				13	GO:0032413	negative regulation of ion transmembrane transporter activity	2.72125						13	GO:1904951	positive regulation of establishment of protein localization	2.20761
				13	GO:2001258	negative regulation of cation channel activity	2.72125						13	GO:0051222	positive regulation of protein transport	2.20761
				13	GO:0034765	regulation of ion transmembrane transport	2.72125						13	GO:0070201	regulation of establishment of protein localization	2.13668
				13	GO:1902260	negative regulation of delayed rectifier potassium channel activity	2.72125						13	GO:0051223	regulation of protein transport	2.13668
				13	GO:1902259	regulation of delayed rectifier potassium channel activity	2.72125						13	GO:0044089	positive regulation of cellular component biogenesis	2.08092
				13	GO:1904062	regulation of cation transmembrane transport	2.72125						13	GO:0032388	positive regulation of intracellular transport	2.0655
				13	GO:0032410	negative regulation of transporter activity	2.72125						13	GO:0032386	regulation of intracellular transport	1.82681
				13	GO:1901017	negative regulation of potassium ion transmembrane transporter activity	2.72125						13	GO:0048522	positive regulation of cellular process	1.71444
				13	GO:1903169	regulation of calcium ion transmembrane transport	2.63827						13	GO:0051050	positive regulation of transport	1.50446
				13	GO:0034762	regulation of transmembrane transport	2.63827						13	GO:1903829	positive regulation of protein localization	1.41341
				13	GO:0034763	negative regulation of transmembrane transport	2.63827						13	GO:0060627	regulation of vesicle-mediated transport	1.4045
				13	GO:1901379	regulation of potassium ion transmembrane transport	2.60206						13	GO:0032880	regulation of protein localization	1.39903
				13	GO:0043267	negative regulation of potassium ion transport	2.60206						13	GO:0051049	regulation of transport	1.15802
				13	GO:0010959	regulation of metal ion transport	2.58503						14	GO:0032715	negative regulation of interleukin-6 production	2.50864
				13	GO:1903170	negative regulation of calcium ion transmembrane transport	2.58503						14	GO:0032747	positive regulation of interleukin-23 production	2.19382
				13	GO:0043269	regulation of ion transport	2.58503						14	GO:0032667	regulation of interleukin-23 production	2.19382
				13	GO:0045806	negative regulation of endocytosis	2.50864						14	GO:0097201	negative regulation of transcription from RNA polymerase II promoter in response to stress	2.10791
				13	GO:0043266	regulation of potassium ion transport	2.46852						14	GO:0000122	negative regulation of transcription by RNA polymerase II	2.10791
				13	GO:0051924	regulation of calcium ion transport	2.46852						14	GO:0043618	regulation of transcription from RNA polymerase II promoter in response to stress	2.10791
				13	GO:1901016	regulation of potassium ion transmembrane transporter activity	2.4437						14	GO:0043620	regulation of DNA-templated transcription in response to stress	2.10791
				13	GO:0043271	negative regulation of ion transport	2.40894						14	GO:0001818	negative regulation of cytokine production	2.08619
				13	GO:2001257	regulation of cation channel activity	2.40894						14	GO:0001817	regulation of cytokine production	2.0655
				13	GO:0022898	regulation of transmembrane transporter activity	2.31876						14	GO:0033554	cellular response to stress	2.03152
				13	GO:0032412	regulation of ion transmembrane transporter activity	2.31876						14	GO:0006357	regulation of transcription by RNA polymerase II	1.6216
				13	GO:0032409	regulation of transporter activity	2.31876						14	GO:0001819	positive regulation of cytokine production	1.39469
				13	GO:0051926	negative regulation of calcium ion transport	2.13668						14	GO:0006355	regulation of DNA-templated transcription	1.25337
				13	GO:0044092	negative regulation of molecular function	2.13077						15	GO:0006898	receptor-mediated endocytosis	2.30103
				13	GO:2001259	positive regulation of cation channel activity	2.04096						16	GO:0045656	negative regulation of monocyte differentiation	2.95861
				13	GO:1904064	positive regulation of cation transmembrane transport	1.72354						16	GO:0045671	negative regulation of osteoclast differentiation	2.88606
				13	GO:0032414	positive regulation of ion transmembrane transporter activity	1.72354						16	GO:0002762	negative regulation of myeloid leukocyte differentiation	2.79588
				13	GO:0065009	regulation of molecular function	0.917215						16	GO:0045655	regulation of monocyte differentiation	2.69897
				14	GO:0045745	positive regulation of G protein-coupled receptor signaling pathway	2.69897						16	GO:0030853	negative regulation of granulocyte differentiation	2.65758
				14	GO:0010739	positive regulation of protein kinase A signaling	2.48149						16	GO:0030852	regulation of granulocyte differentiation	2.65758
				14	GO:0010738	regulation of protein kinase A signaling	2.48149						16	GO:0045670	regulation of osteoclast differentiation	2.61979
				14	GO:0008277	regulation of G protein-coupled receptor signaling pathway	2.40894						16	GO:0045648	positive regulation of erythrocyte differentiation	2.55284
				14	GO:1901224	positive regulation of NIK/NF-kappaB signaling	2.26761						16	GO:1903707	negative regulation of hemopoiesis	2.50864
				14	GO:1901222	regulation of NIK/NF-kappaB signaling	2.13668						16	GO:1902106	negative regulation of leukocyte differentiation	2.50864
				14	GO:0010646	regulation of cell communication	1.17263						16	GO:0045638	negative regulation of myeloid cell differentiation	2.49485
				14	GO:1902533	positive regulation of intracellular signal transduction	0.931814						16	GO:0045596	negative regulation of cell differentiation	2.40894
				14	GO:1902531	regulation of intracellular signal transduction	0.692504						16	GO:0045646	regulation of erythrocyte differentiation	2.40894
				14	GO:0009967	positive regulation of signal transduction	0.481486						16	GO:0061035	regulation of cartilage development	2.39794
				14	GO:0009966	regulation of signal transduction	0.372634						16	GO:0032330	regulation of chondrocyte differentiation	2.39794
				15	GO:0007193	adenylate cyclase-inhibiting G protein-coupled receptor signaling pathway	2.3098						16	GO:0051093	negative regulation of developmental process	2.34679
				15	GO:0007188	adenylate cyclase-modulating G protein-coupled receptor signaling pathway	2.3098						16	GO:0051961	negative regulation of nervous system development	2.3098
				15	GO:0048011	neurotrophin TRK receptor signaling pathway	2.1549						16	GO:0002761	regulation of myeloid leukocyte differentiation	2.3098
				15	GO:0019932	second-messenger-mediated signaling	2.08092						16	GO:0010721	negative regulation of cell development	2.3098
				15	GO:0019722	calcium-mediated signaling	2.08092						16	GO:0050768	negative regulation of neurogenesis	2.3098
				15	GO:0038179	neurotrophin signaling pathway	2.05552						16	GO:2000026	regulation of multicellular organismal development	2.27572
				15	GO:1990806	ligand-gated ion channel signaling pathway	2.01773						16	GO:0045637	regulation of myeloid cell differentiation	2.23657
				15	GO:0035235	ionotropic glutamate receptor signaling pathway	2.01773						16	GO:0045595	regulation of cell differentiation	2.16749
				15	GO:0007215	glutamate receptor signaling pathway	2.01773						16	GO:0045639	positive regulation of myeloid cell differentiation	2.03152
				15	GO:0007186	G protein-coupled receptor signaling pathway	1.86328						16	GO:0010745	negative regulation of macrophage derived foam cell differentiation	2
				15	GO:0007166	cell surface receptor signaling pathway	1.42251						16	GO:0010743	regulation of macrophage derived foam cell differentiation	2
				15	GO:0035556	intracellular signal transduction	1.12263						16	GO:1902105	regulation of leukocyte differentiation	1.9393
				15	GO:0007165	signal transduction	0.962574						16	GO:0045672	positive regulation of osteoclast differentiation	0.0861861
				16	GO:0051262	protein tetramerization	2.35655						16	GO:0045597	positive regulation of cell differentiation	0.069051
				16	GO:0051259	protein complex oligomerization	2.284						16	GO:0002763	positive regulation of myeloid leukocyte differentiation	0.0604807
				16	GO:0070206	protein trimerization	2.20066						17	GO:0070306	lens fiber cell differentiation	2.79588
				16	GO:0065003	protein-containing complex assembly	1.64016						17	GO:0030855	epithelial cell differentiation	2.74473
				17	GO:0035066	positive regulation of histone acetylation	2.40894						17	GO:0030154	cell differentiation	2.04096
				17	GO:1901985	positive regulation of protein acetylation	2.40894						18	GO:0016064	immunoglobulin mediated immune response	2.3098
				17	GO:0031058	positive regulation of histone modification	2.40894						18	GO:0019724	B cell mediated immunity	2.3098
				17	GO:2000758	positive regulation of peptidyl-lysine acetylation	2.40894						18	GO:0002449	lymphocyte mediated immunity	2.07572
				17	GO:0031056	regulation of histone modification	2.13077						18	GO:0002460	adaptive immune response based on somatic recombination of immune receptors built from immunoglobulin superfamily domains	1.89279
				17	GO:0035065	regulation of histone acetylation	2.13077						19	GO:0014910	regulation of smooth muscle cell migration	2.25964
				17	GO:1901983	regulation of protein acetylation	2.13077						20	GO:0032091	negative regulation of protein binding	2.25181
				17	GO:2000756	regulation of peptidyl-lysine acetylation	2.13077						20	GO:0051100	negative regulation of binding	2.25181
				17	GO:0031401	positive regulation of protein modification process	0.195861
				17	GO:0031399	regulation of protein modification process	0.0757207
				18	GO:0007528	neuromuscular junction development	3.09691
				18	GO:0050808	synapse organization	2.74473
				18	GO:0034330	cell junction organization	2.52288
				18	GO:0007416	synapse assembly	2.3098
				18	GO:0008064	regulation of actin polymerization or depolymerization	2.02687
				18	GO:0032271	regulation of protein polymerization	2.02687
				18	GO:0032535	regulation of cellular component size	2.02687
				18	GO:0030832	regulation of actin filament length	2.02687
				18	GO:0030838	positive regulation of actin filament polymerization	2.02687
				18	GO:0032273	positive regulation of protein polymerization	2.02687
				18	GO:0030833	regulation of actin filament polymerization	2.02687
				18	GO:0016043	cellular component organization	1.6925
				18	GO:0061024	membrane organization	1.60906
				18	GO:0006996	organelle organization	1.266
				19	GO:0019732	antifungal humoral response	2.3098
				19	GO:0019730	antimicrobial humoral response	2.14267
				19	GO:0009617	response to bacterium	2.02228
				19	GO:0042742	defense response to bacterium	2.02228
				19	GO:0050832	defense response to fungus	2.01323
				19	GO:0098542	defense response to other organism	1.72584
				19	GO:0051707	response to other organism	0.0168249
				20	GO:0106027	neuron projection organization	2.01773
				21	GO:1905606	regulation of presynapse assembly	2.58503
				21	GO:0099174	regulation of presynapse organization	2.58503
				21	GO:0051963	regulation of synapse assembly	2.29243
				21	GO:0050807	regulation of synapse organization	1.86967
				22	GO:0032729	positive regulation of interferon-gamma production	2.82391
				22	GO:0032732	positive regulation of interleukin-1 production	2.69897
				22	GO:0032731	positive regulation of interleukin-1 beta production	2.69897
				22	GO:0032649	regulation of interferon-gamma production	2.52288
				22	GO:0032652	regulation of interleukin-1 production	2.40894
				22	GO:0032651	regulation of interleukin-1 beta production	2.40894
				22	GO:0001819	positive regulation of cytokine production	1.28988
				22	GO:0001817	regulation of cytokine production	1.13371
				23	GO:0051402	neuron apoptotic process	2.46852
				23	GO:0070997	neuron death	2.46852
				23	GO:0006915	apoptotic process	2.11919
				24	GO:0050885	neuromuscular process controlling balance	2.30103
				24	GO:0050905	neuromuscular process	2.30103
				24	GO:0050877	nervous system process	1.52724
				25	GO:0001967	suckling behavior	2.76955
				25	GO:0007631	feeding behavior	2.3098
				26	GO:0046328	regulation of JNK cascade	2.08092
				26	GO:0046330	positive regulation of JNK cascade	2.08092
				27	GO:1903047	mitotic cell cycle process	2.72125
				27	GO:0022402	cell cycle process	2.72125
				27	GO:0000086	G2/M transition of mitotic cell cycle	2.60206
				27	GO:0044772	mitotic cell cycle phase transition	2.60206
				27	GO:0044839	cell cycle G2/M phase transition	2.60206
				27	GO:0044770	cell cycle phase transition	2.60206
				27	GO:0000281	mitotic cytokinesis	2.26761
				27	GO:0000910	cytokinesis	2.26761
				27	GO:0061640	cytoskeleton-dependent cytokinesis	2.26761
				28	GO:0042551	neuron maturation	2.82391
				28	GO:0016322	neuron remodeling	2.82391
				28	GO:0048469	cell maturation	2.50864
				28	GO:0021700	developmental maturation	2.33724
				28	GO:0071695	anatomical structure maturation	2.33724
				29	GO:0034110	regulation of homotypic cell-cell adhesion	2.29243
				29	GO:0034112	positive regulation of homotypic cell-cell adhesion	2.29243
				30	GO:0034121	regulation of toll-like receptor signaling pathway	2.22185
				30	GO:0048856	anatomical structure development	0.108463
				31	GO:0010960	magnesium ion homeostasis	2.40894
				31	GO:0072507	divalent inorganic cation homeostasis	2.20761
				31	GO:0055065	metal ion homeostasis	2.04096
				32	GO:0051640	organelle localization	2.07572
				33	GO:0007409	axonogenesis	2.18709
				33	GO:0048812	neuron projection morphogenesis	2.01773
				34	GO:0033135	regulation of peptidyl-serine phosphorylation	2.09151
				35	GO:0010996	response to auditory stimulus	2.3279
				35	GO:0009612	response to mechanical stimulus	2

## Sheet: Table 10.3
Supplementary Table 10.3 CellGO basic outputs of AD risk genes through dataset 4. The table contains the basic outputs of CellGO, including cell type-specific P-values of pathways and activities of genes within each pathway. GO_ID: The ID of a GO term. GO_Name: The name of a GO term. Type: The pathway type of a GO term. Genes: Genes included in both the pathway and the input gene list. Leafnodes:…
GO_id	GO_name	Type	Genes	Leafnodes	Active score_ExN	Pvalue_ExN	Gene contribution score_ExN	Active score_InN	Pvalue_InN	Gene contribution score_InN	Active score_Oligo	Pvalue_Oligo	Gene contribution score_Oligo	Active score_OPC	Pvalue_OPC	Gene contribution score_OPC	Active score_Astro	Pvalue_Astro	Gene contribution score_Astro	Active score_Microglia	Pvalue_Microglia	Gene contribution score_Microglia	Number of genes_total	Number of genes_appear	Pvalue_fisher exact test
GO:0000018	regulation of DNA recombination	biological_process	['PRDM7']	FALSE	-0.000298	0.699	[-0.0]	0.00223	0.812	[-0.0]	-0.0195	0.721	[-0.0]	-0.00757	0.859	[-0.0]	0.0166	0.831	[-0.0]	0.00978	0.82	[-0.0]	134	1	0.459
GO:0001678	cellular glucose homeostasis	biological_process	['ACE', 'TREM2']	FALSE	-0.00375	0.559	[-0.0, -0.0]	0.00435	0.708	[-0.0, -0.0]	-0.0235	0.573	[-0.0, -0.0]	-0.0111	0.751	[-0.0, -0.0]	0.0224	0.715	[-0.0, -0.0]	0.0148	0.7	[-0.0, -0.0]	86	2	0.06
GO:0001818	negative regulation of cytokine production	biological_process	['CD2AP', 'CR1', 'INPP5D', 'TREM2']	FALSE	-0.484	0.899	[-0.00956, -0.0, -0.00887, -0.0]	-0.1	0.806	[-0.0, -0.0, -0.00261, -0.0]	-0.145	0.732	[-0.0, -0.0, -0.00413, -0.0]	-0.0136	0.613	[-0.0, -0.0, -0.0, -0.0]	0.03	0.573	[-0.0, -0.0, -0.0, -0.0]	2.96	0.0082	[0.024, -0.0, 0.0836, -0.0]	287	4	0.0426
GO:0001819	positive regulation of cytokine production	biological_process	['ADAM17', 'APP', 'CLNK', 'LILRB2', 'PLCG2', 'SCIMP', 'SORL1', 'TREM2']	FALSE	0.662	0.0782	[0.00324, -0.0108, 0.00246, -0.0, 1.68e-05, 0.00142, 0.0412, -0.0]	0.0855	0.385	[0.00128, 0.0298, -0.0, -0.0, -0.000698, -0.000656, -0.0269, -0.0]	1.29	0.0513	[-0.00117, 0.0992, -0.0, -0.0, -0.00294, -0.0, -0.0263, -0.0]	-2.49	0.99	[-0.00206, -0.0905, -0.0, -0.0, -0.0, -0.0, -0.0215, -0.0]	-2.48	0.988	[-0.0, -0.0723, -0.0, -0.0, -0.000582, -0.0, -0.0133, -0.0]	1.17	0.0403	[-0.0, -0.0121, -0.0, -0.0, 0.0167, -0.0, 0.0526, -0.0]	463	8	0.00126
GO:0001836	release of cytochrome c from mitochondria	biological_process	['CLU']	TRUE	-0.206	0.896	[-0.00391]	-0.884	0.978	[-0.0114]	-2.51	0.993	[-0.0468]	-3.77	0.997	[-0.0596]	8.71	0.0013	[0.108]	-0.832	0.976	[-0.0155]	21	1	0.0948
GO:0001912	positive regulation of leukocyte mediated cytotoxicity	biological_process	['SPI1']	FALSE	-0.000298	0.699	[-0.0]	0.00223	0.812	[-0.0]	-0.0195	0.721	[-0.0]	-0.00757	0.859	[-0.0]	0.0166	0.831	[-0.0]	0.186	0.0569	[0.00325]	59	1	0.238
GO:0001938	positive regulation of endothelial cell proliferation	biological_process	['ADAM17']	FALSE	0.129	0.0919	[0.00247]	0.00223	0.812	[-0.0]	-0.222	0.912	[-0.0038]	-0.00757	0.859	[-0.0]	0.0166	0.831	[-0.0]	0.00978	0.82	[-0.0]	97	1	0.359
GO:0001954	positive regulation of cell-matrix adhesion	biological_process	['EPHA1', 'FERMT2', 'PTK2B']	FALSE	1.16	0.0298	[-0.0, -0.0, 0.0388]	-1.71	0.983	[-0.0, -0.0, -0.0378]	-0.029	0.497	[-0.0, -0.0, -0.0]	-0.5	0.941	[-0.0, -0.0, -0.0138]	0.543	0.0511	[-0.0, 0.0109, -0.0]	0.0194	0.619	[-0.0, -0.0, -0.0]	58	3	0.00264
GO:0001960	negative regulation of cytokine-mediated signaling pathway	biological_process	['TREM2']	FALSE	-0.000298	0.699	[-0.0]	0.00223	0.812	[-0.0]	-0.0195	0.721	[-0.0]	-0.00757	0.859	[-0.0]	0.0166	0.831	[-0.0]	0.00978	0.82	[-0.0]	75	1	0.292
GO:0001961	positive regulation of cytokine-mediated signaling pathway	biological_process	['ADAM17', 'TREM2']	FALSE	0.0564	0.196	[0.00163, -0.0]	-0.0969	0.863	[-0.00187, -0.0]	-0.421	0.923	[-0.0104, -0.0]	-0.0111	0.751	[-0.0, -0.0]	0.564	0.0391	[0.00925, -0.0]	0.703	0.0377	[0.0175, -0.0]	57	2	0.0292
GO:0002027	regulation of heart rate	biological_process	['BIN1']	FALSE	-1.74	0.988	[-0.0331]	1.05	0.0205	[0.0135]	7.48	0.0026	[0.141]	-8.2	0.999	[-0.13]	-3.3	0.994	[-0.0412]	3.48	0.0048	[0.0638]	104	1	0.379
GO:0002028	regulation of sodium ion transport	biological_process	['ANK3']	FALSE	-0.673	0.962	[-0.0128]	4.29	0.003	[0.0551]	1.13	0.0204	[0.0217]	-5.7	0.998	[-0.0903]	-3.18	0.994	[-0.0397]	-2.92	0.995	[-0.0539]	91	1	0.341
GO:0002224	toll-like receptor signaling pathway	biological_process	['PLCG2', 'SCIMP', 'TNIP1']	FALSE	-0.00403	0.491	[-0.0, -0.0, -0.0]	-0.0171	0.72	[-0.00104, -0.000542, 0.00117]	0.224	0.109	[-0.0, 0.0036, 0.00447]	-0.014	0.671	[-0.0, -0.0, -0.0]	-0.332	0.905	[-0.00561, -0.00196, -0.0]	0.511	0.0597	[0.0171, -0.00136, -0.0]	63	3	0.0033
GO:0002381	immunoglobulin production involved in immunoglobulin-mediated immune response	biological_process	['HLA-DQA1']	TRUE	-0.000298	0.699	[-0.0]	0.00223	0.812	[-0.0]	-0.0195	0.721	[-0.0]	-0.00757	0.859	[-0.0]	0.0166	0.831	[-0.0]	0.00978	0.82	[-0.0]	18	1	0.0824
GO:0002503	peptide antigen assembly with MHC class II protein complex	biological_process	['HLA-DQA1']	TRUE	-0.000298	0.699	[-0.0]	0.00223	0.812	[-0.0]	-0.0195	0.721	[-0.0]	-0.00757	0.859	[-0.0]	0.0166	0.831	[-0.0]	0.00978	0.82	[-0.0]	17	1	0.0783
GO:0002637	regulation of immunoglobulin production	biological_process	['CR1']	FALSE	-0.000298	0.699	[-0.0]	0.00223	0.812	[-0.0]	-0.0195	0.721	[-0.0]	-0.00757	0.859	[-0.0]	0.0166	0.831	[-0.0]	0.00978	0.82	[-0.0]	77	1	0.298
GO:0002687	positive regulation of leukocyte migration	biological_process	['ADAM17', 'APP', 'IL34', 'PTK2B', 'SPI1', 'TREM2']	FALSE	0.768	0.061	[-0.0, 0.0041, 0.00392, 0.0291, -0.0, -0.0]	0.369	0.137	[-0.0, 0.0175, -0.0, -0.00595, -0.0, -0.0]	-0.152	0.686	[-0.00803, 0.0199, -0.0, -0.017, -0.0, -0.0]	-0.273	0.864	[-0.0, -0.0104, -0.0, -0.0, -0.0, -0.0]	-1.75	0.981	[-0.0, -0.0358, -0.0, -0.017, -0.0, -0.0]	-0.393	0.887	[-0.0, -0.0531, -0.0, -0.00618, 0.0407, -0.0]	152	6	7.88e-05
GO:0002688	regulation of leukocyte chemotaxis	biological_process	['ADAM17', 'APP', 'IL34', 'PTK2B', 'SPI1']	FALSE	0.147	0.194	[-0.0, -0.0241, 0.00392, 0.0269, -0.0]	0.733	0.0612	[-0.0, 0.0272, -0.0, -0.00609, -0.0]	0.129	0.178	[-0.00803, 0.0233, -0.0, -0.00852, -0.0]	-0.141	0.815	[-0.0, -0.0, -0.0, -0.00467, -0.0]	-1.49	0.974	[-0.0, -0.0306, -0.0, -0.0106, -0.0]	0.054	0.291	[-0.0, -0.0309, -0.0, -0.00867, 0.0407]	129	5	0.000348
GO:0002701	negative regulation of production of molecular mediator of immune response	biological_process	['CR1']	FALSE	-0.000298	0.699	[-0.0]	0.00223	0.812	[-0.0]	-0.0195	0.721	[-0.0]	-0.00757	0.859	[-0.0]	0.0166	0.831	[-0.0]	0.00978	0.82	[-0.0]	47	1	0.196
GO:0002702	positive regulation of production of molecular mediator of immune response	biological_process	['CLNK', 'PLCG2', 'SCIMP']	FALSE	0.0696	0.217	[0.00246, -0.0, -0.0]	0.00156	0.649	[-0.0, -0.0, -0.0]	-0.142	0.768	[-0.0, -0.00362, -0.0]	-0.014	0.671	[-0.0, -0.0, -0.0]	0.0271	0.631	[-0.0, -0.0, -0.0]	0.423	0.0687	[-0.0, 0.0129, -0.0]	137	3	0.0255
GO:0002707	negative regulation of lymphocyte mediated immunity	biological_process	['CR1']	FALSE	-0.000298	0.699	[-0.0]	0.00223	0.812	[-0.0]	-0.0195	0.721	[-0.0]	-0.00757	0.859	[-0.0]	0.0166	0.831	[-0.0]	0.00978	0.82	[-0.0]	56	1	0.228
GO:0002708	positive regulation of lymphocyte mediated immunity	biological_process	['CLNK', 'TREM2']	FALSE	0.0871	0.165	[0.00246, -0.0]	0.00435	0.708	[-0.0, -0.0]	-0.0235	0.573	[-0.0, -0.0]	-0.0111	0.751	[-0.0, -0.0]	0.0224	0.715	[-0.0, -0.0]	0.62	0.041	[-0.0, 0.0154]	118	2	0.102
GO:0002712	regulation of B cell mediated immunity	biological_process	['CR1', 'TREM2']	FALSE	-0.00375	0.559	[-0.0, -0.0]	0.00435	0.708	[-0.0, -0.0]	-0.0235	0.573	[-0.0, -0.0]	-0.0111	0.751	[-0.0, -0.0]	0.0224	0.715	[-0.0, -0.0]	0.318	0.0684	[-0.0, 0.00772]	64	2	0.0358
GO:0002715	regulation of natural killer cell mediated immunity	biological_process	['CLNK']	FALSE	0.129	0.092	[0.00246]	0.00223	0.812	[-0.0]	-0.0195	0.721	[-0.0]	-0.00757	0.859	[-0.0]	0.0166	0.831	[-0.0]	0.00978	0.82	[-0.0]	50	1	0.206
GO:0002718	regulation of cytokine production involved in immune response	biological_process	['CLNK', 'PLCG2', 'SCIMP']	FALSE	0.0696	0.217	[0.00246, -0.0, -0.0]	0.00156	0.649	[-0.0, -0.0, -0.0]	-0.142	0.768	[-0.0, -0.00362, -0.0]	-0.014	0.671	[-0.0, -0.0, -0.0]	0.0271	0.631	[-0.0, -0.0, -0.0]	0.423	0.0687	[-0.0, 0.0129, -0.0]	121	3	0.0186
GO:0002757	immune response-activating signal transduction	biological_process	['CR1', 'PLCG2']	FALSE	-0.00375	0.559	[-0.0, -0.0]	0.00435	0.708	[-0.0, -0.0]	0.0771	0.137	[0.00857, -0.00594]	-0.0111	0.751	[-0.0, -0.0]	0.0224	0.715	[-0.0, -0.0]	0.954	0.029	[-0.0, 0.0239]	67	2	0.0389
GO:0002761	regulation of myeloid leukocyte differentiation	biological_process	['IL34', 'INPP5D', 'TREM2']	FALSE	0.279	0.108	[0.0152, -0.00574, -0.0]	-0.7	0.954	[-0.00828, -0.00721, -0.0]	-0.437	0.91	[-0.00641, -0.00662, -0.0]	-0.669	0.955	[-0.0, -0.0186, -0.0]	0.0271	0.631	[-0.0, -0.0, -0.0]	3.85	0.0049	[-0.00326, 0.126, -0.0]	122	3	0.019
GO:0002767	immune response-inhibiting cell surface receptor signaling pathway	biological_process	['LILRB2']	TRUE	0.0451	0.145	[0.000864]	0.00223	0.812	[-0.0]	-0.0195	0.721	[-0.0]	-0.00757	0.859	[-0.0]	0.0166	0.831	[-0.0]	0.00978	0.82	[-0.0]	9	1	0.0443
GO:0002790	peptide secretion	biological_process	['ABCA1']	FALSE	-0.000298	0.699	[-0.0]	0.00223	0.812	[-0.0]	-0.0195	0.721	[-0.0]	-0.00757	0.859	[-0.0]	0.0166	0.831	[-0.0]	0.00978	0.82	[-0.0]	75	1	0.292
GO:0002823	negative regulation of adaptive immune response based on somatic recombination of immune receptors built from immunoglobulin superfamily domains	biological_process	['CR1']	FALSE	-0.000298	0.699	[-0.0]	0.00223	0.812	[-0.0]	-0.0195	0.721	[-0.0]	-0.00757	0.859	[-0.0]	0.0166	0.831	[-0.0]	0.00978	0.82	[-0.0]	57	1	0.231
GO:0002824	positive regulation of adaptive immune response based on somatic recombination of immune receptors built from immunoglobulin superfamily domains	biological_process	['TREM2']	FALSE	-0.000298	0.699	[-0.0]	0.00223	0.812	[-0.0]	-0.0195	0.721	[-0.0]	-0.00757	0.859	[-0.0]	0.0166	0.831	[-0.0]	0.846	0.0205	[0.0154]	114	1	0.407
GO:0002861	regulation of inflammatory response to antigenic stimulus	biological_process	['TREM2']	FALSE	-0.000298	0.699	[-0.0]	0.00223	0.812	[-0.0]	-0.0195	0.721	[-0.0]	-0.00757	0.859	[-0.0]	0.0166	0.831	[-0.0]	0.00978	0.82	[-0.0]	43	1	0.181
GO:0002887	negative regulation of myeloid leukocyte mediated immunity	biological_process	['FOXF1', 'SPI1']	FALSE	-0.00375	0.559	[-0.0, -0.0]	0.00435	0.708	[-0.0, -0.0]	-0.0235	0.573	[-0.0, -0.0]	-0.0111	0.751	[-0.0, -0.0]	0.0224	0.715	[-0.0, -0.0]	0.0148	0.7	[-0.0, -0.0]	12	2	0.00177
GO:0002888	positive regulation of myeloid leukocyte mediated immunity	biological_process	['SPI1']	FALSE	-0.000298	0.699	[-0.0]	0.00223	0.812	[-0.0]	-0.0195	0.721	[-0.0]	-0.00757	0.859	[-0.0]	0.0166	0.831	[-0.0]	0.00978	0.82	[-0.0]	22	1	0.0989
GO:0003081	regulation of systemic arterial blood pressure by renin-angiotensin	biological_process	['ACE']	TRUE	-0.000298	0.699	[-0.0]	0.00223	0.812	[-0.0]	-0.0195	0.721	[-0.0]	-0.00757	0.859	[-0.0]	0.0166	0.831	[-0.0]	0.00978	0.82	[-0.0]	10	1	0.0486
GO:0006140	regulation of nucleotide metabolic process	biological_process	['APP', 'TREM2']	FALSE	-6.39	0.999	[-0.173, -0.0]	5.96	0.001	[0.11, -0.0]	6.06	0.0038	[0.159, -0.0]	0.333	0.0472	[0.0078, -0.0]	-3.44	0.995	[-0.0591, -0.0]	-5.1	0.997	[-0.13, -0.0]	97	2	0.0737
GO:0006396	RNA processing	biological_process	['APP', 'WDR12']	FALSE	-1.08	0.972	[-0.0287, -0.000502]	1.21	0.0225	[0.0222, -0.0]	3.51	0.0098	[0.0911, 0.00128]	-1.98	0.989	[-0.0446, -0.0]	-1.74	0.984	[-0.0301, -0.0]	-1.33	0.98	[-0.0341, -0.0]	545	2	0.712
GO:0006412	translation	biological_process	['TNIP1']	FALSE	-0.000298	0.699	[-0.0]	0.00223	0.812	[-0.0]	-0.0195	0.721	[-0.0]	-0.00757	0.859	[-0.0]	0.0166	0.831	[-0.0]	0.00978	0.82	[-0.0]	257	1	0.692
GO:0006417	regulation of translation	biological_process	['APP', 'NCK2', 'PTK2B']	FALSE	1.27	0.0265	[-0.0353, 0.00121, 0.0767]	-1.17	0.975	[0.0371, -0.0016, -0.0614]	2.04	0.0206	[0.0812, -0.00765, -0.00736]	-2.76	0.993	[-0.0471, -0.00377, -0.0271]	-2.36	0.99	[-0.0406, -0.00234, -0.00744]	-0.437	0.926	[-0.0445, 0.0407, -0.0108]	391	3	0.263
GO:0006473	protein acetylation	biological_process	['SPI1']	FALSE	-0.000298	0.699	[-0.0]	0.00223	0.812	[-0.0]	-0.19	0.902	[-0.0032]	-0.00757	0.859	[-0.0]	0.0166	0.831	[-0.0]	0.868	0.0202	[0.0158]	156	1	0.51
GO:0006479	protein methylation	biological_process	['EED', 'PRDM7']	FALSE	-0.0157	0.618	[-0.000323, -0.0]	0.00435	0.708	[-0.0, -0.0]	-0.0551	0.695	[-0.000826, -0.0]	-0.0111	0.751	[-0.0, -0.0]	0.0796	0.136	[0.000977, -0.0]	0.0148	0.7	[-0.0, -0.0]	156	2	0.16
GO:0006509	membrane protein ectodomain proteolysis	biological_process	['ADAM17', 'SPPL2A']	TRUE	-0.21	0.852	[-0.0, -0.00559]	0.00435	0.708	[-0.0, -0.0]	0.133	0.112	[-0.0, 0.00409]	-0.0111	0.751	[-0.0, -0.0]	0.192	0.0864	[-0.0, 0.0029]	0.12	0.118	[0.00268, -0.0]	26	2	0.00705
GO:0006814	sodium ion transport	biological_process	['SLC24A4', 'TPCN1']	FALSE	-0.00375	0.559	[-0.0, -0.0]	0.00435	0.708	[-0.0, -0.0]	-0.247	0.876	[-0.0, -0.00583]	-0.0111	0.751	[-0.0, -0.0]	0.965	0.0264	[-0.0, 0.0161]	0.0148	0.7	[-0.0, -0.0]	186	2	0.208
GO:0006816	calcium ion transport	biological_process	['PLCG2', 'SLC24A4', 'TPCN1']	FALSE	-0.00403	0.491	[-0.0, -0.0, -0.0]	0.00156	0.649	[-0.0, -0.0, -0.0]	-0.029	0.497	[-0.0, -0.0, -0.0]	-0.014	0.671	[-0.0, -0.0, -0.0]	0.615	0.0462	[-0.0, -0.0, 0.0124]	0.619	0.0527	[0.0192, -0.0, -0.0]	247	3	0.104
GO:0006817	phosphate ion transport	biological_process	['ANKH']	FALSE	1.41	0.0146	[0.0269]	-0.671	0.973	[-0.00866]	-0.383	0.942	[-0.00684]	-1.17	0.985	[-0.0185]	-0.668	0.969	[-0.00851]	0.00978	0.82	[-0.0]	23	1	0.103
GO:0006886	intracellular protein transport	biological_process	['CLU', 'SEC61G', 'SORL1', 'SORT1']	FALSE	0.763	0.0525	[-0.0215, -0.00167, 0.0526, -0.0]	-1.47	0.977	[0.00103, 0.00133, -0.0429, 0.00294]	0.091	0.18	[-0.0146, -0.0, -0.0238, 0.043]	-4.42	0.996	[-0.0545, -0.0, -0.0661, -0.0249]	3.52	0.0069	[0.0918, -0.0, -0.00685, -0.0]	1.45	0.0231	[-0.0493, -0.0, 0.116, -0.0144]	449	4	0.148
GO:0006893	Golgi to plasma membrane transport	biological_process	['ANK3']	FALSE	0.272	0.0606	[0.00519]	3.3	0.0044	[0.0424]	7.21	0.003	[0.136]	-5.91	0.998	[-0.0937]	-5	0.998	[-0.0623]	-7.11	0.998	[-0.131]	55	1	0.224
GO:0006895	Golgi to endosome transport	biological_process	['SORT1']	TRUE	0.0822	0.116	[0.00157]	-1.41	0.986	[-0.0182]	5.18	0.0048	[0.0979]	-2.89	0.995	[-0.0457]	0.0166	0.831	[-0.0]	-0.647	0.971	[-0.0121]	15	1	0.0699
GO:0006896	Golgi to vacuole transport	biological_process	['SORT1']	FALSE	0.714	0.028	[0.0136]	-1.03	0.981	[-0.0133]	3.61	0.0071	[0.0683]	-3.53	0.996	[-0.0559]	-0.403	0.956	[-0.00521]	-0.326	0.953	[-0.00618]	22	1	0.0989
GO:0006911	phagocytosis, engulfment	biological_process	['RHOH']	FALSE	-0.000298	0.699	[-0.0]	0.00223	0.812	[-0.0]	-0.0195	0.721	[-0.0]	-0.00757	0.859	[-0.0]	0.0166	0.831	[-0.0]	0.00978	0.82	[-0.0]	16	1	0.0741
GO:0006930	substrate-dependent cell migration, cell extension	biological_process	['CD2AP']	TRUE	0.0832	0.115	[0.00159]	0.00223	0.812	[-0.0]	-0.181	0.899	[-0.00303]	-0.00757	0.859	[-0.0]	0.0166	0.831	[-0.0]	1.5	0.0123	[0.0274]	9	1	0.0443
GO:0006942	regulation of striated muscle contraction	biological_process	['BIN1']	FALSE	-1.02	0.977	[-0.0195]	-0.118	0.916	[-0.00154]	5.06	0.0049	[0.0956]	-3.44	0.996	[-0.0545]	-3.7	0.996	[-0.0462]	3.76	0.0043	[0.069]	90	1	0.338
GO:0006956	complement activation	biological_process	['CR1']	FALSE	-0.000298	0.699	[-0.0]	0.00223	0.812	[-0.0]	-0.0195	0.721	[-0.0]	-0.00757	0.859	[-0.0]	0.0166	0.831	[-0.0]	0.00978	0.82	[-0.0]	32	1	0.139
GO:0007040	lysosome organization	biological_process	['ABCA1', 'GRN', 'TMEM106B']	TRUE	-0.588	0.929	[-0.00749, -0.0, -0.012]	0.239	0.137	[0.000583, -0.00075, 0.00542]	0.546	0.0667	[0.00266, -0.0, 0.0157]	-0.014	0.671	[-0.0, -0.0, -0.0]	-0.126	0.842	[0.00426, -0.0018, -0.00569]	0.594	0.054	[0.0062, 0.0122, -0.0]	55	3	0.00228
GO:0007169	transmembrane receptor protein tyrosine kinase signaling pathway	biological_process	['ADAM17', 'BLNK', 'CASS4', 'CLNK', 'EPHA1', 'NCK2', 'PLEKHA1', 'PTK2B', 'SORT1']	FALSE	1.46	0.0362	[-0.0, -0.0, -0.0, -0.0, -0.0, -0.0, 0.0199, 0.0578, 0.00864]	-1.5	0.97	[-0.0, -0.0, -0.0, -0.0, -0.0, -0.0, -0.0148, -0.0321, -0.0119]	1.36	0.0514	[-0.0, -0.00105, -0.0, -0.0, -0.0, -0.00218, 0.022, -0.0105, 0.0691]	-1.04	0.955	[-0.0, -0.0, -0.0, -0.0, -0.0, -0.0, -0.0, -0.0365, -0.0133]	-0.785	0.927	[-0.0, 0.000336, -0.0, -0.0, -0.0, -0.0, -0.0148, -0.0154, -0.0]	-0.568	0.905	[-0.0, 0.0135, -0.0, -0.0, -0.0, 0.0239, -0.00779, -0.0121, -0.05]	424	9	0.00014
GO:0007178	transmembrane receptor protein serine/threonine kinase signaling pathway	biological_process	['FERMT2', 'SPI1']	FALSE	-0.315	0.891	[-0.00844, -0.0]	-0.21	0.908	[-0.00395, -0.0]	-0.0235	0.573	[-0.0, -0.0]	-0.0111	0.751	[-0.0, -0.0]	1.39	0.0188	[0.0234, -0.0]	0.699	0.0377	[-0.0, 0.0174]	180	2	0.199
GO:0007193	adenylate cyclase-inhibiting G protein-coupled receptor signaling pathway	biological_process	['APP']	FALSE	-3.49	0.996	[-0.0665]	3.64	0.0041	[0.0468]	5.09	0.0049	[0.0961]	-2.79	0.995	[-0.0442]	-2.22	0.991	[-0.0278]	-2.64	0.994	[-0.0487]	76	1	0.295
GO:0007265	Ras protein signal transduction	biological_process	['RASGEF1C', 'RHOH']	FALSE	-0.0425	0.692	[-0.00105, -0.0]	0.00435	0.708	[-0.0, -0.0]	-0.066	0.717	[-0.00111, -0.0]	-0.0111	0.751	[-0.0, -0.0]	0.118	0.112	[0.00163, -0.0]	1.94	0.0124	[0.049, -0.0]	194	2	0.222
GO:0007268	chemical synaptic transmission	biological_process	['TSPOAP1']	FALSE	-0.000298	0.699	[-0.0]	0.00223	0.812	[-0.0]	-0.0195	0.721	[-0.0]	-0.00757	0.859	[-0.0]	0.0166	0.831	[-0.0]	0.00978	0.82	[-0.0]	119	1	0.42
GO:0008088	axo-dendritic transport	biological_process	['APP']	FALSE	-3.39	0.996	[-0.0645]	3.49	0.0042	[0.0448]	3.39	0.0075	[0.0642]	-2.32	0.994	[-0.0366]	-1.54	0.986	[-0.0194]	-1.57	0.988	[-0.0291]	74	1	0.288
GO:0008306	associative learning	biological_process	['ABCA7', 'APP']	FALSE	-0.569	0.939	[-0.0, -0.0153]	0.643	0.0473	[-0.0, 0.0118]	2.92	0.0127	[-0.0, 0.0769]	-0.593	0.959	[-0.0, -0.0132]	-1.84	0.985	[-0.0, -0.0319]	-1.21	0.977	[-0.0, -0.0312]	85	2	0.0588
GO:0008333	endosome to lysosome transport	biological_process	['BIN1', 'SORT1']	FALSE	0.0978	0.158	[0.000301, 0.00245]	-1.63	0.986	[-0.0255, -0.00476]	3.9	0.0085	[0.084, 0.0186]	-2.47	0.992	[-0.048, -0.0077]	-1.07	0.971	[-0.0187, -0.0]	3.11	0.0068	[0.0749, 0.00392]	63	2	0.0348
GO:0008625	extrinsic apoptotic signaling pathway via death domain receptors	biological_process	['SORT1', 'SPI1']	FALSE	-0.414	0.915	[-0.00877, -0.00233]	-0.0942	0.861	[-0.00182, -0.0]	2.05	0.0175	[0.0542, -0.0]	-0.62	0.961	[-0.0138, -0.0]	0.0224	0.715	[-0.0, -0.0]	0.605	0.0414	[-0.00568, 0.0207]	42	2	0.0168
GO:0009063	cellular amino acid catabolic process	biological_process	['BCKDK']	FALSE	0.118	0.096	[0.00225]	0.00223	0.812	[-0.0]	-0.171	0.896	[-0.00284]	-0.00757	0.859	[-0.0]	0.0166	0.831	[-0.0]	0.00978	0.82	[-0.0]	116	1	0.412
GO:0009081	branched-chain amino acid metabolic process	biological_process	['BCKDK']	FALSE	0.118	0.096	[0.00225]	0.00223	0.812	[-0.0]	-0.171	0.896	[-0.00284]	-0.00757	0.859	[-0.0]	0.0166	0.831	[-0.0]	0.00978	0.82	[-0.0]	28	1	0.123
GO:0009306	protein secretion	biological_process	['ABCA1']	FALSE	-0.000298	0.699	[-0.0]	0.00223	0.812	[-0.0]	-0.0195	0.721	[-0.0]	-0.00757	0.859	[-0.0]	0.425	0.033	[0.00507]	0.00978	0.82	[-0.0]	123	1	0.431
GO:0009749	response to glucose	biological_process	['ACE', 'PTK2B', 'TREM2']	FALSE	1.11	0.0313	[-0.0, 0.0372, -0.0]	-1.71	0.983	[-0.0, -0.0379, -0.0]	-0.029	0.497	[-0.0, -0.0, -0.0]	-0.539	0.943	[-0.0, -0.0149, -0.0]	0.242	0.0953	[-0.0, 0.00453, -0.0]	0.0194	0.619	[-0.0, -0.0, -0.0]	127	3	0.021
GO:0010507	negative regulation of autophagy	biological_process	['TREM2']	FALSE	-0.000298	0.699	[-0.0]	0.00223	0.812	[-0.0]	-0.0195	0.721	[-0.0]	-0.00757	0.859	[-0.0]	0.0166	0.831	[-0.0]	0.00978	0.82	[-0.0]	89	1	0.335
GO:0010508	positive regulation of autophagy	biological_process	['TPCN1']	FALSE	-0.3	0.921	[-0.0057]	-0.426	0.961	[-0.00551]	-0.357	0.939	[-0.00634]	-1.71	0.99	[-0.027]	3.14	0.0058	[0.0388]	0.00978	0.82	[-0.0]	146	1	0.487
GO:0010559	regulation of glycoprotein biosynthetic process	biological_process	['ABCA7']	FALSE	0.355	0.0519	[0.00677]	-0.125	0.918	[-0.00164]	-0.0195	0.721	[-0.0]	-0.00757	0.859	[-0.0]	0.0166	0.831	[-0.0]	-0.222	0.94	[-0.00427]	43	1	0.181
GO:0010594	regulation of endothelial cell migration	biological_process	['ADAM17', 'GRN', 'PTK2B']	FALSE	0.813	0.0432	[-0.0, -0.0, 0.0273]	-0.519	0.939	[-0.0, -0.0, -0.0115]	-0.029	0.497	[-0.0, -0.0, -0.0]	-0.645	0.953	[-0.0, -0.0, -0.0179]	0.0271	0.631	[-0.0, -0.0, -0.0]	-0.562	0.941	[-0.0, -0.0, -0.0186]	170	3	0.0435
GO:0010634	positive regulation of epithelial cell migration	biological_process	['ADAM17', 'CTSH', 'GRN', 'PLCG2', 'PTK2B']	FALSE	0.62	0.0691	[-0.0, -0.0, -0.0, -0.0, 0.0273]	-0.392	0.904	[-0.0, -0.0, -0.0, -0.0, -0.0115]	-0.0357	0.437	[-0.0, -0.0, -0.0, -0.0, -0.0]	-0.499	0.923	[-0.0, -0.0, -0.0, -0.0, -0.0179]	0.0336	0.533	[-0.0, -0.0, -0.0, -0.0, -0.0]	-0.3	0.875	[-0.0, -0.0, -0.0, 0.00532, -0.0186]	151	5	0.000696
GO:0010660	regulation of muscle cell apoptotic process	biological_process	['PTK2B']	FALSE	3.33	0.0054	[0.0635]	-3.3	0.995	[-0.0424]	-0.711	0.969	[-0.013]	-1.65	0.99	[-0.026]	-1.43	0.985	[-0.018]	-0.244	0.943	[-0.00468]	69	1	0.272
GO:0010738	regulation of protein kinase A signaling	biological_process	['APP']	FALSE	-2.2	0.992	[-0.0419]	4.21	0.0033	[0.0541]	6.47	0.0033	[0.122]	-5.51	0.998	[-0.0872]	-1.09	0.98	[-0.0137]	-6.67	0.998	[-0.123]	22	1	0.0989
GO:0010752	regulation of cGMP-mediated signaling	biological_process	['PTK2B']	FALSE	2.84	0.0066	[0.054]	-3.11	0.994	[-0.04]	-0.374	0.941	[-0.00667]	-1.55	0.989	[-0.0245]	-0.397	0.956	[-0.00514]	-0.484	0.964	[-0.00909]	13	1	0.0614
GO:0010770	positive regulation of cell morphogenesis involved in differentiation	biological_process	['CASS4', 'FERMT2']	FALSE	-0.00375	0.559	[-0.0, -0.0]	0.00435	0.708	[-0.0, -0.0]	-0.0235	0.573	[-0.0, -0.0]	-0.549	0.956	[-0.0, -0.0122]	1.27	0.02	[-0.0, 0.0213]	0.0148	0.7	[-0.0, -0.0]	83	2	0.0565
GO:0010803	regulation of tumor necrosis factor-mediated signaling pathway	biological_process	['ADAM17', 'SHARPIN', 'SPPL2A']	FALSE	-0.00882	0.521	[0.00163, -0.0, -0.00179]	-0.0831	0.816	[-0.00187, -0.0, -0.0]	-0.413	0.904	[-0.0104, -0.0, -0.00187]	-0.014	0.671	[-0.0, -0.0, -0.0]	0.611	0.0467	[0.00925, -0.0, 0.00307]	0.566	0.0556	[0.0175, -0.0, -0.0]	54	3	0.00217
GO:0010815	bradykinin catabolic process	biological_process	['ACE', 'CTSH', 'MME']	TRUE	-0.00403	0.491	[-0.0, -0.0, -0.0]	0.00156	0.649	[-0.0, -0.0, -0.0]	-0.029	0.497	[-0.0, -0.0, -0.0]	-0.014	0.671	[-0.0, -0.0, -0.0]	0.102	0.157	[-0.0, 0.00159, -0.0]	0.0194	0.619	[-0.0, -0.0, -0.0]	7	3	1.04e-05
GO:0010822	positive regulation of mitochondrion organization	biological_process	['TREM2']	FALSE	-0.000298	0.699	[-0.0]	0.00223	0.812	[-0.0]	-0.0195	0.721	[-0.0]	-0.00757	0.859	[-0.0]	0.0166	0.831	[-0.0]	0.163	0.0617	[0.00282]	76	1	0.295
GO:0010823	negative regulation of mitochondrion organization	biological_process	['APP', 'CLU']	FALSE	-1.99	0.988	[-0.0276, -0.0261]	1.05	0.0269	[0.0326, -0.0133]	0.336	0.0704	[0.083, -0.0736]	-8.1	0.999	[-0.0693, -0.114]	8.56	0.0015	[-0.0482, 0.194]	-1.96	0.988	[-0.0147, -0.0356]	53	2	0.0256
GO:0010829	negative regulation of glucose transmembrane transport	biological_process	['ACE']	FALSE	-0.000298	0.699	[-0.0]	0.00223	0.812	[-0.0]	-0.0195	0.721	[-0.0]	-0.00757	0.859	[-0.0]	0.0166	0.831	[-0.0]	0.00978	0.82	[-0.0]	18	1	0.0824
GO:0010887	negative regulation of cholesterol storage	biological_process	['ABCA1', 'TREM2']	TRUE	-0.322	0.893	[-0.0073, -0.00132]	0.0501	0.244	[0.000845, -0.0]	-0.0235	0.573	[-0.0, -0.0]	-0.0111	0.751	[-0.0, -0.0]	0.0224	0.715	[-0.0, -0.0]	0.718	0.0374	[0.0142, 0.0037]	10	2	0.00129
GO:0010891	negative regulation of sequestering of triglyceride	biological_process	['TREM2']	TRUE	-0.0331	0.781	[-0.000624]	0.00223	0.812	[-0.0]	-0.0195	0.721	[-0.0]	-0.00757	0.859	[-0.0]	0.0757	0.0821	[0.000734]	0.114	0.072	[0.00192]	6	1	0.0312
GO:0010896	regulation of triglyceride catabolic process	biological_process	['SORL1']	FALSE	1.38	0.0151	[0.0262]	-2.07	0.992	[-0.0267]	-1.01	0.979	[-0.0187]	-0.00757	0.859	[-0.0]	-1.58	0.986	[-0.0199]	4.49	0.0031	[0.0825]	14	1	0.0657
GO:0010906	regulation of glucose metabolic process	biological_process	['BCKDK']	FALSE	-0.000298	0.699	[-0.0]	0.00223	0.812	[-0.0]	-0.0195	0.721	[-0.0]	-0.00757	0.859	[-0.0]	0.0166	0.831	[-0.0]	0.00978	0.82	[-0.0]	104	1	0.379
GO:0010919	regulation of inositol phosphate biosynthetic process	biological_process	['PTK2B']	FALSE	0.0548	0.136	[0.00105]	-0.261	0.946	[-0.00338]	0.366	0.0446	[0.00725]	-0.00757	0.859	[-0.0]	-0.035	0.888	[-0.000642]	0.00978	0.82	[-0.0]	16	1	0.0741
GO:0010975	regulation of neuron projection development	biological_process	['ABI3', 'GRN', 'TMEM106B', 'WNT3']	FALSE	-0.164	0.757	[-0.0, -0.0, -0.00614, -0.0]	0.114	0.253	[-0.0, -0.0, 0.00287, -0.0]	-0.0336	0.459	[-0.0, -0.0, -0.0, -0.0]	-0.0136	0.613	[-0.0, -0.0, -0.0, -0.0]	0.03	0.573	[-0.0, -0.0, -0.0, -0.0]	0.724	0.0515	[-0.0, 0.0256, -0.0, -0.0]	360	4	0.0823
GO:0014013	regulation of gliogenesis	biological_process	['BIN1', 'IL34', 'TREM2']	FALSE	0.325	0.0959	[-0.0, 0.011, -0.0]	-1.35	0.978	[-0.0228, -0.00714, -0.0]	7.05	0.003	[0.226, -0.0, -0.0]	-2.96	0.994	[-0.0837, -0.0, -0.0]	-1.26	0.972	[-0.0271, -0.0, -0.0]	-2.08	0.987	[-0.0588, -0.00833, -0.0]	101	3	0.0116
GO:0014066	regulation of phosphatidylinositol 3-kinase signaling	biological_process	['TREM2']	FALSE	-0.000298	0.699	[-0.0]	0.00223	0.812	[-0.0]	-0.0195	0.721	[-0.0]	-0.00757	0.859	[-0.0]	0.0166	0.831	[-0.0]	0.00978	0.82	[-0.0]	111	1	0.399
GO:0014911	positive regulation of smooth muscle cell migration	biological_process	['ADAMTS1']	FALSE	-0.000298	0.699	[-0.0]	0.00223	0.812	[-0.0]	-0.0195	0.721	[-0.0]	-0.00757	0.859	[-0.0]	0.0166	0.831	[-0.0]	0.00978	0.82	[-0.0]	37	1	0.158
GO:0015749	monosaccharide transmembrane transport	biological_process	['SORT1']	FALSE	-0.521	0.95	[-0.00992]	-0.184	0.933	[-0.00239]	1.78	0.0148	[0.0338]	-0.00757	0.859	[-0.0]	0.0166	0.831	[-0.0]	-0.266	0.946	[-0.00507]	45	1	0.188
GO:0015865	purine nucleotide transport	biological_process	['CR1']	FALSE	-0.000298	0.699	[-0.0]	0.00223	0.812	[-0.0]	-0.0195	0.721	[-0.0]	-0.00757	0.859	[-0.0]	0.0166	0.831	[-0.0]	0.00978	0.82	[-0.0]	31	1	0.135
GO:0015909	long-chain fatty acid transport	biological_process	['ACE']	FALSE	-0.000298	0.699	[-0.0]	0.00223	0.812	[-0.0]	-0.0195	0.721	[-0.0]	-0.00757	0.859	[-0.0]	0.0166	0.831	[-0.0]	0.00978	0.82	[-0.0]	55	1	0.224
GO:0016055	Wnt signaling pathway	biological_process	['WNT3']	FALSE	0.0366	0.154	[0.000703]	0.00223	0.812	[-0.0]	-0.053	0.803	[-0.00063]	-0.00757	0.859	[-0.0]	0.0166	0.831	[-0.0]	0.00978	0.82	[-0.0]	125	1	0.436
GO:0016071	mRNA metabolic process	biological_process	['APP']	FALSE	-1.51	0.985	[-0.0287]	1.73	0.0112	[0.0222]	4.82	0.0052	[0.0911]	-2.82	0.995	[-0.0446]	-2.41	0.992	[-0.0301]	-1.84	0.99	[-0.0341]	294	1	0.74
GO:0016358	dendrite development	biological_process	['APP']	TRUE	-2.27	0.992	[-0.0433]	2.4	0.0072	[0.0308]	3.71	0.007	[0.0702]	-2.4	0.994	[-0.0379]	-1.35	0.984	[-0.017]	-1.86	0.99	[-0.0344]	46	1	0.192
GO:0017015	regulation of transforming growth factor beta receptor signaling pathway	biological_process	['ADAM17']	FALSE	-0.0948	0.846	[-0.0018]	0.0747	0.137	[0.000932]	-0.0195	0.721	[-0.0]	-0.00757	0.859	[-0.0]	0.0166	0.831	[-0.0]	0.329	0.0426	[0.00587]	141	1	0.476
GO:0017157	regulation of exocytosis	biological_process	['DOC2A', 'FOXF1', 'SPI1']	FALSE	0.481	0.0705	[0.0162, -0.0, -0.0]	-0.686	0.953	[-0.0152, -0.0, -0.0]	-0.0891	0.694	[-0.00192, -0.0, -0.0]	-0.014	0.671	[-0.0, -0.0, -0.0]	-0.0184	0.753	[0.00157, -0.0, -0.00253]	0.419	0.069	[-0.0, -0.0, 0.0128]	219	3	0.0791
GO:0018205	peptidyl-lysine modification	biological_process	['PRDM7', 'SPI1']	FALSE	-0.00375	0.559	[-0.0, -0.0]	0.00435	0.708	[-0.0, -0.0]	-0.146	0.82	[-0.0, -0.0032]	-0.0111	0.751	[-0.0, -0.0]	0.0224	0.715	[-0.0, -0.0]	0.636	0.0404	[-0.0, 0.0158]	320	2	0.429
GO:0018212	peptidyl-tyrosine modification	biological_process	['PTK2B']	FALSE	1.68	0.0122	[0.032]	-1.3	0.985	[-0.0167]	-0.327	0.935	[-0.00578]	-1.96	0.991	[-0.0309]	-0.00325	0.864	[-0.000247]	-0.219	0.939	[-0.00422]	38	1	0.162
GO:0019229	regulation of vasoconstriction	biological_process	['ACE']	FALSE	-0.000298	0.699	[-0.0]	0.00223	0.812	[-0.0]	-0.0195	0.721	[-0.0]	-0.00757	0.859	[-0.0]	0.0166	0.831	[-0.0]	0.00978	0.82	[-0.0]	63	1	0.252
GO:0019646	aerobic electron transport chain	biological_process	['COX7C']	FALSE	-0.272	0.914	[-0.00518]	0.665	0.0325	[0.00852]	-0.411	0.946	[-0.00737]	-0.00757	0.859	[-0.0]	0.0166	0.831	[-0.0]	-0.183	0.934	[-0.00355]	89	1	0.335
GO:0019722	calcium-mediated signaling	biological_process	['APP', 'PLCG2']	FALSE	-2.34	0.991	[-0.0633, -0.0]	2.03	0.011	[0.038, -0.000677]	3.99	0.0083	[0.105, -0.0]	-1.95	0.989	[-0.044, -0.0]	-1.83	0.985	[-0.0328, 0.00108]	-0.543	0.949	[-0.0271, 0.0129]	159	2	0.165
GO:0019731	antibacterial humoral response	biological_process	['APP']	FALSE	5.22	0.0033	[0.0994]	-3.2	0.995	[-0.0412]	2.07	0.0131	[0.0393]	-0.00757	0.859	[-0.0]	-1.49	0.985	[-0.0187]	-9.88	0.999	[-0.182]	59	1	0.238
GO:0019732	antifungal humoral response	biological_process	['APP']	TRUE	-0.0349	0.784	[-0.000659]	-1.67	0.989	[-0.0215]	5.06	0.0049	[0.0955]	-0.00757	0.859	[-0.0]	-1.66	0.987	[-0.0208]	0.00978	0.82	[-0.0]	12	1	0.0572
GO:0030003	cellular cation homeostasis	biological_process	['APP', 'GRN', 'SLC24A4', 'TMEM106B', 'TSPOAP1']	FALSE	-2.14	0.99	[-0.0683, -0.0, 0.00332, -0.0279, -0.0]	2.62	0.0076	[0.0577, -0.0, -0.00209, 0.0202, -0.0]	1.24	0.0432	[0.0524, -0.0, -0.0, -0.0, -0.0]	-0.393	0.906	[-0.014, -0.0, -0.0, -0.0, -0.0]	-0.926	0.952	[-0.0209, -0.0, -0.0, -0.00506, -0.0]	-1.46	0.975	[-0.0702, 0.00975, -0.0, -0.0, -0.0]	404	5	0.0375
GO:0030032	lamellipodium assembly	biological_process	['NCK2']	TRUE	0.229	0.0678	[0.00436]	0.00223	0.812	[-0.0]	-0.458	0.951	[-0.00824]	-0.00757	0.859	[-0.0]	0.0166	0.831	[-0.0]	0.645	0.0263	[0.0117]	37	1	0.158
GO:0030050	vesicle transport along actin filament	biological_process	['MYO15A']	TRUE	-0.000298	0.699	[-0.0]	0.00223	0.812	[-0.0]	-0.0195	0.721	[-0.0]	-0.00757	0.859	[-0.0]	0.0166	0.831	[-0.0]	0.00978	0.82	[-0.0]	19	1	0.0866
GO:0030148	sphingolipid biosynthetic process	biological_process	['PRKD3']	FALSE	-0.000298	0.699	[-0.0]	0.00223	0.812	[-0.0]	-0.0195	0.721	[-0.0]	-0.00757	0.859	[-0.0]	0.0166	0.831	[-0.0]	0.125	0.0699	[0.00212]	105	1	0.382
GO:0030177	positive regulation of Wnt signaling pathway	biological_process	['WNT3']	FALSE	-0.000298	0.699	[-0.0]	0.00223	0.812	[-0.0]	-0.0195	0.721	[-0.0]	-0.00757	0.859	[-0.0]	0.0166	0.831	[-0.0]	0.00978	0.82	[-0.0]	42	1	0.177
GO:0030183	B cell differentiation	biological_process	['ADAM17', 'BLNK', 'PLCG2', 'PTK2B', 'SPI1']	FALSE	1.65	0.0243	[0.000794, -0.0, -0.0, 0.0714, -0.0]	-1.44	0.974	[0.00106, -0.0, -0.0, -0.0428, -0.0]	-0.337	0.847	[-0.0014, -0.0, -0.00142, -0.00956, -0.0]	-0.724	0.948	[-0.0, -0.0, -0.0, -0.0262, -0.0]	-1.16	0.963	[-0.0, -0.0, -0.0, -0.0322, -0.0]	0.687	0.0603	[-0.0, 0.00898, 0.0113, -0.00828, 0.0149]	122	5	0.000271
GO:0030201	heparan sulfate proteoglycan metabolic process	biological_process	['HS3ST5']	FALSE	-1.81	0.988	[-0.0345]	0.302	0.0652	[0.00385]	3.76	0.007	[0.0711]	-0.00757	0.859	[-0.0]	-0.541	0.964	[-0.00693]	0.00978	0.82	[-0.0]	25	1	0.111
GO:0030202	heparin metabolic process	biological_process	['IDUA']	FALSE	-0.000298	0.699	[-0.0]	0.00223	0.812	[-0.0]	-0.0195	0.721	[-0.0]	-0.00757	0.859	[-0.0]	0.0166	0.831	[-0.0]	0.00978	0.82	[-0.0]	17	1	0.0783
GO:0030204	chondroitin sulfate metabolic process	biological_process	['IDUA']	FALSE	-0.000298	0.699	[-0.0]	0.00223	0.812	[-0.0]	-0.0195	0.721	[-0.0]	-0.00757	0.859	[-0.0]	0.0166	0.831	[-0.0]	0.00978	0.82	[-0.0]	31	1	0.135
GO:0030205	dermatan sulfate metabolic process	biological_process	['IDUA']	TRUE	-0.149	0.873	[-0.00284]	0.00223	0.812	[-0.0]	-0.0195	0.721	[-0.0]	0.13	0.0471	[0.00218]	0.0166	0.831	[-0.0]	0.167	0.0608	[0.0029]	7	1	0.0356
GO:0030217	T cell differentiation	biological_process	['ADAM17', 'RHOH']	FALSE	-0.261	0.873	[-0.00698, -0.0]	0.237	0.113	[0.00429, -0.0]	-0.169	0.835	[-0.00379, -0.0]	-0.0111	0.751	[-0.0, -0.0]	0.0224	0.715	[-0.0, -0.0]	0.0148	0.7	[-0.0, -0.0]	135	2	0.127
GO:0030301	cholesterol transport	biological_process	['ABCA1', 'ABCA7', 'CLU']	FALSE	-0.301	0.864	[-0.0109, 0.00497, -0.004]	0.363	0.0992	[0.00193, -0.00277, 0.00883]	-2.94	0.994	[-0.00494, -0.0028, -0.0853]	-0.287	0.911	[0.00123, -0.0, -0.00898]	4.79	0.0042	[0.0112, -0.0, 0.0894]	-0.565	0.941	[-0.0, -0.0, -0.0187]	64	3	0.00344
GO:0030451	regulation of complement activation, alternative pathway	biological_process	['CR1']	TRUE	-0.000298	0.699	[-0.0]	0.00223	0.812	[-0.0]	0.209	0.0596	[0.0043]	-0.00757	0.859	[-0.0]	0.0166	0.831	[-0.0]	0.00978	0.82	[-0.0]	6	1	0.0312
GO:0030502	negative regulation of bone mineralization	biological_process	['PTK2B']	TRUE	3.9	0.0044	[0.0742]	-4.81	0.997	[-0.0619]	-0.0195	0.721	[-0.0]	-3.23	0.996	[-0.0511]	0.0166	0.831	[-0.0]	0.00978	0.82	[-0.0]	19	1	0.0866
GO:0030510	regulation of BMP signaling pathway	biological_process	['SORL1']	FALSE	1.06	0.0199	[0.0201]	-1.55	0.988	[-0.0199]	-2.29	0.992	[-0.0428]	-3.82	0.997	[-0.0604]	0.0166	0.831	[-0.0]	11.3	0.0006	[0.208]	104	1	0.379
GO:0030516	regulation of axon extension	biological_process	['WNT3']	FALSE	-0.000298	0.699	[-0.0]	0.00223	0.812	[-0.0]	-0.0195	0.721	[-0.0]	-0.00757	0.859	[-0.0]	0.0166	0.831	[-0.0]	0.00978	0.82	[-0.0]	95	1	0.353
GO:0031032	actomyosin structure organization	biological_process	['PTK2B']	FALSE	3.27	0.0055	[0.0623]	-4.44	0.997	[-0.0571]	-0.0195	0.721	[-0.0]	-2.47	0.994	[-0.0391]	0.0166	0.831	[-0.0]	0.00978	0.82	[-0.0]	110	1	0.396
GO:0031056	regulation of histone modification	biological_process	['APP', 'SPI1']	FALSE	-1.97	0.988	[-0.0512, -0.00218]	1.75	0.0135	[0.0322, -0.0]	4.31	0.0074	[0.114, -0.000791]	-3.66	0.996	[-0.0827, -0.0]	-1.36	0.978	[-0.0236, -0.0]	-0.272	0.918	[-0.0192, 0.0119]	188	2	0.212
GO:0031293	membrane protein intracellular domain proteolysis	biological_process	['SPPL2A']	TRUE	-0.0497	0.804	[-0.000941]	0.00223	0.812	[-0.0]	-0.209	0.909	[-0.00357]	-0.00757	0.859	[-0.0]	0.383	0.0351	[0.00455]	0.00978	0.82	[-0.0]	14	1	0.0657
GO:0031400	negative regulation of protein modification process	biological_process	['EPHA1', 'NCK2', 'SORL1', 'SPI1']	FALSE	0.49	0.0789	[-0.0, 0.00684, 0.0145, -0.00237]	-0.292	0.892	[-0.0, -0.00751, -0.0, -0.0]	-0.705	0.939	[-0.0, -0.0068, -0.0164, -0.00158]	-1.77	0.984	[-0.0, -0.0, -0.0581, -0.0]	-0.365	0.897	[-0.0, -0.0, -0.00962, -0.0]	3.96	0.004	[-0.0, 0.0273, 0.0993, 0.0176]	496	4	0.189
GO:0031401	positive regulation of protein modification process	biological_process	['ACE', 'ADAM17', 'APP', 'CASS4', 'CLU', 'FERMT2', 'IL34', 'LILRB2', 'PLCG2', 'PTK2B', 'SPDYE3', 'TNIP1', 'TREM2']	FALSE	-0.000628	0.407	[-0.0, -0.0, -0.0585, -0.0, 0.0176, -0.0, -0.0, -0.0, 0.00265, 0.0401, -0.0, -0.00131, -0.0]	0.444	0.159	[-0.0, 0.00163, 0.0468, -0.0, 0.00393, -0.000935, -0.0, -0.0, -0.0, -0.0312, -0.0, -0.0, -0.0]	-0.199	0.637	[-0.0, -0.0, 0.0597, -0.0, -0.0637, -0.0, -0.0, -0.0, -0.0, -0.00894, -0.0, 0.00346, -0.0]	-2.1	0.985	[-0.0, -0.0, -0.0413, -0.0, -0.0486, -0.0, -0.0, -0.0, -0.00715, -0.0241, -0.0, -0.0, -0.0]	1.06	0.0614	[-0.0, -0.0, -0.029, -0.0, 0.0707, 0.00256, -0.0, -0.0, -0.00345, 0.00192, -0.0, -0.0, -0.0]	-0.522	0.882	[-0.0, -0.0, -0.0229, -0.0, -0.0388, -0.0, -0.0, -0.0, 0.0153, 0.00961, -0.0, -0.0, -0.0]	915	13	0.000237
GO:0031623	receptor internalization	biological_process	['SNX1']	FALSE	-0.000298	0.699	[-0.0]	0.00223	0.812	[-0.0]	0.197	0.0621	[0.00408]	-0.00757	0.859	[-0.0]	0.0166	0.831	[-0.0]	0.00978	0.82	[-0.0]	70	1	0.275
GO:0031638	zymogen activation	biological_process	['CTSH']	FALSE	-0.000298	0.699	[-0.0]	0.00223	0.812	[-0.0]	-0.0195	0.721	[-0.0]	-0.00757	0.859	[-0.0]	0.0166	0.831	[-0.0]	0.00978	0.82	[-0.0]	59	1	0.238
GO:0031666	positive regulation of lipopolysaccharide-mediated signaling pathway	biological_process	['SCIMP']	TRUE	0.249	0.0643	[0.00475]	0.00223	0.812	[-0.0]	-0.308	0.932	[-0.00543]	-0.00757	0.859	[-0.0]	0.0166	0.831	[-0.0]	0.00978	0.82	[-0.0]	10	1	0.0486
GO:0032006	regulation of TOR signaling	biological_process	['TREM2']	FALSE	-0.000298	0.699	[-0.0]	0.00223	0.812	[-0.0]	-0.0195	0.721	[-0.0]	-0.00757	0.859	[-0.0]	0.0166	0.831	[-0.0]	0.00978	0.82	[-0.0]	108	1	0.39
GO:0032272	negative regulation of protein polymerization	biological_process	['NCK2']	FALSE	-0.000298	0.699	[-0.0]	-0.268	0.947	[-0.00348]	-0.0195	0.721	[-0.0]	-0.00757	0.859	[-0.0]	0.0166	0.831	[-0.0]	2.52	0.0068	[0.0462]	76	1	0.295
GO:0032273	positive regulation of protein polymerization	biological_process	['BIN1', 'NCK2', 'PTK2B']	FALSE	0.313	0.099	[-0.0375, 0.0039, 0.0442]	-1.2	0.976	[0.0102, -0.0, -0.0367]	3.77	0.0094	[0.11, -0.0, 0.0115]	-6.15	0.998	[-0.121, -0.0128, -0.0404]	0.0271	0.631	[-0.0, -0.0, -0.0]	2.84	0.0085	[0.0719, 0.0185, -0.0]	92	3	0.00909
GO:0032366	intracellular sterol transport	biological_process	['ABCA1']	FALSE	-0.715	0.965	[-0.0136]	0.124	0.111	[0.00156]	-0.169	0.895	[-0.00281]	-0.00757	0.859	[-0.0]	1.14	0.0145	[0.0139]	0.00978	0.82	[-0.0]	21	1	0.0948
GO:0032373	positive regulation of sterol transport	biological_process	['ABCA1', 'ABCA7', 'TREM2']	FALSE	-0.468	0.91	[-0.0155, -0.0, -0.0]	-0.0912	0.824	[0.00371, -0.00576, -0.0]	0.412	0.0797	[-0.0, 0.0141, -0.0]	-0.014	0.671	[-0.0, -0.0, -0.0]	0.586	0.0479	[0.0118, -0.0, -0.0]	0.0194	0.619	[-0.0, -0.0, -0.0]	38	3	0.000833
GO:0032374	regulation of cholesterol transport	biological_process	['ABCA1', 'ABCA7', 'TREM2']	FALSE	-0.468	0.91	[-0.0155, -0.0, -0.0]	-0.0912	0.824	[0.00371, -0.00576, -0.0]	0.412	0.0797	[-0.0, 0.0141, -0.0]	-0.014	0.671	[-0.0, -0.0, -0.0]	0.586	0.0479	[0.0118, -0.0, -0.0]	0.0194	0.619	[-0.0, -0.0, -0.0]	64	3	0.00344
GO:0032412	regulation of ion transmembrane transporter activity	biological_process	['ANK3', 'APP', 'PLCG2', 'PTK2B', 'TREM2']	FALSE	1.12	0.0382	[0.0241, -0.0222, -0.0, 0.047, -0.0]	-0.22	0.858	[0.0178, 0.0228, -0.0, -0.0471, -0.0]	5.54	0.0048	[0.105, 0.124, -0.0, -0.0, -0.0]	-4.32	0.996	[-0.0937, -0.0281, -0.00898, -0.0281, -0.0]	-5.91	0.996	[-0.072, -0.0938, -0.0, 0.00498, -0.0]	-1.25	0.97	[-0.079, -0.014, 0.041, -0.0, -0.0]	273	5	0.00843
GO:0032479	regulation of type I interferon production	biological_process	['PLCG2']	FALSE	-0.000298	0.699	[-0.0]	0.00223	0.812	[-0.0]	-0.0881	0.844	[-0.00129]	-0.00757	0.859	[-0.0]	0.0166	0.831	[-0.0]	1.3	0.0146	[0.0237]	103	1	0.376
GO:0032642	regulation of chemokine production	biological_process	['ADAM17', 'APP', 'TREM2']	FALSE	-0.156	0.781	[0.00324, -0.00747, -0.000855]	1.6	0.0178	[0.00128, 0.0341, -0.0]	1.68	0.0254	[-0.00117, 0.0558, -0.0]	-3.18	0.995	[-0.00206, -0.0879, -0.0]	-2.54	0.991	[-0.0, -0.0541, -0.0]	-0.105	0.833	[-0.0, -0.0102, 0.00623]	95	3	0.00989
GO:0032649	regulation of interferon-gamma production	biological_process	['APP', 'CR1']	FALSE	-1.67	0.985	[-0.0452, -0.0]	2.78	0.0071	[0.0512, -0.0]	7.09	0.003	[0.186, -0.0]	-6.27	0.998	[-0.142, -0.0]	-6.01	0.998	[-0.103, -0.0]	-0.838	0.965	[-0.0217, -0.0]	119	2	0.104
GO:0032652	regulation of interleukin-1 production	biological_process	['APP', 'TREM2']	FALSE	0.168	0.121	[0.00464, -0.0]	0.149	0.152	[0.00267, -0.0]	5.98	0.0039	[0.157, -0.0]	-3.79	0.996	[-0.0857, -0.0]	-4.37	0.996	[-0.0751, -0.0]	-0.634	0.955	[-0.0165, -0.0]	115	2	0.098
GO:0032653	regulation of interleukin-10 production	biological_process	['PLCG2', 'TREM2']	FALSE	0.0745	0.176	[0.00212, -0.0]	-0.132	0.882	[-0.00252, -0.0]	-0.14	0.815	[-0.00304, -0.0]	-0.0111	0.751	[-0.0, -0.0]	0.0224	0.715	[-0.0, -0.0]	0.64	0.0404	[0.0159, -0.0]	60	2	0.032
GO:0032655	regulation of interleukin-12 production	biological_process	['PLCG2', 'SCIMP']	FALSE	0.238	0.0985	[0.00229, 0.00425]	-0.268	0.921	[-0.00306, -0.00197]	-0.134	0.81	[-0.00289, -0.0]	-0.0111	0.751	[-0.0, -0.0]	0.0224	0.715	[-0.0, -0.0]	0.369	0.0608	[0.00901, -0.0]	63	2	0.0348
GO:0032663	regulation of interleukin-2 production	biological_process	['CR1', 'PLCG2']	FALSE	-0.00375	0.559	[-0.0, -0.0]	0.00435	0.708	[-0.0, -0.0]	-0.0235	0.573	[-0.0, -0.0]	-0.0111	0.751	[-0.0, -0.0]	0.0224	0.715	[-0.0, -0.0]	0.416	0.0559	[-0.0, 0.0102]	64	2	0.0358
GO:0032667	regulation of interleukin-23 production	biological_process	['PLCG2']	FALSE	-0.225	0.902	[-0.00427]	0.00223	0.812	[-0.0]	-0.502	0.956	[-0.00907]	-0.00757	0.859	[-0.0]	-0.358	0.952	[-0.00465]	2.66	0.0064	[0.0487]	10	1	0.0486
GO:0032675	regulation of interleukin-6 production	biological_process	['APP', 'INPP5D', 'LILRB2', 'PLCG2', 'SCIMP', 'TREM2']	FALSE	-0.0896	0.614	[0.00495, -0.00887, -0.0, -0.0, -0.0, -0.0]	0.916	0.0482	[0.0315, -0.00261, -0.0, -0.0, -0.0, -0.0]	-0.178	0.716	[-0.00215, -0.00413, -0.0, -0.0, -0.0, -0.0]	-1.17	0.968	[-0.0468, -0.0, -0.0, -0.0, -0.0, -0.0]	-1.89	0.983	[-0.0568, -0.0, -0.0, -0.0, -0.0, -0.0]	1.93	0.0182	[-0.0, 0.0836, -0.0, -0.0, -0.0, -0.0]	153	6	8.16e-05
GO:0032814	regulation of natural killer cell activation	biological_process	['CLNK']	FALSE	-0.167	0.882	[-0.00318]	0.203	0.0837	[0.00258]	-0.106	0.858	[-0.00163]	-0.00757	0.859	[-0.0]	0.0166	0.831	[-0.0]	0.00978	0.82	[-0.0]	45	1	0.188
GO:0032868	response to insulin	biological_process	['SORT1']	FALSE	-0.000298	0.699	[-0.0]	-0.722	0.974	[-0.00931]	2.73	0.0096	[0.0518]	-1.93	0.991	[-0.0305]	0.0166	0.831	[-0.0]	0.00978	0.82	[-0.0]	156	1	0.51
GO:0032928	regulation of superoxide anion generation	biological_process	['APP']	FALSE	-8.09	1	[-0.154]	6.82	0.0012	[0.0876]	3.7	0.007	[0.0699]	-1.22	0.986	[-0.0192]	-2.78	0.993	[-0.0347]	-0.482	0.964	[-0.00906]	23	1	0.103
GO:0032945	negative regulation of mononuclear cell proliferation	biological_process	['CR1', 'INPP5D', 'LILRB2']	FALSE	-0.113	0.739	[-0.0, -0.00363, -0.0]	0.00156	0.649	[-0.0, -0.0, -0.0]	-0.199	0.816	[-0.0, -0.00543, -0.0]	-0.014	0.671	[-0.0, -0.0, -0.0]	-0.142	0.85	[-0.0, -0.00356, -0.0]	1.57	0.0188	[-0.0, 0.0495, -0.0]	90	3	0.00858
GO:0032946	positive regulation of mononuclear cell proliferation	biological_process	['LILRB2', 'NCK2']	FALSE	0.0871	0.165	[-0.0, 0.00246]	-0.0828	0.855	[-0.0, -0.00161]	-0.0668	0.719	[-0.0, -0.00113]	-0.0111	0.751	[-0.0, -0.0]	-0.188	0.895	[-0.0, -0.00359]	0.341	0.0645	[-0.0, 0.00831]	150	2	0.15
GO:0032956	regulation of actin cytoskeleton organization	biological_process	['ABI3', 'BIN1', 'CD2AP', 'EPHA1', 'FERMT2', 'NCK2', 'PTK2B', 'RHOH']	FALSE	0.173	0.206	[-0.0, -0.0375, -0.0, -0.0, -0.0, 0.00195, 0.0458, -0.0]	-0.814	0.943	[-0.0, 0.0102, -0.0, -0.0, -0.0, -0.00174, -0.0387, -0.0]	2.19	0.0267	[-0.0, 0.11, -0.0, -0.0, -0.0, -0.0, 0.00573, -0.0]	-3.62	0.993	[-0.0, -0.121, -0.0, -0.0, -0.0, -0.00641, -0.0388, -0.0]	-0.0546	0.683	[-0.0, -0.0, -0.0, -0.0, -0.0, -0.0, -0.00336, -0.0]	2.33	0.0138	[-0.0, 0.0719, 0.0119, -0.0, -0.0, 0.0324, -0.0, -0.0]	371	8	0.000303
GO:0032957	inositol trisphosphate metabolic process	biological_process	['PLCG2']	TRUE	0.0837	0.115	[0.0016]	0.00223	0.812	[-0.0]	-0.444	0.949	[-0.00798]	-0.00757	0.859	[-0.0]	0.0166	0.831	[-0.0]	1.11	0.017	[0.0202]	7	1	0.0356
GO:0032958	inositol phosphate biosynthetic process	biological_process	['PLCG2']	TRUE	-0.287	0.918	[-0.00545]	0.00223	0.812	[-0.0]	-0.172	0.896	[-0.00286]	-0.00757	0.859	[-0.0]	0.0166	0.831	[-0.0]	2.18	0.0077	[0.04]	14	1	0.0657
GO:0033004	negative regulation of mast cell activation	biological_process	['FOXF1']	FALSE	-0.000298	0.699	[-0.0]	0.00223	0.812	[-0.0]	-0.0195	0.721	[-0.0]	-0.00757	0.859	[-0.0]	0.0166	0.831	[-0.0]	0.00978	0.82	[-0.0]	14	1	0.0657
GO:0033006	regulation of mast cell activation involved in immune response	biological_process	['FOXF1']	FALSE	-0.000298	0.699	[-0.0]	0.00223	0.812	[-0.0]	-0.0195	0.721	[-0.0]	-0.00757	0.859	[-0.0]	0.0166	0.831	[-0.0]	0.00978	0.82	[-0.0]	34	1	0.147
GO:0033032	regulation of myeloid cell apoptotic process	biological_process	['ADAM17']	FALSE	0.104	0.102	[0.00199]	0.00223	0.812	[-0.0]	-0.156	0.889	[-0.00256]	-0.00757	0.859	[-0.0]	0.0166	0.831	[-0.0]	0.00978	0.82	[-0.0]	33	1	0.143
GO:0033209	tumor necrosis factor-mediated signaling pathway	biological_process	['PTK2B']	TRUE	4.88	0.0034	[0.0929]	-6	0.998	[-0.0772]	0.746	0.0286	[0.0144]	-4.54	0.998	[-0.0719]	-0.428	0.958	[-0.00552]	-0.502	0.965	[-0.00943]	56	1	0.228
GO:0033625	positive regulation of integrin activation	biological_process	['FERMT2']	TRUE	0.364	0.0511	[0.00693]	-0.357	0.955	[-0.00462]	-0.0195	0.721	[-0.0]	-0.00757	0.859	[-0.0]	0.0166	0.831	[-0.0]	0.00978	0.82	[-0.0]	11	1	0.0529
GO:0033700	phospholipid efflux	biological_process	['ABCA1', 'ABCA7']	TRUE	-0.0215	0.638	[-0.0102, 0.00972]	-0.338	0.933	[0.00282, -0.00915]	-0.286	0.888	[-0.00456, -0.00229]	-0.0111	0.751	[-0.0, -0.0]	0.378	0.0543	[0.00608, -0.0]	0.0148	0.7	[-0.0, -0.0]	12	2	0.00177
GO:0034112	positive regulation of homotypic cell-cell adhesion	biological_process	['ANK3']	FALSE	0.512	0.0392	[0.00976]	0.881	0.025	[0.0113]	4.93	0.0051	[0.0931]	-3.23	0.996	[-0.0511]	-6.6	0.998	[-0.0822]	-0.653	0.971	[-0.0122]	17	1	0.0783
GO:0034121	regulation of toll-like receptor signaling pathway	biological_process	['APP', 'TREM2']	FALSE	-1.29	0.977	[-0.0347, -0.0]	1.9	0.0121	[0.035, -0.0]	4.95	0.006	[0.13, -0.0]	-1.69	0.987	[-0.038, -0.0]	-5.4	0.997	[-0.0927, -0.0]	-1.32	0.98	[-0.0339, -0.0]	74	2	0.0463
GO:0034205	amyloid-beta formation	biological_process	['ABCA7', 'APH1B']	TRUE	0.0649	0.186	[0.00186, -0.0]	-0.0769	0.85	[-0.0015, -0.0]	0.217	0.0886	[0.00629, -0.0]	-0.0111	0.751	[-0.0, -0.0]	0.0224	0.715	[-0.0, -0.0]	0.0148	0.7	[-0.0, -0.0]	9	2	0.00108
GO:0034334	adherens junction maintenance	biological_process	['FERMT2']	TRUE	-0.385	0.935	[-0.00732]	0.00223	0.812	[-0.0]	-0.55	0.96	[-0.00998]	-0.00757	0.859	[-0.0]	1.9	0.0095	[0.0234]	0.00978	0.82	[-0.0]	7	1	0.0356
GO:0034350	regulation of glial cell apoptotic process	biological_process	['TREM2']	FALSE	-0.000298	0.699	[-0.0]	0.00223	0.812	[-0.0]	-0.0195	0.721	[-0.0]	-0.00757	0.859	[-0.0]	0.0166	0.831	[-0.0]	0.00978	0.82	[-0.0]	11	1	0.0529
GO:0034377	plasma lipoprotein particle assembly	biological_process	['ABCA1', 'ABCA7']	FALSE	-0.366	0.905	[-0.00823, -0.00157]	0.078	0.209	[0.00136, -0.0]	-0.0821	0.746	[-0.0046, 0.00307]	-0.0111	0.751	[-0.0, -0.0]	0.631	0.0361	[0.0104, -0.0]	0.0148	0.7	[-0.0, -0.0]	23	2	0.00564
GO:0034498	early endosome to Golgi transport	biological_process	['SNX1']	TRUE	0.168	0.0802	[0.00321]	-0.364	0.956	[-0.00471]	-0.0195	0.721	[-0.0]	1.12	0.014	[0.0179]	0.0166	0.831	[-0.0]	-0.353	0.955	[-0.00668]	12	1	0.0572
GO:0034644	cellular response to UV	biological_process	['MME']	FALSE	-0.000298	0.699	[-0.0]	0.0604	0.147	[0.000748]	-0.0195	0.721	[-0.0]	-0.00757	0.859	[-0.0]	0.0166	0.831	[-0.0]	0.00978	0.82	[-0.0]	88	1	0.332
GO:0034660	ncRNA metabolic process	biological_process	['WDR12']	FALSE	-0.0267	0.77	[-0.000502]	0.00223	0.812	[-0.0]	0.0485	0.107	[0.00128]	-0.00757	0.859	[-0.0]	0.0166	0.831	[-0.0]	0.00978	0.82	[-0.0]	541	1	0.917
GO:0034766	negative regulation of ion transmembrane transport	biological_process	['ANK3', 'BIN1']	FALSE	2.75	0.0089	[0.082, -0.00748]	-1.63	0.985	[-0.024, -0.00619]	10.7	0.0015	[0.168, 0.113]	-8.12	0.999	[-0.113, -0.0709]	-7.38	0.998	[-0.0886, -0.0378]	-3.46	0.995	[-0.145, 0.0565]	104	2	0.0829
GO:0034767	positive regulation of ion transmembrane transport	biological_process	['ANK3', 'PLCG2', 'TREM2']	FALSE	-0.148	0.773	[-0.0048, -0.0, -0.0]	1.76	0.0156	[0.0388, -0.0, -0.0]	2.3	0.0189	[0.0744, -0.0, -0.0]	-3.29	0.995	[-0.0841, -0.00898, -0.0]	-2.99	0.993	[-0.0637, -0.0, -0.0]	-0.143	0.855	[-0.0462, 0.041, -0.0]	186	3	0.054
GO:0035235	ionotropic glutamate receptor signaling pathway	biological_process	['APP', 'PTK2B']	TRUE	1.92	0.0141	[0.0101, 0.042]	-1.11	0.977	[0.0146, -0.0351]	3.56	0.0096	[0.0865, 0.00715]	-3.4	0.996	[-0.0514, -0.0255]	-8.65	0.998	[-0.129, -0.0191]	2.88	0.0078	[0.0547, 0.0182]	25	2	0.00656
GO:0035303	regulation of dephosphorylation	biological_process	['LILRB2']	FALSE	-0.000298	0.699	[-0.0]	0.00223	0.812	[-0.0]	-0.0195	0.721	[-0.0]	-0.00757	0.859	[-0.0]	0.0166	0.831	[-0.0]	0.00978	0.82	[-0.0]	135	1	0.461
GO:0035813	regulation of renal sodium excretion	biological_process	['ACE']	FALSE	-0.000298	0.699	[-0.0]	0.00223	0.812	[-0.0]	-0.0195	0.721	[-0.0]	-0.00757	0.859	[-0.0]	0.0166	0.831	[-0.0]	0.00978	0.82	[-0.0]	19	1	0.0866
GO:0035973	aggrephagy	biological_process	['WDR81']	TRUE	-0.000298	0.699	[-0.0]	0.00223	0.812	[-0.0]	-0.0503	0.799	[-0.000579]	-0.00757	0.859	[-0.0]	0.0166	0.831	[-0.0]	0.159	0.0626	[0.00274]	7	1	0.0356
GO:0038093	Fc receptor signaling pathway	biological_process	['PLCG2']	FALSE	-0.000298	0.699	[-0.0]	0.00223	0.812	[-0.0]	-0.0195	0.721	[-0.0]	-0.00757	0.859	[-0.0]	0.0166	0.831	[-0.0]	0.55	0.0291	[0.00994]	52	1	0.214
GO:0038180	nerve growth factor signaling pathway	biological_process	['SORT1']	TRUE	0.354	0.0519	[0.00675]	-0.366	0.956	[-0.00473]	2.23	0.0118	[0.0423]	-0.00757	0.859	[-0.0]	0.0166	0.831	[-0.0]	-2.19	0.992	[-0.0405]	12	1	0.0572
GO:0040020	regulation of meiotic nuclear division	biological_process	['PRDM7']	FALSE	-0.000298	0.699	[-0.0]	0.00223	0.812	[-0.0]	-0.0195	0.721	[-0.0]	-0.00757	0.859	[-0.0]	0.0166	0.831	[-0.0]	0.00978	0.82	[-0.0]	32	1	0.139
GO:0042058	regulation of epidermal growth factor receptor signaling pathway	biological_process	['ADAM17']	FALSE	-0.000298	0.699	[-0.0]	0.00223	0.812	[-0.0]	-0.0195	0.721	[-0.0]	-0.00757	0.859	[-0.0]	0.0166	0.831	[-0.0]	0.00978	0.82	[-0.0]	70	1	0.275
GO:0042310	vasoconstriction	biological_process	['ACE']	FALSE	-0.000298	0.699	[-0.0]	0.00223	0.812	[-0.0]	-0.0195	0.721	[-0.0]	-0.00757	0.859	[-0.0]	0.0166	0.831	[-0.0]	0.00978	0.82	[-0.0]	34	1	0.147
GO:0042325	regulation of phosphorylation	biological_process	['ACE', 'ADAM17', 'APP', 'CASS4', 'CLU', 'EPHA1', 'FERMT2', 'IL34', 'NCK2', 'PLCG2', 'PTK2B', 'SORL1', 'SPDYE3', 'TREM2', 'WDR81']	FALSE	0.148	0.266	[-0.0, -0.0, -0.0684, -0.0, 0.0176, -0.0, -0.0, -0.0, 0.00342, 0.00265, 0.0377, 0.019, -0.0, -0.0, -0.0]	0.24	0.286	[-0.0, 0.00163, 0.0527, -0.0, 0.00393, -0.0, -0.000935, -0.0, -0.00376, -0.0, -0.0259, -0.0162, -0.0, -0.0, -0.0]	-0.516	0.837	[-0.0, -0.0, 0.0628, -0.0, -0.0637, -0.0, -0.0, -0.0, -0.0034, -0.0, -0.00877, -0.0193, -0.0, -0.0, -0.0]	-2.41	0.987	[-0.0, -0.0, -0.0258, -0.0, -0.0486, -0.0, -0.0, -0.0, -0.0, -0.00715, -0.0235, -0.0446, -0.0, -0.0, -0.0]	0.749	0.0906	[-0.0, -0.0, -0.0329, -0.0, 0.0707, -0.0, 0.00256, -0.0, -0.0, -0.00345, -0.000619, -0.00481, -0.0, -0.0, -0.0]	1.29	0.042	[-0.0, -0.0, -0.0361, -0.0, -0.0388, -0.0, -0.0, -0.0, 0.0136, 0.0153, 0.00721, 0.123, -0.0, -0.0, 0.00365]	1155	15	0.000195
GO:0042632	cholesterol homeostasis	biological_process	['ABCA1']	TRUE	-0.428	0.941	[-0.00815]	0.00223	0.812	[-0.0]	-0.0195	0.721	[-0.0]	-0.00757	0.859	[-0.0]	0.236	0.0477	[0.00272]	0.00978	0.82	[-0.0]	89	1	0.335
GO:0043011	myeloid dendritic cell differentiation	biological_process	['SPI1']	TRUE	-0.000298	0.699	[-0.0]	0.00223	0.812	[-0.0]	-0.0195	0.721	[-0.0]	-0.00757	0.859	[-0.0]	0.0166	0.831	[-0.0]	0.977	0.0186	[0.0178]	21	1	0.0948
GO:0043031	negative regulation of macrophage activation	biological_process	['GRN']	FALSE	-0.000298	0.699	[-0.0]	0.00223	0.812	[-0.0]	-0.0195	0.721	[-0.0]	-0.00757	0.859	[-0.0]	0.0166	0.831	[-0.0]	0.738	0.0231	[0.0134]	18	1	0.0824
GO:0043032	positive regulation of macrophage activation	biological_process	['TREM2']	FALSE	-0.000298	0.699	[-0.0]	0.00223	0.812	[-0.0]	-0.0195	0.721	[-0.0]	-0.00757	0.859	[-0.0]	0.0166	0.831	[-0.0]	0.00978	0.82	[-0.0]	27	1	0.119
GO:0043065	positive regulation of apoptotic process	biological_process	['APP', 'CLU', 'CTSH', 'GRN', 'NCK2', 'RBCK1']	FALSE	-1.78	0.984	[-0.113, 0.0182, -0.0, -0.0, 0.0099, -0.0]	1.67	0.0202	[0.0695, -0.0131, -0.0, -0.0, -0.0035, -0.0]	-0.173	0.71	[0.0764, -0.0684, -0.0, -0.0, -0.0123, -0.00173]	-3.3	0.994	[-0.0614, -0.0715, -0.0, -0.0, -0.0, -0.0]	3.59	0.008	[-0.0212, 0.126, -0.0, -0.0, -0.0, -0.0]	-0.361	0.88	[-0.0, -0.0568, -0.0, 0.0131, 0.0265, -0.0]	267	6	0.00145
GO:0043066	negative regulation of apoptotic process	biological_process	['CLU', 'PTK2B', 'TREM2']	FALSE	1.27	0.0265	[-0.0208, 0.0635, -0.0]	-2.43	0.989	[-0.0114, -0.0424, -0.0]	-2.25	0.99	[-0.0578, -0.013, -0.0]	-5.05	0.997	[-0.117, -0.026, -0.0]	6.99	0.0022	[0.165, -0.018, -0.0]	-0.683	0.949	[-0.0178, -0.00468, -0.0]	448	3	0.333
GO:0043122	regulation of I-kappaB kinase/NF-kappaB signaling	biological_process	['PLCG2', 'RHOH', 'TNIP1', 'TREM2']	FALSE	-0.00375	0.456	[-0.0, -0.0, -0.0, -0.0]	0.00186	0.615	[-0.0, -0.0, -0.0, -0.0]	-0.0336	0.459	[-0.0, -0.0, -0.0, -0.0]	-0.0136	0.613	[-0.0, -0.0, -0.0, -0.0]	0.03	0.573	[-0.0, -0.0, -0.0, -0.0]	0.0253	0.563	[-0.0, -0.0, -0.0, -0.0]	72	4	0.000384
GO:0043129	surfactant homeostasis	biological_process	['CTSH']	TRUE	-0.12	0.86	[-0.00227]	0.00223	0.812	[-0.0]	-0.0721	0.828	[-0.000988]	-0.00757	0.859	[-0.0]	0.0166	0.831	[-0.0]	0.564	0.0287	[0.0102]	16	1	0.0741
GO:0043266	regulation of potassium ion transport	biological_process	['ANK3', 'BIN1', 'PTK2B', 'TREM2']	FALSE	2.85	0.0119	[0.082, -0.00759, 0.0352, -0.0]	-2.16	0.985	[-0.024, -0.0, -0.0312, -0.0]	6.79	0.0034	[0.168, 0.0838, -0.0, -0.0]	-6.46	0.997	[-0.113, -0.067, -0.0326, -0.0]	-5.63	0.996	[-0.0886, -0.0492, -0.0, -0.0]	-1.25	0.973	[-0.145, 0.0984, -0.0, -0.0]	106	4	0.00154
GO:0043408	regulation of MAPK cascade	biological_process	['ABCA7', 'APP', 'IL34', 'PTK2B', 'SCIMP', 'SORL1', 'SPI1', 'TNIP1', 'TREM2', 'UNC5CL']	FALSE	0.554	0.101	[-0.0, -0.0496, -0.0, 0.07, -0.0, 0.0145, -0.0, -0.0, -0.0, -0.0]	-0.559	0.91	[-0.0, 0.0392, -0.0, -0.0627, -0.0, -0.0, -0.0, -0.0, -0.0, -0.0]	1.05	0.0685	[-0.0, 0.0643, -0.0, 0.0161, -0.0, -0.0164, -0.0, -0.0, -0.0, -0.0]	-2.68	0.99	[-0.0, -0.0442, -0.0, -0.0342, -0.0, -0.0581, -0.0, -0.0, -0.0, -0.0]	-0.858	0.932	[-0.0, -0.0204, -0.0, -0.00424, -0.0, -0.00962, -0.0, -0.0, -0.0, -0.0]	1.45	0.0322	[-0.0, -0.0286, -0.0, -0.0109, -0.0, 0.0993, 0.0204, -0.0, -0.0, -0.0]	430	10	2.72e-05
GO:0043523	regulation of neuron apoptotic process	biological_process	['APP', 'GRN', 'TREM2']	FALSE	-3.39	0.996	[-0.113, -0.0, -0.0]	3.15	0.0054	[0.0695, -0.0, -0.0]	2.36	0.0186	[0.0764, -0.0, -0.0]	-2.18	0.989	[-0.0614, -0.0, -0.0]	-0.977	0.963	[-0.0212, -0.0, -0.0]	0.592	0.0541	[-0.0, 0.0131, 0.00523]	89	3	0.00833
GO:0043534	blood vessel endothelial cell migration	biological_process	['PTK2B']	FALSE	2.13	0.0096	[0.0405]	-1.96	0.991	[-0.0252]	-0.233	0.916	[-0.00402]	-1.16	0.985	[-0.0183]	-1.71	0.987	[-0.0215]	-0.288	0.949	[-0.00549]	33	1	0.143
GO:0043631	RNA polyadenylation	biological_process	['APP']	FALSE	-1.51	0.985	[-0.0287]	1.73	0.0112	[0.0222]	4.82	0.0052	[0.0911]	-2.82	0.995	[-0.0446]	-2.41	0.992	[-0.0301]	-1.84	0.99	[-0.0341]	38	1	0.162
GO:0044030	regulation of DNA methylation	biological_process	['SPI1']	TRUE	-0.0533	0.809	[-0.00101]	0.00223	0.812	[-0.0]	-0.109	0.861	[-0.00169]	-0.00757	0.859	[-0.0]	0.0166	0.831	[-0.0]	0.591	0.0282	[0.0107]	25	1	0.111
GO:0044090	positive regulation of vacuole organization	biological_process	['GRN']	FALSE	-0.000298	0.699	[-0.0]	0.00223	0.812	[-0.0]	-0.0195	0.721	[-0.0]	-0.00757	0.859	[-0.0]	0.0166	0.831	[-0.0]	0.00978	0.82	[-0.0]	21	1	0.0948
GO:0045055	regulated exocytosis	biological_process	['CLNK', 'DOC2A']	FALSE	0.311	0.0828	[-0.0, 0.00853]	-0.537	0.952	[-0.0, -0.00999]	-0.0235	0.573	[-0.0, -0.0]	-0.0111	0.751	[-0.0, -0.0]	0.0224	0.715	[-0.0, -0.0]	0.0148	0.7	[-0.0, -0.0]	114	2	0.0966
GO:0045089	positive regulation of innate immune response	biological_process	['CLNK', 'PLCG2', 'SPI1']	FALSE	0.0696	0.217	[0.00246, -0.0, -0.0]	0.00156	0.649	[-0.0, -0.0, -0.0]	-0.215	0.826	[-0.0, -0.00594, -0.0]	-0.014	0.671	[-0.0, -0.0, -0.0]	0.0271	0.631	[-0.0, -0.0, -0.0]	0.821	0.0396	[-0.0, 0.0239, 0.00176]	144	3	0.0289
GO:0045332	phospholipid translocation	biological_process	['ABCA1', 'ABCA7']	FALSE	0.164	0.123	[-0.00326, 0.0078]	-0.165	0.895	[-0.0, -0.00313]	-0.0235	0.573	[-0.0, -0.0]	-0.0111	0.751	[-0.0, -0.0]	0.334	0.06	[0.00533, -0.0]	0.0148	0.7	[-0.0, -0.0]	52	2	0.0247
GO:0045347	negative regulation of MHC class II biosynthetic process	biological_process	['SPI1']	TRUE	-0.11	0.855	[-0.00209]	0.00223	0.812	[-0.0]	-0.0195	0.721	[-0.0]	-0.00757	0.859	[-0.0]	0.0166	0.831	[-0.0]	0.387	0.0389	[0.00694]	6	1	0.0312
GO:0045429	positive regulation of nitric oxide biosynthetic process	biological_process	['APP', 'CLU', 'PTK2B']	TRUE	-0.115	0.741	[-0.0626, -0.0303, 0.0892]	0.356	0.101	[0.0693, 0.00164, -0.0631]	1.63	0.0267	[0.0912, -0.0261, -0.0121]	-11	1	[-0.142, -0.119, -0.0519]	3.16	0.0091	[-0.0424, 0.125, -0.0165]	-1.75	0.984	[-0.0263, -0.0217, -0.00849]	43	3	0.00117
GO:0045619	regulation of lymphocyte differentiation	biological_process	['CR1', 'INPP5D', 'LILRB2', 'RHOH']	FALSE	-0.00375	0.456	[-0.0, -0.0, -0.0, -0.0]	-0.116	0.818	[-0.0, -0.003, -0.0, -0.0]	-0.0336	0.459	[-0.0, -0.0, -0.0, -0.0]	-0.225	0.878	[-0.0, -0.00696, -0.0, -0.0]	-0.537	0.924	[-0.0, -0.0138, -0.0, -0.0]	2.21	0.0133	[-0.0, 0.08, -0.0, -0.0]	209	4	0.0157
GO:0045638	negative regulation of myeloid cell differentiation	biological_process	['INPP5D', 'PTK2B']	FALSE	2.48	0.0105	[-0.00574, 0.0729]	-3.84	0.995	[-0.00721, -0.0638]	-0.312	0.897	[-0.00662, -0.000924]	-2.3	0.991	[-0.0186, -0.0332]	-0.123	0.874	[-0.0, -0.00249]	4.88	0.0032	[0.126, -0.00213]	84	2	0.0577
GO:0045639	positive regulation of myeloid cell differentiation	biological_process	['IL34', 'INPP5D', 'TREM2']	FALSE	0.355	0.089	[0.0152, -0.00321, -0.0]	-0.469	0.933	[-0.00828, -0.00212, -0.0]	-0.549	0.929	[-0.00641, -0.0102, -0.0]	-0.327	0.919	[-0.0, -0.00887, -0.0]	-0.237	0.884	[-0.0, -0.00557, -0.0]	2.7	0.0093	[-0.00326, 0.0891, -0.0]	101	3	0.0116
GO:0045646	regulation of erythrocyte differentiation	biological_process	['INPP5D', 'SPI1']	FALSE	-0.122	0.793	[-0.00321, -0.0]	-0.11	0.872	[-0.00212, -0.0]	-0.414	0.922	[-0.0102, -0.0]	-0.402	0.946	[-0.00887, -0.0]	-0.304	0.919	[-0.00557, -0.0]	4.49	0.0039	[0.0891, 0.0248]	46	2	0.0198
GO:0045732	positive regulation of protein catabolic process	biological_process	['APP', 'CLU', 'SNX1', 'SORL1', 'TREM2']	FALSE	-1.14	0.965	[-0.0738, 0.000342, -0.0, 0.0241, -0.0]	-0.368	0.899	[0.0272, -0.0135, -0.0, -0.0245, -0.0]	4.34	0.0078	[0.226, -0.0356, 0.00733, -0.018, -0.0]	-7.1	0.999	[-0.134, -0.0781, -0.00391, -0.0455, -0.0]	2.01	0.0195	[-0.0392, 0.109, -0.0012, -0.0152, -0.0]	2.39	0.0119	[-0.00482, -0.0331, -0.0, 0.134, -0.0]	214	5	0.00311
GO:0045745	positive regulation of G protein-coupled receptor signaling pathway	biological_process	['APP']	TRUE	-4.51	0.998	[-0.0859]	3.95	0.0037	[0.0507]	8.22	0.002	[0.155]	0.635	0.0206	[0.0102]	-4.43	0.997	[-0.0553]	-5.37	0.998	[-0.0991]	28	1	0.123
GO:0045747	positive regulation of Notch signaling pathway	biological_process	['TSPAN14']	TRUE	-0.000298	0.699	[-0.0]	0.00223	0.812	[-0.0]	-0.0195	0.721	[-0.0]	-0.00757	0.859	[-0.0]	0.0166	0.831	[-0.0]	0.00978	0.82	[-0.0]	46	1	0.192
GO:0045779	negative regulation of bone resorption	biological_process	['INPP5D']	TRUE	-1.09	0.978	[-0.0207]	-0.185	0.933	[-0.00241]	-0.0195	0.721	[-0.0]	-0.00757	0.859	[-0.0]	0.0166	0.831	[-0.0]	5.88	0.0021	[0.108]	17	1	0.0783
GO:0045806	negative regulation of endocytosis	biological_process	['ABCA7', 'APP']	FALSE	-5.27	0.999	[0.00838, -0.151]	4.59	0.0027	[-0.00541, 0.0901]	6.94	0.0031	[-0.0, 0.182]	-2.94	0.993	[-0.0, -0.0663]	-2.24	0.988	[-0.0, -0.0386]	-3.09	0.993	[-0.0, -0.079]	52	2	0.0247
GO:0045807	positive regulation of endocytosis	biological_process	['ABCA7', 'APP', 'BIN1', 'CLU', 'PLCG2', 'TREM2']	FALSE	-0.19	0.734	[0.00773, -0.0213, -0.00824, 0.0131, -0.0, -0.0]	-0.637	0.934	[-0.00892, 0.0241, -0.0193, -0.0162, -0.0, -0.0]	5.46	0.0051	[0.00681, 0.0844, 0.18, -0.0244, -0.0, -0.0]	-5.9	0.997	[-0.0, -0.0198, -0.114, -0.104, -0.0, -0.0]	1.65	0.0276	[0.00373, -0.0376, -0.0194, 0.101, -0.0, -0.0]	-1.29	0.969	[-0.0, -0.0572, 0.0203, -0.0414, 0.0201, -0.0]	101	6	8.69e-06
GO:0045814	negative regulation of gene expression, epigenetic	biological_process	['SPI1']	FALSE	-0.0822	0.837	[-0.00156]	0.00223	0.812	[-0.0]	-0.143	0.882	[-0.00232]	-0.00757	0.859	[-0.0]	0.0166	0.831	[-0.0]	0.808	0.0212	[0.0147]	66	1	0.262
GO:0045822	negative regulation of heart contraction	biological_process	['BIN1']	FALSE	-1.08	0.978	[-0.0205]	-0.431	0.961	[-0.00557]	3.48	0.0073	[0.0658]	-3.68	0.996	[-0.0582]	-3.11	0.994	[-0.0389]	7.51	0.0012	[0.138]	23	1	0.103
GO:0045824	negative regulation of innate immune response	biological_process	['CR1', 'GRN']	FALSE	-0.00375	0.559	[-0.0, -0.0]	0.00435	0.708	[-0.0, -0.0]	-0.0235	0.573	[-0.0, -0.0]	-0.103	0.874	[-0.0, -0.00209]	0.0224	0.715	[-0.0, -0.0]	0.149	0.105	[-0.0, 0.00342]	74	2	0.0463
GO:0045861	negative regulation of proteolysis	biological_process	['CR1', 'CTSB', 'SORL1']	FALSE	0.996	0.0353	[0.00635, -0.00494, 0.032]	-1.26	0.977	[-0.00164, 0.00347, -0.0296]	-2.27	0.99	[-0.00182, -0.02, -0.0499]	-0.553	0.945	[-0.0, -0.0, -0.0153]	-0.758	0.952	[-0.0, -0.00258, -0.014]	7.03	0.0013	[-0.00852, 0.07, 0.163]	212	3	0.0734
GO:0045862	positive regulation of proteolysis	biological_process	['APH1B', 'APP', 'CLU', 'CR1', 'CTSH', 'GRN', 'PTK2B', 'TNIP1', 'TREM2']	FALSE	0.845	0.0645	[-0.0, -0.0187, 0.000342, -0.0, -0.0, -0.0, 0.0701, -0.00131, -0.0]	-1.04	0.953	[-0.0, 0.037, -0.0135, -0.0, -0.0, -0.0, -0.0645, -0.0, -0.0]	1.1	0.0623	[-0.0, 0.0955, -0.0356, -0.0, -0.0, -0.0, -0.0, 0.00346, -0.0]	-3.75	0.993	[-0.0, -0.0743, -0.0781, -0.0, -0.0, -0.0, -0.0294, -0.0, -0.0]	1.17	0.0467	[-0.0, -0.0687, 0.109, -0.0, -0.0, -0.0, -0.0, -0.0, -0.0]	-0.979	0.949	[-0.0, -0.043, -0.0331, -0.0, -0.0, 0.0215, -0.0, -0.0, -0.0]	376	9	5.7e-05
GO:0045916	negative regulation of complement activation	biological_process	['CR1']	FALSE	-0.000298	0.699	[-0.0]	0.00223	0.812	[-0.0]	-0.0195	0.721	[-0.0]	-0.00757	0.859	[-0.0]	0.0166	0.831	[-0.0]	0.00978	0.82	[-0.0]	15	1	0.0699
GO:0045932	negative regulation of muscle contraction	biological_process	['BIN1']	FALSE	-0.413	0.939	[-0.00785]	-1.34	0.985	[-0.0173]	6.15	0.0038	[0.116]	-2.19	0.993	[-0.0346]	-4.22	0.997	[-0.0526]	3.76	0.0043	[0.0691]	24	1	0.107
GO:0045936	negative regulation of phosphate metabolic process	biological_process	['EPHA1', 'NCK2', 'SORL1']	FALSE	0.635	0.0553	[-0.0, 0.00684, 0.0145]	-0.338	0.915	[-0.0, -0.00751, -0.0]	-0.755	0.951	[-0.0, -0.0068, -0.0164]	-2.06	0.988	[-0.0, -0.0, -0.0581]	-0.429	0.921	[-0.0, -0.0, -0.00962]	3.98	0.0047	[-0.0, 0.0273, 0.0993]	417	3	0.295
GO:0045937	positive regulation of phosphate metabolic process	biological_process	['ACE', 'ADAM17', 'APP', 'CASS4', 'CLU', 'EPHA1', 'FERMT2', 'IL34', 'LILRB2', 'PLCG2', 'PTK2B', 'SPDYE3', 'TREM2']	FALSE	-0.305	0.747	[-0.0, -0.0, -0.0788, -0.0, 0.0176, -0.0, -0.0, -0.0, -0.0, 0.00265, 0.0377, -0.0, -0.0]	0.833	0.072	[-0.0, 0.00163, 0.0598, -0.0, 0.00393, -0.0, -0.000935, -0.0, -0.0, -0.0, -0.0259, -0.0, -0.0]	-0.135	0.554	[-0.0, -0.0, 0.0672, -0.0, -0.0637, -0.0, -0.0, -0.0, -0.0, -0.0, -0.00877, -0.0, -0.0]	-1.83	0.982	[-0.0, -0.0, -0.0262, -0.0, -0.0486, -0.0, -0.0, -0.0, -0.0, -0.00715, -0.0235, -0.0, -0.0]	0.859	0.0746	[-0.0, -0.0, -0.0349, -0.0, 0.0707, -0.0, 0.00256, -0.0, -0.0, -0.00345, -0.000619, -0.0, -0.0]	-0.84	0.93	[-0.0, -0.0, -0.0413, -0.0, -0.0388, -0.0, -0.0, -0.0, -0.0, 0.0153, 0.00721, -0.0, -0.0]	814	13	7.52e-05
GO:0046324	regulation of glucose import	biological_process	['ACE']	FALSE	-0.000298	0.699	[-0.0]	0.00223	0.812	[-0.0]	-0.0195	0.721	[-0.0]	-0.00757	0.859	[-0.0]	0.0166	0.831	[-0.0]	0.00978	0.82	[-0.0]	55	1	0.224
GO:0046474	glycerophospholipid biosynthetic process	biological_process	['INPP5D', 'PLCG2']	FALSE	-0.00375	0.559	[-0.0, -0.0]	0.00435	0.708	[-0.0, -0.0]	-0.307	0.895	[-0.0074, -0.0]	-0.527	0.955	[-0.0117, -0.0]	0.0224	0.715	[-0.0, -0.0]	4.96	0.0031	[0.0894, 0.0364]	201	2	0.233
GO:0046488	phosphatidylinositol metabolic process	biological_process	['INPP5D', 'PLCG2']	FALSE	-0.00375	0.559	[-0.0, -0.0]	-0.059	0.835	[-0.00117, -0.0]	-0.24	0.873	[-0.00566, -0.0]	-0.651	0.962	[-0.0145, -0.0]	0.0224	0.715	[-0.0, -0.0]	4.8	0.0032	[0.0853, 0.0364]	153	2	0.155
GO:0046628	positive regulation of insulin receptor signaling pathway	biological_process	['SORL1']	TRUE	2.16	0.0095	[0.0411]	-2.78	0.994	[-0.0358]	-1.55	0.988	[-0.0287]	-2.96	0.995	[-0.0469]	0.0166	0.831	[-0.0]	5.88	0.0021	[0.108]	22	1	0.0989
GO:0046777	protein autophosphorylation	biological_process	['PTK2B']	FALSE	2.34	0.0081	[0.0445]	-2.01	0.991	[-0.0259]	0.624	0.0316	[0.0121]	-1.44	0.988	[-0.0227]	-0.779	0.973	[-0.00989]	-2.02	0.991	[-0.0373]	26	1	0.115
GO:0046883	regulation of hormone secretion	biological_process	['ICA1']	FALSE	-0.000298	0.699	[-0.0]	0.256	0.073	[0.00326]	-0.0195	0.721	[-0.0]	-0.00757	0.859	[-0.0]	0.0166	0.831	[-0.0]	0.00978	0.82	[-0.0]	244	1	0.673
GO:0046942	carboxylic acid transport	biological_process	['ACE']	FALSE	-0.000298	0.699	[-0.0]	0.00223	0.812	[-0.0]	-0.0195	0.721	[-0.0]	-0.00757	0.859	[-0.0]	0.0166	0.831	[-0.0]	0.00978	0.82	[-0.0]	247	1	0.677
GO:0048015	phosphatidylinositol-mediated signaling	biological_process	['PLEKHA1']	FALSE	1.09	0.0195	[0.0207]	-1.2	0.984	[-0.0155]	-0.0195	0.721	[-0.0]	-0.00757	0.859	[-0.0]	0.0166	0.831	[-0.0]	0.00978	0.82	[-0.0]	81	1	0.311
GO:0048041	focal adhesion assembly	biological_process	['FERMT2', 'PTK2B']	TRUE	3.09	0.0077	[-0.0028, 0.0867]	-5.36	0.997	[-0.00487, -0.0941]	0.00791	0.211	[-0.0, 0.000822]	-0.223	0.918	[-0.0, -0.0048]	0.813	0.0294	[0.0174, -0.00389]	0.481	0.0507	[-0.00504, 0.0169]	28	2	0.00806
GO:0048167	regulation of synaptic plasticity	biological_process	['ACE', 'APP', 'LILRB2', 'MME', 'PTK2B']	FALSE	-0.191	0.754	[-0.0, -0.053, -0.0, -0.0, 0.045]	-0.327	0.89	[-0.0, 0.0386, -0.0, -0.0, -0.0482]	1.37	0.039	[-0.0, 0.0578, -0.0, -0.0, -0.0]	-1.02	0.965	[-0.0, -0.0282, -0.0, -0.0, -0.00883]	-1.19	0.964	[-0.0, -0.0386, -0.0, -0.0, 0.00553]	-0.145	0.814	[-0.0, -0.00697, -0.0, -0.0, -0.0]	192	5	0.00196
GO:0048259	regulation of receptor-mediated endocytosis	biological_process	['APP', 'CD2AP', 'CLU', 'PLCG2']	FALSE	-1.95	0.986	[-0.0863, -0.00163, 0.0131, -0.0]	1.6	0.0196	[0.0571, -0.0, -0.0162, -0.0]	2.88	0.0154	[0.133, -0.0011, -0.0244, -0.0]	-4.5	0.997	[-0.0431, -0.00106, -0.104, -0.0]	2.58	0.0131	[-0.0381, -0.000695, 0.101, -0.0]	-2.04	0.985	[-0.0681, 0.00954, -0.0414, 0.0244]	113	4	0.00193
GO:0048488	synaptic vesicle endocytosis	biological_process	['BIN1']	TRUE	-1.91	0.989	[-0.0363]	-0.222	0.94	[-0.00288]	15	0.0009	[0.282]	-4.06	0.997	[-0.0642]	-5.6	0.998	[-0.0698]	-3.1	0.995	[-0.0572]	44	1	0.184
GO:0050670	regulation of lymphocyte proliferation	biological_process	['CR1', 'INPP5D', 'LILRB2', 'NCK2']	FALSE	-0.0342	0.566	[-0.0, -0.00363, -0.0, 0.00246]	-0.0612	0.767	[-0.0, -0.0, -0.0, -0.00161]	-0.211	0.793	[-0.0, -0.00543, -0.0, -0.00113]	-0.0136	0.613	[-0.0, -0.0, -0.0, -0.0]	-0.264	0.872	[-0.0, -0.00356, -0.0, -0.00359]	1.6	0.0204	[-0.0, 0.0495, -0.0, 0.00831]	241	4	0.0248
GO:0050728	negative regulation of inflammatory response	biological_process	['FOXF1', 'GRN', 'SHARPIN', 'TREM2']	FALSE	-0.00375	0.456	[-0.0, -0.0, -0.0, -0.0]	0.00186	0.615	[-0.0, -0.0, -0.0, -0.0]	-0.0336	0.459	[-0.0, -0.0, -0.0, -0.0]	-0.0136	0.613	[-0.0, -0.0, -0.0, -0.0]	0.03	0.573	[-0.0, -0.0, -0.0, -0.0]	0.391	0.0864	[-0.0, 0.0134, -0.0, -0.0]	149	4	0.00507
GO:0050729	positive regulation of inflammatory response	biological_process	['PLCG2', 'TREM2']	FALSE	-0.00375	0.559	[-0.0, -0.0]	0.00435	0.708	[-0.0, -0.0]	-0.12	0.797	[-0.00253, -0.0]	-0.0111	0.751	[-0.0, -0.0]	0.0224	0.715	[-0.0, -0.0]	0.0148	0.7	[-0.0, -0.0]	43	2	0.0176
GO:0050766	positive regulation of phagocytosis	biological_process	['ABCA7', 'PLCG2', 'TREM2']	FALSE	0.316	0.0983	[0.0107, -0.0, -0.0]	-0.528	0.94	[-0.0117, -0.0, -0.0]	0.0114	0.235	[0.00129, -0.0, -0.0]	-0.014	0.671	[-0.0, -0.0, -0.0]	0.242	0.0953	[0.00453, -0.0, -0.0]	0.513	0.0596	[-0.0, 0.0158, -0.0]	76	3	0.00547
GO:0050768	negative regulation of neurogenesis	biological_process	['SORL1', 'TREM2', 'WNT3']	FALSE	0.568	0.0612	[0.0191, -0.0, -0.0]	-1.24	0.976	[-0.0275, -0.0, -0.0]	-0.527	0.925	[-0.0159, -0.0, -0.0]	-1.26	0.978	[-0.0354, -0.0, -0.0]	0.062	0.199	[0.000736, -0.0, -0.0]	3.83	0.0049	[0.122, -0.0, -0.0]	143	3	0.0284
GO:0050769	positive regulation of neurogenesis	biological_process	['ACE', 'BIN1', 'IL34', 'MME', 'WNT3']	FALSE	0.245	0.144	[-0.0, -0.0, 0.011, -0.0, -0.0]	-1.03	0.963	[-0.0, -0.0228, -0.00714, -0.0, -0.0]	5.47	0.005	[-0.0, 0.226, -0.0, -0.0, -0.0]	-2.28	0.989	[-0.0, -0.0837, -0.0, -0.0, -0.0]	-0.968	0.955	[-0.0, -0.0271, -0.0, -0.0, -0.0]	-1.62	0.979	[-0.0, -0.0588, -0.00833, -0.0, -0.0]	230	5	0.00419
GO:0050805	negative regulation of synaptic transmission	biological_process	['PTK2B']	FALSE	3.09	0.006	[0.0588]	-5.18	0.997	[-0.0666]	-0.0195	0.721	[-0.0]	-1.12	0.984	[-0.0177]	0.91	0.0179	[0.0111]	0.00978	0.82	[-0.0]	62	1	0.248
GO:0050806	positive regulation of synaptic transmission	biological_process	['APP', 'MME', 'PTK2B']	FALSE	0.388	0.0825	[-0.0149, -0.0, 0.028]	-0.415	0.927	[0.0206, -0.0, -0.0298]	1.46	0.0302	[0.0477, -0.0, -0.0]	-1.29	0.979	[-0.0363, -0.0, -0.0]	-2.16	0.988	[-0.0461, -0.0, -0.0]	0.0194	0.619	[-0.0, -0.0, -0.0]	135	3	0.0245
GO:0050829	defense response to Gram-negative bacterium	biological_process	['APP', 'TREM2']	TRUE	-4.62	0.998	[-0.125, -0.0]	2.86	0.0066	[0.0528, -0.0]	5.75	0.0043	[0.151, -0.0]	-1.04	0.977	[-0.0233, -0.0]	-1.75	0.984	[-0.0302, -0.0]	-1.11	0.975	[-0.0286, -0.0]	90	2	0.0649
GO:0050848	regulation of calcium-mediated signaling	biological_process	['PLCG2', 'PTK2B', 'SLC24A4', 'TREM2']	FALSE	1.07	0.0366	[-0.0, 0.0413, -0.0, -0.0]	-1.25	0.973	[-0.0, -0.032, -0.0, -0.0]	-0.178	0.767	[-0.0, -0.00532, -0.0, -0.0]	-1.17	0.973	[-0.0, -0.038, -0.0, -0.0]	0.229	0.116	[-0.0, 0.00485, -0.0, -0.0]	0.542	0.0685	[0.0132, 0.00571, -0.0, -0.0]	84	4	0.000671
GO:0050863	regulation of T cell activation	biological_process	['CR1', 'HLA-DQA1', 'LILRB2', 'NCK2', 'RHOH']	FALSE	0.0493	0.284	[-0.0, -0.0, -0.0, 0.00246, -0.0]	-0.0508	0.735	[-0.0, -0.0, -0.0, -0.00161, -0.0]	-0.0632	0.543	[-0.0, -0.0, -0.0, -0.00113, -0.0]	-0.0139	0.57	[-0.0, -0.0, -0.0, -0.0, -0.0]	-0.0991	0.775	[-0.0, -0.0, -0.0, -0.00359, -0.0]	0.23	0.142	[-0.0, -0.0, -0.0, 0.00831, -0.0]	377	5	0.0291
GO:0050864	regulation of B cell activation	biological_process	['CR1', 'INPP5D']	FALSE	-0.0706	0.74	[-0.0, -0.00181]	-0.0769	0.85	[-0.0, -0.0015]	-0.127	0.805	[-0.0, -0.00271]	-0.165	0.902	[-0.0, -0.00348]	-0.486	0.941	[-0.0, -0.00868]	2.56	0.0093	[-0.0, 0.0648]	218	2	0.262
GO:0050995	negative regulation of lipid catabolic process	biological_process	['SORL1']	FALSE	0.259	0.0626	[0.00494]	-1.83	0.99	[-0.0235]	-0.556	0.96	[-0.0101]	-0.00757	0.859	[-0.0]	-0.498	0.962	[-0.00639]	6.64	0.0016	[0.122]	26	1	0.115
GO:0051000	positive regulation of nitric-oxide synthase activity	biological_process	['PTK2B']	TRUE	4.53	0.0037	[0.0863]	-5.39	0.997	[-0.0693]	-1.92	0.991	[-0.0357]	-0.00757	0.859	[-0.0]	-0.297	0.947	[-0.0039]	0.00978	0.82	[-0.0]	22	1	0.0989
GO:0051005	negative regulation of lipoprotein lipase activity	biological_process	['SORT1']	TRUE	0.435	0.0452	[0.00828]	-0.591	0.969	[-0.00763]	0.131	0.0748	[0.00283]	-0.00757	0.859	[-0.0]	0.0166	0.831	[-0.0]	0.00978	0.82	[-0.0]	6	1	0.0312
GO:0051017	actin filament bundle assembly	biological_process	['NCK2', 'PTK2B']	FALSE	2.33	0.0111	[0.000772, 0.0623]	-3.21	0.993	[-0.00229, -0.0571]	-0.118	0.794	[-0.00247, -0.0]	-1.74	0.988	[-0.0, -0.0391]	0.0224	0.715	[-0.0, -0.0]	0.789	0.0349	[0.0197, -0.0]	62	2	0.0339
GO:0051043	regulation of membrane protein ectodomain proteolysis	biological_process	['APP']	FALSE	-3.88	0.997	[-0.0738]	2.12	0.0084	[0.0272]	12	0.0011	[0.226]	-8.46	0.999	[-0.134]	-3.14	0.994	[-0.0392]	-0.252	0.944	[-0.00482]	25	1	0.111
GO:0051054	positive regulation of DNA metabolic process	biological_process	['PRDM7', 'PTK2B']	FALSE	2.65	0.0095	[-0.0, 0.0719]	-3.46	0.993	[-0.0, -0.0639]	-0.317	0.898	[-0.0, -0.00766]	-1.02	0.976	[-0.0, -0.0229]	-0.0496	0.834	[-0.0, -0.00123]	-0.0493	0.825	[-0.0, -0.00163]	304	2	0.403
GO:0051056	regulation of small GTPase mediated signal transduction	biological_process	['ABCA1', 'CD2AP']	FALSE	-0.00375	0.559	[-0.0, -0.0]	0.00435	0.708	[-0.0, -0.0]	-0.0235	0.573	[-0.0, -0.0]	-0.0111	0.751	[-0.0, -0.0]	0.345	0.0583	[0.00552, -0.0]	0.0148	0.7	[-0.0, -0.0]	314	2	0.419
GO:0051223	regulation of protein transport	biological_process	['ANK3', 'APP', 'CD2AP', 'ICA1', 'SORL1', 'TREM2']	FALSE	-1.05	0.958	[-0.029, -0.0448, -0.0, -0.0, 0.0238, -0.0]	0.454	0.113	[0.0172, 0.036, -0.0, 0.00326, -0.0422, -0.0]	7.39	0.0033	[0.273, 0.0953, -0.0, -0.0, -0.0345, -0.0]	-4.39	0.995	[-0.0638, -0.0632, -0.0, -0.0, -0.0497, -0.0]	-4.59	0.995	[-0.0735, -0.0322, -0.0, -0.0, -0.0311, -0.0]	3.04	0.0073	[-0.123, -0.0318, -0.0, -0.0, 0.287, -0.0]	503	6	0.0273
GO:0051250	negative regulation of lymphocyte activation	biological_process	['CLNK', 'CR1', 'INPP5D', 'LILRB2']	FALSE	-0.181	0.771	[-0.00318, -0.0, -0.00363, -0.0]	0.103	0.265	[0.00258, -0.0, -0.0, -0.0]	-0.225	0.803	[-0.00163, -0.0, -0.00543, -0.0]	-0.0136	0.613	[-0.0, -0.0, -0.0, -0.0]	-0.116	0.809	[-0.0, -0.0, -0.00356, -0.0]	1.38	0.0244	[-0.0, -0.0, 0.0495, -0.0]	164	4	0.00703
GO:0051251	positive regulation of lymphocyte activation	biological_process	['CR1', 'HLA-DQA1', 'INPP5D', 'LILRB2', 'NCK2', 'RHOH']	FALSE	0.0437	0.307	[-0.0, -0.0, -0.0, -0.0, 0.00246, -0.0]	-0.141	0.805	[-0.0, -0.0, -0.003, -0.0, -0.00161, -0.0]	-0.0634	0.516	[-0.0, -0.0, -0.0, -0.0, -0.00113, -0.0]	-0.188	0.827	[-0.0, -0.0, -0.00696, -0.0, -0.0, -0.0]	-0.552	0.912	[-0.0, -0.0, -0.0138, -0.0, -0.00359, -0.0]	2.04	0.0166	[-0.0, -0.0, 0.08, -0.0, 0.00831, -0.0]	416	6	0.012
GO:0051253	negative regulation of RNA metabolic process	biological_process	['APP', 'NCK2']	FALSE	-3.86	0.997	[-0.108, 0.00353]	2.54	0.0083	[0.0537, -0.00681]	4.79	0.0062	[0.132, -0.00617]	-0.752	0.967	[-0.0168, -0.0]	-2.09	0.987	[-0.0361, -0.0]	-0.0992	0.861	[-0.0427, 0.0398]	211	2	0.25
GO:0051254	positive regulation of RNA metabolic process	biological_process	['APP', 'SPI1']	FALSE	-1.68	0.985	[-0.0401, -0.00543]	1.54	0.016	[0.0284, -0.0]	0.696	0.0452	[0.0188, -0.0]	-0.0111	0.751	[-0.0, -0.0]	-1.04	0.97	[-0.0181, -0.0]	0.435	0.0545	[-0.0113, 0.022]	352	2	0.477
GO:0051262	protein tetramerization	biological_process	['APP']	FALSE	-4.06	0.997	[-0.0773]	3.51	0.0042	[0.0451]	5.51	0.0044	[0.104]	-0.733	0.977	[-0.0115]	-3.22	0.994	[-0.0402]	-2.22	0.992	[-0.0411]	92	1	0.344
GO:0051384	response to glucocorticoid	biological_process	['ACE']	FALSE	-0.000298	0.699	[-0.0]	0.00223	0.812	[-0.0]	-0.0195	0.721	[-0.0]	-0.00757	0.859	[-0.0]	0.0166	0.831	[-0.0]	0.00978	0.82	[-0.0]	143	1	0.48
GO:0051385	response to mineralocorticoid	biological_process	['ACE']	FALSE	-0.000298	0.699	[-0.0]	0.00223	0.812	[-0.0]	-0.0195	0.721	[-0.0]	-0.00757	0.859	[-0.0]	0.0166	0.831	[-0.0]	0.00978	0.82	[-0.0]	37	1	0.158
GO:0051494	negative regulation of cytoskeleton organization	biological_process	['NCK2']	FALSE	-0.000298	0.699	[-0.0]	-0.268	0.947	[-0.00348]	-0.0195	0.721	[-0.0]	-0.00757	0.859	[-0.0]	0.0166	0.831	[-0.0]	2.52	0.0068	[0.0462]	161	1	0.521
GO:0051495	positive regulation of cytoskeleton organization	biological_process	['BIN1', 'EPHA1', 'FERMT2', 'NCK2', 'PTK2B']	FALSE	0.236	0.148	[-0.0375, -0.0, -0.0, 0.0039, 0.0442]	-0.91	0.959	[0.0102, -0.0, -0.0, -0.0, -0.0367]	2.92	0.0155	[0.11, -0.0, -0.0, -0.0, 0.0115]	-4.74	0.996	[-0.121, -0.0, -0.0, -0.0128, -0.0404]	0.0336	0.533	[-0.0, -0.0, -0.0, -0.0, -0.0]	2.25	0.0136	[0.0719, -0.0, -0.0, 0.0185, -0.0]	195	5	0.0021
GO:0051785	positive regulation of nuclear division	biological_process	['PRDM7']	FALSE	-0.000298	0.699	[-0.0]	0.00223	0.812	[-0.0]	-0.0195	0.721	[-0.0]	-0.00757	0.859	[-0.0]	0.0166	0.831	[-0.0]	0.00978	0.82	[-0.0]	60	1	0.242
GO:0051893	regulation of focal adhesion assembly	biological_process	['FERMT2']	FALSE	-0.000298	0.699	[-0.0]	0.00223	0.812	[-0.0]	-0.0195	0.721	[-0.0]	-0.00757	0.859	[-0.0]	0.894	0.0181	[0.0109]	0.00978	0.82	[-0.0]	64	1	0.255
GO:0051896	regulation of protein kinase B signaling	biological_process	['PLEKHA1']	FALSE	0.546	0.0366	[0.0104]	-0.228	0.941	[-0.00296]	0.379	0.0435	[0.0075]	-1.23	0.986	[-0.0194]	0.0166	0.831	[-0.0]	0.00978	0.82	[-0.0]	57	1	0.231
GO:0051924	regulation of calcium ion transport	biological_process	['ACE', 'APP', 'BIN1', 'LILRB2', 'PLCG2', 'PTK2B']	FALSE	-0.137	0.68	[-0.0, -0.028, -0.0233, -0.0, -0.0, 0.0451]	-0.406	0.899	[-0.0, 0.0336, -0.00061, -0.0, -0.0, -0.046]	7.36	0.0034	[-0.0, 0.149, 0.18, -0.0, -0.0, 0.00334]	-3.72	0.995	[-0.0, -0.0533, -0.0698, -0.0, -0.00898, -0.0178]	-5.77	0.996	[-0.0, -0.116, -0.0555, -0.0, -0.0, -0.0]	0.471	0.0961	[-0.0, -0.0215, -8.77e-05, -0.0, 0.041, -0.0]	268	6	0.00148
GO:0051966	regulation of synaptic transmission, glutamatergic	biological_process	['PTK2B']	FALSE	1.3	0.0165	[0.0247]	-2.32	0.993	[-0.0298]	-0.0195	0.721	[-0.0]	-0.00757	0.859	[-0.0]	0.0166	0.831	[-0.0]	0.00978	0.82	[-0.0]	76	1	0.295
GO:0052547	regulation of peptidase activity	biological_process	['APH1B', 'APP', 'BIN1', 'CR1', 'CTSB', 'CTSH', 'GRN', 'SORL1']	FALSE	0.479	0.105	[-0.0, 0.00886, 0.00482, 0.00318, -0.00494, -0.0, -0.0, 0.0154]	0.489	0.118	[-0.0, 0.0419, -0.00649, -0.000822, 0.00347, -0.0, -0.0, -0.0204]	0.313	0.151	[-0.0, 0.0304, 0.0341, -0.000908, -0.02, -0.0, -0.0, -0.0252]	-2.59	0.991	[-0.0, -0.0443, -0.0581, -0.0, -0.0, -0.0, -0.0, -0.0163]	-4.78	0.995	[-0.0, -0.0835, -0.0543, -0.0, -0.00258, -0.0, -0.0, -0.0245]	6.04	0.0018	[-0.0, -0.062, 0.133, -0.00426, 0.07, -0.0, 0.0215, 0.145]	318	8	0.000108
GO:0055065	metal ion homeostasis	biological_process	['ANK3', 'ANKH', 'APP', 'SLC24A4', 'TSPOAP1']	FALSE	-1.65	0.981	[0.0123, -0.019, -0.0683, 0.00332, -0.0]	2.77	0.0068	[0.00504, 0.0194, 0.0577, -0.00209, -0.0]	3.99	0.0091	[0.113, -0.0, 0.0524, -0.0, -0.0]	-1.26	0.972	[-0.00342, -0.0286, -0.014, -0.0, -0.0]	-5.54	0.996	[-0.13, -0.0, -0.0209, -0.0, -0.0]	-1.92	0.983	[-0.00908, -0.0, -0.0702, -0.0, -0.0]	414	5	0.0409
GO:0055067	monovalent inorganic cation homeostasis	biological_process	['GRN', 'TMEM106B']	FALSE	-1.03	0.971	[-0.0, -0.0279]	1.1	0.0254	[-0.0, 0.0202]	-0.0235	0.573	[-0.0, -0.0]	-0.0111	0.751	[-0.0, -0.0]	-0.274	0.914	[-0.0, -0.00506]	0.398	0.0574	[0.00975, -0.0]	150	2	0.15
GO:0060099	regulation of phagocytosis, engulfment	biological_process	['ABCA7', 'PLCG2', 'TREM2']	FALSE	0.227	0.124	[0.00773, -0.0, -0.0]	-0.402	0.926	[-0.00892, -0.0, -0.0]	0.184	0.12	[0.00681, -0.0, -0.0]	-0.014	0.671	[-0.0, -0.0, -0.0]	0.204	0.107	[0.00373, -0.0, -0.0]	0.513	0.0596	[-0.0, 0.0158, -0.0]	16	3	8.13e-05
GO:0060155	platelet dense granule organization	biological_process	['ABCA1']	TRUE	-0.517	0.95	[-0.00983]	0.138	0.105	[0.00175]	-0.107	0.859	[-0.00165]	-0.00757	0.859	[-0.0]	0.644	0.0236	[0.0078]	0.38	0.0393	[0.00681]	24	1	0.107
GO:0060232	delamination	biological_process	['SPI1']	TRUE	-0.000298	0.699	[-0.0]	0.00223	0.812	[-0.0]	-0.0195	0.721	[-0.0]	-0.00757	0.859	[-0.0]	0.0166	0.831	[-0.0]	2.14	0.0081	[0.0392]	7	1	0.0356
GO:0060264	regulation of respiratory burst involved in inflammatory response	biological_process	['GRN']	TRUE	-0.000298	0.699	[-0.0]	-0.133	0.92	[-0.00174]	-0.0195	0.721	[-0.0]	-0.00757	0.859	[-0.0]	0.0166	0.831	[-0.0]	0.672	0.0251	[0.0122]	7	1	0.0356
GO:0060441	epithelial tube branching involved in lung morphogenesis	biological_process	['FOXF1']	TRUE	-0.000298	0.699	[-0.0]	0.00223	0.812	[-0.0]	-0.0195	0.721	[-0.0]	-0.00757	0.859	[-0.0]	0.0166	0.831	[-0.0]	0.00978	0.82	[-0.0]	18	1	0.0824
GO:0060544	regulation of necroptotic process	biological_process	['RBCK1']	FALSE	0.179	0.0778	[0.00342]	0.00223	0.812	[-0.0]	-0.209	0.909	[-0.00357]	-0.00757	0.859	[-0.0]	0.0166	0.831	[-0.0]	0.00978	0.82	[-0.0]	24	1	0.107
GO:0061337	cardiac conduction	biological_process	['BIN1']	FALSE	-1.74	0.988	[-0.0331]	1.05	0.0205	[0.0135]	7.48	0.0026	[0.141]	-8.2	0.999	[-0.13]	-3.3	0.994	[-0.0412]	3.48	0.0048	[0.0638]	49	1	0.203
GO:0061462	protein localization to lysosome	biological_process	['CLU', 'SORL1', 'SORT1']	FALSE	0.927	0.038	[-0.0215, 0.0526, -0.0]	-1.76	0.983	[0.00103, -0.0429, 0.00294]	0.115	0.145	[-0.0146, -0.0238, 0.043]	-5.14	0.997	[-0.0545, -0.0661, -0.0249]	4.05	0.005	[0.0918, -0.00685, -0.0]	1.65	0.0179	[-0.0493, 0.116, -0.0144]	47	3	0.00149
GO:0061760	antifungal innate immune response	biological_process	['PLCG2']	TRUE	-1.94	0.989	[-0.037]	-0.157	0.927	[-0.00205]	-0.158	0.891	[-0.00261]	-0.00757	0.859	[-0.0]	0.0166	0.831	[-0.0]	7.34	0.0012	[0.135]	17	1	0.0783
GO:0061951	establishment of protein localization to plasma membrane	biological_process	['ANK3']	FALSE	0.272	0.0606	[0.00519]	3.3	0.0044	[0.0424]	7.21	0.003	[0.136]	-5.91	0.998	[-0.0937]	-5	0.998	[-0.0623]	-7.11	0.998	[-0.131]	51	1	0.21
GO:0062099	negative regulation of programmed necrotic cell death	biological_process	['RBCK1']	FALSE	0.179	0.0778	[0.00342]	0.00223	0.812	[-0.0]	-0.209	0.909	[-0.00357]	-0.00757	0.859	[-0.0]	0.0166	0.831	[-0.0]	0.00978	0.82	[-0.0]	18	1	0.0824
GO:0070098	chemokine-mediated signaling pathway	biological_process	['PTK2B', 'TREM2']	FALSE	1.3	0.0219	[0.036, -0.000719]	-0.987	0.973	[-0.0183, -0.0]	-1.16	0.976	[-0.0296, -0.0]	-0.0111	0.751	[-0.0, -0.0]	0.0224	0.715	[-0.0, -0.0]	0.184	0.096	[-0.0, 0.0043]	82	2	0.0553
GO:0070099	regulation of chemokine-mediated signaling pathway	biological_process	['TREM2']	FALSE	-0.000298	0.699	[-0.0]	0.00223	0.812	[-0.0]	-0.0195	0.721	[-0.0]	-0.00757	0.859	[-0.0]	0.0166	0.831	[-0.0]	0.00978	0.82	[-0.0]	10	1	0.0486
GO:0070102	interleukin-6-mediated signaling pathway	biological_process	['SPI1']	TRUE	-0.000298	0.699	[-0.0]	0.00223	0.812	[-0.0]	-0.0195	0.721	[-0.0]	-0.00757	0.859	[-0.0]	0.0166	0.831	[-0.0]	0.602	0.028	[0.0109]	14	1	0.0657
GO:0070206	protein trimerization	biological_process	['APP']	FALSE	-3.48	0.996	[-0.0663]	1.39	0.0149	[0.0178]	4.27	0.0063	[0.0806]	-0.00757	0.859	[-0.0]	-0.321	0.95	[-0.00419]	0.00978	0.82	[-0.0]	19	1	0.0866
GO:0070301	cellular response to hydrogen peroxide	biological_process	['PLEKHA1']	TRUE	0.646	0.0305	[0.0123]	-0.807	0.976	[-0.0104]	0.56	0.0339	[0.0109]	-0.00757	0.859	[-0.0]	0.0166	0.831	[-0.0]	0.00978	0.82	[-0.0]	61	1	0.245
GO:0070302	regulation of stress-activated protein kinase signaling cascade	biological_process	['APP', 'PTK2B', 'SCIMP', 'SPI1', 'TREM2', 'UNC5CL']	FALSE	-0.0369	0.516	[-0.075, 0.0736, -0.0, -0.0, -0.0, -0.0]	-0.188	0.832	[0.0553, -0.0614, -0.0, -0.0, -0.0, -0.0]	2.95	0.0162	[0.102, 0.0321, -0.0, -0.0, -0.0, -0.0]	-2.58	0.992	[-0.0521, -0.0516, -0.0, -0.0, -0.0, -0.0]	-1.29	0.966	[-0.0308, -0.00847, -0.0, -0.0, -0.0, -0.0]	-1.3	0.969	[-0.0571, -0.0219, -0.0, 0.0204, -0.0, -0.0]	198	6	0.000317
GO:0070371	ERK1 and ERK2 cascade	biological_process	['CTSH']	TRUE	-0.113	0.856	[-0.00214]	0.00223	0.812	[-0.0]	-0.0195	0.721	[-0.0]	-0.00757	0.859	[-0.0]	0.0166	0.831	[-0.0]	0.384	0.0391	[0.00689]	56	1	0.228
GO:0070646	protein modification by small protein removal	biological_process	['MINDY2']	FALSE	-0.000298	0.699	[-0.0]	0.00223	0.812	[-0.0]	-0.0195	0.721	[-0.0]	-0.00757	0.859	[-0.0]	0.0166	0.831	[-0.0]	0.00978	0.82	[-0.0]	172	1	0.545
GO:0071320	cellular response to cAMP	biological_process	['APP']	TRUE	-2.38	0.993	[-0.0453]	2.81	0.0058	[0.0361]	4.41	0.0062	[0.0834]	-1.24	0.986	[-0.0196]	-5.11	0.998	[-0.0637]	-1.21	0.983	[-0.0224]	55	1	0.224
GO:0071331	cellular response to hexose stimulus	biological_process	['ACE', 'TREM2']	FALSE	-0.00375	0.559	[-0.0, -0.0]	0.00435	0.708	[-0.0, -0.0]	-0.0235	0.573	[-0.0, -0.0]	-0.0111	0.751	[-0.0, -0.0]	0.0224	0.715	[-0.0, -0.0]	0.0148	0.7	[-0.0, -0.0]	64	2	0.0358
GO:0071384	cellular response to corticosteroid stimulus	biological_process	['ACE']	FALSE	-0.000298	0.699	[-0.0]	0.00223	0.812	[-0.0]	-0.0195	0.721	[-0.0]	-0.00757	0.859	[-0.0]	0.0166	0.831	[-0.0]	0.00978	0.82	[-0.0]	65	1	0.259
GO:0071484	cellular response to light intensity	biological_process	['SLC24A4']	TRUE	0.21	0.071	[0.004]	0.00223	0.812	[-0.0]	-0.0195	0.721	[-0.0]	-0.00757	0.859	[-0.0]	0.232	0.0482	[0.00268]	0.00978	0.82	[-0.0]	6	1	0.0312
GO:0071634	regulation of transforming growth factor beta production	biological_process	['CD2AP']	FALSE	-0.502	0.949	[-0.00956]	0.00223	0.812	[-0.0]	-0.0195	0.721	[-0.0]	-0.00757	0.859	[-0.0]	0.0166	0.831	[-0.0]	1.31	0.0144	[0.024]	39	1	0.166
GO:0071675	regulation of mononuclear cell migration	biological_process	['ADAM17', 'APP', 'IL34', 'PTK2B', 'SPI1']	FALSE	0.845	0.0516	[-0.0, 0.0041, 0.00392, 0.0291, -0.0]	0.403	0.116	[-0.0, 0.0175, -0.0, -0.00595, -0.0]	-0.161	0.721	[-0.00803, 0.0199, -0.0, -0.017, -0.0]	-0.296	0.884	[-0.0, -0.0104, -0.0, -0.0, -0.0]	-1.92	0.984	[-0.0, -0.0358, -0.0, -0.017, -0.0]	-0.43	0.904	[-0.0, -0.0531, -0.0, -0.00618, 0.0407]	125	5	0.000302
GO:0071806	protein transmembrane transport	biological_process	['ABCA1', 'SEC61G']	FALSE	-0.262	0.873	[-0.00365, -0.00334]	0.148	0.152	[-0.0, 0.00266]	-0.0235	0.573	[-0.0, -0.0]	-0.0111	0.751	[-0.0, -0.0]	0.0224	0.715	[-0.0, -0.0]	0.216	0.0885	[0.00513, -0.0]	62	2	0.0339
GO:0071870	cellular response to catecholamine stimulus	biological_process	['APP']	FALSE	-1.61	0.987	[-0.0307]	1.43	0.0141	[0.0183]	4.21	0.0063	[0.0796]	-2.57	0.994	[-0.0407]	-2.46	0.992	[-0.0308]	0.00978	0.82	[-0.0]	35	1	0.15
GO:0072506	trivalent inorganic anion homeostasis	biological_process	['ANKH']	FALSE	-0.741	0.966	[-0.0141]	0.691	0.0313	[0.00885]	-0.0195	0.721	[-0.0]	-0.00757	0.859	[-0.0]	0.0166	0.831	[-0.0]	0.00978	0.82	[-0.0]	20	1	0.0907
GO:0072507	divalent inorganic cation homeostasis	biological_process	['ANK3', 'ANKH', 'APP', 'SLC24A4', 'TSPOAP1']	FALSE	-1.52	0.978	[0.0123, -0.019, -0.0625, 0.00332, -0.0]	2.06	0.0134	[0.00504, 0.0194, 0.0371, -0.00209, -0.0]	4.85	0.0062	[0.113, -0.0, 0.0876, -0.0, -0.0]	-1.49	0.977	[-0.00342, -0.0286, -0.0223, -0.0, -0.0]	-5.66	0.996	[-0.13, -0.0, -0.024, -0.0, -0.0]	-1.06	0.963	[-0.00908, -0.0, -0.0351, -0.0, -0.0]	267	5	0.00771
GO:0072599	establishment of protein localization to endoplasmic reticulum	biological_process	['SEC61G']	FALSE	-0.000298	0.699	[-0.0]	0.00223	0.812	[-0.0]	-0.0195	0.721	[-0.0]	-0.00757	0.859	[-0.0]	0.0166	0.831	[-0.0]	0.00978	0.82	[-0.0]	33	1	0.143
GO:0072666	establishment of protein localization to vacuole	biological_process	['CLU', 'SORL1', 'SORT1']	FALSE	0.927	0.038	[-0.0215, 0.0526, -0.0]	-1.76	0.983	[0.00103, -0.0429, 0.00294]	0.115	0.145	[-0.0146, -0.0238, 0.043]	-5.14	0.997	[-0.0545, -0.0661, -0.0249]	4.05	0.005	[0.0918, -0.00685, -0.0]	1.65	0.0179	[-0.0493, 0.116, -0.0144]	58	3	0.00264
GO:0090100	positive regulation of transmembrane receptor protein serine/threonine kinase signaling pathway	biological_process	['ADAM17']	FALSE	-0.189	0.89	[-0.00359]	0.147	0.102	[0.00186]	-0.0195	0.721	[-0.0]	-0.00757	0.859	[-0.0]	0.0166	0.831	[-0.0]	0.645	0.0263	[0.0117]	118	1	0.418
GO:0090101	negative regulation of transmembrane receptor protein serine/threonine kinase signaling pathway	biological_process	['ADAM17', 'SORL1']	FALSE	0.738	0.0395	[-0.0, 0.0201]	-1.07	0.976	[-0.0, -0.0199]	-1.66	0.985	[-0.0, -0.0428]	-2.68	0.993	[-0.0, -0.0604]	0.0224	0.715	[-0.0, -0.0]	8.19	0.0011	[-0.0, 0.208]	146	2	0.144
GO:0090199	regulation of release of cytochrome c from mitochondria	biological_process	['CLU']	FALSE	-1.37	0.983	[-0.0261]	-1.03	0.981	[-0.0133]	-3.93	0.997	[-0.0736]	-7.19	0.999	[-0.114]	15.6	0.0004	[0.194]	-1.92	0.991	[-0.0356]	47	1	0.196
GO:0090209	negative regulation of triglyceride metabolic process	biological_process	['SORL1']	TRUE	1.77	0.0115	[0.0337]	-2.73	0.994	[-0.0351]	-2.09	0.992	[-0.039]	-0.00757	0.859	[-0.0]	-1.75	0.988	[-0.0219]	7.78	0.0011	[0.143]	9	1	0.0443
GO:0090303	positive regulation of wound healing	biological_process	['FERMT2']	FALSE	-0.657	0.961	[-0.0125]	0.00223	0.812	[-0.0]	0.688	0.0302	[0.0133]	-0.00757	0.859	[-0.0]	0.451	0.0313	[0.0054]	0.00978	0.82	[-0.0]	60	1	0.242
GO:0097061	dendritic spine organization	biological_process	['TREM2']	FALSE	-0.000298	0.699	[-0.0]	0.00223	0.812	[-0.0]	-0.0195	0.721	[-0.0]	-0.00757	0.859	[-0.0]	0.0166	0.831	[-0.0]	0.347	0.0417	[0.00621]	33	1	0.143
GO:0097485	neuron projection guidance	biological_process	['RHOH']	FALSE	-0.000298	0.699	[-0.0]	0.00223	0.812	[-0.0]	-0.0195	0.721	[-0.0]	-0.00757	0.859	[-0.0]	0.0166	0.831	[-0.0]	0.00978	0.82	[-0.0]	59	1	0.238
GO:0098661	inorganic anion transmembrane transport	biological_process	['ANKH']	FALSE	1.41	0.0146	[0.0269]	-0.671	0.973	[-0.00866]	-0.383	0.942	[-0.00684]	-1.17	0.985	[-0.0185]	-0.668	0.969	[-0.00851]	0.00978	0.82	[-0.0]	33	1	0.143
GO:0098662	inorganic cation transmembrane transport	biological_process	['PLCG2', 'SLC24A4', 'TPCN1']	FALSE	-0.00403	0.491	[-0.0, -0.0, -0.0]	0.00156	0.649	[-0.0, -0.0, -0.0]	-0.12	0.744	[-0.0, -0.0, -0.00292]	-0.014	0.671	[-0.0, -0.0, -0.0]	0.705	0.0412	[-0.0, -0.0, 0.0143]	0.619	0.0527	[0.0192, -0.0, -0.0]	419	3	0.297
GO:0098815	modulation of excitatory postsynaptic potential	biological_process	['APP', 'PTK2B']	FALSE	0.137	0.135	[-0.0489, 0.0527]	-1.27	0.981	[0.0337, -0.0573]	4.15	0.0078	[0.109, -0.0]	-1.51	0.986	[-0.034, -0.0]	-1.74	0.984	[-0.0301, -0.0]	-2.29	0.99	[-0.0587, -0.0]	44	2	0.0183
GO:0099150	regulation of postsynaptic specialization assembly	biological_process	['ABI3']	FALSE	-0.000298	0.699	[-0.0]	0.00223	0.812	[-0.0]	-0.0195	0.721	[-0.0]	-0.00757	0.859	[-0.0]	0.0166	0.831	[-0.0]	0.00978	0.82	[-0.0]	14	1	0.0657
GO:0099587	inorganic ion import across plasma membrane	biological_process	['SLC24A4']	FALSE	-0.000298	0.699	[-0.0]	0.00223	0.812	[-0.0]	-0.0195	0.721	[-0.0]	-0.00757	0.859	[-0.0]	0.0166	0.831	[-0.0]	0.00978	0.82	[-0.0]	99	1	0.365
GO:0099601	regulation of neurotransmitter receptor activity	biological_process	['APP', 'PTK2B']	FALSE	0.609	0.0465	[-0.0304, 0.047]	-1.31	0.981	[0.0228, -0.0471]	5.83	0.0043	[0.153, -0.0]	-2.54	0.992	[-0.0293, -0.0281]	-3.51	0.995	[-0.0654, 0.00498]	-2.24	0.99	[-0.0574, -0.0]	64	2	0.0358
GO:0099643	signal release from synapse	biological_process	['DOC2A']	FALSE	0.598	0.0338	[0.0114]	-0.97	0.98	[-0.0125]	-0.0195	0.721	[-0.0]	-0.257	0.952	[-0.00395]	0.0166	0.831	[-0.0]	0.00978	0.82	[-0.0]	66	1	0.262
GO:0120032	regulation of plasma membrane bounded cell projection assembly	biological_process	['ABI3', 'USP6NL']	FALSE	-0.265	0.875	[-0.0, -0.00707]	0.00435	0.708	[-0.0, -0.0]	-0.0235	0.573	[-0.0, -0.0]	-0.0111	0.751	[-0.0, -0.0]	0.0224	0.715	[-0.0, -0.0]	0.734	0.0368	[-0.0, 0.0183]	225	2	0.274
GO:0120039	plasma membrane bounded cell projection morphogenesis	biological_process	['ANK3', 'APP', 'SNX1', 'TMEM106B']	FALSE	-0.785	0.944	[0.00269, -0.033, 0.0069, -0.00659]	1.35	0.0257	[0.00796, 0.0217, -0.0, 0.00463]	3.04	0.0141	[0.0861, 0.0334, -0.00595, -0.0]	-0.438	0.923	[-0.014, -0.0, -0.0, -0.0]	-1.85	0.984	[-0.0288, -0.0132, -0.00379, -0.0]	-2.36	0.988	[-0.0687, -0.0187, -0.0, -0.0]	241	4	0.0248
GO:0140448	signaling receptor ligand precursor processing	biological_process	['ACE', 'MME']	FALSE	-0.00375	0.559	[-0.0, -0.0]	0.00435	0.708	[-0.0, -0.0]	-0.0235	0.573	[-0.0, -0.0]	-0.0111	0.751	[-0.0, -0.0]	0.0224	0.715	[-0.0, -0.0]	0.0148	0.7	[-0.0, -0.0]	38	2	0.014
GO:0150003	regulation of spontaneous synaptic transmission	biological_process	['APP']	TRUE	-2.75	0.994	[-0.0523]	4.21	0.0033	[0.0541]	6.36	0.0034	[0.12]	-4.58	0.998	[-0.0726]	-3.35	0.995	[-0.0418]	-4.12	0.996	[-0.076]	6	1	0.0312
GO:0150077	regulation of neuroinflammatory response	biological_process	['GRN', 'PLCG2', 'TREM2']	FALSE	-0.00403	0.491	[-0.0, -0.0, -0.0]	0.00156	0.649	[-0.0, -0.0, -0.0]	-0.108	0.727	[-0.0, -0.00253, -0.0]	-0.014	0.671	[-0.0, -0.0, -0.0]	0.0271	0.631	[-0.0, -0.0, -0.0]	0.438	0.0671	[0.0134, -0.0, -0.0]	35	3	0.000666
GO:1900015	regulation of cytokine production involved in inflammatory response	biological_process	['TREM2']	FALSE	-0.000298	0.699	[-0.0]	0.00223	0.812	[-0.0]	-0.0195	0.721	[-0.0]	-0.00757	0.859	[-0.0]	0.0166	0.831	[-0.0]	0.00978	0.82	[-0.0]	56	1	0.228
GO:1900024	regulation of substrate adhesion-dependent cell spreading	biological_process	['CASS4', 'FERMT2']	FALSE	-0.00375	0.559	[-0.0, -0.0]	0.00435	0.708	[-0.0, -0.0]	-0.0235	0.573	[-0.0, -0.0]	-0.549	0.956	[-0.0, -0.0122]	1.27	0.02	[-0.0, 0.0213]	0.0148	0.7	[-0.0, -0.0]	61	2	0.0329
GO:1900101	regulation of endoplasmic reticulum unfolded protein response	biological_process	['ABCA7', 'NCK2']	FALSE	0.661	0.0436	[0.0114, 0.00659]	-0.497	0.95	[-0.00599, -0.00327]	-0.804	0.961	[-0.00651, -0.0139]	-0.332	0.938	[-0.0, -0.00727]	0.265	0.0704	[-0.0, 0.00415]	1.36	0.0194	[-0.0, 0.0343]	31	2	0.0097
GO:1900181	negative regulation of protein localization to nucleus	biological_process	['APP']	FALSE	-1.15	0.979	[-0.0219]	2.27	0.0074	[0.0292]	4.71	0.0054	[0.0889]	-5.28	0.998	[-0.0837]	-2.65	0.992	[-0.0331]	-1.61	0.988	[-0.0299]	37	1	0.158
GO:1900182	positive regulation of protein localization to nucleus	biological_process	['CD2AP', 'FERMT2']	FALSE	-0.00375	0.559	[-0.0, -0.0]	0.00435	0.708	[-0.0, -0.0]	-0.0235	0.573	[-0.0, -0.0]	-0.0111	0.751	[-0.0, -0.0]	0.672	0.0347	[-0.0, 0.0111]	0.0148	0.7	[-0.0, -0.0]	89	2	0.0637
GO:1900226	negative regulation of NLRP3 inflammasome complex assembly	biological_process	['TREM2']	TRUE	-0.000298	0.699	[-0.0]	0.00223	0.812	[-0.0]	-0.0195	0.721	[-0.0]	-0.00757	0.859	[-0.0]	0.0166	0.831	[-0.0]	0.00978	0.82	[-0.0]	10	1	0.0486
GO:1900227	positive regulation of NLRP3 inflammasome complex assembly	biological_process	['PLCG2']	TRUE	-0.179	0.887	[-0.0034]	0.00223	0.812	[-0.0]	-0.599	0.963	[-0.0109]	-0.00757	0.859	[-0.0]	0.0166	0.831	[-0.0]	3.36	0.0049	[0.0616]	12	1	0.0572
GO:1900426	positive regulation of defense response to bacterium	biological_process	['GRN']	TRUE	-0.104	0.851	[-0.00197]	0.00223	0.812	[-0.0]	-0.0195	0.721	[-0.0]	-0.00757	0.859	[-0.0]	0.0166	0.831	[-0.0]	0.336	0.0422	[0.00601]	14	1	0.0657
GO:1901186	positive regulation of ERBB signaling pathway	biological_process	['ADAM17']	FALSE	-0.000298	0.699	[-0.0]	0.00223	0.812	[-0.0]	-0.0195	0.721	[-0.0]	-0.00757	0.859	[-0.0]	0.0166	0.831	[-0.0]	0.00978	0.82	[-0.0]	37	1	0.158
GO:1901222	regulation of NIK/NF-kappaB signaling	biological_process	['APP', 'RBCK1', 'SPI1', 'TREM2']	FALSE	-1.32	0.973	[-0.0534, 0.00275, -0.0, -0.0]	2.24	0.0116	[0.0596, -0.0025, -0.0, -0.0]	4.46	0.0073	[0.166, -0.0, -0.0, -0.0]	-3.14	0.995	[-0.109, 0.00594, -0.0, -0.0]	-5.18	0.996	[-0.127, -0.0, -0.0, -0.0]	0.708	0.0531	[-0.0155, 0.0105, 0.03, -0.0]	106	4	0.00154
GO:1901880	negative regulation of protein depolymerization	biological_process	['NCK2']	FALSE	-0.000298	0.699	[-0.0]	-0.268	0.947	[-0.00348]	-0.0195	0.721	[-0.0]	-0.00757	0.859	[-0.0]	0.0166	0.831	[-0.0]	2.52	0.0068	[0.0462]	72	1	0.282
GO:1901983	regulation of protein acetylation	biological_process	['APP', 'SPI1']	FALSE	-1.97	0.988	[-0.0512, -0.00218]	1.75	0.0135	[0.0322, -0.0]	4.31	0.0074	[0.114, -0.000791]	-3.66	0.996	[-0.0827, -0.0]	-1.36	0.978	[-0.0236, -0.0]	-0.272	0.918	[-0.0192, 0.0119]	94	2	0.0699
GO:1901989	positive regulation of cell cycle phase transition	biological_process	['ADAM17', 'ADAMTS1', 'APP', 'PLCG2']	FALSE	-2.12	0.989	[-0.0, -0.0, -0.0811, -0.0]	2.5	0.009	[0.00205, -0.0, 0.0618, -0.0]	3.1	0.0139	[-0.00984, -0.0, 0.136, -0.0104]	-2.26	0.99	[-0.0, -0.0, -0.074, -0.0]	-2.56	0.991	[-0.0, -0.0, -0.0631, -0.0]	0.389	0.0869	[0.0135, -0.0, -0.0436, 0.0434]	116	4	0.00212
GO:1901990	regulation of mitotic cell cycle phase transition	biological_process	['ADAM17', 'ADAMTS1', 'APP']	FALSE	-2.43	0.992	[-0.0, -0.0, -0.0811]	2.89	0.0066	[0.00205, -0.0, 0.0618]	3.92	0.0091	[-0.00984, -0.0, 0.136]	-2.62	0.993	[-0.0, -0.0, -0.074]	-2.96	0.993	[-0.0, -0.0, -0.0631]	-0.921	0.964	[0.0135, -0.0, -0.0436]	333	3	0.194
GO:1902003	regulation of amyloid-beta formation	biological_process	['ABCA7', 'BIN1', 'CLU', 'SORL1']	FALSE	1.86	0.0195	[0.00654, 0.017, -0.000629, 0.0485]	-2.98	0.991	[-0.00559, -0.0332, 0.00367, -0.0411]	1.55	0.0312	[-0.0, 0.141, -0.0392, -0.0433]	-5.93	0.997	[-0.0, -0.0912, -0.0592, -0.0449]	1.02	0.0362	[-0.0, -0.0456, 0.0901, -0.0203]	4.24	0.0035	[-0.0, 0.0433, -0.056, 0.167]	36	4	3.09e-05
GO:1902106	negative regulation of leukocyte differentiation	biological_process	['CR1', 'INPP5D']	FALSE	-0.216	0.855	[-0.0, -0.00574]	-0.386	0.939	[-0.0, -0.00721]	-0.277	0.885	[-0.0, -0.00662]	-0.832	0.971	[-0.0, -0.0186]	0.0224	0.715	[-0.0, -0.0]	4.97	0.0031	[-0.0, 0.126]	107	2	0.087
GO:1902107	positive regulation of leukocyte differentiation	biological_process	['CR1', 'IL34', 'INPP5D', 'LILRB2', 'RHOH', 'TREM2']	FALSE	0.31	0.132	[-0.0, 0.0152, -0.0, -0.0, -0.0, -0.0]	-0.351	0.887	[-0.0, -0.00828, -0.003, -0.0, -0.0, -0.0]	-0.181	0.719	[-0.0, -0.00641, -0.0, -0.0, -0.0, -0.0]	-0.188	0.827	[-0.0, -0.0, -0.00696, -0.0, -0.0, -0.0]	-0.43	0.891	[-0.0, -0.0, -0.0138, -0.0, -0.0, -0.0]	1.78	0.0204	[-0.0, -0.00326, 0.08, -0.0, -0.0, -0.0]	184	6	0.000216
GO:1902532	negative regulation of intracellular signal transduction	biological_process	['ABCA7', 'CD2AP', 'CLU', 'PLEKHA1', 'RHOH', 'SLC24A4', 'SORL1', 'SPI1', 'TNIP1', 'TREM2']	FALSE	0.14	0.244	[-0.0, -0.0, -0.0156, 0.0104, -0.0, -0.0, 0.0145, -0.0, -0.0, -0.0]	-0.291	0.845	[-0.0, -0.0, -0.00949, -0.00296, -0.0, -0.0, -0.0, -0.0, -0.0, -0.0]	-0.926	0.938	[-0.0, -0.0, -0.0421, 0.0075, -0.0, -0.0, -0.0164, -0.0, -0.0, -0.0]	-3.88	0.993	[-0.0, -0.0, -0.121, -0.0194, -0.0, -0.0, -0.0581, -0.0, -0.0, -0.0]	3.42	0.0099	[-0.0, -0.0, 0.137, -0.0, -0.0, -0.0, -0.00962, -0.0, -0.0, -0.0]	2.31	0.0136	[-0.0, -0.0, -0.0, -0.0, -0.0, -0.0, 0.0993, 0.03, -0.0, -0.0]	520	10	0.000129
GO:1902533	positive regulation of intracellular signal transduction	biological_process	['APP', 'CLU', 'IL34', 'NCK2', 'PLCG2', 'PTK2B', 'RBCK1', 'SCIMP', 'SPI1', 'TREM2', 'UNC5CL']	FALSE	0.794	0.0742	[-0.0486, 0.0182, -0.0, 0.0099, -0.0, 0.07, 0.00275, -0.0, -0.0, -0.0, -0.0]	-0.769	0.93	[0.048, -0.0131, -0.0, -0.0035, -0.0, -0.0627, -0.0025, -0.0, -0.0, -0.0, -0.0]	0.599	0.117	[0.104, -0.0684, -0.0, -0.0123, -0.0, 0.0161, -0.0, -0.0, -0.0, -0.0, -0.0]	-3.2	0.991	[-0.0711, -0.0715, -0.0, -0.0, -0.0, -0.0342, 0.00594, -0.0, -0.0, -0.0, -0.0]	1.98	0.0238	[-0.0454, 0.126, -0.0, -0.0, -0.0, -0.00424, -0.0, -0.0, -0.0, -0.0, -0.0]	-0.644	0.91	[-0.0489, -0.0568, -0.0, 0.0265, 0.0183, -0.0109, 0.0105, -0.0, 0.0204, -0.0, -0.0]	621	11	0.000118
GO:1902622	regulation of neutrophil migration	biological_process	['RHOH']	FALSE	-0.000298	0.699	[-0.0]	0.00223	0.812	[-0.0]	-0.0195	0.721	[-0.0]	-0.00757	0.859	[-0.0]	0.0166	0.831	[-0.0]	0.00978	0.82	[-0.0]	48	1	0.199
GO:1902743	regulation of lamellipodium organization	biological_process	['ABI3']	FALSE	-0.000298	0.699	[-0.0]	0.00223	0.812	[-0.0]	-0.0195	0.721	[-0.0]	-0.00757	0.859	[-0.0]	0.0166	0.831	[-0.0]	0.00978	0.82	[-0.0]	54	1	0.221
GO:1902749	regulation of cell cycle G2/M phase transition	biological_process	['APP']	FALSE	-4.26	0.997	[-0.0811]	4.81	0.0022	[0.0618]	7.21	0.003	[0.136]	-4.67	0.998	[-0.074]	-5.06	0.998	[-0.0631]	-2.36	0.993	[-0.0436]	110	1	0.396
GO:1902806	regulation of cell cycle G1/S phase transition	biological_process	['ADAM17', 'ADAMTS1', 'PLCG2']	FALSE	-0.00403	0.491	[-0.0, -0.0, -0.0]	0.0943	0.24	[0.00205, -0.0, -0.0]	-0.663	0.942	[-0.00984, -0.0, -0.0104]	-0.014	0.671	[-0.0, -0.0, -0.0]	0.0271	0.631	[-0.0, -0.0, -0.0]	1.8	0.016	[0.0135, -0.0, 0.0434]	193	3	0.0589
GO:1902950	regulation of dendritic spine maintenance	biological_process	['APP']	TRUE	-3.38	0.996	[-0.0644]	4.85	0.0022	[0.0623]	5.09	0.0049	[0.0962]	-1.99	0.992	[-0.0314]	-4.43	0.997	[-0.0552]	-4.37	0.997	[-0.0806]	12	1	0.0572
GO:1902965	regulation of protein localization to early endosome	biological_process	['SORL1']	FALSE	3.02	0.0061	[0.0576]	-3.45	0.995	[-0.0444]	-3.01	0.995	[-0.0562]	-1.1	0.984	[-0.0174]	-1.15	0.981	[-0.0145]	7.02	0.0014	[0.129]	9	1	0.0443
GO:1902992	negative regulation of amyloid precursor protein catabolic process	biological_process	['ABCA7', 'BIN1', 'CLU', 'SORL1']	FALSE	1.99	0.0179	[0.00654, 0.017, 0.00467, 0.0485]	-3.87	0.993	[-0.00559, -0.0332, -0.0188, -0.0411]	1.61	0.0301	[-0.0, 0.141, -0.0369, -0.0433]	-6.18	0.997	[-0.0, -0.0912, -0.0675, -0.0449]	1.68	0.0222	[-0.0, -0.0456, 0.106, -0.0203]	5.03	0.0025	[-0.0, 0.0433, -0.0271, 0.167]	21	4	4.51e-06
GO:1902993	positive regulation of amyloid precursor protein catabolic process	biological_process	['APP', 'CLU']	FALSE	-0.044	0.695	[0.00483, -0.00592]	4.89	0.0022	[0.064, 0.0262]	-0.969	0.97	[0.0168, -0.0415]	-4.14	0.997	[-0.0425, -0.051]	-2.61	0.992	[-0.119, 0.074]	-6.08	0.997	[-0.0701, -0.085]	26	2	0.00705
GO:1903019	negative regulation of glycoprotein metabolic process	biological_process	['ABCA7']	FALSE	0.355	0.0519	[0.00677]	-0.125	0.918	[-0.00164]	-0.0195	0.721	[-0.0]	-0.00757	0.859	[-0.0]	0.0166	0.831	[-0.0]	-0.222	0.94	[-0.00427]	15	1	0.0699
GO:1903038	negative regulation of leukocyte cell-cell adhesion	biological_process	['CR1', 'LILRB2']	FALSE	-0.00375	0.559	[-0.0, -0.0]	0.00435	0.708	[-0.0, -0.0]	-0.0235	0.573	[-0.0, -0.0]	-0.0111	0.751	[-0.0, -0.0]	0.0224	0.715	[-0.0, -0.0]	0.0148	0.7	[-0.0, -0.0]	138	2	0.132
GO:1903039	positive regulation of leukocyte cell-cell adhesion	biological_process	['CR1', 'HLA-DQA1', 'LILRB2', 'NCK2', 'RHOH']	FALSE	0.0493	0.284	[-0.0, -0.0, -0.0, 0.00246, -0.0]	-0.0508	0.735	[-0.0, -0.0, -0.0, -0.00161, -0.0]	-0.0632	0.543	[-0.0, -0.0, -0.0, -0.00113, -0.0]	-0.0139	0.57	[-0.0, -0.0, -0.0, -0.0, -0.0]	-0.0991	0.775	[-0.0, -0.0, -0.0, -0.00359, -0.0]	0.23	0.142	[-0.0, -0.0, -0.0, 0.00831, -0.0]	276	5	0.0088
GO:1903050	regulation of proteolysis involved in protein catabolic process	biological_process	['CLU', 'PTK2B', 'TREM2']	FALSE	2.11	0.0147	[0.000342, 0.0701, -0.0]	-3.53	0.994	[-0.0135, -0.0645, -0.0]	-1.14	0.973	[-0.0356, -0.0, -0.0]	-3.8	0.996	[-0.0781, -0.0294, -0.0]	5.19	0.0038	[0.109, -0.0, -0.0]	-1.01	0.968	[-0.0331, -0.0, -0.0]	229	3	0.0875
GO:1903076	regulation of protein localization to plasma membrane	biological_process	['ABI3', 'TREM2']	FALSE	-0.00375	0.559	[-0.0, -0.0]	0.00435	0.708	[-0.0, -0.0]	-0.0235	0.573	[-0.0, -0.0]	-0.0111	0.751	[-0.0, -0.0]	0.0224	0.715	[-0.0, -0.0]	0.0148	0.7	[-0.0, -0.0]	106	2	0.0856
GO:1903201	regulation of oxidative stress-induced cell death	biological_process	['APP', 'TREM2']	FALSE	-2.34	0.991	[-0.0634, -0.0]	0.735	0.041	[0.0135, -0.0]	12.3	0.0012	[0.321, -0.0]	-7.29	0.998	[-0.165, -0.0]	-2.2	0.988	[-0.0379, -0.0]	-1.83	0.987	[-0.0469, -0.0]	73	2	0.0452
GO:1903320	regulation of protein modification by small protein conjugation or removal	biological_process	['TNIP1']	FALSE	-0.0691	0.826	[-0.00131]	0.00223	0.812	[-0.0]	0.164	0.0677	[0.00346]	-0.00757	0.859	[-0.0]	0.0166	0.831	[-0.0]	0.00978	0.82	[-0.0]	253	1	0.686
GO:1903428	positive regulation of reactive oxygen species biosynthetic process	biological_process	['PLCG2']	TRUE	-0.000298	0.699	[-0.0]	-0.0732	0.898	[-0.00097]	-0.265	0.924	[-0.00461]	-0.00757	0.859	[-0.0]	0.0166	0.831	[-0.0]	1.11	0.0169	[0.0203]	19	1	0.0866
GO:1903531	negative regulation of secretion by cell	biological_process	['FOXF1', 'SPI1']	FALSE	-0.00375	0.559	[-0.0, -0.0]	0.00435	0.708	[-0.0, -0.0]	-0.0235	0.573	[-0.0, -0.0]	-0.0111	0.751	[-0.0, -0.0]	0.0224	0.715	[-0.0, -0.0]	0.0148	0.7	[-0.0, -0.0]	143	2	0.139
GO:1903532	positive regulation of secretion by cell	biological_process	['CD2AP', 'TREM2']	FALSE	-0.00375	0.559	[-0.0, -0.0]	0.00435	0.708	[-0.0, -0.0]	-0.0235	0.573	[-0.0, -0.0]	-0.0111	0.751	[-0.0, -0.0]	0.0224	0.715	[-0.0, -0.0]	0.0148	0.7	[-0.0, -0.0]	283	2	0.37
GO:1903555	regulation of tumor necrosis factor superfamily cytokine production	biological_process	['TREM2']	FALSE	-0.000298	0.699	[-0.0]	0.00223	0.812	[-0.0]	-0.0195	0.721	[-0.0]	-0.00757	0.859	[-0.0]	0.0166	0.831	[-0.0]	0.00978	0.82	[-0.0]	71	1	0.279
GO:1903573	negative regulation of response to endoplasmic reticulum stress	biological_process	['ABCA7', 'CLU', 'NCK2']	FALSE	0.574	0.0606	[0.0114, 0.00131, 0.00659]	-0.859	0.963	[-0.00599, -0.00976, -0.00327]	-2.83	0.994	[-0.00651, -0.0692, -0.0139]	-3.68	0.996	[-0.0, -0.0967, -0.00727]	7.09	0.0022	[-0.0, 0.145, 0.00415]	0.36	0.0787	[-0.0, -0.0234, 0.0343]	44	3	0.00124
GO:1903651	positive regulation of cytoplasmic transport	biological_process	['SORL1']	FALSE	1.64	0.0127	[0.0312]	-2.17	0.992	[-0.0279]	-2.27	0.992	[-0.0423]	-0.417	0.966	[-0.0065]	-1.16	0.981	[-0.0146]	7.13	0.0013	[0.131]	13	1	0.0614
GO:1903689	regulation of wound healing, spreading of epidermal cells	biological_process	['FERMT2']	TRUE	-0.000298	0.699	[-0.0]	0.00223	0.812	[-0.0]	-0.285	0.927	[-0.00499]	-0.00757	0.859	[-0.0]	1.58	0.0109	[0.0194]	-0.418	0.96	[-0.00788]	8	1	0.0399
GO:1903977	positive regulation of glial cell migration	biological_process	['TREM2']	FALSE	-0.000298	0.699	[-0.0]	0.00223	0.812	[-0.0]	-0.0195	0.721	[-0.0]	-0.00757	0.859	[-0.0]	0.0166	0.831	[-0.0]	0.00978	0.82	[-0.0]	10	1	0.0486
GO:1904062	regulation of cation transmembrane transport	biological_process	['ANK3', 'APP', 'BIN1', 'PLCG2', 'PTK2B', 'TREM2']	FALSE	0.557	0.0822	[0.0241, -0.0251, -0.018, -0.0, 0.046, -0.0]	-0.0241	0.673	[0.0178, 0.0282, -0.000407, -0.0, -0.0465, -0.0]	8.68	0.0019	[0.105, 0.137, 0.148, -0.0, 0.00167, -0.0]	-5.84	0.997	[-0.0937, -0.0407, -0.0689, -0.00898, -0.023, -0.0]	-7.68	0.998	[-0.072, -0.105, -0.0534, -0.0, 0.00249, -0.0]	-0.493	0.906	[-0.079, -0.0177, 0.0327, 0.041, -0.0, -0.0]	386	6	0.00851
GO:1904376	negative regulation of protein localization to cell periphery	biological_process	['ABI3']	FALSE	-0.000298	0.699	[-0.0]	0.00223	0.812	[-0.0]	-0.0195	0.721	[-0.0]	-0.00757	0.859	[-0.0]	0.0166	0.831	[-0.0]	0.00978	0.82	[-0.0]	29	1	0.127
GO:1904377	positive regulation of protein localization to cell periphery	biological_process	['TREM2']	FALSE	-0.000298	0.699	[-0.0]	0.00223	0.812	[-0.0]	-0.0195	0.721	[-0.0]	-0.00757	0.859	[-0.0]	0.0166	0.831	[-0.0]	0.00978	0.82	[-0.0]	67	1	0.265
GO:1904646	cellular response to amyloid-beta	biological_process	['APP', 'TREM2']	TRUE	-0.798	0.959	[-0.0215, -0.0]	0.952	0.03	[0.0175, -0.0]	3.16	0.0115	[0.0831, -0.0]	-1.33	0.982	[-0.0298, -0.0]	-1.57	0.982	[-0.0272, -0.0]	-1.25	0.978	[-0.0322, -0.0]	43	2	0.0176
GO:1904707	positive regulation of vascular associated smooth muscle cell proliferation	biological_process	['ADAMTS1']	TRUE	-0.000298	0.699	[-0.0]	0.00223	0.812	[-0.0]	-0.0195	0.721	[-0.0]	-0.00757	0.859	[-0.0]	0.0166	0.831	[-0.0]	0.00978	0.82	[-0.0]	36	1	0.154
GO:1904752	regulation of vascular associated smooth muscle cell migration	biological_process	['ADAMTS1']	FALSE	-0.000298	0.699	[-0.0]	0.00223	0.812	[-0.0]	-0.0195	0.721	[-0.0]	-0.00757	0.859	[-0.0]	0.0166	0.831	[-0.0]	0.00978	0.82	[-0.0]	24	1	0.107
GO:1904889	regulation of excitatory synapse assembly	biological_process	['ABI3']	FALSE	-0.000298	0.699	[-0.0]	0.00223	0.812	[-0.0]	-0.0195	0.721	[-0.0]	-0.00757	0.859	[-0.0]	0.0166	0.831	[-0.0]	0.00978	0.82	[-0.0]	15	1	0.0699
GO:1904951	positive regulation of establishment of protein localization	biological_process	['ANK3', 'APP', 'CD2AP', 'SORL1', 'TREM2']	FALSE	-1.16	0.966	[-0.029, -0.0448, -0.0, 0.0238, -0.0]	0.384	0.121	[0.0172, 0.036, -0.0, -0.0422, -0.0]	8.09	0.0029	[0.273, 0.0953, -0.0, -0.0345, -0.0]	-4.8	0.996	[-0.0638, -0.0632, -0.0, -0.0497, -0.0]	-5.02	0.996	[-0.0735, -0.0322, -0.0, -0.0311, -0.0]	3.27	0.0062	[-0.123, -0.0318, -0.0, 0.287, -0.0]	319	5	0.0155
GO:1905146	lysosomal protein catabolic process	biological_process	['TMEM106B']	TRUE	-0.799	0.968	[-0.0152]	0.78	0.0276	[0.01]	1.64	0.0154	[0.0313]	-0.233	0.949	[-0.00358]	-0.309	0.949	[-0.00405]	-1.23	0.984	[-0.0229]	8	1	0.0399
GO:1905476	negative regulation of protein localization to membrane	biological_process	['ABI3']	FALSE	-0.000298	0.699	[-0.0]	0.00223	0.812	[-0.0]	-0.0195	0.721	[-0.0]	-0.00757	0.859	[-0.0]	0.0166	0.831	[-0.0]	0.00978	0.82	[-0.0]	35	1	0.15
GO:1905477	positive regulation of protein localization to membrane	biological_process	['ANK3', 'TREM2']	FALSE	-1.07	0.972	[-0.029, -0.0]	0.936	0.0307	[0.0172, -0.0]	10.4	0.0015	[0.273, -0.0]	-2.83	0.993	[-0.0638, -0.0]	-4.28	0.996	[-0.0735, -0.0]	-4.82	0.997	[-0.123, -0.0]	104	2	0.0829
GO:1905521	regulation of macrophage migration	biological_process	['IL34', 'PTK2B', 'TREM2']	FALSE	0.853	0.0414	[0.00392, 0.0247, -0.0]	-0.281	0.904	[-0.0, -0.00624, -0.0]	-0.029	0.497	[-0.0, -0.0, -0.0]	-0.343	0.922	[-0.0, -0.00934, -0.0]	-0.171	0.862	[-0.0, -0.00418, -0.0]	-0.331	0.91	[-0.0, -0.0112, -0.0]	44	3	0.00124
GO:1905562	regulation of vascular endothelial cell proliferation	biological_process	['ADAM17']	FALSE	0.129	0.0919	[0.00247]	0.00223	0.812	[-0.0]	-0.222	0.912	[-0.0038]	-0.00757	0.859	[-0.0]	0.0166	0.831	[-0.0]	0.00978	0.82	[-0.0]	25	1	0.111
GO:1905606	regulation of presynapse assembly	biological_process	['APP']	TRUE	-3.65	0.996	[-0.0695]	4.4	0.0028	[0.0566]	7.32	0.0026	[0.138]	-5.17	0.998	[-0.0819]	-1.83	0.989	[-0.023]	-4.57	0.997	[-0.0844]	34	1	0.147
GO:1905668	positive regulation of protein localization to endosome	biological_process	['SORL1']	FALSE	3.02	0.0061	[0.0576]	-3.45	0.995	[-0.0444]	-3.01	0.995	[-0.0562]	-1.1	0.984	[-0.0174]	-1.15	0.981	[-0.0145]	7.02	0.0014	[0.129]	13	1	0.0614
GO:1905671	regulation of lysosome organization	biological_process	['GRN', 'TMEM106B']	TRUE	-0.485	0.928	[-0.00264, -0.0104]	0.239	0.112	[-0.0, 0.00434]	0.237	0.0854	[0.00479, 0.00201]	0.0515	0.105	[-0.0, 0.00142]	0.0224	0.715	[-0.0, -0.0]	0.0148	0.7	[-0.0, -0.0]	6	2	0.000553
GO:1905874	regulation of postsynaptic density organization	biological_process	['ABI3', 'LILRB2']	FALSE	-0.00375	0.559	[-0.0, -0.0]	0.00435	0.708	[-0.0, -0.0]	-0.0235	0.573	[-0.0, -0.0]	-0.0111	0.751	[-0.0, -0.0]	0.0224	0.715	[-0.0, -0.0]	0.0148	0.7	[-0.0, -0.0]	15	2	0.00262
GO:1905898	positive regulation of response to endoplasmic reticulum stress	biological_process	['APP', 'NCK2']	FALSE	-0.794	0.959	[-0.0313, 0.0099]	1.47	0.017	[0.0305, -0.0035]	3.31	0.0105	[0.0993, -0.0123]	-2.88	0.993	[-0.0651, -0.0]	-2.17	0.988	[-0.0374, -0.0]	-0.312	0.924	[-0.0348, 0.0265]	37	2	0.0134
GO:1905907	negative regulation of amyloid fibril formation	biological_process	['CLU', 'TREM2']	TRUE	3.09	0.0077	[0.0837, -0.0]	-0.9	0.97	[-0.0167, -0.0]	-5.15	0.998	[-0.134, -0.0]	-2.62	0.993	[-0.0592, -0.0]	3.31	0.0073	[0.0562, -0.0]	-0.045	0.82	[-0.00792, 0.0064]	14	2	0.00232
GO:1990535	neuron projection maintenance	biological_process	['APP']	TRUE	0.656	0.0302	[0.0125]	0.974	0.0226	[0.0125]	5	0.005	[0.0945]	-0.846	0.979	[-0.0133]	-1.33	0.983	[-0.0167]	-7.27	0.998	[-0.134]	11	1	0.0529
GO:2000010	positive regulation of protein localization to cell surface	biological_process	['ABCA7']	TRUE	-0.000298	0.699	[-0.0]	0.00223	0.812	[-0.0]	-0.0195	0.721	[-0.0]	-0.00757	0.859	[-0.0]	0.0166	0.831	[-0.0]	0.00978	0.82	[-0.0]	18	1	0.0824
GO:2000106	regulation of leukocyte apoptotic process	biological_process	['ADAM17']	FALSE	0.00963	0.201	[0.000189]	0.0624	0.146	[0.000774]	0.00167	0.156	[0.000399]	-0.00757	0.859	[-0.0]	0.0166	0.831	[-0.0]	0.00978	0.82	[-0.0]	94	1	0.35
GO:2000113	negative regulation of cellular macromolecule biosynthetic process	biological_process	['ABCA7']	FALSE	0.355	0.0519	[0.00677]	-0.125	0.918	[-0.00164]	-0.0195	0.721	[-0.0]	-0.00757	0.859	[-0.0]	0.0166	0.831	[-0.0]	-0.222	0.94	[-0.00427]	167	1	0.534
GO:2000169	regulation of peptidyl-cysteine S-nitrosylation	biological_process	['ACE']	FALSE	-0.000298	0.699	[-0.0]	0.00223	0.812	[-0.0]	-0.0195	0.721	[-0.0]	-0.00757	0.859	[-0.0]	0.0166	0.831	[-0.0]	0.00978	0.82	[-0.0]	9	1	0.0443
GO:2000181	negative regulation of blood vessel morphogenesis	biological_process	['ADAMTS1']	FALSE	-0.000298	0.699	[-0.0]	0.00223	0.812	[-0.0]	-0.0195	0.721	[-0.0]	-0.00757	0.859	[-0.0]	0.0166	0.831	[-0.0]	0.00978	0.82	[-0.0]	104	1	0.379
GO:2000273	positive regulation of signaling receptor activity	biological_process	['ADAM17']	FALSE	-0.000298	0.699	[-0.0]	0.00223	0.812	[-0.0]	-0.0195	0.721	[-0.0]	-0.00757	0.859	[-0.0]	0.0166	0.831	[-0.0]	0.00978	0.82	[-0.0]	47	1	0.196
GO:2000278	regulation of DNA biosynthetic process	biological_process	['PTK2B']	FALSE	3.78	0.0046	[0.0719]	-4.97	0.997	[-0.0639]	-0.427	0.947	[-0.00766]	-1.45	0.988	[-0.0229]	-0.0824	0.91	[-0.00123]	-0.0788	0.904	[-0.00163]	128	1	0.444
GO:2000425	regulation of apoptotic cell clearance	biological_process	['ABCA7', 'TREM2']	FALSE	0.498	0.0548	[0.0136, -0.0]	-0.781	0.967	[-0.0145, -0.0]	-0.185	0.846	[-0.00423, -0.0]	-0.0111	0.751	[-0.0, -0.0]	0.334	0.06	[0.00533, -0.0]	0.0148	0.7	[-0.0, -0.0]	10	2	0.00129
GO:2000628	regulation of miRNA metabolic process	biological_process	['APP', 'SPI1']	FALSE	-4.19	0.998	[-0.108, -0.00543]	2.91	0.0066	[0.0537, -0.0]	5.03	0.0059	[0.132, -0.0]	-0.752	0.967	[-0.0168, -0.0]	-2.09	0.987	[-0.0361, -0.0]	-0.799	0.964	[-0.0427, 0.022]	75	2	0.0474
GO:2001021	negative regulation of response to DNA damage stimulus	biological_process	['CLU']	FALSE	-0.82	0.969	[-0.0156]	-0.736	0.975	[-0.00949]	-2.26	0.992	[-0.0421]	-7.64	0.999	[-0.121]	11	0.0009	[0.137]	0.00978	0.82	[-0.0]	83	1	0.317
GO:2001137	positive regulation of endocytic recycling	biological_process	['SORL1']	TRUE	3.42	0.0053	[0.0652]	-3.73	0.996	[-0.048]	-2.69	0.994	[-0.0502]	-0.00757	0.859	[-0.0]	-5.03	0.998	[-0.0627]	8.54	0.0009	[0.157]	8	1	0.0399
GO:2001140	positive regulation of phospholipid transport	biological_process	['ABCA7']	FALSE	-0.000298	0.699	[-0.0]	0.00223	0.812	[-0.0]	-0.0195	0.721	[-0.0]	-0.00757	0.859	[-0.0]	0.0166	0.831	[-0.0]	0.00978	0.82	[-0.0]	15	1	0.0699
GO:2001141	regulation of RNA biosynthetic process	biological_process	['APP', 'NCK2', 'RBCK1', 'SPI1']	FALSE	-1.91	0.986	[-0.074, 0.00353, -0.0, -0.00272]	1.35	0.0257	[0.0411, -0.00681, -0.0, -0.0]	1.84	0.0262	[0.0753, -0.00617, -0.0, -0.0]	-0.268	0.891	[-0.00839, -0.0, -0.0, -0.0]	-1.08	0.963	[-0.0271, -0.0, -0.0, -0.0]	0.675	0.0558	[-0.027, 0.0398, -0.0, 0.011]	653	4	0.345
GO:2001198	regulation of dendritic cell differentiation	biological_process	['LILRB2']	FALSE	-0.000298	0.699	[-0.0]	0.00223	0.812	[-0.0]	-0.0195	0.721	[-0.0]	-0.00757	0.859	[-0.0]	0.0166	0.831	[-0.0]	0.00978	0.82	[-0.0]	14	1	0.0657
GO:2001233	regulation of apoptotic signaling pathway	biological_process	['CLU', 'CTSH', 'NCK2', 'RBCK1', 'TREM2']	FALSE	0.0399	0.299	[-0.00785, -0.0, 0.0099, -0.0, -0.0]	-0.53	0.926	[-0.012, -0.0, -0.0035, -0.0, -0.0]	-1.87	0.985	[-0.0614, -0.0, -0.0123, -0.00173, -0.0]	-2.78	0.993	[-0.102, -0.0, -0.0, -0.0, -0.0]	5.65	0.0035	[0.152, -0.0, -0.0, -0.0, -0.0]	-0.0794	0.762	[-0.0308, -0.0, 0.0265, -0.0, -0.0]	364	5	0.0256
GO:0000165	MAPK cascade	biological_process	['CTSH']	FALSE	-0.113	0.856	[-0.00214]	0.00223	0.812	[-0.0]	-0.0195	0.721	[-0.0]	-0.00757	0.859	[-0.0]	0.0166	0.831	[-0.0]	0.384	0.0391	[0.00689]	119	1	0.42
GO:0001774	microglial cell activation	biological_process	['APP', 'CLU', 'GRN', 'TREM2']	TRUE	-1.26	0.972	[-0.0545, 0.00427, 0.00195, -0.0]	0.978	0.0385	[0.0384, -0.0135, -0.0, -0.0]	-3.56	0.996	[0.0189, -0.149, -0.0, -0.0]	-0.898	0.963	[-0.00769, -0.0215, -0.0, -0.0]	6.48	0.0026	[-0.0279, 0.185, -0.0, -0.0]	-0.635	0.938	[-0.007, -0.0172, -0.0, -0.0]	31	4	1.8e-05
GO:0001817	regulation of cytokine production	biological_process	['ADAM17', 'APP', 'CD2AP', 'CLNK', 'CR1', 'INPP5D', 'LILRB2', 'PLCG2', 'SCIMP', 'SORL1', 'TREM2']	FALSE	0.282	0.174	[0.00324, -0.0108, -0.00956, 0.00246, -0.0, -0.00887, -0.0, 1.68e-05, 0.00142, 0.0412, -0.000143]	0.0163	0.557	[0.00128, 0.0298, -0.0, -0.0, -0.0, -0.00261, -0.0, -0.000698, -0.000656, -0.0269, -0.0]	1.01	0.0735	[-0.00117, 0.0992, -0.0, -0.0, -0.0, -0.00413, -0.0, -0.00294, -0.0, -0.0263, -0.0]	-2.14	0.987	[-0.00206, -0.0905, -0.0, -0.0, -0.0, -0.0, -0.0, -0.0, -0.0, -0.0215, -0.0]	-2.13	0.983	[-0.0, -0.0723, -0.0, -0.0, -0.0, -0.0, -0.0, -0.000582, -0.0, -0.0133, -0.0]	2.8	0.0086	[-0.0, -0.0121, 0.024, -0.0, -0.0, 0.0836, -0.0, 0.0167, -0.0, 0.0526, 0.00104]	724	11	0.000434
GO:0001878	response to yeast	biological_process	['APP', 'PLCG2']	TRUE	1.23	0.0236	[0.0369, -0.00359]	-0.266	0.92	[-0.005, -0.0]	-1.85	0.987	[-0.0349, -0.0129]	-0.0111	0.751	[-0.0, -0.0]	-1.24	0.975	[-0.0215, -0.0]	2.24	0.0107	[-0.0, 0.0567]	14	2	0.00232
GO:0001881	receptor recycling	biological_process	['SORL1']	TRUE	0.682	0.0292	[0.013]	-1.55	0.988	[-0.02]	-1.55	0.988	[-0.0287]	-0.00757	0.859	[-0.0]	0.0166	0.831	[-0.0]	5.82	0.0021	[0.107]	12	1	0.0572
GO:0001910	regulation of leukocyte mediated cytotoxicity	biological_process	['SPI1']	FALSE	-0.000298	0.699	[-0.0]	0.00223	0.812	[-0.0]	-0.0195	0.721	[-0.0]	-0.00757	0.859	[-0.0]	0.0166	0.831	[-0.0]	0.186	0.0569	[0.00325]	87	1	0.329
GO:0001913	T cell mediated cytotoxicity	biological_process	['CTSH']	TRUE	-0.000298	0.699	[-0.0]	0.00223	0.812	[-0.0]	-0.0195	0.721	[-0.0]	-0.00757	0.859	[-0.0]	0.0166	0.831	[-0.0]	0.426	0.0356	[0.00767]	17	1	0.0783
GO:0001936	regulation of endothelial cell proliferation	biological_process	['ADAM17']	FALSE	0.129	0.0919	[0.00247]	0.00223	0.812	[-0.0]	-0.222	0.912	[-0.0038]	-0.00757	0.859	[-0.0]	0.0166	0.831	[-0.0]	0.00978	0.82	[-0.0]	142	1	0.478
GO:0001952	regulation of cell-matrix adhesion	biological_process	['EPHA1', 'FERMT2', 'PTK2B']	FALSE	1.16	0.0298	[-0.0, -0.0, 0.0388]	-1.71	0.983	[-0.0, -0.0, -0.0378]	-0.029	0.497	[-0.0, -0.0, -0.0]	-0.5	0.941	[-0.0, -0.0, -0.0138]	0.543	0.0511	[-0.0, 0.0109, -0.0]	0.0194	0.619	[-0.0, -0.0, -0.0]	123	3	0.0194
GO:0001959	regulation of cytokine-mediated signaling pathway	biological_process	['ADAM17', 'SHARPIN', 'SPPL2A', 'TREM2']	FALSE	-0.00792	0.479	[0.00163, -0.0, -0.00179, -0.0]	-0.0714	0.778	[-0.00187, -0.0, -0.0, -0.0]	-0.366	0.874	[-0.0104, -0.0, -0.00187, -0.0]	-0.0136	0.613	[-0.0, -0.0, -0.0, -0.0]	0.536	0.061	[0.00925, -0.0, 0.00307, -0.0]	0.503	0.0717	[0.0175, -0.0, -0.0, -0.0]	152	4	0.00542
GO:0001990	regulation of systemic arterial blood pressure by hormone	biological_process	['ACE']	FALSE	-0.000298	0.699	[-0.0]	0.00223	0.812	[-0.0]	-0.0195	0.721	[-0.0]	-0.00757	0.859	[-0.0]	0.0166	0.831	[-0.0]	0.00978	0.82	[-0.0]	25	1	0.111
GO:0002053	positive regulation of mesenchymal cell proliferation	biological_process	['FOXF1']	TRUE	-0.000298	0.699	[-0.0]	0.00223	0.812	[-0.0]	-0.0195	0.721	[-0.0]	-0.00757	0.859	[-0.0]	0.0166	0.831	[-0.0]	0.00978	0.82	[-0.0]	24	1	0.107
GO:0002221	pattern recognition receptor signaling pathway	biological_process	['PLCG2', 'SCIMP', 'TNIP1']	FALSE	-0.00403	0.491	[-0.0, -0.0, -0.0]	-0.0171	0.72	[-0.00104, -0.000542, 0.00117]	0.224	0.109	[-0.0, 0.0036, 0.00447]	-0.014	0.671	[-0.0, -0.0, -0.0]	-0.332	0.905	[-0.00561, -0.00196, -0.0]	0.511	0.0597	[0.0171, -0.00136, -0.0]	104	3	0.0125
GO:0002253	activation of immune response	biological_process	['CR1', 'PLCG2']	FALSE	-0.00375	0.559	[-0.0, -0.0]	0.00435	0.708	[-0.0, -0.0]	-0.0871	0.754	[0.00428, -0.00594]	-0.0111	0.751	[-0.0, -0.0]	0.0224	0.715	[-0.0, -0.0]	0.954	0.029	[-0.0, 0.0239]	124	2	0.111
GO:0002279	mast cell activation involved in immune response	biological_process	['CLNK']	FALSE	-0.000298	0.699	[-0.0]	0.00223	0.812	[-0.0]	-0.0195	0.721	[-0.0]	-0.00757	0.859	[-0.0]	0.0166	0.831	[-0.0]	0.00978	0.82	[-0.0]	21	1	0.0948
GO:0002281	macrophage activation involved in immune response	biological_process	['GRN', 'PLCG2', 'TREM2']	TRUE	0.043	0.254	[-0.0, 0.00157, -0.0]	0.00156	0.649	[-0.0, -0.0, -0.0]	-0.2	0.817	[-0.0, -0.00545, -0.0]	-0.014	0.671	[-0.0, -0.0, -0.0]	0.0271	0.631	[-0.0, -0.0, -0.0]	1	0.0319	[0.0138, 0.0176, -0.0]	19	3	0.000128
GO:0002312	B cell activation involved in immune response	biological_process	['PLCG2', 'PTK2B', 'SPI1']	FALSE	2.13	0.0145	[-0.0, 0.0714, -0.0]	-1.94	0.985	[-0.0, -0.0428, -0.0]	-0.373	0.894	[-0.00142, -0.00956, -0.0]	-0.937	0.969	[-0.0, -0.0262, -0.0]	-1.5	0.978	[-0.0, -0.0322, -0.0]	0.72	0.0452	[0.0113, -0.00828, 0.0194]	56	3	0.0024
GO:0002377	immunoglobulin production	biological_process	['HLA-DQA1']	FALSE	-0.000298	0.699	[-0.0]	0.00223	0.812	[-0.0]	-0.0195	0.721	[-0.0]	-0.00757	0.859	[-0.0]	0.0166	0.831	[-0.0]	0.00978	0.82	[-0.0]	118	1	0.418
GO:0002501	peptide antigen assembly with MHC protein complex	biological_process	['HLA-DQA1']	FALSE	-0.000298	0.699	[-0.0]	0.00223	0.812	[-0.0]	-0.0195	0.721	[-0.0]	-0.00757	0.859	[-0.0]	0.0166	0.831	[-0.0]	0.00978	0.82	[-0.0]	21	1	0.0948
GO:0002666	positive regulation of T cell tolerance induction	biological_process	['LILRB2']	TRUE	-0.000298	0.699	[-0.0]	0.00223	0.812	[-0.0]	-0.0195	0.721	[-0.0]	-0.00757	0.859	[-0.0]	0.0166	0.831	[-0.0]	0.00978	0.82	[-0.0]	9	1	0.0443
GO:0002685	regulation of leukocyte migration	biological_process	['ADAM17', 'APP', 'IL34', 'PTK2B', 'RHOH', 'SPI1', 'TREM2']	FALSE	0.664	0.0749	[-0.0, 0.0041, 0.00392, 0.0269, -0.0, -0.0, -0.0]	0.338	0.158	[-0.0, 0.0175, -0.0, -0.00609, -0.0, -0.0, -0.0]	0.0289	0.281	[-0.00803, 0.0199, -0.0, -0.00852, -0.0, -0.0, -0.0]	-0.364	0.879	[-0.0, -0.0104, -0.0, -0.00467, -0.0, -0.0, -0.0]	-1.42	0.971	[-0.0, -0.0358, -0.0, -0.0106, -0.0, -0.0, -0.0]	-0.414	0.883	[-0.0, -0.0531, -0.0, -0.00867, -0.0, 0.0407, -0.0]	233	7	0.000103
GO:0002695	negative regulation of leukocyte activation	biological_process	['CLNK', 'CR1', 'FOXF1', 'GRN', 'INPP5D', 'LILRB2', 'SPI1']	FALSE	-0.148	0.674	[-0.00318, -0.0, -0.0, -0.0, -0.00363, -0.0, -0.000418]	0.0822	0.372	[0.00258, -0.0, -0.0, -0.0, -0.0, -0.0, -0.0]	-0.195	0.712	[-0.00163, -0.0, -0.0, -0.0, -0.00543, -0.0, -0.00045]	-0.0157	0.51	[-0.0, -0.0, -0.0, -0.0, -0.0, -0.0, -0.0]	-0.072	0.716	[-0.0, -0.0, -0.0, -0.0, -0.00356, -0.0, -0.0]	1.43	0.03	[-0.0, -0.0, -0.0, 0.0134, 0.0495, -0.0, 0.00311]	194	7	3.38e-05
GO:0002696	positive regulation of leukocyte activation	biological_process	['CR1', 'HLA-DQA1', 'INPP5D', 'LILRB2', 'NCK2', 'RHOH', 'TREM2']	FALSE	0.0384	0.324	[-0.0, -0.0, -0.0, -0.0, 0.00246, -0.0, -0.0]	-0.126	0.785	[-0.0, -0.0, -0.003, -0.0, -0.00161, -0.0, -0.0]	-0.0635	0.495	[-0.0, -0.0, -0.0, -0.0, -0.00113, -0.0, -0.0]	-0.176	0.804	[-0.0, -0.0, -0.00696, -0.0, -0.0, -0.0, -0.0]	-0.506	0.898	[-0.0, -0.0, -0.0138, -0.0, -0.00359, -0.0, -0.0]	1.9	0.019	[-0.0, -0.0, 0.08, -0.0, 0.00831, -0.0, -0.0]	464	7	0.00531
GO:0002700	regulation of production of molecular mediator of immune response	biological_process	['CLNK', 'CR1', 'PLCG2', 'SCIMP']	FALSE	0.0603	0.254	[0.00246, -0.0, -0.0, -0.0]	0.00186	0.615	[-0.0, -0.0, -0.0, -0.0]	-0.132	0.715	[-0.0, -0.0, -0.00362, -0.0]	-0.0136	0.613	[-0.0, -0.0, -0.0, -0.0]	0.03	0.573	[-0.0, -0.0, -0.0, -0.0]	0.378	0.0885	[-0.0, -0.0, 0.0129, -0.0]	191	4	0.0117
GO:0002704	negative regulation of leukocyte mediated immunity	biological_process	['CR1', 'FOXF1', 'SPI1']	FALSE	-0.00403	0.491	[-0.0, -0.0, -0.0]	0.00156	0.649	[-0.0, -0.0, -0.0]	-0.029	0.497	[-0.0, -0.0, -0.0]	-0.014	0.671	[-0.0, -0.0, -0.0]	0.0271	0.631	[-0.0, -0.0, -0.0]	0.0194	0.619	[-0.0, -0.0, -0.0]	68	3	0.00405
GO:0002705	positive regulation of leukocyte mediated immunity	biological_process	['CLNK', 'PLCG2', 'SCIMP', 'SPI1', 'TREM2']	FALSE	0.0493	0.284	[0.00246, -0.0, -0.0, -0.0, -0.0]	0.00474	0.597	[-0.0, -0.0, -0.0, -0.0, -0.0]	-0.212	0.77	[-0.0, -0.00724, -0.0, -0.0, -0.0]	-0.0139	0.57	[-0.0, -0.0, -0.0, -0.0, -0.0]	0.0336	0.533	[-0.0, -0.0, -0.0, -0.0, -0.0]	1.08	0.0361	[-0.0, 0.0259, -0.0, 0.00163, 0.0154]	141	5	0.000515
GO:0002706	regulation of lymphocyte mediated immunity	biological_process	['CLNK', 'CR1', 'TREM2']	FALSE	0.0696	0.217	[0.00246, -0.0, -0.0]	0.00156	0.649	[-0.0, -0.0, -0.0]	-0.029	0.497	[-0.0, -0.0, -0.0]	-0.014	0.671	[-0.0, -0.0, -0.0]	0.0271	0.631	[-0.0, -0.0, -0.0]	0.261	0.0978	[-0.0, -0.0, 0.00772]	178	3	0.0486
GO:0002765	immune response-inhibiting signal transduction	biological_process	['LILRB2']	FALSE	0.0451	0.145	[0.000864]	0.00223	0.812	[-0.0]	-0.0195	0.721	[-0.0]	-0.00757	0.859	[-0.0]	0.0166	0.831	[-0.0]	0.00978	0.82	[-0.0]	11	1	0.0529
GO:0002768	immune response-regulating cell surface receptor signaling pathway	biological_process	['CR1', 'LILRB2', 'PLCG2']	FALSE	0.0218	0.295	[-0.0, 0.000864, -0.0]	0.00156	0.649	[-0.0, -0.0, -0.0]	0.146	0.132	[0.00857, -0.0, -0.00297]	-0.014	0.671	[-0.0, -0.0, -0.0]	0.0271	0.631	[-0.0, -0.0, -0.0]	0.548	0.057	[-0.0, -0.0, 0.0169]	103	3	0.0122
GO:0002791	regulation of peptide secretion	biological_process	['ICA1']	FALSE	-0.000298	0.699	[-0.0]	0.256	0.073	[0.00326]	-0.0195	0.721	[-0.0]	-0.00757	0.859	[-0.0]	0.0166	0.831	[-0.0]	0.00978	0.82	[-0.0]	189	1	0.579
GO:0002820	negative regulation of adaptive immune response	biological_process	['CR1']	FALSE	-0.000298	0.699	[-0.0]	0.00223	0.812	[-0.0]	-0.0195	0.721	[-0.0]	-0.00757	0.859	[-0.0]	0.0166	0.831	[-0.0]	0.00978	0.82	[-0.0]	62	1	0.248
GO:0002821	positive regulation of adaptive immune response	biological_process	['TREM2']	FALSE	-0.000298	0.699	[-0.0]	0.00223	0.812	[-0.0]	-0.0195	0.721	[-0.0]	-0.00757	0.859	[-0.0]	0.0166	0.831	[-0.0]	0.846	0.0205	[0.0154]	120	1	0.423
GO:0002822	regulation of adaptive immune response based on somatic recombination of immune receptors built from immunoglobulin superfamily domains	biological_process	['CR1', 'TREM2']	FALSE	-0.00375	0.559	[-0.0, -0.0]	0.00435	0.708	[-0.0, -0.0]	-0.0235	0.573	[-0.0, -0.0]	-0.0111	0.751	[-0.0, -0.0]	0.0224	0.715	[-0.0, -0.0]	0.318	0.0684	[-0.0, 0.00772]	182	2	0.202
GO:0002886	regulation of myeloid leukocyte mediated immunity	biological_process	['FOXF1', 'SPI1']	FALSE	-0.00375	0.559	[-0.0, -0.0]	0.00435	0.708	[-0.0, -0.0]	-0.0235	0.573	[-0.0, -0.0]	-0.0111	0.751	[-0.0, -0.0]	-0.0765	0.849	[-0.0, -0.00169]	0.352	0.0631	[-0.0, 0.00857]	62	2	0.0339
GO:0002921	negative regulation of humoral immune response	biological_process	['CR1']	FALSE	-0.000298	0.699	[-0.0]	0.00223	0.812	[-0.0]	-0.0195	0.721	[-0.0]	-0.00757	0.859	[-0.0]	0.0166	0.831	[-0.0]	0.00978	0.82	[-0.0]	19	1	0.0866
GO:0002922	positive regulation of humoral immune response	biological_process	['CR1', 'TREM2']	FALSE	-0.00375	0.559	[-0.0, -0.0]	0.00435	0.708	[-0.0, -0.0]	-0.0235	0.573	[-0.0, -0.0]	-0.0111	0.751	[-0.0, -0.0]	0.0224	0.715	[-0.0, -0.0]	0.62	0.041	[-0.0, 0.0154]	22	2	0.00521
GO:0006024	glycosaminoglycan biosynthetic process	biological_process	['HS3ST5']	FALSE	-0.846	0.97	[-0.0161]	0.207	0.0828	[0.00263]	1.3	0.0186	[0.0248]	-0.00757	0.859	[-0.0]	0.0166	0.831	[-0.0]	0.00978	0.82	[-0.0]	70	1	0.275
GO:0006027	glycosaminoglycan catabolic process	biological_process	['IDUA']	FALSE	-0.000298	0.699	[-0.0]	0.00223	0.812	[-0.0]	-0.0195	0.721	[-0.0]	-0.00757	0.859	[-0.0]	0.0166	0.831	[-0.0]	0.00978	0.82	[-0.0]	26	1	0.115
GO:0006029	proteoglycan metabolic process	biological_process	['HS3ST5']	FALSE	-1.81	0.988	[-0.0345]	0.302	0.0652	[0.00385]	3.76	0.007	[0.0711]	-0.00757	0.859	[-0.0]	-0.541	0.964	[-0.00693]	0.00978	0.82	[-0.0]	57	1	0.231
GO:0006468	protein phosphorylation	biological_process	['PTK2B']	FALSE	1.68	0.0122	[0.032]	-1.3	0.985	[-0.0167]	-0.327	0.935	[-0.00578]	-1.96	0.991	[-0.0309]	-0.00325	0.864	[-0.000247]	-0.219	0.939	[-0.00422]	158	1	0.515
GO:0006477	protein sulfation	biological_process	['HS3ST5']	TRUE	-0.000298	0.699	[-0.0]	0.112	0.117	[0.00141]	1.79	0.0147	[0.034]	-0.00757	0.859	[-0.0]	0.0166	0.831	[-0.0]	-1.14	0.982	[-0.0212]	8	1	0.0399
GO:0006497	protein lipidation	biological_process	['ABCA1']	FALSE	-0.211	0.898	[-0.00402]	0.00223	0.812	[-0.0]	-0.224	0.913	[-0.00385]	0.0463	0.0684	[0.000855]	0.559	0.0266	[0.00674]	0.316	0.0439	[0.00563]	80	1	0.308
GO:0006520	cellular amino acid metabolic process	biological_process	['BCKDK']	FALSE	0.118	0.096	[0.00225]	0.00223	0.812	[-0.0]	-0.171	0.896	[-0.00284]	-0.00757	0.859	[-0.0]	0.0166	0.831	[-0.0]	0.00978	0.82	[-0.0]	290	1	0.735
GO:0006521	regulation of cellular amino acid metabolic process	biological_process	['BCKDK']	FALSE	-0.000298	0.699	[-0.0]	0.00223	0.812	[-0.0]	-0.0634	0.818	[-0.000825]	-0.00757	0.859	[-0.0]	0.0166	0.831	[-0.0]	0.137	0.0673	[0.00235]	13	1	0.0614
GO:0006590	thyroid hormone generation	biological_process	['CTSB']	TRUE	-0.699	0.964	[-0.0133]	-0.389	0.958	[-0.00503]	-0.077	0.833	[-0.00108]	-0.00757	0.859	[-0.0]	0.0166	0.831	[-0.0]	3.76	0.0043	[0.069]	15	1	0.0699
GO:0006650	glycerophospholipid metabolic process	biological_process	['INPP5D', 'PLCG2']	FALSE	-0.00375	0.559	[-0.0, -0.0]	-0.059	0.835	[-0.00117, -0.0]	-0.24	0.873	[-0.00566, -0.0]	-0.651	0.962	[-0.0145, -0.0]	0.0224	0.715	[-0.0, -0.0]	4.8	0.0032	[0.0853, 0.0364]	293	2	0.386
GO:0006665	sphingolipid metabolic process	biological_process	['PRKD3']	FALSE	-0.000298	0.699	[-0.0]	0.00223	0.812	[-0.0]	-0.0195	0.721	[-0.0]	-0.00757	0.859	[-0.0]	0.0166	0.831	[-0.0]	0.125	0.0699	[0.00212]	160	1	0.519
GO:0006862	nucleotide transport	biological_process	['CR1']	FALSE	-0.000298	0.699	[-0.0]	0.00223	0.812	[-0.0]	-0.0195	0.721	[-0.0]	-0.00757	0.859	[-0.0]	0.0166	0.831	[-0.0]	0.00978	0.82	[-0.0]	40	1	0.17
GO:0006873	cellular ion homeostasis	biological_process	['APP', 'GRN', 'SLC24A4', 'TMEM106B', 'TSPOAP1']	FALSE	-2.14	0.99	[-0.0683, -0.0, 0.00332, -0.0279, -0.0]	2.62	0.0076	[0.0577, -0.0, -0.00209, 0.0202, -0.0]	1.24	0.0432	[0.0524, -0.0, -0.0, -0.0, -0.0]	-0.393	0.906	[-0.014, -0.0, -0.0, -0.0, -0.0]	-0.926	0.952	[-0.0209, -0.0, -0.0, -0.00506, -0.0]	-1.46	0.975	[-0.0702, 0.00975, -0.0, -0.0, -0.0]	421	5	0.0434
GO:0006887	exocytosis	biological_process	['CLNK', 'DOC2A']	FALSE	0.311	0.0828	[-0.0, 0.00853]	-0.537	0.952	[-0.0, -0.00999]	-0.0235	0.573	[-0.0, -0.0]	-0.0111	0.751	[-0.0, -0.0]	0.0224	0.715	[-0.0, -0.0]	0.0148	0.7	[-0.0, -0.0]	205	2	0.24
GO:0006892	post-Golgi vesicle-mediated transport	biological_process	['ANK3', 'SORL1', 'SORT1']	FALSE	1.6	0.0205	[0.00519, 0.0408, 0.0076]	-0.664	0.952	[0.0424, -0.0414, -0.0157]	6.31	0.0036	[0.136, -0.0165, 0.0831]	-6.88	0.998	[-0.0937, -0.0504, -0.0508]	-3.14	0.993	[-0.0623, -0.00192, -0.00261]	-0.922	0.964	[-0.131, 0.11, -0.00913]	100	3	0.0113
GO:0006898	receptor-mediated endocytosis	biological_process	['SNX1', 'SORL1']	FALSE	1.95	0.0138	[-0.0, 0.053]	-2.32	0.99	[-0.0, -0.043]	-1.1	0.975	[0.00408, -0.0322]	-1.42	0.984	[-0.0, -0.032]	-0.686	0.955	[-0.0, -0.0121]	3.66	0.005	[-0.0, 0.0928]	168	2	0.179
GO:0006937	regulation of muscle contraction	biological_process	['BIN1']	FALSE	-1.02	0.977	[-0.0195]	-0.118	0.916	[-0.00154]	5.06	0.0049	[0.0956]	-3.44	0.996	[-0.0545]	-3.7	0.996	[-0.0462]	3.76	0.0043	[0.069]	164	1	0.528
GO:0007039	protein catabolic process in the vacuole	biological_process	['TMEM106B']	FALSE	-0.799	0.968	[-0.0152]	0.78	0.0276	[0.01]	1.64	0.0154	[0.0313]	-0.233	0.949	[-0.00358]	-0.309	0.949	[-0.00405]	-1.23	0.984	[-0.0229]	10	1	0.0486
GO:0007041	lysosomal transport	biological_process	['BIN1', 'CLU', 'GRN', 'SORL1', 'SORT1', 'TMEM106B']	FALSE	0.516	0.0883	[0.000301, -0.0215, -0.0, 0.0526, 0.00536, -0.0117]	-2.01	0.981	[-0.0255, 0.00103, -0.000277, -0.0429, -0.00503, 0.00888]	1.93	0.0298	[0.084, -0.0146, -0.0, -0.0238, 0.0433, -0.000439]	-4.92	0.996	[-0.048, -0.0545, -0.0, -0.0661, -0.0295, -0.0]	2.22	0.0178	[-0.0187, 0.0918, -0.0, -0.00685, -0.00174, -0.0]	3.17	0.0066	[0.0749, -0.0493, 0.00338, 0.116, -0.00555, -0.00116]	129	6	3.27e-05
GO:0007044	cell-substrate junction assembly	biological_process	['FERMT2', 'PTK2B']	FALSE	3.09	0.0077	[-0.0028, 0.0867]	-5.36	0.997	[-0.00487, -0.0941]	0.00791	0.211	[-0.0, 0.000822]	-0.223	0.918	[-0.0, -0.0048]	0.813	0.0294	[0.0174, -0.00389]	0.481	0.0507	[-0.00504, 0.0169]	40	2	0.0154
GO:0007167	enzyme-linked receptor protein signaling pathway	biological_process	['ADAM17', 'BLNK', 'CASS4', 'CLNK', 'EPHA1', 'FERMT2', 'NCK2', 'PLEKHA1', 'PTK2B', 'SORT1', 'SPI1']	FALSE	1.19	0.0484	[-0.0, -0.0, -0.0, -0.0, -0.0, -0.00844, -0.0, 0.0199, 0.0578, 0.00864, -0.0]	-1.44	0.965	[-0.0, -0.0, -0.0, -0.0, -0.0, -0.00395, -0.0, -0.0148, -0.0321, -0.0119, -0.0]	1.22	0.0618	[-0.0, -0.00105, -0.0, -0.0, -0.0, -0.0, -0.00218, 0.022, -0.0105, 0.0691, -0.0]	-0.947	0.946	[-0.0, -0.0, -0.0, -0.0, -0.0, -0.0, -0.0, -0.0, -0.0365, -0.0133, -0.0]	-0.112	0.705	[-0.0, 0.000336, -0.0, -0.0, -0.0, 0.0234, -0.0, -0.0148, -0.0154, -0.0, -0.0]	-0.213	0.781	[-0.0, 0.0135, -0.0, -0.0, -0.0, -0.0, 0.0239, -0.00779, -0.0121, -0.05, 0.0174]	615	11	0.000108
GO:0007172	signal complex assembly	biological_process	['NCK2', 'PTK2B']	TRUE	2.53	0.0102	[0.00153, 0.067]	-3.22	0.993	[-0.00343, -0.0562]	0.382	0.0652	[-0.0057, 0.0163]	-0.218	0.917	[-0.0, -0.00468]	-0.616	0.951	[-0.0, -0.0109]	-0.567	0.95	[0.0274, -0.0422]	8	2	0.000884
GO:0007188	adenylate cyclase-modulating G protein-coupled receptor signaling pathway	biological_process	['APP']	FALSE	-3.49	0.996	[-0.0665]	3.64	0.0041	[0.0468]	5.09	0.0049	[0.0961]	-2.79	0.995	[-0.0442]	-2.22	0.991	[-0.0278]	-2.64	0.994	[-0.0487]	125	1	0.436
GO:0007205	protein kinase C-activating G protein-coupled receptor signaling pathway	biological_process	['PRKD3']	TRUE	-0.000298	0.699	[-0.0]	0.00223	0.812	[-0.0]	-0.243	0.919	[-0.0042]	-0.00757	0.859	[-0.0]	0.0166	0.831	[-0.0]	0.77	0.0222	[0.014]	27	1	0.119
GO:0007215	glutamate receptor signaling pathway	biological_process	['APP', 'PTK2B']	FALSE	1.92	0.0141	[0.0101, 0.042]	-1.11	0.977	[0.0146, -0.0351]	3.56	0.0096	[0.0865, 0.00715]	-3.4	0.996	[-0.0514, -0.0255]	-8.65	0.998	[-0.129, -0.0191]	2.88	0.0078	[0.0547, 0.0182]	46	2	0.0198
GO:0007224	smoothened signaling pathway	biological_process	['FOXF1']	FALSE	-0.000298	0.699	[-0.0]	0.00223	0.812	[-0.0]	-0.0195	0.721	[-0.0]	-0.00757	0.859	[-0.0]	0.0166	0.831	[-0.0]	0.00978	0.82	[-0.0]	89	1	0.335
GO:0007264	small GTPase mediated signal transduction	biological_process	['RASGEF1C', 'RHOH']	FALSE	-0.0425	0.692	[-0.00105, -0.0]	0.00435	0.708	[-0.0, -0.0]	-0.066	0.717	[-0.00111, -0.0]	-0.0111	0.751	[-0.0, -0.0]	0.118	0.112	[0.00163, -0.0]	1.94	0.0124	[0.049, -0.0]	273	2	0.353
GO:0007416	synapse assembly	biological_process	['APP']	FALSE	-0.552	0.953	[-0.0105]	0.00223	0.812	[-0.0]	5.06	0.0049	[0.0956]	-0.00757	0.859	[-0.0]	-2.89	0.993	[-0.0361]	-1.01	0.98	[-0.0188]	91	1	0.341
GO:0007528	neuromuscular junction development	biological_process	['ANK3', 'APP']	TRUE	-4.07	0.998	[-0.0373, -0.0727]	5.32	0.0019	[0.0479, 0.0503]	13.6	0.0008	[0.214, 0.141]	-1.79	0.988	[-0.0404, -0.0]	-12.1	0.999	[-0.135, -0.0727]	-6.11	0.997	[-0.0946, -0.0611]	38	2	0.014
GO:0007602	phototransduction	biological_process	['SLC24A4']	FALSE	0.26	0.0624	[0.00495]	0.00223	0.812	[-0.0]	-0.0195	0.721	[-0.0]	-0.00757	0.859	[-0.0]	0.0166	0.831	[-0.0]	0.00978	0.82	[-0.0]	41	1	0.173
GO:0007612	learning	biological_process	['ABCA7', 'APP']	FALSE	-0.569	0.939	[-0.0, -0.0153]	0.643	0.0473	[-0.0, 0.0118]	2.92	0.0127	[-0.0, 0.0769]	-0.593	0.959	[-0.0, -0.0132]	-1.84	0.985	[-0.0, -0.0319]	-1.21	0.977	[-0.0, -0.0312]	152	2	0.153
GO:0007613	memory	biological_process	['ABCA7', 'APP', 'TREM2']	FALSE	-0.381	0.889	[-0.0, -0.0126, -0.0]	0.463	0.0805	[-0.0, 0.0102, -0.0]	2.94	0.0138	[-0.0, 0.0948, -0.0]	-0.525	0.943	[-0.0, -0.0145, -0.0]	-1.64	0.98	[-0.0, -0.0352, -0.0]	-1.29	0.977	[-0.0, -0.042, -0.0]	122	3	0.019
GO:0008016	regulation of heart contraction	biological_process	['BIN1']	FALSE	-1.49	0.985	[-0.0283]	0.576	0.0372	[0.00738]	4.97	0.005	[0.0939]	-5.52	0.998	[-0.0874]	-3.19	0.994	[-0.0399]	4.91	0.0028	[0.0902]	194	1	0.588
GO:0008203	cholesterol metabolic process	biological_process	['ABCA1', 'APP']	FALSE	-2.14	0.99	[-0.00131, -0.0565]	2.39	0.0087	[-0.0, 0.0441]	2.71	0.0132	[-0.0, 0.0715]	-2.63	0.993	[-0.0, -0.0593]	-1.25	0.975	[0.00171, -0.0234]	-1.03	0.973	[-0.0, -0.0267]	119	2	0.104
GO:0008209	androgen metabolic process	biological_process	['PLEKHA1']	FALSE	0.393	0.0488	[0.00748]	-0.552	0.968	[-0.00713]	0.672	0.0305	[0.013]	-0.421	0.966	[-0.00656]	-0.572	0.965	[-0.00731]	0.00978	0.82	[-0.0]	29	1	0.127
GO:0008210	estrogen metabolic process	biological_process	['PLEKHA1']	FALSE	1.32	0.0162	[0.0251]	-1.19	0.984	[-0.0153]	-0.485	0.954	[-0.00875]	-0.451	0.967	[-0.00704]	0.0166	0.831	[-0.0]	0.00978	0.82	[-0.0]	39	1	0.166
GO:0008213	protein alkylation	biological_process	['EED', 'PRDM7']	FALSE	-0.0157	0.618	[-0.000323, -0.0]	0.00435	0.708	[-0.0, -0.0]	-0.0551	0.695	[-0.000826, -0.0]	-0.0111	0.751	[-0.0, -0.0]	0.0796	0.136	[0.000977, -0.0]	0.0148	0.7	[-0.0, -0.0]	156	2	0.16
GO:0008277	regulation of G protein-coupled receptor signaling pathway	biological_process	['APP', 'SLC24A4']	FALSE	-3.18	0.996	[-0.0859, -0.0]	2.75	0.0073	[0.0507, -0.0]	5.91	0.0039	[0.155, -0.0]	0.439	0.0402	[0.0102, -0.0]	-3.21	0.994	[-0.0553, -0.0]	-3.88	0.996	[-0.0991, -0.0]	130	2	0.12
GO:0008593	regulation of Notch signaling pathway	biological_process	['TSPAN14']	FALSE	-0.000298	0.699	[-0.0]	0.00223	0.812	[-0.0]	-0.0195	0.721	[-0.0]	-0.00757	0.859	[-0.0]	0.0166	0.831	[-0.0]	0.00978	0.82	[-0.0]	95	1	0.353
GO:0008637	apoptotic mitochondrial changes	biological_process	['CLU']	FALSE	-0.206	0.896	[-0.00391]	-0.884	0.978	[-0.0114]	-2.51	0.993	[-0.0468]	-3.77	0.997	[-0.0596]	8.71	0.0013	[0.108]	-0.832	0.976	[-0.0155]	57	1	0.231
GO:0008654	phospholipid biosynthetic process	biological_process	['INPP5D', 'PLCG2']	FALSE	-0.00375	0.559	[-0.0, -0.0]	0.00435	0.708	[-0.0, -0.0]	-0.307	0.895	[-0.0074, -0.0]	-0.527	0.955	[-0.0117, -0.0]	0.0224	0.715	[-0.0, -0.0]	4.96	0.0031	[0.0894, 0.0364]	243	2	0.304
GO:0009060	aerobic respiration	biological_process	['COX7C']	FALSE	-0.272	0.914	[-0.00518]	0.665	0.0325	[0.00852]	-0.411	0.946	[-0.00737]	-0.00757	0.859	[-0.0]	0.0166	0.831	[-0.0]	-0.183	0.934	[-0.00355]	118	1	0.418
GO:0009101	glycoprotein biosynthetic process	biological_process	['TNIP1']	FALSE	-0.000298	0.699	[-0.0]	0.00223	0.812	[-0.0]	-0.0195	0.721	[-0.0]	-0.00757	0.859	[-0.0]	0.0166	0.831	[-0.0]	0.00978	0.82	[-0.0]	50	1	0.206
GO:0009395	phospholipid catabolic process	biological_process	['PLCG2']	FALSE	-0.148	0.873	[-0.00282]	0.00223	0.812	[-0.0]	-0.0195	0.721	[-0.0]	-0.00757	0.859	[-0.0]	0.0166	0.831	[-0.0]	1.61	0.0114	[0.0295]	49	1	0.203
GO:0009746	response to hexose	biological_process	['ACE', 'PTK2B', 'TREM2']	FALSE	1.11	0.0313	[-0.0, 0.0372, -0.0]	-1.71	0.983	[-0.0, -0.0379, -0.0]	-0.029	0.497	[-0.0, -0.0, -0.0]	-0.539	0.943	[-0.0, -0.0149, -0.0]	0.242	0.0953	[-0.0, 0.00453, -0.0]	0.0194	0.619	[-0.0, -0.0, -0.0]	131	3	0.0227
GO:0009967	positive regulation of signal transduction	biological_process	['ADAM17', 'APP', 'CLU', 'CTSH', 'IL34', 'NCK2', 'PLCG2', 'PTK2B', 'RBCK1', 'SCIMP', 'SORL1', 'SPI1', 'TREM2', 'TSPAN14', 'UNC5CL', 'WNT3']	FALSE	1.03	0.0655	[-0.000654, -0.0549, 0.0182, -0.0, -0.0, 0.0099, -0.0, 0.0643, 0.00138, 0.00238, 0.0411, -0.0, -0.0, -0.0, -0.0, -0.0]	-1.3	0.955	[-3.66e-06, 0.0461, -0.0131, -0.0, -0.0, -0.0035, -0.0, -0.0609, -0.00125, -0.0, -0.0358, -0.0, -0.0, -0.0, -0.0, -0.0]	0.038	0.33	[-0.00345, 0.113, -0.0684, -0.0, -0.0, -0.0123, -0.0, 0.0107, -0.000865, -0.00272, -0.0287, -0.0, -0.0, -0.0, -0.0, -0.0]	-2.95	0.989	[-0.0, -0.0513, -0.0715, -0.0, -0.0, -0.0, -0.0, -0.0228, 0.00297, -0.0, -0.0469, -0.0, -0.0, -0.0, -0.0, -0.0]	1.79	0.0299	[0.00308, -0.0445, 0.126, -0.0, -0.0, -0.0, -0.0, -0.00282, -0.0, -0.0, -0.0, -0.0, -0.0, -0.0, -0.0, -0.0]	0.937	0.0681	[0.00974, -0.0589, -0.0568, -0.0, -0.0, 0.0265, 0.0183, -0.0073, 0.00525, -0.0, 0.108, 0.0204, -0.0, -0.0, -0.0, -0.0]	1145	16	4.86e-05
GO:0009968	negative regulation of signal transduction	biological_process	['ABCA7', 'ADAM17', 'CD2AP', 'CLU', 'INPP5D', 'NCK2', 'PLEKHA1', 'RHOH', 'SLC24A4', 'SORL1', 'SPI1', 'TNIP1', 'TREM2']	FALSE	0.251	0.199	[0.00569, -0.0, -0.0, -0.0208, -0.000974, 0.00659, 0.0104, -0.0, -0.0, 0.0173, -0.0, -0.0, -0.0]	-0.642	0.912	[-0.00299, -0.0, -0.0, -0.0114, -0.000202, -0.00327, -0.00296, -0.0, -0.0, -0.00997, -0.0, -0.0, -0.0]	-1.73	0.98	[-0.00325, -0.0, -0.0, -0.0578, -0.014, -0.0139, 0.0075, -0.0, -0.0, -0.0296, -0.0, -0.0, -0.0]	-3.49	0.992	[-0.0, -0.0, -0.0, -0.117, 0.00016, -0.00727, -0.0194, -0.0, -0.0, -0.0593, -0.0, -0.0, -0.0]	3.82	0.0074	[-0.0, -0.0, -0.0, 0.165, -0.00338, 0.00415, -0.0, -0.0, -0.0, -0.00481, -0.0, -0.0, -0.0]	4.4	0.0036	[-0.0, -0.0, -0.0, -0.0178, 0.0851, 0.0343, -0.0, -0.0, -0.0, 0.154, 0.03, -0.0, -0.0]	1156	13	0.00204
GO:0010224	response to UV-B	biological_process	['MME']	FALSE	-0.000298	0.699	[-0.0]	0.119	0.113	[0.0015]	-0.0195	0.721	[-0.0]	-0.00757	0.859	[-0.0]	0.0166	0.831	[-0.0]	0.00978	0.82	[-0.0]	17	1	0.0783
GO:0010469	regulation of signaling receptor activity	biological_process	['ADAM17', 'APP', 'NCK2', 'PTK2B', 'SLC24A4']	FALSE	0.558	0.077	[-0.0, -0.0224, -0.0, 0.047, -0.0]	-0.976	0.961	[-0.0, 0.0187, -0.0, -0.0471, -0.0]	2.74	0.0174	[-0.0, 0.114, -0.0, -0.0, -0.0]	-1.52	0.978	[-0.0, -0.0273, -0.0, -0.0281, -0.0]	-1.65	0.979	[-0.0, -0.0506, -0.0, 0.00498, -0.0]	-0.957	0.957	[-0.0, -0.04, -0.0, -0.0, -0.0]	176	5	0.00135
GO:0010506	regulation of autophagy	biological_process	['TPCN1', 'TREM2']	FALSE	-0.214	0.854	[-0.0057, -0.0]	-0.294	0.926	[-0.00551, -0.0]	-0.266	0.882	[-0.00634, -0.0]	-1.2	0.981	[-0.027, -0.0]	2.29	0.0113	[0.0388, -0.0]	0.0148	0.7	[-0.0, -0.0]	350	2	0.474
GO:0010557	positive regulation of macromolecule biosynthetic process	biological_process	['APP', 'NCK2', 'PTK2B', 'SPI1']	FALSE	0.961	0.0412	[-0.0401, 0.00827, 0.0743, -0.00543]	-1.56	0.978	[0.0284, -0.00566, -0.0626, -0.0]	-0.0609	0.574	[0.0188, -0.0123, -0.00751, -0.0]	-0.963	0.965	[-0.0, -0.00633, -0.025, -0.0]	-1.18	0.967	[-0.0181, -0.00701, -0.00433, -0.0]	1.61	0.0203	[-0.0113, 0.0535, -0.00624, 0.022]	498	4	0.191
GO:0010558	negative regulation of macromolecule biosynthetic process	biological_process	['ABCA7', 'APP', 'NCK2', 'SPI1']	FALSE	-2.6	0.993	[0.00677, -0.108, 0.00353, -0.00209]	1.78	0.0173	[-0.00164, 0.0537, -0.00681, -0.0]	3.38	0.0121	[-0.0, 0.132, -0.00617, -0.0]	-0.523	0.933	[-0.0, -0.0168, -0.0, -0.0]	-1.45	0.974	[-0.0, -0.0361, -0.0, -0.0]	0.019	0.605	[-0.00427, -0.0427, 0.0398, 0.00694]	295	4	0.0463
GO:0010562	positive regulation of phosphorus metabolic process	biological_process	['ACE', 'ADAM17', 'APP', 'CASS4', 'CLU', 'EPHA1', 'FERMT2', 'IL34', 'LILRB2', 'PLCG2', 'PTK2B', 'SPDYE3', 'TREM2']	FALSE	-0.305	0.747	[-0.0, -0.0, -0.0788, -0.0, 0.0176, -0.0, -0.0, -0.0, -0.0, 0.00265, 0.0377, -0.0, -0.0]	0.833	0.072	[-0.0, 0.00163, 0.0598, -0.0, 0.00393, -0.0, -0.000935, -0.0, -0.0, -0.0, -0.0259, -0.0, -0.0]	-0.135	0.554	[-0.0, -0.0, 0.0672, -0.0, -0.0637, -0.0, -0.0, -0.0, -0.0, -0.0, -0.00877, -0.0, -0.0]	-1.83	0.982	[-0.0, -0.0, -0.0262, -0.0, -0.0486, -0.0, -0.0, -0.0, -0.0, -0.00715, -0.0235, -0.0, -0.0]	0.859	0.0746	[-0.0, -0.0, -0.0349, -0.0, 0.0707, -0.0, 0.00256, -0.0, -0.0, -0.00345, -0.000619, -0.0, -0.0]	-0.84	0.93	[-0.0, -0.0, -0.0413, -0.0, -0.0388, -0.0, -0.0, -0.0, -0.0, 0.0153, 0.00721, -0.0, -0.0]	814	13	7.52e-05
GO:0010563	negative regulation of phosphorus metabolic process	biological_process	['EPHA1', 'NCK2', 'SORL1']	FALSE	0.635	0.0553	[-0.0, 0.00684, 0.0145]	-0.338	0.915	[-0.0, -0.00751, -0.0]	-0.755	0.951	[-0.0, -0.0068, -0.0164]	-2.06	0.988	[-0.0, -0.0, -0.0581]	-0.429	0.921	[-0.0, -0.0, -0.00962]	3.98	0.0047	[-0.0, 0.0273, 0.0993]	418	3	0.296
GO:0010608	post-transcriptional regulation of gene expression	biological_process	['ACE', 'APP', 'NCK2', 'PTK2B']	FALSE	1.11	0.035	[-0.0, -0.0353, 0.00121, 0.0767]	-1.01	0.966	[-0.0, 0.0371, -0.0016, -0.0614]	1.76	0.0272	[-0.0, 0.0812, -0.00765, -0.00736]	-2.38	0.991	[-0.0, -0.0471, -0.00377, -0.0271]	-2.04	0.986	[-0.0, -0.0406, -0.00234, -0.00744]	-0.373	0.904	[-0.0, -0.0445, 0.0407, -0.0108]	485	4	0.179
GO:0010628	positive regulation of gene expression	biological_process	['ADAM17', 'APP', 'CLNK', 'LILRB2', 'NCK2', 'PLCG2', 'PTK2B', 'SCIMP', 'SORL1', 'TREM2']	FALSE	1.97	0.0269	[0.00324, -0.0108, 0.00246, -0.0, 0.00827, 1.68e-05, 0.0767, 0.00142, 0.0412, -0.0]	-1.55	0.969	[0.00128, 0.0298, -0.0, -0.0, -0.00566, -0.000698, -0.0614, -0.000656, -0.0269, -0.0]	0.797	0.0886	[-0.00117, 0.0992, -0.0, -0.0, -0.0123, -0.00294, -0.00736, -0.0, -0.0263, -0.0]	-2.89	0.991	[-0.00206, -0.0905, -0.0, -0.0, -0.00633, -0.0, -0.0271, -0.0, -0.0215, -0.0]	-2.62	0.988	[-0.0, -0.0723, -0.0, -0.0, -0.00701, -0.000582, -0.00744, -0.0, -0.0133, -0.0]	1.79	0.0224	[-0.0, -0.0121, -0.0, -0.0, 0.0535, 0.0167, -0.0108, -0.0, 0.0526, -0.0]	765	10	0.00245
GO:0010629	negative regulation of gene expression	biological_process	['CD2AP', 'CR1', 'INPP5D', 'SPI1', 'TREM2']	FALSE	-0.466	0.886	[-0.00956, -0.0, -0.00887, -0.00156, -0.0]	-0.0854	0.776	[-0.0, -0.0, -0.00261, -0.0, -0.0]	-0.193	0.753	[-0.0, -0.0, -0.00413, -0.00232, -0.0]	-0.0139	0.57	[-0.0, -0.0, -0.0, -0.0, -0.0]	0.0336	0.533	[-0.0, -0.0, -0.0, -0.0, -0.0]	3.03	0.0079	[0.024, -0.0, 0.0836, 0.0147, -0.0]	683	5	0.199
GO:0010632	regulation of epithelial cell migration	biological_process	['ADAM17', 'CTSH', 'GRN', 'PLCG2', 'PTK2B']	FALSE	0.62	0.0691	[-0.0, -0.0, -0.0, -0.0, 0.0273]	-0.392	0.904	[-0.0, -0.0, -0.0, -0.0, -0.0115]	-0.0357	0.437	[-0.0, -0.0, -0.0, -0.0, -0.0]	-0.499	0.923	[-0.0, -0.0, -0.0, -0.0, -0.0179]	0.0336	0.533	[-0.0, -0.0, -0.0, -0.0, -0.0]	-0.3	0.875	[-0.0, -0.0, -0.0, 0.00532, -0.0186]	230	5	0.00419
GO:0010638	positive regulation of organelle organization	biological_process	['BIN1', 'EPHA1', 'FERMT2', 'GRN', 'NCK2', 'PRDM7', 'PTK2B', 'TREM2']	FALSE	0.179	0.203	[-0.0375, -0.0, -0.0, -0.0, 0.0039, -0.0, 0.0442, -0.0]	-0.712	0.935	[0.0102, -0.0, -0.0, -0.0, -0.0, -0.0, -0.0367, -0.0]	2.3	0.0245	[0.11, -0.0, -0.0, -0.0, -0.0, -0.0, 0.0115, -0.0]	-3.79	0.994	[-0.121, -0.0, -0.0, -0.0, -0.0128, -0.0, -0.0404, -0.0]	0.0438	0.466	[-0.0, -0.0, -0.0, -0.0, -0.0, -0.0, -0.0, -0.0]	1.88	0.0195	[0.0719, -0.0, -0.0, -0.0, 0.0185, -0.0, -0.0, 0.00282]	508	8	0.00223
GO:0010639	negative regulation of organelle organization	biological_process	['APP', 'CLU', 'LILRB2', 'NCK2']	FALSE	-1.4	0.976	[-0.0276, -0.0261, -0.0, -0.0]	0.622	0.0682	[0.0326, -0.0133, -0.0, -0.00348]	0.221	0.128	[0.083, -0.0736, -0.0, -0.0]	-5.57	0.997	[-0.0693, -0.114, -0.0, -0.0]	6.02	0.0029	[-0.0482, 0.194, -0.0, -0.0]	-0.0866	0.793	[-0.0147, -0.0356, -0.0, 0.0462]	349	4	0.0754
GO:0010675	regulation of cellular carbohydrate metabolic process	biological_process	['BCKDK', 'PTK2B']	FALSE	0.035	0.227	[-0.0, 0.00105]	-0.179	0.9	[-0.0, -0.00338]	0.254	0.0826	[-0.0, 0.00725]	-0.0111	0.751	[-0.0, -0.0]	-0.0152	0.8	[-0.0, -0.000642]	0.0148	0.7	[-0.0, -0.0]	158	2	0.163
GO:0010718	positive regulation of epithelial to mesenchymal transition	biological_process	['FERMT2']	FALSE	-0.000298	0.699	[-0.0]	0.00223	0.812	[-0.0]	-0.0195	0.721	[-0.0]	-0.00757	0.859	[-0.0]	1.01	0.0164	[0.0123]	0.00978	0.82	[-0.0]	50	1	0.206
GO:0010720	positive regulation of cell development	biological_process	['ACE', 'BIN1', 'CASS4', 'FERMT2', 'IL34', 'MME', 'WNT3']	FALSE	0.203	0.182	[-0.0, -0.0, -0.0, -0.0, 0.011, -0.0, -0.0]	-0.861	0.949	[-0.0, -0.0228, -0.0, -0.0, -0.00714, -0.0, -0.0]	4.63	0.0071	[-0.0, 0.226, -0.0, -0.0, -0.0, -0.0, -0.0]	-2.23	0.989	[-0.0, -0.0837, -0.0, -0.0122, -0.0, -0.0, -0.0]	-0.142	0.773	[-0.0, -0.0271, -0.0, 0.0213, -0.0, -0.0, -0.0]	-1.39	0.97	[-0.0, -0.0588, -0.0, -0.0, -0.00833, -0.0, -0.0]	307	7	0.000532
GO:0010721	negative regulation of cell development	biological_process	['SORL1', 'TREM2', 'WNT3']	FALSE	0.568	0.0612	[0.0191, -0.0, -0.0]	-1.24	0.976	[-0.0275, -0.0, -0.0]	-0.527	0.925	[-0.0159, -0.0, -0.0]	-1.26	0.978	[-0.0354, -0.0, -0.0]	0.062	0.199	[0.000736, -0.0, -0.0]	3.83	0.0049	[0.122, -0.0, -0.0]	182	3	0.0512
GO:0010745	negative regulation of macrophage derived foam cell differentiation	biological_process	['ABCA1']	TRUE	-0.377	0.934	[-0.00717]	0.00223	0.812	[-0.0]	-0.241	0.918	[-0.00417]	-0.00757	0.859	[-0.0]	0.0166	0.831	[-0.0]	1.79	0.01	[0.0328]	13	1	0.0614
GO:0010769	regulation of cell morphogenesis involved in differentiation	biological_process	['CASS4', 'FERMT2']	FALSE	-0.00375	0.559	[-0.0, -0.0]	0.00435	0.708	[-0.0, -0.0]	-0.0235	0.573	[-0.0, -0.0]	-0.549	0.956	[-0.0, -0.0122]	1.27	0.02	[-0.0, 0.0213]	0.0148	0.7	[-0.0, -0.0]	100	2	0.0776
GO:0010811	positive regulation of cell-substrate adhesion	biological_process	['CASS4', 'EPHA1', 'FERMT2', 'FOXF1', 'PTK2B']	FALSE	0.884	0.0493	[-0.0, -0.0, -0.0, -0.0, 0.0388]	-1.3	0.971	[-0.0, -0.0, -0.0, -0.0, -0.0378]	-0.0357	0.437	[-0.0, -0.0, -0.0, -0.0, -0.0]	-0.553	0.931	[-0.0, -0.0, -0.00608, -0.0, -0.0138]	0.629	0.0614	[-0.0, -0.0, 0.0161, -0.0, -0.0]	0.0262	0.526	[-0.0, -0.0, -0.0, -0.0, -0.0]	129	5	0.000348
GO:0010821	regulation of mitochondrion organization	biological_process	['APP', 'CLU', 'TREM2']	FALSE	-1.61	0.982	[-0.0276, -0.0261, -0.0]	0.875	0.0403	[0.0326, -0.0133, -0.0]	0.265	0.101	[0.083, -0.0736, -0.0]	-6.47	0.998	[-0.0693, -0.114, -0.0]	6.93	0.0022	[-0.0482, 0.194, -0.0]	-1.46	0.98	[-0.0147, -0.0356, 0.00282]	152	3	0.033
GO:0010827	regulation of glucose transmembrane transport	biological_process	['ACE']	FALSE	-0.000298	0.699	[-0.0]	0.00223	0.812	[-0.0]	-0.0195	0.721	[-0.0]	-0.00757	0.859	[-0.0]	0.0166	0.831	[-0.0]	0.00978	0.82	[-0.0]	73	1	0.285
GO:0010888	negative regulation of lipid storage	biological_process	['ABCA1', 'TREM2']	FALSE	-0.309	0.889	[-0.0073, -0.000973]	0.0501	0.244	[0.000845, -0.0]	-0.0235	0.573	[-0.0, -0.0]	-0.0111	0.751	[-0.0, -0.0]	0.0439	0.178	[-0.0, 0.000367]	0.683	0.0386	[0.0142, 0.00281]	21	2	0.00479
GO:0010959	regulation of metal ion transport	biological_process	['ACE', 'ANK3', 'APP', 'BIN1', 'LILRB2', 'PLCG2', 'PTK2B', 'TREM2']	FALSE	0.504	0.1	[-0.0, 0.0346, -0.028, -0.018, -0.0, -0.0, 0.0401, -0.0]	0.286	0.194	[-0.0, 0.0156, 0.0336, -0.000407, -0.0, -0.0, -0.0386, -0.0]	7.55	0.0026	[-0.0, 0.0946, 0.149, 0.148, -0.0, -0.0, 0.00167, -0.0]	-5.61	0.998	[-0.0, -0.102, -0.0533, -0.0689, -0.0, -0.00898, -0.0252, -0.0]	-6.8	0.997	[-0.0, -0.0642, -0.116, -0.0534, -0.0, -0.0, -0.0, -0.0]	-0.898	0.946	[-0.0, -0.0992, -0.0215, 0.0327, -0.0, 0.041, -0.0, -0.0]	414	8	0.000617
GO:0010970	transport along microtubule	biological_process	['APP']	FALSE	-3.39	0.996	[-0.0645]	3.49	0.0042	[0.0448]	3.39	0.0075	[0.0642]	-2.32	0.994	[-0.0366]	-1.54	0.986	[-0.0194]	-1.57	0.988	[-0.0291]	162	1	0.524
GO:0014902	myotube differentiation	biological_process	['SORT1']	TRUE	-0.174	0.885	[-0.0033]	0.00223	0.812	[-0.0]	0.719	0.0295	[0.0139]	-0.00757	0.859	[-0.0]	-0.215	0.937	[-0.00288]	0.00978	0.82	[-0.0]	14	1	0.0657
GO:0014910	regulation of smooth muscle cell migration	biological_process	['ACE', 'ADAMTS1', 'SORL1']	FALSE	0.0957	0.192	[-0.0, -0.0, 0.00333]	-0.188	0.876	[-0.0, -0.0, -0.00418]	-0.708	0.947	[-0.0, -0.0, -0.0217]	-0.14	0.86	[-0.0, -0.0, -0.00357]	-0.593	0.94	[-0.0, -0.0, -0.0131]	3.64	0.0055	[-0.0, -0.0, 0.116]	66	3	0.00374
GO:0015031	protein transport	biological_process	['ABCA1', 'ANK3', 'CLU', 'SEC61G', 'SORL1', 'SORT1']	FALSE	0.678	0.0689	[-0.00183, 0.00519, -0.0215, -0.00167, 0.0526, -0.0]	0.156	0.255	[-0.0, 0.0424, 0.00103, 0.00133, -0.0429, 0.00294]	3.09	0.0147	[-0.0, 0.136, -0.0146, -0.0, -0.0238, 0.043]	-5.93	0.997	[-0.0, -0.0937, -0.0545, -0.0, -0.0661, -0.0249]	0.89	0.0497	[0.00254, -0.0623, 0.0918, -0.0, -0.00685, -0.0]	-1.7	0.978	[0.00256, -0.131, -0.0493, -0.0, 0.116, -0.0144]	617	6	0.0621
GO:0015698	inorganic anion transport	biological_process	['ANKH']	FALSE	1.41	0.0146	[0.0269]	-0.671	0.973	[-0.00866]	-0.383	0.942	[-0.00684]	-1.17	0.985	[-0.0185]	-0.668	0.969	[-0.00851]	0.00978	0.82	[-0.0]	93	1	0.347
GO:0015711	organic anion transport	biological_process	['ACE', 'CR1']	FALSE	-0.00375	0.559	[-0.0, -0.0]	0.00435	0.708	[-0.0, -0.0]	-0.0235	0.573	[-0.0, -0.0]	-0.0111	0.751	[-0.0, -0.0]	0.0224	0.715	[-0.0, -0.0]	0.0148	0.7	[-0.0, -0.0]	330	2	0.444
GO:0015833	peptide transport	biological_process	['ABCA1']	FALSE	-0.000298	0.699	[-0.0]	0.00223	0.812	[-0.0]	-0.0195	0.721	[-0.0]	-0.00757	0.859	[-0.0]	0.0166	0.831	[-0.0]	0.00978	0.82	[-0.0]	98	1	0.362
GO:0015908	fatty acid transport	biological_process	['ACE']	FALSE	-0.000298	0.699	[-0.0]	0.00223	0.812	[-0.0]	-0.0195	0.721	[-0.0]	-0.00757	0.859	[-0.0]	0.0166	0.831	[-0.0]	0.00978	0.82	[-0.0]	76	1	0.295
GO:0015914	phospholipid transport	biological_process	['ABCA1', 'ABCA7']	FALSE	0.0705	0.18	[-0.00675, 0.00876]	-0.252	0.917	[0.00141, -0.00614]	-0.155	0.827	[-0.00228, -0.00115]	-0.0111	0.751	[-0.0, -0.0]	0.356	0.0572	[0.0057, -0.0]	0.0148	0.7	[-0.0, -0.0]	101	2	0.079
GO:0015918	sterol transport	biological_process	['ABCA1', 'ABCA7', 'CLU']	FALSE	-0.301	0.864	[-0.0109, 0.00497, -0.004]	0.363	0.0992	[0.00193, -0.00277, 0.00883]	-2.94	0.994	[-0.00494, -0.0028, -0.0853]	-0.287	0.911	[0.00123, -0.0, -0.00898]	4.79	0.0042	[0.0112, -0.0, 0.0894]	-0.565	0.941	[-0.0, -0.0, -0.0187]	81	3	0.00648
GO:0016064	immunoglobulin mediated immune response	biological_process	['INPP5D']	TRUE	-0.352	0.93	[-0.0067]	0.00223	0.812	[-0.0]	-0.51	0.957	[-0.00922]	-0.00757	0.859	[-0.0]	0.0166	0.831	[-0.0]	3.37	0.0049	[0.0618]	27	1	0.119
GO:0016070	RNA metabolic process	biological_process	['APP', 'WDR12']	FALSE	-1.08	0.972	[-0.0287, -0.000502]	1.21	0.0225	[0.0222, -0.0]	3.51	0.0098	[0.0911, 0.00128]	-1.98	0.989	[-0.0446, -0.0]	-1.74	0.984	[-0.0301, -0.0]	-1.33	0.98	[-0.0341, -0.0]	1097	2	0.963
GO:0016322	neuron remodeling	biological_process	['APP']	TRUE	-5.52	0.999	[-0.105]	3.88	0.0037	[0.0498]	10	0.0015	[0.189]	-1.68	0.99	[-0.0266]	-7.54	0.999	[-0.0939]	-0.675	0.971	[-0.0126]	13	1	0.0614
GO:0016485	protein processing	biological_process	['ACE', 'ADAM17', 'APH1B', 'CTSH', 'MME']	FALSE	0.0833	0.243	[-0.0, 0.00394, -0.0, -0.0, -0.0]	0.0444	0.397	[-0.0, 0.00115, -0.0, -0.0, -0.0]	-0.113	0.654	[-0.0, -0.00319, -0.0, -0.0, -0.0]	-0.132	0.809	[-0.0, -0.00437, -0.0, -0.0, -0.0]	0.0336	0.533	[-0.0, -0.0, -0.0, -0.0, -0.0]	0.086	0.241	[-0.0, 0.00243, -0.0, -0.0, -0.0]	204	5	0.00254
GO:0016570	histone modification	biological_process	['EED', 'PRDM7', 'SPI1']	FALSE	-0.0137	0.542	[-0.000323, -0.0, -0.0]	0.00156	0.649	[-0.0, -0.0, -0.0]	-0.155	0.781	[-0.000826, -0.0, -0.0032]	-0.014	0.671	[-0.0, -0.0, -0.0]	0.0734	0.184	[0.000977, -0.0, -0.0]	0.513	0.0596	[-0.0, -0.0, 0.0158]	370	3	0.237
GO:0018149	peptide cross-linking	biological_process	['ABCA7']	FALSE	0.18	0.0777	[0.00343]	0.00223	0.812	[-0.0]	-0.0195	0.721	[-0.0]	-0.00757	0.859	[-0.0]	0.0166	0.831	[-0.0]	0.00978	0.82	[-0.0]	37	1	0.158
GO:0018193	peptidyl-amino acid modification	biological_process	['PRDM7', 'PTK2B', 'SPI1']	FALSE	0.954	0.0368	[-0.0, 0.032, -0.0]	-0.754	0.957	[-0.0, -0.0167, -0.0]	-0.31	0.873	[-0.0, -0.00578, -0.0032]	-1.1	0.974	[-0.0, -0.0309, -0.0]	0.0154	0.685	[-0.0, -0.000247, -0.0]	0.381	0.0746	[-0.0, -0.00422, 0.0158]	660	3	0.581
GO:0019220	regulation of phosphate metabolic process	biological_process	['ACE', 'ADAM17', 'APP', 'CASS4', 'CLU', 'EPHA1', 'FERMT2', 'IL34', 'LILRB2', 'NCK2', 'PLCG2', 'PTK2B', 'SORL1', 'SPDYE3', 'TREM2', 'WDR81']	FALSE	0.0486	0.351	[-0.0, -0.0, -0.0684, -0.0, 0.0176, -0.0, -0.0, -0.0, -0.0, 0.00342, 0.00265, 0.0304, 0.019, -0.0, -0.0, -0.0]	0.318	0.235	[-0.0, 0.00163, 0.0527, -0.0, 0.00393, -0.0, -0.000935, -0.0, -0.0, -0.00376, -0.0, -0.0214, -0.0162, -0.0, -0.0, -0.0]	-0.459	0.809	[-0.0, -0.0, 0.0628, -0.0, -0.0637, -0.0, -0.0, -0.0, -0.0, -0.0034, -0.0, -0.00556, -0.0193, -0.0, -0.0, -0.0]	-2.26	0.985	[-0.0, -0.0, -0.0258, -0.0, -0.0486, -0.0, -0.0, -0.0, -0.0, -0.0, -0.00715, -0.0188, -0.0446, -0.0, -0.0, -0.0]	0.728	0.0955	[-0.0, -0.0, -0.0329, -0.0, 0.0707, -0.0, 0.00256, -0.0, -0.0, -0.0, -0.00345, -0.000624, -0.00481, -0.0, -0.0, -0.0]	1.23	0.0459	[-0.0, -0.0, -0.0361, -0.0, -0.0388, -0.0, -0.0, -0.0, -0.0, 0.0136, 0.0153, 0.00577, 0.123, -0.0, -0.0, 0.00365]	1314	16	0.000239
GO:0019221	cytokine-mediated signaling pathway	biological_process	['PTK2B', 'SPI1', 'TREM2']	FALSE	1.9	0.0168	[0.0644, -0.0, -0.000719]	-2.16	0.987	[-0.0478, -0.0, -0.0]	-0.267	0.853	[-0.00759, -0.0, -0.0]	-1.28	0.979	[-0.036, -0.0, -0.0]	-0.104	0.829	[-0.00276, -0.0, -0.0]	0.347	0.0802	[-0.00471, 0.0109, 0.0043]	250	3	0.106
GO:0019730	antimicrobial humoral response	biological_process	['APP']	FALSE	2.59	0.0074	[0.0494]	-2.44	0.993	[-0.0314]	3.56	0.0072	[0.0674]	-0.00757	0.859	[-0.0]	-1.57	0.986	[-0.0197]	-4.93	0.998	[-0.0909]	73	1	0.285
GO:0019932	second-messenger-mediated signaling	biological_process	['APP', 'PLCG2']	FALSE	-2.34	0.991	[-0.0633, -0.0]	2.03	0.011	[0.038, -0.000677]	3.99	0.0083	[0.105, -0.0]	-1.95	0.989	[-0.044, -0.0]	-1.83	0.985	[-0.0328, 0.00108]	-0.543	0.949	[-0.0271, 0.0129]	233	2	0.287
GO:0022408	negative regulation of cell-cell adhesion	biological_process	['CR1', 'LILRB2', 'SPI1']	FALSE	-0.00403	0.491	[-0.0, -0.0, -0.0]	0.00156	0.649	[-0.0, -0.0, -0.0]	-0.029	0.497	[-0.0, -0.0, -0.0]	-0.014	0.671	[-0.0, -0.0, -0.0]	0.0271	0.631	[-0.0, -0.0, -0.0]	1.24	0.0245	[-0.0, -0.0, 0.0392]	193	3	0.0589
GO:0022409	positive regulation of cell-cell adhesion	biological_process	['ANK3', 'CR1', 'HLA-DQA1', 'LILRB2', 'NCK2', 'RHOH']	FALSE	0.248	0.153	[0.00976, -0.0, -0.0, -0.0, 0.00246, -0.0]	0.31	0.158	[0.0113, -0.0, -0.0, -0.0, -0.00161, -0.0]	2.01	0.0285	[0.0931, -0.0, -0.0, -0.0, -0.00113, -0.0]	-1.28	0.971	[-0.0511, -0.0, -0.0, -0.0, -0.0, -0.0]	-2.87	0.991	[-0.0822, -0.0, -0.0, -0.0, -0.00359, -0.0]	-0.0587	0.719	[-0.0122, -0.0, -0.0, -0.0, 0.00831, -0.0]	324	6	0.00374
GO:0022898	regulation of transmembrane transporter activity	biological_process	['ANK3', 'APP', 'PLCG2', 'PTK2B', 'TREM2']	FALSE	1.12	0.0382	[0.0241, -0.0222, -0.0, 0.047, -0.0]	-0.22	0.858	[0.0178, 0.0228, -0.0, -0.0471, -0.0]	5.54	0.0048	[0.105, 0.124, -0.0, -0.0, -0.0]	-4.32	0.996	[-0.0937, -0.0281, -0.00898, -0.0281, -0.0]	-5.91	0.996	[-0.072, -0.0938, -0.0, 0.00498, -0.0]	-1.25	0.97	[-0.079, -0.014, 0.041, -0.0, -0.0]	283	5	0.00973
GO:0023061	signal release	biological_process	['ABCA1', 'DOC2A']	FALSE	0.305	0.0841	[-0.00304, 0.0114]	-0.641	0.959	[0.000582, -0.0125]	-0.0989	0.772	[-0.00197, -0.0]	-0.367	0.942	[-0.00413, -0.00395]	0.437	0.0492	[0.00708, -0.0]	-0.00842	0.77	[-0.00059, -0.0]	165	2	0.174
GO:0030001	metal ion transport	biological_process	['PLCG2', 'SLC24A4', 'TPCN1']	FALSE	-0.00403	0.491	[-0.0, -0.0, -0.0]	0.00156	0.649	[-0.0, -0.0, -0.0]	-0.12	0.744	[-0.0, -0.0, -0.00292]	-0.014	0.671	[-0.0, -0.0, -0.0]	0.705	0.0412	[-0.0, -0.0, 0.0143]	0.619	0.0527	[0.0192, -0.0, -0.0]	556	3	0.465
GO:0030036	actin cytoskeleton organization	biological_process	['PTK2B']	FALSE	3.27	0.0055	[0.0623]	-4.44	0.997	[-0.0571]	-0.0195	0.721	[-0.0]	-2.47	0.994	[-0.0391]	0.0166	0.831	[-0.0]	0.00978	0.82	[-0.0]	196	1	0.592
GO:0030098	lymphocyte differentiation	biological_process	['ADAM17', 'BLNK', 'PLCG2', 'PTK2B', 'RHOH', 'SPI1']	FALSE	1.42	0.031	[-0.00309, -0.0, -0.0, 0.0714, -0.0, -0.0]	-1.26	0.967	[0.00268, -0.0, -0.0, -0.0428, -0.0, -0.0]	-0.34	0.834	[-0.00259, -0.0, -0.00142, -0.00956, -0.0, -0.0]	-0.664	0.938	[-0.0, -0.0, -0.0, -0.0262, -0.0, -0.0]	-1.05	0.956	[-0.0, -0.0, -0.0, -0.0322, -0.0, -0.0]	0.642	0.0718	[-0.0, 0.00898, 0.0113, -0.00828, -0.0, 0.0149]	242	6	0.000887
GO:0030100	regulation of endocytosis	biological_process	['ABCA7', 'APP', 'BIN1', 'CD2AP', 'CLU', 'PLCG2', 'TREM2']	FALSE	-1.46	0.975	[0.00806, -0.0863, -0.00824, -0.00163, 0.0131, -0.0, -0.0]	0.426	0.128	[-0.00717, 0.0571, -0.0193, -0.0, -0.0162, -0.0, -0.0]	5.97	0.0053	[0.00341, 0.133, 0.18, -0.0011, -0.0244, -0.0, -0.0]	-6.07	0.999	[-0.0, -0.0431, -0.114, -0.00106, -0.104, -0.0, -0.0]	1.44	0.0343	[0.00186, -0.0381, -0.0194, -0.000695, 0.101, -0.0, -0.0]	-1.23	0.964	[-0.0, -0.0681, 0.0203, 0.00954, -0.0414, 0.0201, -0.0]	210	7	5.5e-05
GO:0030111	regulation of Wnt signaling pathway	biological_process	['WNT3']	FALSE	-0.000298	0.699	[-0.0]	0.00223	0.812	[-0.0]	-0.0195	0.721	[-0.0]	-0.00757	0.859	[-0.0]	0.0166	0.831	[-0.0]	0.00978	0.82	[-0.0]	107	1	0.388
GO:0030162	regulation of proteolysis	biological_process	['APH1B', 'APP', 'BIN1', 'CLU', 'CR1', 'CTSB', 'CTSH', 'GRN', 'PTK2B', 'SORL1', 'TNIP1', 'TREM2']	FALSE	1.01	0.0604	[-0.0, -0.0187, 0.00482, 0.000342, 0.00318, -0.00494, -0.0, -0.0, 0.0701, 0.0154, -0.00131, -0.0]	-1.43	0.964	[-0.0, 0.037, -0.00649, -0.0135, -0.000822, 0.00347, -0.0, -0.0, -0.0645, -0.0204, -0.0, -0.0]	0.755	0.0996	[-0.0, 0.0955, 0.0341, -0.0356, -0.000908, -0.02, -0.0, -0.0, -0.0, -0.0252, 0.00346, -0.0]	-4.58	0.997	[-0.0, -0.0743, -0.0581, -0.0781, -0.0, -0.0, -0.0, -0.0, -0.0294, -0.0163, -0.0, -0.0]	-0.941	0.935	[-0.0, -0.0687, -0.0543, 0.109, -0.0, -0.00258, -0.0, -0.0, -0.0, -0.0245, -0.0, -0.0]	4.64	0.0032	[-0.0, -0.043, 0.133, -0.0331, -0.00426, 0.07, -0.0, 0.0215, -0.0, 0.145, -0.0, -0.0]	621	12	2.43e-05
GO:0030225	macrophage differentiation	biological_process	['SPI1']	TRUE	-0.0539	0.81	[-0.00102]	0.00223	0.812	[-0.0]	-0.0195	0.721	[-0.0]	-0.00757	0.859	[-0.0]	0.0166	0.831	[-0.0]	0.221	0.053	[0.00388]	26	1	0.115
GO:0030262	apoptotic nuclear changes	biological_process	['SHARPIN']	TRUE	-0.0145	0.746	[-0.00027]	0.00223	0.812	[-0.0]	0.0161	0.136	[0.00067]	-0.00757	0.859	[-0.0]	0.0166	0.831	[-0.0]	0.00978	0.82	[-0.0]	6	1	0.0312
GO:0030307	positive regulation of cell growth	biological_process	['ADAM17', 'PTK2B', 'WNT3']	FALSE	0.969	0.0361	[-0.0, 0.0325, -0.0]	-1.51	0.98	[-0.0, -0.0334, -0.0]	-0.029	0.497	[-0.0, -0.0, -0.0]	-0.384	0.927	[-0.0, -0.0105, -0.0]	0.0271	0.631	[-0.0, -0.0, -0.0]	0.0194	0.619	[-0.0, -0.0, -0.0]	168	3	0.0422
GO:0030308	negative regulation of cell growth	biological_process	['WNT3']	FALSE	-0.000298	0.699	[-0.0]	0.00223	0.812	[-0.0]	-0.0195	0.721	[-0.0]	-0.00757	0.859	[-0.0]	0.0166	0.831	[-0.0]	0.00978	0.82	[-0.0]	64	1	0.255
GO:0030316	osteoclast differentiation	biological_process	['TREM2']	TRUE	-0.000298	0.699	[-0.0]	0.00223	0.812	[-0.0]	-0.0195	0.721	[-0.0]	-0.00757	0.859	[-0.0]	0.0166	0.831	[-0.0]	0.00978	0.82	[-0.0]	42	1	0.177
GO:0030335	positive regulation of cell migration	biological_process	['ADAM17', 'ADAMTS1', 'APP', 'CTSH', 'GRN', 'IL34', 'PLCG2', 'PTK2B', 'SPI1', 'TREM2']	FALSE	0.575	0.0978	[-0.0, -0.0, 0.0041, -0.0, -0.0, 0.00392, -0.0, 0.0282, -0.0, -0.0]	0.223	0.256	[-0.0, -0.0, 0.0175, -0.0, -0.0, -0.0, -0.0, -0.00874, -0.0, -0.0]	0.0782	0.266	[-0.00402, -0.0, 0.0199, -0.0, -0.0, -0.0, -0.0, -0.00852, -0.0, -0.0]	-0.398	0.867	[-0.0, -0.0, -0.0104, -0.0, -0.0, -0.0, -0.0, -0.00897, -0.0, -0.0]	-1.12	0.954	[-0.0, -0.0, -0.0358, -0.0, -0.0, -0.0, -0.0, -0.0085, -0.0, -0.0]	-0.305	0.832	[-0.0, -0.0, -0.0531, -0.0, -0.0, -0.0, 0.00532, -0.0124, 0.0407, -0.0]	345	10	4.2e-06
GO:0030449	regulation of complement activation	biological_process	['CR1', 'TREM2']	FALSE	-0.00375	0.559	[-0.0, -0.0]	0.00435	0.708	[-0.0, -0.0]	0.0587	0.15	[0.00215, -0.0]	-0.0111	0.751	[-0.0, -0.0]	0.0224	0.715	[-0.0, -0.0]	0.0148	0.7	[-0.0, -0.0]	24	2	0.00609
GO:0030500	regulation of bone mineralization	biological_process	['ANKH', 'PTK2B']	FALSE	2.63	0.0095	[-0.00286, 0.0742]	-2.27	0.989	[0.0199, -0.0619]	-0.632	0.949	[-0.0159, -0.0]	-2.61	0.993	[-0.00791, -0.0511]	-0.266	0.912	[-0.00493, -0.0]	-0.445	0.941	[-0.0117, -0.0]	81	2	0.0541
GO:0030851	granulocyte differentiation	biological_process	['SPI1']	FALSE	-0.000298	0.699	[-0.0]	0.00223	0.812	[-0.0]	-0.0195	0.721	[-0.0]	-0.00757	0.859	[-0.0]	0.0166	0.831	[-0.0]	0.237	0.0516	[0.00418]	23	1	0.103
GO:0030865	cortical cytoskeleton organization	biological_process	['RHOH']	FALSE	-0.000298	0.699	[-0.0]	0.00223	0.812	[-0.0]	-0.0195	0.721	[-0.0]	-0.00757	0.859	[-0.0]	0.0166	0.831	[-0.0]	0.00978	0.82	[-0.0]	61	1	0.245
GO:0031175	neuron projection development	biological_process	['APP', 'PTK2B', 'RHOH']	FALSE	0.0529	0.238	[-0.0433, 0.0452, -0.0]	-0.483	0.935	[0.0308, -0.0415, -0.0]	2.25	0.0193	[0.0702, 0.00247, -0.0]	-2.22	0.989	[-0.0379, -0.0246, -0.0]	-0.778	0.953	[-0.017, -0.0, -0.0]	-1.09	0.97	[-0.0344, -0.00113, -0.0]	307	3	0.165
GO:0031327	negative regulation of cellular biosynthetic process	biological_process	['ABCA7', 'APP', 'NCK2']	FALSE	-2.93	0.995	[0.00677, -0.108, 0.00353]	2.05	0.0127	[-0.00164, 0.0537, -0.00681]	3.91	0.0091	[-0.0, 0.132, -0.00617]	-0.606	0.95	[-0.0, -0.0168, -0.0]	-1.68	0.98	[-0.0, -0.0361, -0.0]	-0.205	0.88	[-0.00427, -0.0427, 0.0398]	364	3	0.23
GO:0031328	positive regulation of cellular biosynthetic process	biological_process	['APP', 'CLU', 'NCK2', 'PTK2B', 'SPI1', 'TREM2']	FALSE	0.0015	0.391	[-0.0514, -0.0303, 0.00827, 0.0793, -0.00543, -0.0]	-0.561	0.924	[0.0489, 0.00164, -0.00566, -0.0628, -0.0, -0.0]	0.13	0.192	[0.055, -0.0261, -0.0123, -0.00905, -0.0, -0.0]	-5.71	0.997	[-0.0709, -0.119, -0.00633, -0.0339, -0.0, -0.0]	2.73	0.0123	[-0.0302, 0.125, -0.00701, -0.00838, -0.0, -0.0]	0.667	0.069	[-0.0188, -0.0217, 0.0535, -0.00699, 0.022, -0.0]	618	6	0.0625
GO:0031330	negative regulation of cellular catabolic process	biological_process	['SORL1', 'TREM2']	FALSE	1.36	0.0208	[0.037, -0.0]	-1.85	0.987	[-0.0343, -0.0]	-1.36	0.981	[-0.0349, -0.0]	-0.876	0.972	[-0.0196, -0.0]	-0.472	0.94	[-0.00845, -0.0]	4.65	0.0036	[0.118, -0.0]	246	2	0.309
GO:0031331	positive regulation of cellular catabolic process	biological_process	['APP', 'CLU', 'PTK2B', 'TPCN1']	FALSE	-1.52	0.979	[-0.123, 0.000342, 0.0701, -0.0057]	-0.582	0.938	[0.0686, -0.0135, -0.0645, -0.00551]	4.03	0.0088	[0.192, -0.0356, -0.0, -0.00634]	-6	0.997	[-0.0632, -0.0781, -0.0294, -0.027]	4.08	0.006	[-0.0492, 0.109, -0.0, 0.0388]	-2.72	0.991	[-0.0673, -0.0331, -0.0, -0.0]	388	4	0.101
GO:0031333	negative regulation of protein-containing complex assembly	biological_process	['CLU', 'NCK2', 'SORL1', 'TREM2']	FALSE	0.791	0.0505	[0.0053, -0.0, 0.0252, -0.0]	-1	0.966	[0.00341, -0.00348, -0.0255, -0.0]	-1.2	0.97	[-0.0269, -0.0, -0.0162, -0.0]	-2.85	0.993	[-0.0488, -0.0, -0.0448, -0.0]	1.79	0.0216	[0.0489, -0.0, -0.00614, -0.0]	3.99	0.004	[-0.0179, 0.0462, 0.117, -0.0]	145	4	0.00461
GO:0031334	positive regulation of protein-containing complex assembly	biological_process	['ABCA1', 'BIN1', 'CLU', 'FERMT2', 'NCK2', 'PLCG2', 'PTK2B']	FALSE	0.562	0.0867	[-0.0, -0.0375, 0.0155, 0.00693, 0.0039, -0.0034, 0.0442]	-1.07	0.958	[-0.0, 0.0102, -0.00598, -0.00462, -0.0, -0.0, -0.0367]	1.45	0.0432	[-0.000704, 0.11, -0.0376, -0.0, -0.0, -0.0109, 0.0115]	-5.2	0.996	[-0.0, -0.121, -0.0503, -0.0, -0.0128, -0.0, -0.0404]	1.91	0.0234	[-0.0, -0.0, 0.0597, -0.0, -0.0, -0.0, -0.0]	2.85	0.0085	[0.00189, 0.0719, -0.0209, -0.0, 0.0185, 0.0616, -0.0]	195	7	3.49e-05
GO:0031345	negative regulation of cell projection organization	biological_process	['ABI3', 'APP', 'WNT3']	FALSE	-0.516	0.918	[-0.0, -0.0171, -0.0]	0.88	0.0401	[-0.0, 0.0194, -0.0]	1.96	0.0217	[-0.0, 0.0634, -0.0]	-0.592	0.948	[-0.0, -0.0164, -0.0]	-0.901	0.96	[-0.0, -0.0196, -0.0]	-1.37	0.978	[-0.0, -0.0444, -0.0]	190	3	0.0568
GO:0031346	positive regulation of cell projection organization	biological_process	['GRN', 'TMEM106B', 'WNT3']	FALSE	-0.188	0.806	[-0.0, -0.00614, -0.0]	0.131	0.204	[-0.0, 0.00287, -0.0]	-0.029	0.497	[-0.0, -0.0, -0.0]	-0.014	0.671	[-0.0, -0.0, -0.0]	0.0271	0.631	[-0.0, -0.0, -0.0]	0.819	0.0397	[0.0256, -0.0, -0.0]	259	3	0.115
GO:0031348	negative regulation of defense response	biological_process	['CR1', 'FOXF1', 'GRN', 'SHARPIN', 'TREM2']	FALSE	-0.00719	0.439	[-0.0, -0.0, -0.0, -0.0, -0.0]	0.00474	0.597	[-0.0, -0.0, -0.0, -0.0, -0.0]	-0.0357	0.437	[-0.0, -0.0, -0.0, -0.0, -0.0]	-0.0424	0.69	[-0.0, -0.0, -0.00105, -0.0, -0.0]	0.0336	0.533	[-0.0, -0.0, -0.0, -0.0, -0.0]	0.233	0.141	[-0.0, -0.0, 0.00843, -0.0, -0.0]	234	5	0.0045
GO:0031349	positive regulation of defense response	biological_process	['CLNK', 'GRN', 'PLCG2', 'SPI1', 'TREM2']	FALSE	0.00406	0.376	[0.00246, -0.00197, -0.0, -0.0, -0.0]	0.00474	0.597	[-0.0, -0.0, -0.0, -0.0, -0.0]	-0.139	0.693	[-0.0, -0.0, -0.00424, -0.0, -0.0]	-0.0139	0.57	[-0.0, -0.0, -0.0, -0.0, -0.0]	0.0336	0.533	[-0.0, -0.0, -0.0, -0.0, -0.0]	0.512	0.0809	[-0.0, 0.00601, 0.012, 0.00176, -0.0]	212	5	0.00299
GO:0031399	regulation of protein modification process	biological_process	['ACE', 'ADAM17', 'APP', 'CASS4', 'CLU', 'EPHA1', 'FERMT2', 'IL34', 'LILRB2', 'NCK2', 'PLCG2', 'PTK2B', 'SORL1', 'SPDYE3', 'SPI1', 'TNIP1', 'TREM2']	FALSE	0.338	0.179	[-0.0, -0.0, -0.051, -0.0, 0.0176, -0.0, -0.0, -0.0, -0.0, 0.00342, 0.00265, 0.0401, 0.019, -0.0, -0.00218, -0.00131, -0.0]	-0.0801	0.683	[-0.0, 0.00163, 0.0416, -0.0, 0.00393, -0.0, -0.000935, -0.0, -0.0, -0.00376, -0.0, -0.0312, -0.0162, -0.0, -0.0, -0.0, -0.0]	-0.544	0.84	[-0.0, -0.0, 0.0564, -0.0, -0.0637, -0.0, -0.0, -0.0, -0.0, -0.0034, -0.0, -0.00894, -0.0193, -0.0, -0.000791, 0.00346, -0.0]	-2.47	0.986	[-0.0, -0.0, -0.0388, -0.0, -0.0486, -0.0, -0.0, -0.0, -0.0, -0.0, -0.00715, -0.0241, -0.0446, -0.0, -0.0, -0.0, -0.0]	0.867	0.0842	[-0.0, -0.0, -0.0278, -0.0, 0.0707, -0.0, 0.00256, -0.0, -0.0, -0.0, -0.00345, 0.00192, -0.00481, -0.0, -0.0, -0.0, -0.0]	1.56	0.0309	[-0.0, -0.0, -0.0203, -0.0, -0.0388, -0.0, -0.0, -0.0, -0.0, 0.0136, 0.0153, 0.00961, 0.123, -0.0, 0.0119, -0.0, -0.0]	1467	17	0.000264
GO:0031529	ruffle organization	biological_process	['PLEKHA1']	FALSE	0.856	0.0243	[0.0163]	-0.602	0.97	[-0.00777]	-0.484	0.954	[-0.00873]	-0.00757	0.859	[-0.0]	0.0166	0.831	[-0.0]	0.00978	0.82	[-0.0]	28	1	0.123
GO:0031663	lipopolysaccharide-mediated signaling pathway	biological_process	['PLCG2', 'SPI1']	TRUE	-0.00375	0.559	[-0.0, -0.0]	0.00435	0.708	[-0.0, -0.0]	-0.227	0.868	[-0.00532, -0.0]	-0.0111	0.751	[-0.0, -0.0]	0.0224	0.715	[-0.0, -0.0]	1.12	0.0244	[0.0179, 0.0102]	39	2	0.0147
GO:0031664	regulation of lipopolysaccharide-mediated signaling pathway	biological_process	['SCIMP']	FALSE	0.249	0.0643	[0.00475]	0.00223	0.812	[-0.0]	-0.308	0.932	[-0.00543]	-0.00757	0.859	[-0.0]	0.0166	0.831	[-0.0]	0.00978	0.82	[-0.0]	28	1	0.123
GO:0031960	response to corticosteroid	biological_process	['ACE']	FALSE	-0.000298	0.699	[-0.0]	0.00223	0.812	[-0.0]	-0.0195	0.721	[-0.0]	-0.00757	0.859	[-0.0]	0.0166	0.831	[-0.0]	0.00978	0.82	[-0.0]	166	1	0.532
GO:0032271	regulation of protein polymerization	biological_process	['BIN1', 'NCK2', 'PTK2B']	FALSE	0.255	0.115	[-0.0375, 0.00195, 0.0442]	-1.28	0.977	[0.0102, -0.00174, -0.0367]	3.77	0.0094	[0.11, -0.0, 0.0115]	-5.93	0.998	[-0.121, -0.00641, -0.0404]	0.0271	0.631	[-0.0, -0.0, -0.0]	3.28	0.0067	[0.0719, 0.0324, -0.0]	203	3	0.0663
GO:0032330	regulation of chondrocyte differentiation	biological_process	['MAF']	FALSE	-2.55	0.993	[-0.0485]	2.27	0.0074	[0.0292]	-0.562	0.96	[-0.0102]	-1.11	0.984	[-0.0175]	-0.332	0.951	[-0.00433]	3.9	0.004	[0.0717]	54	1	0.221
GO:0032365	intracellular lipid transport	biological_process	['ABCA1']	FALSE	-0.715	0.965	[-0.0136]	0.124	0.111	[0.00156]	-0.169	0.895	[-0.00281]	-0.00757	0.859	[-0.0]	1.14	0.0145	[0.0139]	0.00978	0.82	[-0.0]	35	1	0.15
GO:0032370	positive regulation of lipid transport	biological_process	['ABCA1', 'ABCA7', 'TREM2']	FALSE	-0.468	0.91	[-0.0155, -0.0, -0.0]	0.0391	0.325	[0.00371, -0.00288, -0.0]	0.191	0.119	[-0.0, 0.00703, -0.0]	-0.014	0.671	[-0.0, -0.0, -0.0]	0.586	0.0479	[0.0118, -0.0, -0.0]	0.0194	0.619	[-0.0, -0.0, -0.0]	89	3	0.00833
GO:0032371	regulation of sterol transport	biological_process	['ABCA1', 'ABCA7', 'TREM2']	FALSE	-0.468	0.91	[-0.0155, -0.0, -0.0]	-0.0912	0.824	[0.00371, -0.00576, -0.0]	0.412	0.0797	[-0.0, 0.0141, -0.0]	-0.014	0.671	[-0.0, -0.0, -0.0]	0.586	0.0479	[0.0118, -0.0, -0.0]	0.0194	0.619	[-0.0, -0.0, -0.0]	64	3	0.00344
GO:0032388	positive regulation of intracellular transport	biological_process	['ANK3', 'SORL1']	FALSE	0.406	0.0662	[-0.029, 0.0401]	-1.2	0.979	[0.0172, -0.0394]	8.8	0.0019	[0.273, -0.0423]	-3.65	0.996	[-0.0638, -0.0187]	-6.39	0.998	[-0.0735, -0.0361]	2.73	0.0086	[-0.123, 0.192]	203	2	0.237
GO:0032410	negative regulation of transporter activity	biological_process	['ANK3']	FALSE	4.31	0.0038	[0.082]	-1.86	0.991	[-0.024]	8.91	0.0019	[0.168]	-7.13	0.999	[-0.113]	-7.11	0.999	[-0.0886]	-7.87	0.998	[-0.145]	88	1	0.332
GO:0032411	positive regulation of transporter activity	biological_process	['ANK3', 'PLCG2', 'TREM2']	FALSE	-0.148	0.773	[-0.0048, -0.0, -0.0]	1.76	0.0156	[0.0388, -0.0, -0.0]	2.3	0.0189	[0.0744, -0.0, -0.0]	-3.29	0.995	[-0.0841, -0.00898, -0.0]	-2.99	0.993	[-0.0637, -0.0, -0.0]	-0.143	0.855	[-0.0462, 0.041, -0.0]	127	3	0.021
GO:0032509	endosome transport via multivesicular body sorting pathway	biological_process	['SORT1']	FALSE	0.033	0.159	[0.000634]	-0.562	0.968	[-0.00726]	2.17	0.0123	[0.0411]	-0.00757	0.859	[-0.0]	0.0166	0.831	[-0.0]	-0.99	0.98	[-0.0184]	42	1	0.177
GO:0032770	positive regulation of monooxygenase activity	biological_process	['PTK2B']	FALSE	4.53	0.0037	[0.0863]	-5.39	0.997	[-0.0693]	-1.92	0.991	[-0.0357]	-0.00757	0.859	[-0.0]	-0.297	0.947	[-0.0039]	0.00978	0.82	[-0.0]	32	1	0.139
GO:0032944	regulation of mononuclear cell proliferation	biological_process	['CR1', 'INPP5D', 'LILRB2', 'NCK2']	FALSE	-0.0342	0.566	[-0.0, -0.00363, -0.0, 0.00246]	-0.0612	0.767	[-0.0, -0.0, -0.0, -0.00161]	-0.211	0.793	[-0.0, -0.00543, -0.0, -0.00113]	-0.0136	0.613	[-0.0, -0.0, -0.0, -0.0]	-0.264	0.872	[-0.0, -0.00356, -0.0, -0.00359]	1.6	0.0204	[-0.0, 0.0495, -0.0, 0.00831]	245	4	0.0262
GO:0033003	regulation of mast cell activation	biological_process	['FOXF1']	FALSE	-0.000298	0.699	[-0.0]	0.00223	0.812	[-0.0]	-0.0195	0.721	[-0.0]	-0.00757	0.859	[-0.0]	0.0166	0.831	[-0.0]	0.00978	0.82	[-0.0]	45	1	0.188
GO:0033363	secretory granule organization	biological_process	['ABCA1']	FALSE	-0.517	0.95	[-0.00983]	0.138	0.105	[0.00175]	-0.107	0.859	[-0.00165]	-0.00757	0.859	[-0.0]	0.644	0.0236	[0.0078]	0.38	0.0393	[0.00681]	57	1	0.231
GO:0033619	membrane protein proteolysis	biological_process	['ADAM17', 'CTSH', 'SPPL2A']	FALSE	-0.154	0.779	[-0.0, -0.00174, -0.00327]	0.00156	0.649	[-0.0, -0.0, -0.0]	0.00569	0.245	[-0.0, 0.000848, 0.000261]	-0.014	0.671	[-0.0, -0.0, -0.0]	0.203	0.107	[-0.0, -0.0, 0.00372]	0.18	0.125	[0.00268, 0.00245, -0.0]	37	3	0.000774
GO:0033622	integrin activation	biological_process	['FERMT2']	TRUE	-0.397	0.937	[-0.00756]	0.00223	0.812	[-0.0]	-0.25	0.921	[-0.00434]	0.439	0.0257	[0.00709]	0.808	0.0192	[0.00983]	0.00978	0.82	[-0.0]	10	1	0.0486
GO:0033623	regulation of integrin activation	biological_process	['FERMT2']	FALSE	0.364	0.0511	[0.00693]	-0.357	0.955	[-0.00462]	-0.0195	0.721	[-0.0]	-0.00757	0.859	[-0.0]	0.0166	0.831	[-0.0]	0.00978	0.82	[-0.0]	17	1	0.0783
GO:0034067	protein localization to Golgi apparatus	biological_process	['SORL1']	TRUE	1.99	0.0102	[0.0379]	-2.31	0.993	[-0.0297]	-2.73	0.994	[-0.0509]	-1.17	0.985	[-0.0185]	-0.901	0.976	[-0.0114]	7.67	0.0011	[0.141]	26	1	0.115
GO:0034110	regulation of homotypic cell-cell adhesion	biological_process	['ANK3']	FALSE	0.512	0.0392	[0.00976]	0.881	0.025	[0.0113]	4.93	0.0051	[0.0931]	-3.23	0.996	[-0.0511]	-6.6	0.998	[-0.0822]	-0.653	0.971	[-0.0122]	38	1	0.162
GO:0034204	lipid translocation	biological_process	['ABCA1', 'ABCA7']	FALSE	0.164	0.123	[-0.00326, 0.0078]	-0.165	0.895	[-0.0, -0.00313]	-0.0235	0.573	[-0.0, -0.0]	-0.0111	0.751	[-0.0, -0.0]	0.334	0.06	[0.00533, -0.0]	0.0148	0.7	[-0.0, -0.0]	58	2	0.0301
GO:0034219	carbohydrate transmembrane transport	biological_process	['SORT1']	FALSE	-0.521	0.95	[-0.00992]	-0.184	0.933	[-0.00239]	1.78	0.0148	[0.0338]	-0.00757	0.859	[-0.0]	0.0166	0.831	[-0.0]	-0.266	0.946	[-0.00507]	59	1	0.238
GO:0034249	negative regulation of cellular amide metabolic process	biological_process	['ABCA7', 'BIN1', 'CLU', 'SORL1']	FALSE	1.99	0.0179	[0.00654, 0.017, 0.00467, 0.0485]	-3.87	0.993	[-0.00559, -0.0332, -0.0188, -0.0411]	1.61	0.0301	[-0.0, 0.141, -0.0369, -0.0433]	-6.18	0.997	[-0.0, -0.0912, -0.0675, -0.0449]	1.68	0.0222	[-0.0, -0.0456, 0.106, -0.0203]	5.03	0.0025	[-0.0, 0.0433, -0.0271, 0.167]	169	4	0.00778
GO:0034250	positive regulation of cellular amide metabolic process	biological_process	['CLU', 'NCK2', 'PTK2B']	FALSE	2.36	0.0126	[-0.00592, 0.00827, 0.0767]	-1.85	0.984	[0.0262, -0.00566, -0.0614]	-1.94	0.987	[-0.0415, -0.0123, -0.00736]	-2.99	0.994	[-0.051, -0.00633, -0.0271]	2.85	0.0104	[0.074, -0.00701, -0.00744]	-1.3	0.977	[-0.085, 0.0535, -0.0108]	171	3	0.0441
GO:0034332	adherens junction organization	biological_process	['FERMT2']	FALSE	-0.385	0.935	[-0.00732]	0.00223	0.812	[-0.0]	-0.55	0.96	[-0.00998]	-0.00757	0.859	[-0.0]	1.9	0.0095	[0.0234]	0.00978	0.82	[-0.0]	47	1	0.196
GO:0034504	protein localization to nucleus	biological_process	['ABCA7']	FALSE	0.159	0.0827	[0.00304]	-0.144	0.923	[-0.00188]	-0.0195	0.721	[-0.0]	-0.00757	0.859	[-0.0]	0.0166	0.831	[-0.0]	0.00978	0.82	[-0.0]	173	1	0.547
GO:0034614	cellular response to reactive oxygen species	biological_process	['PLEKHA1']	FALSE	0.646	0.0305	[0.0123]	-0.807	0.976	[-0.0104]	0.56	0.0339	[0.0109]	-0.00757	0.859	[-0.0]	0.0166	0.831	[-0.0]	0.00978	0.82	[-0.0]	99	1	0.365
GO:0034763	negative regulation of transmembrane transport	biological_process	['ACE', 'ANK3', 'BIN1']	FALSE	2.23	0.0137	[-0.0, 0.082, -0.00748]	-1.36	0.978	[-0.0, -0.024, -0.00619]	8.77	0.0023	[-0.0, 0.168, 0.113]	-6.49	0.998	[-0.0, -0.113, -0.0709]	-5.96	0.997	[-0.0, -0.0886, -0.0378]	-2.75	0.992	[-0.0, -0.145, 0.0565]	129	3	0.0219
GO:0034764	positive regulation of transmembrane transport	biological_process	['ANK3', 'PLCG2', 'TREM2']	FALSE	-0.148	0.773	[-0.0048, -0.0, -0.0]	1.76	0.0156	[0.0388, -0.0, -0.0]	2.3	0.0189	[0.0744, -0.0, -0.0]	-3.29	0.995	[-0.0841, -0.00898, -0.0]	-2.99	0.993	[-0.0637, -0.0, -0.0]	-0.143	0.855	[-0.0462, 0.041, -0.0]	236	3	0.0937
GO:0034765	regulation of ion transmembrane transport	biological_process	['ANK3', 'APP', 'BIN1', 'PLCG2', 'PTK2B', 'TREM2']	FALSE	0.557	0.0822	[0.0241, -0.0251, -0.018, -0.0, 0.046, -0.0]	-0.0241	0.673	[0.0178, 0.0282, -0.000407, -0.0, -0.0465, -0.0]	8.68	0.0019	[0.105, 0.137, 0.148, -0.0, 0.00167, -0.0]	-5.84	0.997	[-0.0937, -0.0407, -0.0689, -0.00898, -0.023, -0.0]	-7.68	0.998	[-0.072, -0.105, -0.0534, -0.0, 0.00249, -0.0]	-0.493	0.906	[-0.079, -0.0177, 0.0327, 0.041, -0.0, -0.0]	407	6	0.0108
GO:0035115	embryonic forelimb morphogenesis	biological_process	['WNT3']	TRUE	-0.000298	0.699	[-0.0]	0.00223	0.812	[-0.0]	-0.0195	0.721	[-0.0]	-0.00757	0.859	[-0.0]	0.0166	0.831	[-0.0]	0.00978	0.82	[-0.0]	32	1	0.139
GO:0035116	embryonic hindlimb morphogenesis	biological_process	['WNT3']	TRUE	-0.000298	0.699	[-0.0]	0.00223	0.812	[-0.0]	-0.0195	0.721	[-0.0]	-0.00757	0.859	[-0.0]	0.0166	0.831	[-0.0]	0.00978	0.82	[-0.0]	28	1	0.123
GO:0035592	establishment of protein localization to extracellular region	biological_process	['ABCA1']	FALSE	-0.000298	0.699	[-0.0]	0.00223	0.812	[-0.0]	-0.0195	0.721	[-0.0]	-0.00757	0.859	[-0.0]	0.425	0.033	[0.00507]	0.00978	0.82	[-0.0]	124	1	0.433
GO:0038007	netrin-activated signaling pathway	biological_process	['UNC5CL']	TRUE	-0.117	0.859	[-0.00223]	0.00223	0.812	[-0.0]	-0.0195	0.721	[-0.0]	-0.00757	0.859	[-0.0]	0.894	0.0181	[0.0109]	0.00978	0.82	[-0.0]	10	1	0.0486
GO:0038179	neurotrophin signaling pathway	biological_process	['SORT1']	FALSE	0.404	0.0479	[0.0077]	-0.646	0.972	[-0.00833]	2.94	0.0088	[0.0557]	-0.426	0.966	[-0.00663]	0.0166	0.831	[-0.0]	-2.45	0.993	[-0.0453]	26	1	0.115
GO:0040029	epigenetic regulation of gene expression	biological_process	['SPI1']	FALSE	-0.0822	0.837	[-0.00156]	0.00223	0.812	[-0.0]	-0.143	0.882	[-0.00232]	-0.00757	0.859	[-0.0]	0.0166	0.831	[-0.0]	0.808	0.0212	[0.0147]	118	1	0.418
GO:0042147	retrograde transport, endosome to Golgi	biological_process	['SNX1']	FALSE	0.168	0.0802	[0.00321]	-0.364	0.956	[-0.00471]	-0.0195	0.721	[-0.0]	1.12	0.014	[0.0179]	0.0166	0.831	[-0.0]	-0.353	0.955	[-0.00668]	93	1	0.347
GO:0042176	regulation of protein catabolic process	biological_process	['APP', 'CLU', 'SNX1', 'SORL1', 'TREM2']	FALSE	-1.14	0.965	[-0.0738, 0.000342, -0.0, 0.0241, -0.0]	-0.368	0.899	[0.0272, -0.0135, -0.0, -0.0245, -0.0]	4.34	0.0078	[0.226, -0.0356, 0.00733, -0.018, -0.0]	-7.1	0.999	[-0.134, -0.0781, -0.00391, -0.0455, -0.0]	2.01	0.0195	[-0.0392, 0.109, -0.0012, -0.0152, -0.0]	2.39	0.0119	[-0.00482, -0.0331, -0.0, 0.134, -0.0]	366	5	0.0261
GO:0042220	response to cocaine	biological_process	['PTK2B']	FALSE	1.82	0.011	[0.0347]	-2.41	0.993	[-0.031]	-0.0195	0.721	[-0.0]	-1.5	0.988	[-0.0237]	0.0166	0.831	[-0.0]	0.00978	0.82	[-0.0]	38	1	0.162
GO:0042593	glucose homeostasis	biological_process	['ACE', 'TREM2']	FALSE	-0.00375	0.559	[-0.0, -0.0]	0.00435	0.708	[-0.0, -0.0]	-0.0235	0.573	[-0.0, -0.0]	-0.0111	0.751	[-0.0, -0.0]	0.0224	0.715	[-0.0, -0.0]	0.0148	0.7	[-0.0, -0.0]	86	2	0.06
GO:0042742	defense response to bacterium	biological_process	['APP', 'TREM2']	FALSE	-0.473	0.926	[-0.0127, -0.0]	0.318	0.0874	[0.00579, -0.0]	3.62	0.0095	[0.0953, -0.0]	-0.523	0.955	[-0.0116, -0.0]	-1.41	0.979	[-0.0245, -0.0]	-4.11	0.996	[-0.105, -0.0]	124	2	0.111
GO:0042981	regulation of apoptotic process	biological_process	['ADAM17', 'APP', 'CLU', 'CTSH', 'GRN', 'NCK2', 'PTK2B', 'RBCK1', 'TREM2']	FALSE	-0.799	0.927	[0.00109, -0.113, -0.00785, -0.0, -0.0, 0.0099, 0.0635, -0.0, -0.0]	0.316	0.187	[0.000387, 0.0695, -0.012, -0.0, -0.0, -0.0035, -0.0424, -0.0, -0.0]	-0.283	0.76	[-0.00108, 0.0764, -0.0614, -0.0, -0.0, -0.0123, -0.013, -0.00173, -0.0]	-3.9	0.994	[-0.0, -0.0614, -0.102, -0.0, -0.0, -0.0, -0.026, -0.0, -0.0]	3.19	0.0106	[-0.0, -0.0212, 0.152, -0.0, -0.0, -0.0, -0.018, -0.0, -0.0]	0.175	0.228	[-0.0, -0.0, -0.0308, -0.0, 0.0131, 0.0265, -0.00468, -0.0, 0.00348]	723	9	0.00555
GO:0042987	amyloid precursor protein catabolic process	biological_process	['ABCA7', 'ADAM17', 'APH1B']	FALSE	0.0906	0.196	[0.00186, 0.0013, -0.0]	-0.0663	0.8	[-0.0015, -0.0, -0.0]	0.168	0.125	[0.00629, -0.0, -0.0]	-0.014	0.671	[-0.0, -0.0, -0.0]	0.0271	0.631	[-0.0, -0.0, -0.0]	0.0194	0.619	[-0.0, -0.0, -0.0]	16	3	8.13e-05
GO:0043030	regulation of macrophage activation	biological_process	['GRN', 'TREM2']	FALSE	-0.00375	0.559	[-0.0, -0.0]	0.00435	0.708	[-0.0, -0.0]	-0.0235	0.573	[-0.0, -0.0]	-0.0111	0.751	[-0.0, -0.0]	0.0224	0.715	[-0.0, -0.0]	0.542	0.0456	[0.0134, -0.0]	58	2	0.0301
GO:0043043	peptide biosynthetic process	biological_process	['TNIP1']	FALSE	-0.000298	0.699	[-0.0]	0.00223	0.812	[-0.0]	-0.0195	0.721	[-0.0]	-0.00757	0.859	[-0.0]	0.0166	0.831	[-0.0]	0.00978	0.82	[-0.0]	285	1	0.729
GO:0043068	positive regulation of programmed cell death	biological_process	['APP', 'CLU', 'CTSH', 'GRN', 'NCK2', 'RBCK1']	FALSE	-1.78	0.984	[-0.113, 0.0182, -0.0, -0.0, 0.0099, -0.0]	1.67	0.0202	[0.0695, -0.0131, -0.0, -0.0, -0.0035, -0.0]	-0.173	0.71	[0.0764, -0.0684, -0.0, -0.0, -0.0123, -0.00173]	-3.3	0.994	[-0.0614, -0.0715, -0.0, -0.0, -0.0, -0.0]	3.59	0.008	[-0.0212, 0.126, -0.0, -0.0, -0.0, -0.0]	-0.361	0.88	[-0.0, -0.0568, -0.0, 0.0131, 0.0265, -0.0]	279	6	0.00181
GO:0043069	negative regulation of programmed cell death	biological_process	['CLU', 'PLCG2', 'PTK2B', 'RBCK1', 'TREM2']	FALSE	1.05	0.0404	[-0.0208, 7.8e-05, 0.0635, 0.00342, -0.0]	-1.85	0.981	[-0.0114, -0.0, -0.0424, -0.0, -0.0]	-1.96	0.987	[-0.0578, -0.00482, -0.013, -0.00357, -0.0]	-3.9	0.995	[-0.117, -0.00041, -0.026, -0.0, -0.0]	5.47	0.0036	[0.165, -0.0, -0.018, -0.0, -0.0]	0.0415	0.323	[-0.0178, 0.0231, -0.00468, -0.0, -0.0]	470	5	0.0634
GO:0043116	negative regulation of vascular permeability	biological_process	['FERMT2']	TRUE	-0.241	0.906	[-0.00458]	0.00223	0.812	[-0.0]	-0.435	0.948	[-0.00781]	-0.00757	0.859	[-0.0]	1.61	0.0107	[0.0198]	0.00978	0.82	[-0.0]	19	1	0.0866
GO:0043171	peptide catabolic process	biological_process	['ACE', 'CTSH', 'MME']	FALSE	-0.00403	0.491	[-0.0, -0.0, -0.0]	0.00156	0.649	[-0.0, -0.0, -0.0]	-0.029	0.497	[-0.0, -0.0, -0.0]	-0.014	0.671	[-0.0, -0.0, -0.0]	0.102	0.157	[-0.0, 0.00159, -0.0]	0.0194	0.619	[-0.0, -0.0, -0.0]	32	3	0.000521
GO:0043217	myelin maintenance	biological_process	['CLU']	FALSE	-1.39	0.984	[-0.0264]	0.601	0.0358	[0.0077]	-1.39	0.986	[-0.0258]	-3.19	0.995	[-0.0505]	10.9	0.001	[0.135]	-6.51	0.998	[-0.12]	17	1	0.0783
GO:0043242	negative regulation of protein-containing complex disassembly	biological_process	['NCK2']	FALSE	-0.000298	0.699	[-0.0]	-0.268	0.947	[-0.00348]	-0.0195	0.721	[-0.0]	-0.00757	0.859	[-0.0]	0.0166	0.831	[-0.0]	2.52	0.0068	[0.0462]	82	1	0.314
GO:0043255	regulation of carbohydrate biosynthetic process	biological_process	['PTK2B']	FALSE	0.0548	0.136	[0.00105]	-0.261	0.946	[-0.00338]	0.366	0.0446	[0.00725]	-0.00757	0.859	[-0.0]	-0.035	0.888	[-0.000642]	0.00978	0.82	[-0.0]	99	1	0.365
GO:0043270	positive regulation of ion transport	biological_process	['ANK3', 'PLCG2', 'TREM2']	FALSE	-0.148	0.773	[-0.0048, -0.0, -0.0]	1.76	0.0156	[0.0388, -0.0, -0.0]	2.3	0.0189	[0.0744, -0.0, -0.0]	-3.29	0.995	[-0.0841, -0.00898, -0.0]	-2.99	0.993	[-0.0637, -0.0, -0.0]	-0.143	0.855	[-0.0462, 0.041, -0.0]	290	3	0.146
GO:0043271	negative regulation of ion transport	biological_process	['ACE', 'ANK3', 'BIN1', 'LILRB2', 'PTK2B']	FALSE	2.51	0.0151	[-0.0, 0.082, -0.00748, -0.0, 0.0352]	-2.11	0.984	[-0.0, -0.024, -0.00619, -0.0, -0.0312]	6.8	0.0039	[-0.0, 0.168, 0.113, -0.0, -0.0]	-5.88	0.997	[-0.0, -0.113, -0.0709, -0.0, -0.0326]	-4.64	0.995	[-0.0, -0.0886, -0.0378, -0.0, -0.0]	-2.15	0.986	[-0.0, -0.145, 0.0565, -0.0, -0.0]	154	5	0.000758
GO:0043277	apoptotic cell clearance	biological_process	['TREM2']	TRUE	-0.000298	0.699	[-0.0]	0.00223	0.812	[-0.0]	-0.0195	0.721	[-0.0]	-0.00757	0.859	[-0.0]	0.0166	0.831	[-0.0]	0.00978	0.82	[-0.0]	23	1	0.103
GO:0043434	response to peptide hormone	biological_process	['SLC24A4', 'SORT1']	FALSE	0.0193	0.258	[0.000623, -0.0]	-0.5	0.95	[-0.0, -0.00931]	1.96	0.0187	[-0.0, 0.0518]	-1.36	0.983	[-0.0, -0.0305]	0.0224	0.715	[-0.0, -0.0]	0.0148	0.7	[-0.0, -0.0]	288	2	0.378
GO:0043470	regulation of carbohydrate catabolic process	biological_process	['APP']	FALSE	-9.09	1	[-0.173]	8.56	0.0005	[0.11]	8.43	0.002	[0.159]	0.484	0.0244	[0.0078]	-4.74	0.997	[-0.0591]	-7.05	0.998	[-0.13]	55	1	0.224
GO:0043542	endothelial cell migration	biological_process	['PTK2B']	FALSE	2.13	0.0096	[0.0405]	-1.96	0.991	[-0.0252]	-0.233	0.916	[-0.00402]	-1.16	0.985	[-0.0183]	-1.71	0.987	[-0.0215]	-0.288	0.949	[-0.00549]	73	1	0.285
GO:0043543	protein acylation	biological_process	['SPI1']	FALSE	-0.000298	0.699	[-0.0]	0.00223	0.812	[-0.0]	-0.19	0.902	[-0.0032]	-0.00757	0.859	[-0.0]	0.0166	0.831	[-0.0]	0.868	0.0202	[0.0158]	196	1	0.592
GO:0043647	inositol phosphate metabolic process	biological_process	['PLCG2']	FALSE	-0.102	0.85	[-0.00193]	0.00223	0.812	[-0.0]	-0.308	0.932	[-0.00542]	-0.00757	0.859	[-0.0]	0.0166	0.831	[-0.0]	1.64	0.0111	[0.0301]	42	1	0.177
GO:0044062	regulation of excretion	biological_process	['ACE']	FALSE	-0.000298	0.699	[-0.0]	0.00223	0.812	[-0.0]	-0.0195	0.721	[-0.0]	-0.00757	0.859	[-0.0]	0.0166	0.831	[-0.0]	0.00978	0.82	[-0.0]	22	1	0.0989
GO:0044088	regulation of vacuole organization	biological_process	['GRN', 'TMEM106B']	FALSE	-0.437	0.919	[-0.00132, -0.0104]	0.239	0.112	[-0.0, 0.00434]	0.145	0.107	[0.00239, 0.00201]	0.0515	0.105	[-0.0, 0.00142]	0.0224	0.715	[-0.0, -0.0]	0.0148	0.7	[-0.0, -0.0]	51	2	0.0239
GO:0044857	plasma membrane raft organization	biological_process	['ABCA7']	FALSE	0.429	0.0459	[0.00817]	-0.391	0.958	[-0.00506]	-0.0195	0.721	[-0.0]	-0.00757	0.859	[-0.0]	0.0166	0.831	[-0.0]	0.00978	0.82	[-0.0]	10	1	0.0486
GO:0045017	glycerolipid biosynthetic process	biological_process	['INPP5D', 'PLCG2']	FALSE	-0.00375	0.559	[-0.0, -0.0]	0.00435	0.708	[-0.0, -0.0]	-0.307	0.895	[-0.0074, -0.0]	-0.527	0.955	[-0.0117, -0.0]	0.0224	0.715	[-0.0, -0.0]	4.96	0.0031	[0.0894, 0.0364]	219	2	0.263
GO:0045022	early endosome to late endosome transport	biological_process	['WDR81']	TRUE	-0.000298	0.699	[-0.0]	0.00223	0.812	[-0.0]	-0.0195	0.721	[-0.0]	-0.00757	0.859	[-0.0]	0.0166	0.831	[-0.0]	0.00978	0.82	[-0.0]	25	1	0.111
GO:0045071	negative regulation of viral genome replication	biological_process	['TNIP1']	FALSE	-0.000298	0.699	[-0.0]	0.00223	0.812	[-0.0]	-0.0195	0.721	[-0.0]	-0.00757	0.859	[-0.0]	0.0166	0.831	[-0.0]	0.00978	0.82	[-0.0]	56	1	0.228
GO:0045087	innate immune response	biological_process	['CR1', 'PLCG2']	FALSE	-1.37	0.979	[-0.0, -0.037]	-0.107	0.869	[-0.0, -0.00205]	-0.123	0.801	[-0.0, -0.00261]	-0.0111	0.751	[-0.0, -0.0]	0.0224	0.715	[-0.0, -0.0]	5.32	0.0023	[-0.0, 0.135]	118	2	0.102
GO:0045088	regulation of innate immune response	biological_process	['CLNK', 'CR1', 'GRN', 'PLCG2', 'SPI1', 'TREM2']	FALSE	0.0437	0.307	[0.00246, -0.0, -0.0, -0.0, -0.0, -0.0]	-0.0229	0.67	[-0.0, -0.0, -0.000869, -0.0, -0.0, -0.0]	-0.123	0.643	[-0.0, 0.00215, -0.0, -0.00594, -0.0, -0.0]	-0.0415	0.654	[-0.0, -0.0, -0.00105, -0.0, -0.0, -0.0]	0.0371	0.504	[-0.0, -0.0, -0.0, -0.0, -0.0, -0.0]	0.791	0.0568	[-0.0, -0.0, 0.00779, 0.0239, 0.00176, -0.0]	238	6	0.000815
GO:0045124	regulation of bone resorption	biological_process	['INPP5D']	FALSE	-1.09	0.978	[-0.0207]	-0.185	0.933	[-0.00241]	-0.0195	0.721	[-0.0]	-0.00757	0.859	[-0.0]	0.0166	0.831	[-0.0]	5.88	0.0021	[0.108]	43	1	0.181
GO:0045198	establishment of epithelial cell apical/basal polarity	biological_process	['FOXF1']	TRUE	-0.000298	0.699	[-0.0]	0.00223	0.812	[-0.0]	-0.0195	0.721	[-0.0]	-0.00757	0.859	[-0.0]	0.0166	0.831	[-0.0]	0.00978	0.82	[-0.0]	19	1	0.0866
GO:0045217	cell-cell junction maintenance	biological_process	['FERMT2']	FALSE	-0.385	0.935	[-0.00732]	0.00223	0.812	[-0.0]	-0.55	0.96	[-0.00998]	-0.00757	0.859	[-0.0]	1.9	0.0095	[0.0234]	0.00978	0.82	[-0.0]	18	1	0.0824
GO:0045346	regulation of MHC class II biosynthetic process	biological_process	['SPI1']	FALSE	-0.11	0.855	[-0.00209]	0.00223	0.812	[-0.0]	-0.0195	0.721	[-0.0]	-0.00757	0.859	[-0.0]	0.0166	0.831	[-0.0]	0.387	0.0389	[0.00694]	20	1	0.0907
GO:0045428	regulation of nitric oxide biosynthetic process	biological_process	['APP', 'CLU', 'PTK2B']	FALSE	-0.115	0.741	[-0.0626, -0.0303, 0.0892]	0.356	0.101	[0.0693, 0.00164, -0.0631]	1.63	0.0267	[0.0912, -0.0261, -0.0121]	-11	1	[-0.142, -0.119, -0.0519]	3.16	0.0091	[-0.0424, 0.125, -0.0165]	-1.75	0.984	[-0.0263, -0.0217, -0.00849]	59	3	0.00276
GO:0045453	bone resorption	biological_process	['PTK2B']	TRUE	2.88	0.0065	[0.0548]	-4.08	0.996	[-0.0525]	-0.41	0.946	[-0.00735]	-0.277	0.955	[-0.00427]	0.146	0.0611	[0.00161]	-0.234	0.942	[-0.00449]	26	1	0.115
GO:0045599	negative regulation of fat cell differentiation	biological_process	['FERMT2', 'SORT1']	TRUE	0.244	0.0973	[-0.0, 0.0067]	-0.4	0.94	[-0.00264, -0.00483]	2.44	0.0144	[0.0107, 0.0536]	-1.42	0.984	[-0.0, -0.0319]	0.361	0.0565	[0.00579, -0.0]	-0.638	0.956	[-0.0, -0.0166]	52	2	0.0247
GO:0045637	regulation of myeloid cell differentiation	biological_process	['IL34', 'INPP5D', 'PTK2B', 'SPI1', 'TREM2']	FALSE	1.9	0.0207	[0.0152, -0.00511, 0.0729, -0.0, -0.0]	-2.69	0.989	[-0.00828, -0.00594, -0.0638, -0.0, -0.0]	-0.397	0.87	[-0.00641, -0.00752, -0.000924, -0.0, -0.0]	-1.35	0.974	[-0.0, -0.0161, -0.0332, -0.0, -0.0]	-0.11	0.783	[-0.0, -0.00139, -0.00249, -0.0, -0.0]	3.38	0.0058	[-0.00326, 0.117, -0.00213, 0.0248, -0.0]	201	5	0.00239
GO:0045665	negative regulation of neuron differentiation	biological_process	['APP']	FALSE	-0.465	0.944	[-0.00884]	1.08	0.0199	[0.0138]	3.27	0.0081	[0.0618]	-0.00757	0.859	[-0.0]	-2.62	0.992	[-0.0328]	-1.89	0.99	[-0.0349]	75	1	0.292
GO:0045666	positive regulation of neuron differentiation	biological_process	['APP']	TRUE	-0.281	0.917	[-0.00534]	1.04	0.0207	[0.0134]	3.79	0.0069	[0.0717]	-1.91	0.991	[-0.0302]	-1.89	0.989	[-0.0237]	-2.72	0.994	[-0.0502]	92	1	0.344
GO:0045669	positive regulation of osteoblast differentiation	biological_process	['FERMT2']	TRUE	-0.000298	0.699	[-0.0]	0.00223	0.812	[-0.0]	-0.0195	0.721	[-0.0]	-0.00757	0.859	[-0.0]	0.407	0.034	[0.00485]	0.00978	0.82	[-0.0]	68	1	0.269
GO:0045765	regulation of angiogenesis	biological_process	['ADAMTS1']	FALSE	-0.000298	0.699	[-0.0]	0.00223	0.812	[-0.0]	-0.0195	0.721	[-0.0]	-0.00757	0.859	[-0.0]	0.0166	0.831	[-0.0]	0.00978	0.82	[-0.0]	159	1	0.517
GO:0045833	negative regulation of lipid metabolic process	biological_process	['SORL1']	FALSE	1.01	0.0207	[0.0193]	-2.28	0.993	[-0.0293]	-1.32	0.985	[-0.0245]	-0.00757	0.859	[-0.0]	-1.12	0.981	[-0.0141]	7.18	0.0013	[0.132]	106	1	0.385
GO:0045834	positive regulation of lipid metabolic process	biological_process	['PTK2B']	FALSE	1.62	0.0128	[0.0308]	-0.765	0.975	[-0.00986]	-0.458	0.951	[-0.00825]	-1.38	0.987	[-0.0218]	-0.646	0.968	[-0.00823]	0.00978	0.82	[-0.0]	157	1	0.513
GO:0045913	positive regulation of carbohydrate metabolic process	biological_process	['APP']	FALSE	-9.09	1	[-0.173]	8.56	0.0005	[0.11]	8.43	0.002	[0.159]	0.484	0.0244	[0.0078]	-4.74	0.997	[-0.0591]	-7.05	0.998	[-0.13]	75	1	0.292
GO:0045931	positive regulation of mitotic cell cycle	biological_process	['ADAM17', 'ADAMTS1', 'APP']	FALSE	-2.43	0.992	[-0.0, -0.0, -0.0811]	2.89	0.0066	[0.00205, -0.0, 0.0618]	3.92	0.0091	[-0.00984, -0.0, 0.136]	-2.62	0.993	[-0.0, -0.0, -0.074]	-2.96	0.993	[-0.0, -0.0, -0.0631]	-0.921	0.964	[0.0135, -0.0, -0.0436]	121	3	0.0186
GO:0045934	negative regulation of nucleobase-containing compound metabolic process	biological_process	['APP', 'NCK2']	FALSE	-3.86	0.997	[-0.108, 0.00353]	2.54	0.0083	[0.0537, -0.00681]	4.79	0.0062	[0.132, -0.00617]	-0.752	0.967	[-0.0168, -0.0]	-2.09	0.987	[-0.0361, -0.0]	-0.0992	0.861	[-0.0427, 0.0398]	367	2	0.499
GO:0045935	positive regulation of nucleobase-containing compound metabolic process	biological_process	['APP', 'PRDM7', 'PTK2B', 'SPI1', 'TREM2']	FALSE	-0.938	0.953	[-0.107, -0.0, 0.0719, -0.00543, -0.0]	0.188	0.209	[0.0692, -0.0, -0.0639, -0.0, -0.0]	1.94	0.0281	[0.0887, -0.0, -0.00766, -0.0, -0.0]	-0.529	0.928	[0.0039, -0.0, -0.0229, -0.0, -0.0]	-1.44	0.972	[-0.0386, -0.0, -0.00123, -0.0, -0.0]	-1.21	0.969	[-0.0705, -0.0, -0.00163, 0.022, -0.0]	670	5	0.189
GO:0046173	polyol biosynthetic process	biological_process	['PLCG2']	FALSE	-0.287	0.918	[-0.00545]	0.00223	0.812	[-0.0]	-0.172	0.896	[-0.00286]	-0.00757	0.859	[-0.0]	0.0166	0.831	[-0.0]	2.18	0.0077	[0.04]	48	1	0.199
GO:0046395	carboxylic acid catabolic process	biological_process	['BCKDK']	FALSE	0.118	0.096	[0.00225]	0.00223	0.812	[-0.0]	-0.171	0.896	[-0.00284]	-0.00757	0.859	[-0.0]	0.0166	0.831	[-0.0]	0.00978	0.82	[-0.0]	226	1	0.645
GO:0046467	membrane lipid biosynthetic process	biological_process	['PRKD3']	FALSE	-0.000298	0.699	[-0.0]	0.00223	0.812	[-0.0]	-0.0195	0.721	[-0.0]	-0.00757	0.859	[-0.0]	0.0166	0.831	[-0.0]	0.125	0.0699	[0.00212]	138	1	0.468
GO:0046626	regulation of insulin receptor signaling pathway	biological_process	['SORL1']	FALSE	2.16	0.0095	[0.0411]	-2.78	0.994	[-0.0358]	-1.55	0.988	[-0.0287]	-2.96	0.995	[-0.0469]	0.0166	0.831	[-0.0]	5.88	0.0021	[0.108]	66	1	0.262
GO:0046718	viral entry into host cell	biological_process	['CR1', 'CTSB']	TRUE	-1.09	0.972	[-0.0, -0.0294]	0.516	0.0579	[-0.0, 0.00944]	-0.41	0.921	[-0.0, -0.0101]	-0.717	0.965	[-0.0, -0.016]	-0.189	0.896	[-0.0, -0.00362]	3.95	0.0046	[-0.0, 0.1]	100	2	0.0776
GO:0046839	phospholipid dephosphorylation	biological_process	['INPP5D']	FALSE	-0.000298	0.699	[-0.0]	-0.18	0.932	[-0.00234]	-0.228	0.914	[-0.00392]	-1.09	0.984	[-0.0172]	0.0166	0.831	[-0.0]	4.43	0.0032	[0.0813]	45	1	0.188
GO:0046851	negative regulation of bone remodeling	biological_process	['INPP5D']	FALSE	-1.09	0.978	[-0.0207]	-0.185	0.933	[-0.00241]	-0.0195	0.721	[-0.0]	-0.00757	0.859	[-0.0]	0.0166	0.831	[-0.0]	5.88	0.0021	[0.108]	19	1	0.0866
GO:0048017	inositol lipid-mediated signaling	biological_process	['PLEKHA1']	FALSE	1.09	0.0195	[0.0207]	-1.2	0.984	[-0.0155]	-0.0195	0.721	[-0.0]	-0.00757	0.859	[-0.0]	0.0166	0.831	[-0.0]	0.00978	0.82	[-0.0]	85	1	0.323
GO:0048661	positive regulation of smooth muscle cell proliferation	biological_process	['ADAMTS1']	FALSE	-0.000298	0.699	[-0.0]	0.00223	0.812	[-0.0]	-0.0195	0.721	[-0.0]	-0.00757	0.859	[-0.0]	0.0166	0.831	[-0.0]	0.00978	0.82	[-0.0]	85	1	0.323
GO:0048710	regulation of astrocyte differentiation	biological_process	['BIN1', 'TREM2']	FALSE	-0.00375	0.559	[-0.0, -0.0]	-1.23	0.98	[-0.0228, -0.0]	8.62	0.002	[0.226, -0.0]	-3.7	0.996	[-0.0837, -0.0]	-1.56	0.982	[-0.0271, -0.0]	-2.3	0.99	[-0.0588, -0.0]	29	2	0.00859
GO:0048713	regulation of oligodendrocyte differentiation	biological_process	['IL34']	FALSE	0.577	0.0346	[0.011]	-0.553	0.968	[-0.00714]	-0.0195	0.721	[-0.0]	-0.00757	0.859	[-0.0]	0.0166	0.831	[-0.0]	-0.443	0.961	[-0.00833]	44	1	0.184
GO:0048754	branching morphogenesis of an epithelial tube	biological_process	['FOXF1']	FALSE	-0.000298	0.699	[-0.0]	0.00223	0.812	[-0.0]	-0.0195	0.721	[-0.0]	-0.00757	0.859	[-0.0]	0.0166	0.831	[-0.0]	0.00978	0.82	[-0.0]	127	1	0.441
GO:0048858	cell projection morphogenesis	biological_process	['ANK3', 'APP', 'SNX1', 'TMEM106B']	FALSE	-0.785	0.944	[0.00269, -0.033, 0.0069, -0.00659]	1.35	0.0257	[0.00796, 0.0217, -0.0, 0.00463]	3.04	0.0141	[0.0861, 0.0334, -0.00595, -0.0]	-0.438	0.923	[-0.014, -0.0, -0.0, -0.0]	-1.85	0.984	[-0.0288, -0.0132, -0.00379, -0.0]	-2.36	0.988	[-0.0687, -0.0187, -0.0, -0.0]	246	4	0.0265
GO:0048875	chemical homeostasis within a tissue	biological_process	['CTSH']	FALSE	-0.12	0.86	[-0.00227]	0.00223	0.812	[-0.0]	-0.0721	0.828	[-0.000988]	-0.00757	0.859	[-0.0]	0.0166	0.831	[-0.0]	0.564	0.0287	[0.0102]	18	1	0.0824
GO:0050435	amyloid-beta metabolic process	biological_process	['ABCA7', 'ACE', 'APH1B', 'MME']	FALSE	0.0447	0.277	[0.00186, -0.0, -0.0, -0.0]	-0.0569	0.761	[-0.0015, -0.0, -0.0, -0.0]	0.137	0.157	[0.00629, -0.0, -0.0, -0.0]	-0.0136	0.613	[-0.0, -0.0, -0.0, -0.0]	0.03	0.573	[-0.0, -0.0, -0.0, -0.0]	0.0253	0.563	[-0.0, -0.0, -0.0, -0.0]	19	4	3.18e-06
GO:0050679	positive regulation of epithelial cell proliferation	biological_process	['ADAM17', 'GRN']	FALSE	0.0875	0.165	[0.00247, -0.0]	0.00435	0.708	[-0.0, -0.0]	-0.169	0.835	[-0.0038, -0.0]	-0.0111	0.751	[-0.0, -0.0]	0.0224	0.715	[-0.0, -0.0]	0.817	0.0339	[-0.0, 0.0204]	209	2	0.247
GO:0050727	regulation of inflammatory response	biological_process	['FOXF1', 'GRN', 'PLCG2', 'SHARPIN', 'TREM2']	FALSE	-0.00719	0.439	[-0.0, -0.0, -0.0, -0.0, -0.0]	-0.0253	0.693	[-0.0, -0.000869, -0.0, -0.0, -0.0]	-0.0973	0.625	[-0.0, -0.0, -0.00253, -0.0, -0.0]	-0.0139	0.57	[-0.0, -0.0, -0.0, -0.0, -0.0]	0.0336	0.533	[-0.0, -0.0, -0.0, -0.0, -0.0]	0.341	0.109	[-0.0, 0.0128, -0.0, -0.0, -0.0]	294	5	0.0113
GO:0050764	regulation of phagocytosis	biological_process	['ABCA7', 'PLCG2', 'TREM2']	FALSE	0.316	0.0983	[0.0107, -0.0, -0.0]	-0.528	0.94	[-0.0117, -0.0, -0.0]	0.0114	0.235	[0.00129, -0.0, -0.0]	-0.014	0.671	[-0.0, -0.0, -0.0]	0.242	0.0953	[0.00453, -0.0, -0.0]	0.513	0.0596	[-0.0, 0.0158, -0.0]	106	3	0.0132
GO:0050767	regulation of neurogenesis	biological_process	['ACE', 'BIN1', 'IL34', 'MME', 'SORL1', 'TREM2', 'WNT3']	FALSE	0.571	0.0856	[-0.0, -0.0, 0.011, -0.0, 0.0191, -0.0, -0.0]	-1.66	0.975	[-0.0, -0.0228, -0.00714, -0.0, -0.0275, -0.0, -0.0]	4.3	0.008	[-0.0, 0.226, -0.0, -0.0, -0.0159, -0.0, -0.0]	-2.77	0.992	[-0.0, -0.0837, -0.0, -0.0, -0.0354, -0.0, -0.0]	-0.787	0.935	[-0.0, -0.0271, -0.0, -0.0, 0.000736, -0.0, -0.0]	1.19	0.0372	[-0.0, -0.0588, -0.00833, -0.0, 0.122, -0.0, -0.0]	371	7	0.00157
GO:0050804	modulation of chemical synaptic transmission	biological_process	['ACE', 'APP', 'LILRB2', 'MME', 'PTK2B']	FALSE	-0.2	0.762	[-0.0, -0.0503, -0.0, -0.0, 0.0419]	-0.271	0.875	[-0.0, 0.0379, -0.0, -0.0, -0.0459]	2.2	0.0238	[-0.0, 0.0918, -0.0, -0.0, -0.0]	-1.1	0.968	[-0.0, -0.0357, -0.0, -0.0, -0.00441]	-1.25	0.966	[-0.0, -0.0376, -0.0, -0.0, 0.00277]	-0.898	0.954	[-0.0, -0.0376, -0.0, -0.0, -0.0]	435	5	0.0486
GO:0050832	defense response to fungus	biological_process	['APP', 'PLCG2']	FALSE	-1.39	0.98	[-0.000659, -0.037]	-1.27	0.981	[-0.0215, -0.00205]	3.53	0.0097	[0.0955, -0.00261]	-0.0111	0.751	[-0.0, -0.0]	-1.19	0.974	[-0.0208, -0.0]	5.32	0.0023	[-0.0, 0.135]	58	2	0.0301
GO:0050921	positive regulation of chemotaxis	biological_process	['ADAM17', 'APP', 'IL34', 'PTK2B', 'SPI1', 'TREM2']	FALSE	0.179	0.187	[-0.0, -0.0241, 0.00392, 0.0291, -0.0, -0.0]	0.675	0.0727	[-0.0, 0.0272, -0.0, -0.00595, -0.0, -0.0]	-0.0768	0.552	[-0.00803, 0.0233, -0.0, -0.017, -0.0, -0.0]	-0.0156	0.536	[-0.0, -0.0, -0.0, -0.0, -0.0, -0.0]	-1.57	0.977	[-0.0, -0.0306, -0.0, -0.017, -0.0, -0.0]	0.112	0.236	[-0.0, -0.0309, -0.0, -0.00618, 0.0407, -0.0]	148	6	6.83e-05
GO:0050922	negative regulation of chemotaxis	biological_process	['WNT3']	FALSE	-0.000298	0.699	[-0.0]	0.00223	0.812	[-0.0]	-0.0195	0.721	[-0.0]	-0.00757	0.859	[-0.0]	0.0166	0.831	[-0.0]	0.00978	0.82	[-0.0]	61	1	0.245
GO:0050994	regulation of lipid catabolic process	biological_process	['SORL1']	FALSE	0.819	0.0255	[0.0156]	-1.95	0.991	[-0.0251]	-0.785	0.972	[-0.0144]	-0.00757	0.859	[-0.0]	-1.05	0.979	[-0.0132]	5.55	0.0022	[0.102]	63	1	0.252
GO:0050999	regulation of nitric-oxide synthase activity	biological_process	['PTK2B']	FALSE	4.53	0.0037	[0.0863]	-5.39	0.997	[-0.0693]	-1.92	0.991	[-0.0357]	-0.00757	0.859	[-0.0]	-0.297	0.947	[-0.0039]	0.00978	0.82	[-0.0]	38	1	0.162
GO:0051004	regulation of lipoprotein lipase activity	biological_process	['SORT1']	FALSE	0.435	0.0452	[0.00828]	-0.591	0.969	[-0.00763]	0.131	0.0748	[0.00283]	-0.00757	0.859	[-0.0]	0.0166	0.831	[-0.0]	0.00978	0.82	[-0.0]	18	1	0.0824
GO:0051047	positive regulation of secretion	biological_process	['CD2AP', 'TREM2']	FALSE	-0.00375	0.559	[-0.0, -0.0]	0.00435	0.708	[-0.0, -0.0]	-0.0235	0.573	[-0.0, -0.0]	-0.0111	0.751	[-0.0, -0.0]	0.0224	0.715	[-0.0, -0.0]	0.0148	0.7	[-0.0, -0.0]	310	2	0.413
GO:0051048	negative regulation of secretion	biological_process	['ACE', 'FOXF1', 'SPI1']	FALSE	-0.00403	0.491	[-0.0, -0.0, -0.0]	0.00156	0.649	[-0.0, -0.0, -0.0]	-0.029	0.497	[-0.0, -0.0, -0.0]	-0.014	0.671	[-0.0, -0.0, -0.0]	0.0271	0.631	[-0.0, -0.0, -0.0]	0.0194	0.619	[-0.0, -0.0, -0.0]	166	3	0.041
GO:0051052	regulation of DNA metabolic process	biological_process	['PRDM7', 'PTK2B', 'SPI1']	FALSE	2.12	0.0146	[-0.0, 0.0719, -0.00101]	-2.89	0.991	[-0.0, -0.0639, -0.0]	-0.322	0.877	[-0.0, -0.00766, -0.00169]	-0.821	0.963	[-0.0, -0.0229, -0.0]	-0.0312	0.769	[-0.0, -0.00123, -0.0]	0.303	0.0878	[-0.0, -0.00163, 0.0107]	543	3	0.45
GO:0051131	chaperone-mediated protein complex assembly	biological_process	['CLU']	TRUE	-1.03	0.977	[-0.0196]	-0.473	0.964	[-0.00611]	-3.93	0.997	[-0.0735]	-0.232	0.949	[-0.00356]	8.71	0.0013	[0.108]	0.00978	0.82	[-0.0]	22	1	0.0989
GO:0051247	positive regulation of protein metabolic process	biological_process	['ACE', 'ADAM17', 'APH1B', 'APP', 'CASS4', 'CLU', 'CR1', 'CTSH', 'FERMT2', 'GRN', 'IL34', 'LILRB2', 'NCK2', 'PLCG2', 'PTK2B', 'SNX1', 'SORL1', 'SPDYE3', 'TNIP1', 'TREM2']	FALSE	0.51	0.139	[-0.0, -0.0, -0.0, -0.0452, -0.0, 0.00399, -0.0, -0.0, -0.0, -0.0, -0.0, -0.0, 0.00827, 0.00265, 0.0534, -0.0, 0.0241, -0.0, -0.00131, -0.0]	-0.404	0.844	[-0.0, 0.00163, -0.0, 0.0435, -0.0, 0.00555, -0.0, -0.0, -0.000935, -0.0, -0.0, -0.0, -0.00566, -0.0, -0.0439, -0.0, -0.0245, -0.0, -0.0, -0.0]	-0.0894	0.463	[-0.0, -0.0, -0.0, 0.0716, -0.0, -0.0469, -0.0, -0.0, -0.0, -0.0, -0.0, -0.0, -0.0123, -0.0, -0.00684, 0.00733, -0.018, -0.0, 0.00346, -0.0]	-2.8	0.987	[-0.0, -0.0, -0.0, -0.0523, -0.0, -0.0592, -0.0, -0.0, -0.0, -0.0, -0.0, -0.0, -0.00633, -0.00715, -0.0257, -0.00391, -0.0455, -0.0, -0.0, -0.0]	0.403	0.173	[-0.0, -0.0, -0.0, -0.0422, -0.0, 0.0845, -0.0, -0.0, 0.00256, -0.0, -0.0, -0.0, -0.00701, -0.00345, -0.000336, -0.0012, -0.0152, -0.0, -0.0, -0.0]	1.82	0.0217	[-0.0, -0.0, -0.0, -0.0296, -0.0, -0.0523, -0.0, -0.0, -0.0, 0.0215, -0.0, -0.0, 0.0535, 0.0153, 0.0036, -0.0, 0.134, -0.0, -0.0, -0.0]	1427	20	4.11e-06
GO:0051248	negative regulation of protein metabolic process	biological_process	['ABCA7', 'BIN1', 'CLU', 'CR1', 'CTSB', 'EPHA1', 'LILRB2', 'NCK2', 'SORL1', 'SPI1', 'TREM2']	FALSE	1.61	0.0351	[0.00666, 0.017, 0.0442, 0.00635, -0.00494, -0.0, -0.0, 0.00684, 0.0317, -0.00237, -0.0]	-1.93	0.976	[-0.00361, -0.0332, -0.0178, -0.00164, 0.00347, -0.0, -0.0, -0.00751, -0.0236, -0.0, -0.0]	-0.231	0.691	[-0.0, 0.141, -0.0853, -0.00182, -0.02, -0.0, -0.0, -0.0068, -0.0365, -0.00158, -0.0]	-3.63	0.993	[-0.0, -0.0912, -0.0633, -0.0, -0.0, -0.0, -0.0, -0.0, -0.0394, -0.0, -0.0]	0.517	0.108	[-0.0, -0.0456, 0.0812, -0.0, -0.00258, -0.0, -0.0, -0.0, -0.0146, -0.0, -0.0]	4.7	0.0031	[-0.00214, 0.0433, -0.0175, -0.00852, 0.07, -0.0, -0.0, 0.0273, 0.143, 0.0176, 0.0064]	888	11	0.00223
GO:0051249	regulation of lymphocyte activation	biological_process	['CLNK', 'CR1', 'HLA-DQA1', 'INPP5D', 'LILRB2', 'NCK2', 'RHOH']	FALSE	-0.0578	0.54	[-0.00318, -0.0, -0.0, -0.00181, -0.0, 0.00246, -0.0]	-0.008	0.629	[0.00258, -0.0, -0.0, -0.0015, -0.0, -0.00161, -0.0]	-0.153	0.663	[-0.00163, -0.0, -0.0, -0.00271, -0.0, -0.00113, -0.0]	-0.096	0.728	[-0.0, -0.0, -0.0, -0.00348, -0.0, -0.0, -0.0]	-0.345	0.861	[-0.0, -0.0, -0.0, -0.00868, -0.0, -0.00359, -0.0]	1.58	0.0257	[-0.0, -0.0, -0.0, 0.0648, -0.0, 0.00831, -0.0]	586	7	0.0174
GO:0051252	regulation of RNA metabolic process	biological_process	['APP', 'NCK2', 'RBCK1', 'SPI1']	FALSE	-1.91	0.986	[-0.074, 0.00353, -0.0, -0.00272]	1.35	0.0257	[0.0411, -0.00681, -0.0, -0.0]	1.84	0.0262	[0.0753, -0.00617, -0.0, -0.0]	-0.268	0.891	[-0.00839, -0.0, -0.0, -0.0]	-1.08	0.963	[-0.0271, -0.0, -0.0, -0.0]	0.675	0.0558	[-0.027, 0.0398, -0.0, 0.011]	1026	4	0.692
GO:0051259	protein complex oligomerization	biological_process	['APP']	FALSE	-3.77	0.996	[-0.0718]	2.45	0.007	[0.0315]	4.88	0.0052	[0.0921]	-0.369	0.963	[-0.00573]	-1.77	0.988	[-0.0222]	-1.11	0.982	[-0.0206]	144	1	0.483
GO:0051446	positive regulation of meiotic cell cycle	biological_process	['PRDM7']	FALSE	-0.000298	0.699	[-0.0]	0.00223	0.812	[-0.0]	-0.0195	0.721	[-0.0]	-0.00757	0.859	[-0.0]	0.0166	0.831	[-0.0]	0.00978	0.82	[-0.0]	25	1	0.111
GO:0051493	regulation of cytoskeleton organization	biological_process	['ABI3', 'BIN1', 'CD2AP', 'EPHA1', 'FERMT2', 'NCK2', 'PTK2B', 'RHOH']	FALSE	0.173	0.206	[-0.0, -0.0375, -0.0, -0.0, -0.0, 0.00195, 0.0458, -0.0]	-0.814	0.943	[-0.0, 0.0102, -0.0, -0.0, -0.0, -0.00174, -0.0387, -0.0]	2.19	0.0267	[-0.0, 0.11, -0.0, -0.0, -0.0, -0.0, 0.00573, -0.0]	-3.62	0.993	[-0.0, -0.121, -0.0, -0.0, -0.0, -0.00641, -0.0388, -0.0]	-0.0546	0.683	[-0.0, -0.0, -0.0, -0.0, -0.0, -0.0, -0.00336, -0.0]	2.33	0.0138	[-0.0, 0.0719, 0.0119, -0.0, -0.0, 0.0324, -0.0, -0.0]	552	8	0.00368
GO:0051591	response to cAMP	biological_process	['APP', 'PTK2B']	FALSE	-0.00375	0.559	[-0.0453, 0.0453]	-0.483	0.949	[0.0361, -0.0451]	3.75	0.0092	[0.0834, 0.0151]	-1.97	0.989	[-0.0196, -0.0248]	-3.71	0.995	[-0.0637, -0.0]	-0.866	0.966	[-0.0224, -0.0]	91	2	0.0662
GO:0051603	proteolysis involved in protein catabolic process	biological_process	['CTSB', 'CTSH']	FALSE	-0.358	0.902	[-0.00905, -0.000531]	0.131	0.162	[0.00234, -0.0]	-0.632	0.949	[-0.0159, -0.0]	-0.167	0.903	[-0.00354, -0.0]	-0.0695	0.845	[-0.00157, -0.0]	3.01	0.0071	[0.0725, 0.00364]	290	2	0.381
GO:0051783	regulation of nuclear division	biological_process	['PRDM7']	FALSE	-0.000298	0.699	[-0.0]	0.00223	0.812	[-0.0]	-0.0195	0.721	[-0.0]	-0.00757	0.859	[-0.0]	0.0166	0.831	[-0.0]	0.00978	0.82	[-0.0]	146	1	0.487
GO:0051961	negative regulation of nervous system development	biological_process	['SORL1', 'TREM2', 'WNT3']	FALSE	0.568	0.0612	[0.0191, -0.0, -0.0]	-1.24	0.976	[-0.0275, -0.0, -0.0]	-0.527	0.925	[-0.0159, -0.0, -0.0]	-1.26	0.978	[-0.0354, -0.0, -0.0]	0.062	0.199	[0.000736, -0.0, -0.0]	3.83	0.0049	[0.122, -0.0, -0.0]	148	3	0.0309
GO:0051962	positive regulation of nervous system development	biological_process	['ACE', 'BIN1', 'IL34', 'MME', 'WNT3']	FALSE	0.245	0.144	[-0.0, -0.0, 0.011, -0.0, -0.0]	-1.03	0.963	[-0.0, -0.0228, -0.00714, -0.0, -0.0]	5.47	0.005	[-0.0, 0.226, -0.0, -0.0, -0.0]	-2.28	0.989	[-0.0, -0.0837, -0.0, -0.0, -0.0]	-0.968	0.955	[-0.0, -0.0271, -0.0, -0.0, -0.0]	-1.62	0.979	[-0.0, -0.0588, -0.00833, -0.0, -0.0]	278	5	0.00906
GO:0051963	regulation of synapse assembly	biological_process	['ABI3', 'APP']	FALSE	-2.57	0.992	[-0.0, -0.0695]	3.07	0.0058	[-0.0, 0.0566]	5.26	0.0051	[-0.0, 0.138]	-3.62	0.996	[-0.0, -0.0819]	-1.32	0.977	[-0.0, -0.023]	-3.3	0.994	[-0.0, -0.0844]	103	2	0.0816
GO:0055080	cation homeostasis	biological_process	['ANK3', 'ANKH', 'APP', 'GRN', 'SLC24A4', 'TMEM106B', 'TSPOAP1']	FALSE	-1.93	0.987	[0.0123, -0.019, -0.0683, -0.0, 0.00332, -0.0279, -0.0]	2.92	0.0054	[0.00504, 0.0194, 0.0577, -0.0, -0.00209, 0.0202, -0.0]	3.37	0.0126	[0.113, -0.0, 0.0524, -0.0, -0.0, -0.0, -0.0]	-1.08	0.961	[-0.00342, -0.0286, -0.014, -0.0, -0.0, -0.0, -0.0]	-4.85	0.995	[-0.13, -0.0, -0.0209, -0.0, -0.0, -0.00506, -0.0]	-1.44	0.971	[-0.00908, -0.0, -0.0702, 0.00975, -0.0, -0.0, -0.0]	501	7	0.00793
GO:0055081	anion homeostasis	biological_process	['ANKH']	FALSE	-0.741	0.966	[-0.0141]	0.691	0.0313	[0.00885]	-0.0195	0.721	[-0.0]	-0.00757	0.859	[-0.0]	0.0166	0.831	[-0.0]	0.00978	0.82	[-0.0]	49	1	0.203
GO:0055091	phospholipid homeostasis	biological_process	['ABCA1']	TRUE	-0.34	0.928	[-0.00647]	0.00223	0.812	[-0.0]	-0.131	0.875	[-0.00209]	-0.00757	0.859	[-0.0]	0.721	0.0214	[0.00875]	0.00978	0.82	[-0.0]	17	1	0.0783
GO:0055092	sterol homeostasis	biological_process	['ABCA1']	FALSE	-0.428	0.941	[-0.00815]	0.00223	0.812	[-0.0]	-0.0195	0.721	[-0.0]	-0.00757	0.859	[-0.0]	0.236	0.0477	[0.00272]	0.00978	0.82	[-0.0]	90	1	0.338
GO:0060143	positive regulation of syncytium formation by plasma membrane fusion	biological_process	['TREM2']	FALSE	-0.000298	0.699	[-0.0]	0.00223	0.812	[-0.0]	-0.0195	0.721	[-0.0]	-0.00757	0.859	[-0.0]	0.0166	0.831	[-0.0]	0.00978	0.82	[-0.0]	24	1	0.107
GO:0060192	negative regulation of lipase activity	biological_process	['SORT1']	FALSE	0.435	0.0452	[0.00828]	-0.591	0.969	[-0.00763]	0.131	0.0748	[0.00283]	-0.00757	0.859	[-0.0]	0.0166	0.831	[-0.0]	0.00978	0.82	[-0.0]	16	1	0.0741
GO:0060491	regulation of cell projection assembly	biological_process	['ABI3', 'USP6NL']	FALSE	-0.265	0.875	[-0.0, -0.00707]	0.00435	0.708	[-0.0, -0.0]	-0.0235	0.573	[-0.0, -0.0]	-0.0111	0.751	[-0.0, -0.0]	0.0224	0.715	[-0.0, -0.0]	0.734	0.0368	[-0.0, 0.0183]	227	2	0.277
GO:0060547	negative regulation of necrotic cell death	biological_process	['RBCK1']	FALSE	0.179	0.0778	[0.00342]	0.00223	0.812	[-0.0]	-0.209	0.909	[-0.00357]	-0.00757	0.859	[-0.0]	0.0166	0.831	[-0.0]	0.00978	0.82	[-0.0]	23	1	0.103
GO:0060561	apoptotic process involved in morphogenesis	biological_process	['SPI1']	FALSE	-0.000298	0.699	[-0.0]	0.00223	0.812	[-0.0]	-0.418	0.947	[-0.00749]	0.311	0.0314	[0.00505]	0.0166	0.831	[-0.0]	0.776	0.022	[0.0141]	21	1	0.0948
GO:0060628	regulation of ER to Golgi vesicle-mediated transport	biological_process	['SORL1']	TRUE	1.56	0.0133	[0.0298]	-2.55	0.993	[-0.0328]	-1.06	0.98	[-0.0195]	-0.00757	0.859	[-0.0]	-0.909	0.976	[-0.0115]	4.59	0.003	[0.0844]	14	1	0.0657
GO:0061041	regulation of wound healing	biological_process	['FERMT2']	FALSE	-0.328	0.927	[-0.00624]	0.00223	0.812	[-0.0]	0.201	0.0616	[0.00415]	-0.00757	0.859	[-0.0]	1.01	0.0162	[0.0124]	-0.204	0.937	[-0.00394]	130	1	0.449
GO:0061387	regulation of extent of cell growth	biological_process	['WNT3']	FALSE	-0.000298	0.699	[-0.0]	0.00223	0.812	[-0.0]	-0.0195	0.721	[-0.0]	-0.00757	0.859	[-0.0]	0.0166	0.831	[-0.0]	0.00978	0.82	[-0.0]	110	1	0.396
GO:0061572	actin filament bundle organization	biological_process	['NCK2', 'PTK2B']	FALSE	2.33	0.0111	[0.000772, 0.0623]	-3.21	0.993	[-0.00229, -0.0571]	-0.118	0.794	[-0.00247, -0.0]	-1.74	0.988	[-0.0, -0.0391]	0.0224	0.715	[-0.0, -0.0]	0.789	0.0349	[0.0197, -0.0]	65	2	0.0368
GO:0061912	selective autophagy	biological_process	['WDR81']	FALSE	-0.000298	0.699	[-0.0]	0.00223	0.812	[-0.0]	-0.0503	0.799	[-0.000579]	-0.00757	0.859	[-0.0]	0.0166	0.831	[-0.0]	0.159	0.0626	[0.00274]	59	1	0.238
GO:0062098	regulation of programmed necrotic cell death	biological_process	['RBCK1']	FALSE	0.179	0.0778	[0.00342]	0.00223	0.812	[-0.0]	-0.209	0.909	[-0.00357]	-0.00757	0.859	[-0.0]	0.0166	0.831	[-0.0]	0.00978	0.82	[-0.0]	27	1	0.119
GO:0062207	regulation of pattern recognition receptor signaling pathway	biological_process	['APP', 'TREM2']	FALSE	-1.29	0.977	[-0.0347, -0.0]	1.9	0.0121	[0.035, -0.0]	4.95	0.006	[0.13, -0.0]	-1.69	0.987	[-0.038, -0.0]	-5.4	0.997	[-0.0927, -0.0]	-1.32	0.98	[-0.0339, -0.0]	105	2	0.0843
GO:0065005	protein-lipid complex assembly	biological_process	['ABCA1', 'ABCA7', 'BIN1']	FALSE	-1.96	0.987	[-0.00823, -0.00157, -0.0555]	0.0631	0.283	[0.00136, -0.0, -0.0]	3.46	0.0111	[-0.0046, 0.00307, 0.113]	-0.014	0.671	[-0.0, -0.0, -0.0]	0.371	0.0702	[0.0104, -0.0, -0.00315]	0.0194	0.619	[-0.0, -0.0, -0.0]	26	3	0.000297
GO:0070141	response to UV-A	biological_process	['MME']	FALSE	-0.000298	0.699	[-0.0]	0.00223	0.812	[-0.0]	-0.0195	0.721	[-0.0]	-0.00757	0.859	[-0.0]	0.0166	0.831	[-0.0]	0.00978	0.82	[-0.0]	14	1	0.0657
GO:0070166	enamel mineralization	biological_process	['SLC24A4']	TRUE	0.352	0.0519	[0.0067]	-0.339	0.954	[-0.00439]	-0.223	0.912	[-0.00382]	-0.00757	0.859	[-0.0]	0.0166	0.831	[-0.0]	0.00978	0.82	[-0.0]	15	1	0.0699
GO:0070168	negative regulation of biomineral tissue development	biological_process	['PTK2B']	FALSE	3.9	0.0044	[0.0742]	-4.81	0.997	[-0.0619]	-0.0195	0.721	[-0.0]	-3.23	0.996	[-0.0511]	0.0166	0.831	[-0.0]	0.00978	0.82	[-0.0]	28	1	0.123
GO:0070201	regulation of establishment of protein localization	biological_process	['ANK3', 'APP', 'CD2AP', 'ICA1', 'SORL1', 'TREM2']	FALSE	-1.05	0.958	[-0.029, -0.0448, -0.0, -0.0, 0.0238, -0.0]	0.454	0.113	[0.0172, 0.036, -0.0, 0.00326, -0.0422, -0.0]	7.39	0.0033	[0.273, 0.0953, -0.0, -0.0, -0.0345, -0.0]	-4.39	0.995	[-0.0638, -0.0632, -0.0, -0.0, -0.0497, -0.0]	-4.59	0.995	[-0.0735, -0.0322, -0.0, -0.0, -0.0311, -0.0]	3.04	0.0073	[-0.123, -0.0318, -0.0, -0.0, 0.287, -0.0]	528	6	0.0334
GO:0070345	negative regulation of fat cell proliferation	biological_process	['TREM2']	TRUE	-0.0446	0.798	[-0.000844]	0.00223	0.812	[-0.0]	0.157	0.069	[0.00333]	-0.00757	0.859	[-0.0]	0.0166	0.831	[-0.0]	0.152	0.0645	[0.00262]	6	1	0.0312
GO:0070647	protein modification by small protein conjugation or removal	biological_process	['MINDY2']	FALSE	-0.000298	0.699	[-0.0]	0.00223	0.812	[-0.0]	-0.0195	0.721	[-0.0]	-0.00757	0.859	[-0.0]	0.0166	0.831	[-0.0]	0.00978	0.82	[-0.0]	451	1	0.874
GO:0070664	negative regulation of leukocyte proliferation	biological_process	['CR1', 'INPP5D', 'LILRB2']	FALSE	-0.113	0.739	[-0.0, -0.00363, -0.0]	0.00156	0.649	[-0.0, -0.0, -0.0]	-0.199	0.816	[-0.0, -0.00543, -0.0]	-0.014	0.671	[-0.0, -0.0, -0.0]	-0.142	0.85	[-0.0, -0.00356, -0.0]	1.57	0.0188	[-0.0, 0.0495, -0.0]	98	3	0.0107
GO:0070665	positive regulation of leukocyte proliferation	biological_process	['IL34', 'LILRB2', 'NCK2']	FALSE	0.255	0.115	[0.00619, -0.0, 0.00246]	-0.229	0.889	[-0.00349, -0.0, -0.00161]	-0.0644	0.639	[-0.0, -0.0, -0.00113]	-0.014	0.671	[-0.0, -0.0, -0.0]	-0.183	0.865	[-0.000848, -0.0, -0.00359]	0.279	0.0931	[-0.0, -0.0, 0.00831]	167	3	0.0416
GO:0070972	protein localization to endoplasmic reticulum	biological_process	['SEC61G']	FALSE	-0.000298	0.699	[-0.0]	0.00223	0.812	[-0.0]	-0.0195	0.721	[-0.0]	-0.00757	0.859	[-0.0]	0.0166	0.831	[-0.0]	0.00978	0.82	[-0.0]	47	1	0.196
GO:0071223	cellular response to lipoteichoic acid	biological_process	['TREM2']	TRUE	-0.000298	0.699	[-0.0]	0.00223	0.812	[-0.0]	-0.0195	0.721	[-0.0]	-0.00757	0.859	[-0.0]	0.0166	0.831	[-0.0]	0.378	0.0395	[0.00677]	11	1	0.0529
GO:0071224	cellular response to peptidoglycan	biological_process	['TREM2']	TRUE	-0.000298	0.699	[-0.0]	0.00223	0.812	[-0.0]	-0.0195	0.721	[-0.0]	-0.00757	0.859	[-0.0]	0.0166	0.831	[-0.0]	1.17	0.0162	[0.0214]	7	1	0.0356
GO:0071277	cellular response to calcium ion	biological_process	['PLCG2']	TRUE	-0.000298	0.699	[-0.0]	0.00223	0.812	[-0.0]	-0.0195	0.721	[-0.0]	-0.00757	0.859	[-0.0]	0.0166	0.831	[-0.0]	0.895	0.0197	[0.0163]	88	1	0.332
GO:0071280	cellular response to copper ion	biological_process	['APP']	TRUE	-1.29	0.982	[-0.0245]	2.06	0.0087	[0.0264]	6.79	0.0032	[0.128]	-0.581	0.973	[-0.00909]	-3.75	0.996	[-0.0468]	-5.13	0.998	[-0.0946]	28	1	0.123
GO:0071286	cellular response to magnesium ion	biological_process	['ANK3']	TRUE	-4.03	0.997	[-0.0768]	3.25	0.0045	[0.0418]	15.2	0.0009	[0.286]	-9.53	0.999	[-0.151]	-2.63	0.992	[-0.0329]	-5.31	0.998	[-0.0979]	7	1	0.0356
GO:0071287	cellular response to manganese ion	biological_process	['APP']	TRUE	-2.69	0.994	[-0.0512]	3.65	0.0041	[0.0469]	5.09	0.0049	[0.0961]	-0.239	0.95	[-0.00367]	-5.58	0.998	[-0.0695]	-3.57	0.996	[-0.0659]	12	1	0.0572
GO:0071300	cellular response to retinoic acid	biological_process	['ABCA1', 'PTK2B', 'WNT3']	TRUE	1.53	0.0217	[-0.0035, 0.0546, -0.0]	-2.94	0.991	[-0.0, -0.0649, -0.0]	0.406	0.0806	[-0.00779, 0.0217, -0.0]	-0.631	0.951	[-0.0, -0.0175, -0.0]	1.23	0.0265	[0.0147, 0.0107, -0.0]	0.0194	0.619	[-0.0, -0.0, -0.0]	68	3	0.00405
GO:0071326	cellular response to monosaccharide stimulus	biological_process	['ACE', 'TREM2']	FALSE	-0.00375	0.559	[-0.0, -0.0]	0.00435	0.708	[-0.0, -0.0]	-0.0235	0.573	[-0.0, -0.0]	-0.0111	0.751	[-0.0, -0.0]	0.0224	0.715	[-0.0, -0.0]	0.0148	0.7	[-0.0, -0.0]	66	2	0.0378
GO:0071383	cellular response to steroid hormone stimulus	biological_process	['ACE']	FALSE	-0.000298	0.699	[-0.0]	0.00223	0.812	[-0.0]	-0.0195	0.721	[-0.0]	-0.00757	0.859	[-0.0]	0.0166	0.831	[-0.0]	0.00978	0.82	[-0.0]	83	1	0.317
GO:0071404	cellular response to low-density lipoprotein particle stimulus	biological_process	['ABCA1']	TRUE	-0.38	0.935	[-0.00723]	0.00223	0.812	[-0.0]	-0.469	0.952	[-0.00845]	-0.00757	0.859	[-0.0]	0.0166	0.831	[-0.0]	1.99	0.0088	[0.0365]	16	1	0.0741
GO:0071482	cellular response to light stimulus	biological_process	['MME', 'SLC24A4']	FALSE	0.144	0.131	[-0.0, 0.004]	0.0449	0.254	[0.000748, -0.0]	-0.0235	0.573	[-0.0, -0.0]	-0.0111	0.751	[-0.0, -0.0]	0.179	0.0902	[-0.0, 0.00268]	0.0148	0.7	[-0.0, -0.0]	113	2	0.0952
GO:0071827	plasma lipoprotein particle organization	biological_process	['ABCA1', 'ABCA7']	FALSE	-0.366	0.905	[-0.00823, -0.00157]	0.078	0.209	[0.00136, -0.0]	-0.0821	0.746	[-0.0046, 0.00307]	-0.0111	0.751	[-0.0, -0.0]	0.631	0.0361	[0.0104, -0.0]	0.0148	0.7	[-0.0, -0.0]	42	2	0.0168
GO:0071868	cellular response to monoamine stimulus	biological_process	['APP']	FALSE	-1.61	0.987	[-0.0307]	1.43	0.0141	[0.0183]	4.21	0.0063	[0.0796]	-2.57	0.994	[-0.0407]	-2.46	0.992	[-0.0308]	0.00978	0.82	[-0.0]	35	1	0.15
GO:0071869	response to catecholamine	biological_process	['APP']	FALSE	-1.61	0.987	[-0.0307]	1.43	0.0141	[0.0183]	4.21	0.0063	[0.0796]	-2.57	0.994	[-0.0407]	-2.46	0.992	[-0.0308]	0.00978	0.82	[-0.0]	38	1	0.162
GO:0072594	establishment of protein localization to organelle	biological_process	['CLU', 'SEC61G', 'SORL1', 'SORT1']	FALSE	0.806	0.0496	[-0.0215, -0.0, 0.0526, -0.0]	-1.52	0.978	[0.00103, -0.0, -0.0429, 0.00294]	0.091	0.18	[-0.0146, -0.0, -0.0238, 0.043]	-4.42	0.996	[-0.0545, -0.0, -0.0661, -0.0249]	3.52	0.0069	[0.0918, -0.0, -0.00685, -0.0]	1.45	0.0231	[-0.0493, -0.0, 0.116, -0.0144]	318	4	0.0577
GO:0072659	protein localization to plasma membrane	biological_process	['ANK3']	FALSE	0.272	0.0606	[0.00519]	3.3	0.0044	[0.0424]	7.21	0.003	[0.136]	-5.91	0.998	[-0.0937]	-5	0.998	[-0.0623]	-7.11	0.998	[-0.131]	51	1	0.21
GO:0072665	protein localization to vacuole	biological_process	['CLU', 'SORL1', 'SORT1']	FALSE	0.927	0.038	[-0.0215, 0.0526, -0.0]	-1.76	0.983	[0.00103, -0.0429, 0.00294]	0.115	0.145	[-0.0146, -0.0238, 0.043]	-5.14	0.997	[-0.0545, -0.0661, -0.0249]	4.05	0.005	[0.0918, -0.00685, -0.0]	1.65	0.0179	[-0.0493, 0.116, -0.0144]	74	3	0.00509
GO:0075509	endocytosis involved in viral entry into host cell	biological_process	['TPCN1']	FALSE	-0.18	0.887	[-0.00342]	-1.29	0.985	[-0.0166]	-0.0195	0.721	[-0.0]	-0.00757	0.859	[-0.0]	2.78	0.0066	[0.0343]	0.00978	0.82	[-0.0]	13	1	0.0614
GO:0080171	lytic vacuole organization	biological_process	['ABCA1', 'GRN', 'TMEM106B']	FALSE	-0.588	0.929	[-0.00749, -0.0, -0.012]	0.239	0.137	[0.000583, -0.00075, 0.00542]	0.546	0.0667	[0.00266, -0.0, 0.0157]	-0.014	0.671	[-0.0, -0.0, -0.0]	-0.126	0.842	[0.00426, -0.0018, -0.00569]	0.594	0.054	[0.0062, 0.0122, -0.0]	55	3	0.00228
GO:0086100	endothelin receptor signaling pathway	biological_process	['PTK2B']	TRUE	0.551	0.0363	[0.0105]	-1.01	0.981	[-0.013]	0.234	0.0564	[0.00476]	-0.00757	0.859	[-0.0]	0.0467	0.0996	[0.000374]	0.00978	0.82	[-0.0]	11	1	0.0529
GO:0090068	positive regulation of cell cycle process	biological_process	['ADAM17', 'ADAMTS1', 'APP', 'PLCG2', 'PRDM7']	FALSE	-1.87	0.986	[-0.0, -0.0, -0.0811, -0.0, -0.0]	2.21	0.0112	[0.00205, -0.0, 0.0618, -0.0, -0.0]	2.78	0.0171	[-0.00984, -0.0, 0.136, -0.0104, -0.0]	-2.02	0.987	[-0.0, -0.0, -0.074, -0.0, -0.0]	-2.3	0.988	[-0.0, -0.0, -0.0631, -0.0, -0.0]	0.353	0.106	[0.0135, -0.0, -0.0436, 0.0434, -0.0]	252	5	0.0061
GO:0090084	negative regulation of inclusion body assembly	biological_process	['SORL1']	TRUE	0.227	0.0681	[0.00433]	-0.908	0.979	[-0.0117]	-0.376	0.941	[-0.0067]	-0.00757	0.859	[-0.0]	0.0166	0.831	[-0.0]	2.86	0.0061	[0.0524]	11	1	0.0529
GO:0090092	regulation of transmembrane receptor protein serine/threonine kinase signaling pathway	biological_process	['ADAM17', 'SORL1']	FALSE	0.672	0.0428	[-0.0018, 0.0201]	-1.02	0.974	[0.000932, -0.0199]	-1.66	0.985	[-0.0, -0.0428]	-2.68	0.993	[-0.0, -0.0604]	0.0224	0.715	[-0.0, -0.0]	8.42	0.0009	[0.00587, 0.208]	277	2	0.36
GO:0090109	regulation of cell-substrate junction assembly	biological_process	['FERMT2']	FALSE	-0.000298	0.699	[-0.0]	0.00223	0.812	[-0.0]	-0.0195	0.721	[-0.0]	-0.00757	0.859	[-0.0]	0.894	0.0181	[0.0109]	0.00978	0.82	[-0.0]	64	1	0.255
GO:0090150	establishment of protein localization to membrane	biological_process	['ANK3']	FALSE	0.272	0.0606	[0.00519]	3.3	0.0044	[0.0424]	7.21	0.003	[0.136]	-5.91	0.998	[-0.0937]	-5	0.998	[-0.0623]	-7.11	0.998	[-0.131]	208	1	0.614
GO:0090207	regulation of triglyceride metabolic process	biological_process	['SORL1']	FALSE	1.57	0.0133	[0.0299]	-2.4	0.993	[-0.0309]	-1.55	0.988	[-0.0288]	-0.00757	0.859	[-0.0]	-1.67	0.987	[-0.0209]	6.15	0.0021	[0.113]	39	1	0.166
GO:0090261	positive regulation of inclusion body assembly	biological_process	['CLU']	TRUE	0.282	0.0594	[0.00537]	0.167	0.0937	[0.00212]	-2.99	0.995	[-0.0559]	-4.05	0.997	[-0.0641]	6.2	0.0024	[0.0768]	0.00978	0.82	[-0.0]	6	1	0.0312
GO:0090322	regulation of superoxide metabolic process	biological_process	['APP']	FALSE	-8.09	1	[-0.154]	6.82	0.0012	[0.0876]	3.7	0.007	[0.0699]	-1.22	0.986	[-0.0192]	-2.78	0.993	[-0.0347]	-0.482	0.964	[-0.00906]	31	1	0.135
GO:0090527	actin filament reorganization	biological_process	['CASS4']	TRUE	-0.000298	0.699	[-0.0]	0.00223	0.812	[-0.0]	-0.0195	0.721	[-0.0]	-0.00757	0.859	[-0.0]	0.0166	0.831	[-0.0]	0.00978	0.82	[-0.0]	11	1	0.0529
GO:0097028	dendritic cell differentiation	biological_process	['SPI1', 'TREM2']	FALSE	-0.00375	0.559	[-0.0, -0.0]	0.00435	0.708	[-0.0, -0.0]	-0.0235	0.573	[-0.0, -0.0]	-0.0111	0.751	[-0.0, -0.0]	0.0224	0.715	[-0.0, -0.0]	0.715	0.0374	[0.0178, -0.0]	39	2	0.0147
GO:0097067	cellular response to thyroid hormone stimulus	biological_process	['CTSB', 'CTSH']	TRUE	-0.326	0.894	[-0.00874, -0.0]	0.00435	0.708	[-0.0, -0.0]	-1.38	0.982	[-0.0354, -0.0]	-0.0111	0.751	[-0.0, -0.0]	-1.02	0.97	[-0.0178, -0.0]	5.95	0.0019	[0.151, -0.0]	18	2	0.00363
GO:0097186	amelogenesis	biological_process	['SLC24A4']	TRUE	0.0738	0.121	[0.00141]	-0.198	0.935	[-0.00257]	0.227	0.0571	[0.00464]	-0.00757	0.859	[-0.0]	0.0166	0.831	[-0.0]	0.00978	0.82	[-0.0]	11	1	0.0529
GO:0097191	extrinsic apoptotic signaling pathway	biological_process	['SORT1', 'SPI1']	FALSE	-0.414	0.915	[-0.00877, -0.00233]	-0.0942	0.861	[-0.00182, -0.0]	2.05	0.0175	[0.0542, -0.0]	-0.62	0.961	[-0.0138, -0.0]	0.0224	0.715	[-0.0, -0.0]	0.605	0.0414	[-0.00568, 0.0207]	111	2	0.0925
GO:0097193	intrinsic apoptotic signaling pathway	biological_process	['CLU']	FALSE	-0.324	0.926	[-0.00617]	-1.79	0.99	[-0.0231]	-3.35	0.996	[-0.0626]	-2.27	0.993	[-0.0359]	11.2	0.0008	[0.139]	-1.54	0.988	[-0.0286]	166	1	0.532
GO:0097581	lamellipodium organization	biological_process	['NCK2', 'SNX1']	FALSE	0.412	0.0653	[0.00436, 0.0069]	0.00435	0.708	[-0.0, -0.0]	-0.566	0.944	[-0.00824, -0.00595]	-0.0111	0.751	[-0.0, -0.0]	-0.199	0.899	[-0.0, -0.00379]	0.475	0.051	[0.0117, -0.0]	46	2	0.0198
GO:0097746	blood vessel diameter maintenance	biological_process	['ACE']	FALSE	-0.000298	0.699	[-0.0]	0.00223	0.812	[-0.0]	-0.0195	0.721	[-0.0]	-0.00757	0.859	[-0.0]	0.0166	0.831	[-0.0]	0.00978	0.82	[-0.0]	135	1	0.461
GO:0098655	cation transmembrane transport	biological_process	['PLCG2', 'SLC24A4', 'TPCN1']	FALSE	-0.00403	0.491	[-0.0, -0.0, -0.0]	0.00156	0.649	[-0.0, -0.0, -0.0]	-0.12	0.744	[-0.0, -0.0, -0.00292]	-0.014	0.671	[-0.0, -0.0, -0.0]	0.705	0.0412	[-0.0, -0.0, 0.0143]	0.619	0.0527	[0.0192, -0.0, -0.0]	489	3	0.384
GO:0098656	anion transmembrane transport	biological_process	['ANKH']	FALSE	1.41	0.0146	[0.0269]	-0.671	0.973	[-0.00866]	-0.383	0.942	[-0.00684]	-1.17	0.985	[-0.0185]	-0.668	0.969	[-0.00851]	0.00978	0.82	[-0.0]	165	1	0.53
GO:0098660	inorganic ion transmembrane transport	biological_process	['ANKH', 'PLCG2', 'SLC24A4', 'TPCN1']	FALSE	0.697	0.057	[0.0269, -0.0, -0.0, -0.0]	-0.337	0.903	[-0.00866, -0.0, -0.0, -0.0]	-0.298	0.846	[-0.00684, -0.0, -0.0, -0.00292]	-0.574	0.94	[-0.0185, -0.0, -0.0, -0.0]	0.268	0.103	[-0.00851, -0.0, -0.0, 0.0143]	0.55	0.0678	[-0.0, 0.0192, -0.0, -0.0]	447	4	0.147
GO:0098771	inorganic ion homeostasis	biological_process	['ANK3', 'ANKH', 'APP', 'GRN', 'SLC24A4', 'TMEM106B', 'TSPOAP1']	FALSE	-1.88	0.987	[0.0123, -0.0165, -0.0683, -0.0, 0.00332, -0.0279, -0.0]	2.76	0.0064	[0.00504, 0.0141, 0.0577, -0.0, -0.00209, 0.0202, -0.0]	3.37	0.0126	[0.113, -0.0, 0.0524, -0.0, -0.0, -0.0, -0.0]	-0.748	0.94	[-0.00342, -0.0143, -0.014, -0.0, -0.0, -0.0, -0.0]	-4.85	0.995	[-0.13, -0.0, -0.0209, -0.0, -0.0, -0.00506, -0.0]	-1.44	0.971	[-0.00908, -0.0, -0.0702, 0.00975, -0.0, -0.0, -0.0]	516	7	0.00923
GO:0098883	synapse pruning	biological_process	['TREM2']	TRUE	-0.000298	0.699	[-0.0]	0.00223	0.812	[-0.0]	-0.0195	0.721	[-0.0]	-0.00757	0.859	[-0.0]	0.0166	0.831	[-0.0]	0.00978	0.82	[-0.0]	11	1	0.0529
GO:0098916	anterograde trans-synaptic signaling	biological_process	['TSPOAP1']	FALSE	-0.000298	0.699	[-0.0]	0.00223	0.812	[-0.0]	-0.0195	0.721	[-0.0]	-0.00757	0.859	[-0.0]	0.0166	0.831	[-0.0]	0.00978	0.82	[-0.0]	119	1	0.42
GO:0099024	plasma membrane invagination	biological_process	['RHOH']	FALSE	-0.000298	0.699	[-0.0]	0.00223	0.812	[-0.0]	-0.0195	0.721	[-0.0]	-0.00757	0.859	[-0.0]	0.0166	0.831	[-0.0]	0.00978	0.82	[-0.0]	25	1	0.111
GO:0099174	regulation of presynapse organization	biological_process	['APP']	FALSE	-3.65	0.996	[-0.0695]	4.4	0.0028	[0.0566]	7.32	0.0026	[0.138]	-5.17	0.998	[-0.0819]	-1.83	0.989	[-0.023]	-4.57	0.997	[-0.0844]	34	1	0.147
GO:0099175	regulation of postsynapse organization	biological_process	['ABI3', 'APP', 'LILRB2']	FALSE	-1.93	0.987	[-0.0, -0.0644, -0.0]	2.82	0.0068	[-0.0, 0.0623, -0.0]	2.98	0.0137	[-0.0, 0.0962, -0.0]	-1.12	0.974	[-0.0, -0.0314, -0.0]	-2.59	0.991	[-0.0, -0.0552, -0.0]	-2.5	0.99	[-0.0, -0.0806, -0.0]	91	3	0.00883
GO:0099515	actin filament-based transport	biological_process	['MYO15A']	FALSE	-0.000298	0.699	[-0.0]	0.00223	0.812	[-0.0]	-0.0195	0.721	[-0.0]	-0.00757	0.859	[-0.0]	0.0166	0.831	[-0.0]	0.00978	0.82	[-0.0]	21	1	0.0948
GO:0099518	vesicle cytoskeletal trafficking	biological_process	['MYO15A']	FALSE	-0.000298	0.699	[-0.0]	0.00223	0.812	[-0.0]	-0.0195	0.721	[-0.0]	-0.00757	0.859	[-0.0]	0.0166	0.831	[-0.0]	0.00978	0.82	[-0.0]	65	1	0.259
GO:0106027	neuron projection organization	biological_process	['APP', 'TREM2']	FALSE	0.458	0.0587	[0.0125, -0.0]	0.681	0.0449	[0.0125, -0.0]	3.59	0.0096	[0.0945, -0.0]	-0.598	0.959	[-0.0133, -0.0]	-0.955	0.968	[-0.0167, -0.0]	-5.01	0.997	[-0.134, 0.00621]	44	2	0.0183
GO:0120009	intermembrane lipid transfer	biological_process	['ABCA1']	TRUE	-0.662	0.961	[-0.0126]	0.00223	0.812	[-0.0]	-0.0195	0.721	[-0.0]	-0.00757	0.859	[-0.0]	0.0166	0.831	[-0.0]	0.759	0.0225	[0.0138]	51	1	0.21
GO:0120031	plasma membrane bounded cell projection assembly	biological_process	['CD2AP', 'NCK2']	FALSE	0.216	0.105	[0.00159, 0.00436]	0.00435	0.708	[-0.0, -0.0]	-0.455	0.929	[-0.00303, -0.00824]	-0.0111	0.751	[-0.0, -0.0]	0.0224	0.715	[-0.0, -0.0]	1.55	0.0164	[0.0274, 0.0117]	193	2	0.22
GO:0120035	regulation of plasma membrane bounded cell projection organization	biological_process	['ABI3', 'APP', 'GRN', 'TMEM106B', 'TREM2', 'USP6NL', 'WNT3']	FALSE	-1.51	0.977	[-0.0, -0.0644, -0.0, -0.00614, -9.88e-05, -0.00707, -0.0]	1.9	0.015	[-0.0, 0.0623, -0.0, 0.00287, -0.0, -0.0, -0.0]	1.95	0.0309	[-0.0, 0.0962, -0.0, -0.0, 0.000335, -0.0, -0.0]	-0.741	0.939	[-0.0, -0.0314, -0.0, -0.0, -0.0, -0.0, -0.0]	-1.69	0.979	[-0.0, -0.0552, -0.0, -0.0, -0.0, -0.0, -0.0]	-0.736	0.934	[-0.0, -0.0806, 0.0256, -0.0, 0.000411, 0.0183, -0.0]	586	7	0.0174
GO:0120040	regulation of macrophage proliferation	biological_process	['IL34']	TRUE	0.0289	0.164	[0.000555]	-0.0425	0.877	[-0.000575]	-0.0195	0.721	[-0.0]	-0.00757	0.859	[-0.0]	0.0487	0.098	[0.000398]	0.113	0.0721	[0.0019]	6	1	0.0312
GO:0140052	cellular response to oxidised low-density lipoprotein particle stimulus	biological_process	['TREM2']	TRUE	-0.000298	0.699	[-0.0]	0.00223	0.812	[-0.0]	-0.0195	0.721	[-0.0]	-0.00757	0.859	[-0.0]	0.0166	0.831	[-0.0]	0.922	0.0194	[0.0168]	11	1	0.0529
GO:0140238	presynaptic endocytosis	biological_process	['BIN1']	FALSE	-1.91	0.989	[-0.0363]	-0.222	0.94	[-0.00288]	15	0.0009	[0.282]	-4.06	0.997	[-0.0642]	-5.6	0.998	[-0.0698]	-3.1	0.995	[-0.0572]	44	1	0.184
GO:0150117	positive regulation of cell-substrate junction organization	biological_process	['FERMT2']	FALSE	-0.000298	0.699	[-0.0]	0.00223	0.812	[-0.0]	-0.0195	0.721	[-0.0]	-0.00757	0.859	[-0.0]	0.894	0.0181	[0.0109]	0.00978	0.82	[-0.0]	31	1	0.135
GO:1900122	positive regulation of receptor binding	biological_process	['APP']	TRUE	-2.47	0.993	[-0.0471]	3.57	0.0042	[0.0459]	1.69	0.0152	[0.0321]	-3.65	0.996	[-0.0578]	-1.18	0.981	[-0.0149]	-1.33	0.985	[-0.0246]	9	1	0.0443
GO:1900150	regulation of defense response to fungus	biological_process	['SPI1']	TRUE	-0.0346	0.783	[-0.000654]	0.00223	0.812	[-0.0]	-0.0195	0.721	[-0.0]	-0.00757	0.859	[-0.0]	0.0166	0.831	[-0.0]	0.115	0.072	[0.00193]	7	1	0.0356
GO:1900180	regulation of protein localization to nucleus	biological_process	['APP', 'CD2AP', 'FERMT2']	FALSE	-0.66	0.938	[-0.0219, -0.0, -0.0]	1.32	0.0226	[0.0292, -0.0, -0.0]	2.75	0.0151	[0.0889, -0.0, -0.0]	-2.96	0.994	[-0.0837, -0.0, -0.0]	-1.02	0.964	[-0.0331, -0.0, 0.0111]	-0.915	0.964	[-0.0299, -0.0, -0.0]	141	3	0.0274
GO:1900225	regulation of NLRP3 inflammasome complex assembly	biological_process	['PLCG2', 'TREM2']	FALSE	-0.129	0.8	[-0.0034, -0.0]	0.00435	0.708	[-0.0, -0.0]	-0.441	0.927	[-0.0109, -0.0]	-0.0111	0.751	[-0.0, -0.0]	0.0224	0.715	[-0.0, -0.0]	2.44	0.0097	[0.0616, -0.0]	23	2	0.00564
GO:1900407	regulation of cellular response to oxidative stress	biological_process	['APP', 'TREM2']	FALSE	-2.34	0.991	[-0.0634, -0.0]	0.735	0.041	[0.0135, -0.0]	12.3	0.0012	[0.321, -0.0]	-7.29	0.998	[-0.165, -0.0]	-2.2	0.988	[-0.0379, -0.0]	-1.83	0.987	[-0.0469, -0.0]	84	2	0.0577
GO:1900424	regulation of defense response to bacterium	biological_process	['GRN']	FALSE	-0.104	0.851	[-0.00197]	0.00223	0.812	[-0.0]	-0.0195	0.721	[-0.0]	-0.00757	0.859	[-0.0]	0.0166	0.831	[-0.0]	0.336	0.0422	[0.00601]	20	1	0.0907
GO:1901184	regulation of ERBB signaling pathway	biological_process	['ADAM17']	FALSE	-0.000298	0.699	[-0.0]	0.00223	0.812	[-0.0]	-0.0195	0.721	[-0.0]	-0.00757	0.859	[-0.0]	0.0166	0.831	[-0.0]	0.00978	0.82	[-0.0]	76	1	0.295
GO:1901215	negative regulation of neuron death	biological_process	['APP', 'SORL1']	FALSE	-0.355	0.902	[-0.0505, 0.041]	0.508	0.0587	[0.0444, -0.0351]	3.2	0.0113	[0.108, -0.0238]	-3.57	0.996	[-0.0431, -0.0376]	-4.67	0.997	[-0.0672, -0.013]	2.5	0.0096	[-0.0378, 0.101]	83	2	0.0565
GO:1901216	positive regulation of neuron death	biological_process	['APP', 'CLU', 'GRN']	FALSE	-2.19	0.989	[-0.088, 0.0149, -0.0]	1.54	0.019	[0.0415, -0.00743, -0.0]	4.99	0.0057	[0.199, -0.0388, -0.0]	-5.92	0.998	[-0.113, -0.0546, -0.0]	1.9	0.0169	[-0.0295, 0.0691, -0.0]	-1.13	0.971	[-0.0234, -0.0265, 0.0131]	93	3	0.00935
GO:1901343	negative regulation of vasculature development	biological_process	['ADAMTS1']	FALSE	-0.000298	0.699	[-0.0]	0.00223	0.812	[-0.0]	-0.0195	0.721	[-0.0]	-0.00757	0.859	[-0.0]	0.0166	0.831	[-0.0]	0.00978	0.82	[-0.0]	105	1	0.382
GO:1901653	cellular response to peptide	biological_process	['APP', 'TREM2']	FALSE	-0.798	0.959	[-0.0215, -0.0]	0.952	0.03	[0.0175, -0.0]	3.16	0.0115	[0.0831, -0.0]	-1.33	0.982	[-0.0298, -0.0]	-1.57	0.982	[-0.0272, -0.0]	-1.25	0.978	[-0.0322, -0.0]	229	2	0.28
GO:1901879	regulation of protein depolymerization	biological_process	['NCK2']	FALSE	-0.000298	0.699	[-0.0]	-0.268	0.947	[-0.00348]	-0.0195	0.721	[-0.0]	-0.00757	0.859	[-0.0]	0.0166	0.831	[-0.0]	2.52	0.0068	[0.0462]	94	1	0.35
GO:1901889	negative regulation of cell junction assembly	biological_process	['ACE']	FALSE	-0.000298	0.699	[-0.0]	0.00223	0.812	[-0.0]	-0.0195	0.721	[-0.0]	-0.00757	0.859	[-0.0]	0.0166	0.831	[-0.0]	0.00978	0.82	[-0.0]	30	1	0.131
GO:1901890	positive regulation of cell junction assembly	biological_process	['FERMT2']	FALSE	-0.000298	0.699	[-0.0]	0.00223	0.812	[-0.0]	-0.0195	0.721	[-0.0]	-0.00757	0.859	[-0.0]	0.894	0.0181	[0.0109]	0.00978	0.82	[-0.0]	105	1	0.382
GO:1901987	regulation of cell cycle phase transition	biological_process	['ADAM17', 'ADAMTS1', 'APP', 'PLCG2']	FALSE	-2.12	0.989	[-0.0, -0.0, -0.0811, -0.0]	2.5	0.009	[0.00205, -0.0, 0.0618, -0.0]	3.1	0.0139	[-0.00984, -0.0, 0.136, -0.0104]	-2.26	0.99	[-0.0, -0.0, -0.074, -0.0]	-2.56	0.991	[-0.0, -0.0, -0.0631, -0.0]	0.389	0.0869	[0.0135, -0.0, -0.0436, 0.0434]	433	4	0.135
GO:1902033	regulation of hematopoietic stem cell proliferation	biological_process	['ACE']	FALSE	-0.000298	0.699	[-0.0]	0.00223	0.812	[-0.0]	-0.0195	0.721	[-0.0]	-0.00757	0.859	[-0.0]	0.0166	0.831	[-0.0]	0.00978	0.82	[-0.0]	14	1	0.0657
GO:1902105	regulation of leukocyte differentiation	biological_process	['CR1', 'IL34', 'INPP5D', 'LILRB2', 'RHOH', 'TREM2']	FALSE	0.22	0.166	[-0.0, 0.0152, -0.0043, -0.0, -0.0, -0.0]	-0.451	0.908	[-0.0, -0.00828, -0.00616, -0.0, -0.0, -0.0]	-0.291	0.808	[-0.0, -0.00641, -0.00496, -0.0, -0.0, -0.0]	-0.404	0.898	[-0.0, -0.0, -0.0157, -0.0, -0.0, -0.0]	-0.0797	0.741	[-0.0, -0.0, -0.00345, -0.0, -0.0, -0.0]	2.57	0.0115	[-0.0, -0.00326, 0.115, -0.0, -0.0, -0.0]	317	6	0.00337
GO:1902115	regulation of organelle assembly	biological_process	['ABI3', 'USP6NL']	FALSE	-0.265	0.875	[-0.0, -0.00707]	0.00435	0.708	[-0.0, -0.0]	-0.0235	0.573	[-0.0, -0.0]	-0.0111	0.751	[-0.0, -0.0]	0.0224	0.715	[-0.0, -0.0]	0.734	0.0368	[-0.0, 0.0183]	236	2	0.292
GO:1902531	regulation of intracellular signal transduction	biological_process	['ABCA1', 'ABCA7', 'APP', 'CD2AP', 'CLU', 'IL34', 'NCK2', 'PLCG2', 'PLEKHA1', 'PTK2B', 'RBCK1', 'RHOH', 'SCIMP', 'SLC24A4', 'SORL1', 'SPI1', 'TNIP1', 'TREM2', 'UNC5CL']	FALSE	0.56	0.127	[-0.0, -0.0, -0.0486, -0.0, 0.00127, -0.0, 0.0099, -0.0, 0.0104, 0.0588, 0.00275, -0.0, -0.0, -0.0, 0.0145, -0.0, -0.0, -0.0, -0.0]	-0.369	0.836	[-0.0, -0.0, 0.048, -0.0, -0.0113, -0.0, -0.0035, -0.0, -0.00296, -0.0494, -0.0025, -0.0, -0.0, -0.0, -0.0, -0.0, -0.0, -0.0, -0.0]	0.34	0.203	[-0.0, -0.0, 0.104, -0.0, -0.0553, -0.0, -0.0123, -0.0, 0.0075, 0.00503, -0.0, -0.0, -0.0, -0.0, -0.0164, -0.0, -0.0, -0.0, -0.0]	-3.88	0.996	[-0.0, -0.0, -0.0711, -0.0, -0.0961, -0.0, -0.0, -0.0, -0.0194, -0.0327, 0.00594, -0.0, -0.0, -0.0, -0.0581, -0.0, -0.0, -0.0, -0.0]	1.61	0.0376	[0.00552, -0.0, -0.0454, -0.0, 0.131, -0.0, -0.0, -0.0, -0.0, -0.00219, -0.0, -0.0, -0.0, -0.0, -0.00962, -0.0, -0.0, -0.0, -0.0]	1.13	0.0538	[-0.0, -0.0, -0.0489, -0.0, -0.0284, -0.0, 0.0265, 0.0088, -0.0, -0.00632, 0.0105, -0.0, -0.0, -0.0, 0.0993, 0.0252, -0.0, -0.0, -0.0]	1407	19	1.29e-05
GO:1902563	regulation of neutrophil activation	biological_process	['GRN', 'SPI1']	FALSE	-0.02	0.633	[-0.00044, -0.0]	0.00435	0.708	[-0.0, -0.0]	-0.0235	0.573	[-0.0, -0.0]	-0.0111	0.751	[-0.0, -0.0]	-0.274	0.914	[-0.0, -0.00506]	1.21	0.0225	[0.0047, 0.0257]	15	2	0.00262
GO:1902904	negative regulation of supramolecular fiber organization	biological_process	['CLU', 'NCK2', 'TREM2']	FALSE	2.5	0.0119	[0.0837, -0.0, -0.0]	-0.912	0.965	[-0.0167, -0.00348, -0.0]	-4.22	0.997	[-0.134, -0.0, -0.0]	-2.1	0.989	[-0.0592, -0.0, -0.0]	2.69	0.0109	[0.0562, -0.0, -0.0]	1.42	0.0211	[-0.00792, 0.0462, 0.0064]	165	3	0.0404
GO:1902905	positive regulation of supramolecular fiber organization	biological_process	['APP', 'BIN1', 'CLU', 'EPHA1', 'FERMT2', 'NCK2', 'PTK2B']	FALSE	-0.217	0.74	[-0.0251, -0.0375, 0.00373, -0.0, -0.0, 0.0039, 0.0442]	-0.166	0.811	[0.0191, 0.0102, 0.00141, -0.0, -0.0, -0.0, -0.0367]	3.61	0.011	[0.0769, 0.11, -0.0214, -0.0, -0.0, -0.0, 0.0115]	-5.43	0.997	[-0.0322, -0.121, -0.0282, -0.0, -0.0, -0.0128, -0.0404]	0.733	0.0626	[-0.0166, -0.0, 0.0387, -0.0, -0.0, -0.0, -0.0]	0.587	0.0838	[-0.0349, 0.0719, -0.0293, -0.0, -0.0, 0.0185, -0.0]	176	7	1.85e-05
GO:1902991	regulation of amyloid precursor protein catabolic process	biological_process	['ABCA7', 'APP', 'BIN1', 'CLU', 'SORL1']	FALSE	1.37	0.0301	[0.00654, 0.00483, 0.0109, -0.000629, 0.0385]	0.318	0.142	[-0.00559, 0.064, -0.0198, 0.00367, -0.0332]	0.88	0.0612	[-0.0, 0.0168, 0.0877, -0.0392, -0.0277]	-5.86	0.997	[-0.0, -0.0425, -0.0746, -0.0592, -0.0392]	-4.05	0.994	[-0.0, -0.119, -0.0499, 0.0901, -0.0317]	2.76	0.0099	[-0.0, -0.0701, 0.0882, -0.056, 0.149]	43	5	2.41e-06
GO:1903018	regulation of glycoprotein metabolic process	biological_process	['ABCA7']	FALSE	0.355	0.0519	[0.00677]	-0.125	0.918	[-0.00164]	-0.0195	0.721	[-0.0]	-0.00757	0.859	[-0.0]	0.0166	0.831	[-0.0]	-0.222	0.94	[-0.00427]	48	1	0.199
GO:1903036	positive regulation of response to wounding	biological_process	['FERMT2', 'GRN']	FALSE	-0.465	0.925	[-0.0125, -0.0]	0.00435	0.708	[-0.0, -0.0]	0.485	0.0574	[0.0133, -0.0]	-0.0111	0.751	[-0.0, -0.0]	0.338	0.0592	[0.0054, -0.0]	1.02	0.0267	[-0.0, 0.0256]	72	2	0.0441
GO:1903037	regulation of leukocyte cell-cell adhesion	biological_process	['CR1', 'HLA-DQA1', 'LILRB2', 'NCK2', 'RHOH']	FALSE	0.0493	0.284	[-0.0, -0.0, -0.0, 0.00246, -0.0]	-0.0508	0.735	[-0.0, -0.0, -0.0, -0.00161, -0.0]	-0.0632	0.543	[-0.0, -0.0, -0.0, -0.00113, -0.0]	-0.0139	0.57	[-0.0, -0.0, -0.0, -0.0, -0.0]	-0.0991	0.775	[-0.0, -0.0, -0.0, -0.00359, -0.0]	0.23	0.142	[-0.0, -0.0, -0.0, 0.00831, -0.0]	369	5	0.0269
GO:1903358	regulation of Golgi organization	biological_process	['USP6NL']	TRUE	-0.078	0.834	[-0.00148]	0.00223	0.812	[-0.0]	0.413	0.0407	[0.00813]	-0.00757	0.859	[-0.0]	0.0166	0.831	[-0.0]	0.00978	0.82	[-0.0]	18	1	0.0824
GO:1903426	regulation of reactive oxygen species biosynthetic process	biological_process	['PLCG2']	FALSE	-0.000298	0.699	[-0.0]	-0.0732	0.898	[-0.00097]	-0.265	0.924	[-0.00461]	-0.00757	0.859	[-0.0]	0.0166	0.831	[-0.0]	1.11	0.0169	[0.0203]	43	1	0.181
GO:1903510	mucopolysaccharide metabolic process	biological_process	['IDUA']	FALSE	-0.05	0.805	[-0.000946]	0.00223	0.812	[-0.0]	-0.0195	0.721	[-0.0]	0.0383	0.0723	[0.000727]	0.0166	0.831	[-0.0]	0.0623	0.0919	[0.000966]	85	1	0.323
GO:1903523	negative regulation of blood circulation	biological_process	['APP', 'BIN1']	FALSE	-2.87	0.994	[-0.057, -0.0205]	2.71	0.0075	[0.0555, -0.00557]	5.05	0.0059	[0.0668, 0.0658]	-5.41	0.998	[-0.0643, -0.0582]	-3.95	0.996	[-0.0289, -0.0389]	3.48	0.0059	[-0.0499, 0.138]	25	2	0.00656
GO:1903530	regulation of secretion by cell	biological_process	['CD2AP', 'DOC2A', 'FOXF1', 'ICA1', 'SPI1', 'TREM2']	FALSE	0.331	0.126	[-0.0, 0.0162, -0.0, -0.0, -0.0, -0.0]	-0.372	0.892	[-0.0, -0.0152, -0.0, 0.00326, -0.0, -0.0]	-0.081	0.563	[-0.0, -0.00192, -0.0, -0.0, -0.0, -0.0]	-0.0156	0.536	[-0.0, -0.0, -0.0, -0.0, -0.0, -0.0]	0.00463	0.621	[-0.0, 0.00157, -0.0, -0.0, -0.00253, -0.0]	0.321	0.126	[-0.0, -0.0, -0.0, -0.0, 0.0128, -0.0]	568	6	0.0449
GO:1903596	regulation of gap junction assembly	biological_process	['ACE']	FALSE	-0.000298	0.699	[-0.0]	0.00223	0.812	[-0.0]	-0.0195	0.721	[-0.0]	-0.00757	0.859	[-0.0]	0.0166	0.831	[-0.0]	0.00978	0.82	[-0.0]	10	1	0.0486
GO:1903649	regulation of cytoplasmic transport	biological_process	['SORL1']	FALSE	1.64	0.0127	[0.0312]	-2.17	0.992	[-0.0279]	-2.27	0.992	[-0.0423]	-0.417	0.966	[-0.0065]	-1.16	0.981	[-0.0146]	7.13	0.0013	[0.131]	29	1	0.127
GO:1903707	negative regulation of hemopoiesis	biological_process	['CR1', 'INPP5D']	FALSE	-0.216	0.855	[-0.0, -0.00574]	-0.386	0.939	[-0.0, -0.00721]	-0.277	0.885	[-0.0, -0.00662]	-0.832	0.971	[-0.0, -0.0186]	0.0224	0.715	[-0.0, -0.0]	4.97	0.0031	[-0.0, 0.126]	111	2	0.0925
GO:1903708	positive regulation of hemopoiesis	biological_process	['CR1', 'IL34', 'INPP5D', 'LILRB2', 'RHOH', 'TREM2']	FALSE	0.31	0.132	[-0.0, 0.0152, -0.0, -0.0, -0.0, -0.0]	-0.351	0.887	[-0.0, -0.00828, -0.003, -0.0, -0.0, -0.0]	-0.181	0.719	[-0.0, -0.00641, -0.0, -0.0, -0.0, -0.0]	-0.188	0.827	[-0.0, -0.0, -0.00696, -0.0, -0.0, -0.0]	-0.43	0.891	[-0.0, -0.0, -0.0138, -0.0, -0.0, -0.0]	1.78	0.0204	[-0.0, -0.00326, 0.08, -0.0, -0.0, -0.0]	184	6	0.000216
GO:1903828	negative regulation of protein localization	biological_process	['ABI3', 'APP', 'SPI1']	FALSE	-0.66	0.938	[-0.0, -0.0219, -0.0]	1.32	0.0226	[-0.0, 0.0292, -0.0]	2.75	0.0151	[-0.0, 0.0889, -0.0]	-2.96	0.994	[-0.0, -0.0837, -0.0]	-1.54	0.978	[-0.0, -0.0331, -0.0]	-0.614	0.944	[-0.0, -0.0299, 0.00964]	197	3	0.0618
GO:1903829	positive regulation of protein localization	biological_process	['ABCA7', 'ANK3', 'APP', 'CD2AP', 'FERMT2', 'SORL1', 'TREM2']	FALSE	-0.647	0.912	[-0.0, -0.029, -0.0448, -0.0, -0.0, 0.0407, -0.0]	0.295	0.177	[-0.0, 0.0172, 0.036, -0.0, -0.0, -0.0433, -0.0]	6.63	0.0042	[-0.0, 0.273, 0.0953, -0.0, -0.0, -0.0453, -0.0]	-3.72	0.994	[-0.0, -0.0638, -0.0632, -0.0, -0.0, -0.0336, -0.0]	-3.64	0.993	[-0.0, -0.0735, -0.0322, -0.0, 0.0111, -0.0228, -0.0]	1.16	0.0386	[-0.0, -0.123, -0.0318, -0.0, -0.0, 0.208, -0.0]	460	7	0.00507
GO:1903846	positive regulation of cellular response to transforming growth factor beta stimulus	biological_process	['ADAM17']	FALSE	-0.189	0.89	[-0.00359]	0.147	0.102	[0.00186]	-0.0195	0.721	[-0.0]	-0.00757	0.859	[-0.0]	0.0166	0.831	[-0.0]	0.645	0.0263	[0.0117]	31	1	0.135
GO:1903972	regulation of cellular response to macrophage colony-stimulating factor stimulus	biological_process	['TREM2']	TRUE	-0.000298	0.699	[-0.0]	0.00223	0.812	[-0.0]	-0.0195	0.721	[-0.0]	-0.00757	0.859	[-0.0]	0.0166	0.831	[-0.0]	0.00978	0.82	[-0.0]	6	1	0.0312
GO:1903975	regulation of glial cell migration	biological_process	['TREM2']	FALSE	-0.000298	0.699	[-0.0]	0.00223	0.812	[-0.0]	-0.0195	0.721	[-0.0]	-0.00757	0.859	[-0.0]	0.0166	0.831	[-0.0]	0.00978	0.82	[-0.0]	18	1	0.0824
GO:1903998	regulation of eating behavior	biological_process	['SLC24A4']	TRUE	0.263	0.0623	[0.00501]	-0.209	0.938	[-0.00272]	-0.127	0.873	[-0.00202]	-0.00757	0.859	[-0.0]	0.0166	0.831	[-0.0]	0.00978	0.82	[-0.0]	8	1	0.0399
GO:1904375	regulation of protein localization to cell periphery	biological_process	['ABI3', 'TREM2']	FALSE	-0.00375	0.559	[-0.0, -0.0]	0.00435	0.708	[-0.0, -0.0]	-0.0235	0.573	[-0.0, -0.0]	-0.0111	0.751	[-0.0, -0.0]	0.0224	0.715	[-0.0, -0.0]	0.0148	0.7	[-0.0, -0.0]	127	2	0.115
GO:1904407	positive regulation of nitric oxide metabolic process	biological_process	['APP', 'CLU', 'PTK2B']	FALSE	-0.115	0.741	[-0.0626, -0.0303, 0.0892]	0.356	0.101	[0.0693, 0.00164, -0.0631]	1.63	0.0267	[0.0912, -0.0261, -0.0121]	-11	1	[-0.142, -0.119, -0.0519]	3.16	0.0091	[-0.0424, 0.125, -0.0165]	-1.75	0.984	[-0.0263, -0.0217, -0.00849]	45	3	0.00132
GO:1904645	response to amyloid-beta	biological_process	['APP', 'TREM2']	FALSE	-0.798	0.959	[-0.0215, -0.0]	0.952	0.03	[0.0175, -0.0]	3.16	0.0115	[0.0831, -0.0]	-1.33	0.982	[-0.0298, -0.0]	-1.57	0.982	[-0.0272, -0.0]	-1.25	0.978	[-0.0322, -0.0]	52	2	0.0247
GO:1904705	regulation of vascular associated smooth muscle cell proliferation	biological_process	['ADAMTS1']	FALSE	-0.000298	0.699	[-0.0]	0.00223	0.812	[-0.0]	-0.0195	0.721	[-0.0]	-0.00757	0.859	[-0.0]	0.0166	0.831	[-0.0]	0.00978	0.82	[-0.0]	61	1	0.245
GO:1905114	cell surface receptor signaling pathway involved in cell-cell signaling	biological_process	['WNT3']	FALSE	0.0366	0.154	[0.000703]	0.00223	0.812	[-0.0]	-0.053	0.803	[-0.00063]	-0.00757	0.859	[-0.0]	0.0166	0.831	[-0.0]	0.00978	0.82	[-0.0]	134	1	0.459
GO:1905155	positive regulation of membrane invagination	biological_process	['ABCA7', 'PLCG2', 'TREM2']	FALSE	0.227	0.124	[0.00773, -0.0, -0.0]	-0.402	0.926	[-0.00892, -0.0, -0.0]	0.184	0.12	[0.00681, -0.0, -0.0]	-0.014	0.671	[-0.0, -0.0, -0.0]	0.204	0.107	[0.00373, -0.0, -0.0]	0.513	0.0596	[-0.0, 0.0158, -0.0]	14	3	5.74e-05
GO:1905475	regulation of protein localization to membrane	biological_process	['ABI3', 'ANK3', 'TREM2']	FALSE	-0.872	0.957	[-0.0, -0.029, -0.0]	0.78	0.0462	[-0.0, 0.0172, -0.0]	8.52	0.0023	[-0.0, 0.273, -0.0]	-2.26	0.99	[-0.0, -0.0638, -0.0]	-3.45	0.994	[-0.0, -0.0735, -0.0]	-3.82	0.995	[-0.0, -0.123, -0.0]	177	3	0.0479
GO:1905634	regulation of protein localization to chromatin	biological_process	['SPI1']	TRUE	-0.000298	0.699	[-0.0]	0.00223	0.812	[-0.0]	-0.0195	0.721	[-0.0]	-0.00757	0.859	[-0.0]	0.0166	0.831	[-0.0]	1.13	0.0166	[0.0207]	11	1	0.0529
GO:1905666	regulation of protein localization to endosome	biological_process	['SORL1']	FALSE	3.02	0.0061	[0.0576]	-3.45	0.995	[-0.0444]	-3.01	0.995	[-0.0562]	-1.1	0.984	[-0.0174]	-1.15	0.981	[-0.0145]	7.02	0.0014	[0.129]	14	1	0.0657
GO:1905897	regulation of response to endoplasmic reticulum stress	biological_process	['ABCA7', 'APP', 'CLU', 'NCK2']	FALSE	-0.273	0.829	[0.0114, -0.0313, 0.00131, 0.00824]	0.447	0.0956	[-0.00599, 0.0305, -0.00976, -0.00338]	0.251	0.121	[-0.00651, 0.0993, -0.0692, -0.0131]	-5.03	0.997	[-0.0, -0.0651, -0.0967, -0.00363]	4.53	0.0048	[-0.0, -0.0374, 0.145, 0.00207]	-0.734	0.948	[-0.0, -0.0348, -0.0234, 0.0304]	84	4	0.000671
GO:1905906	regulation of amyloid fibril formation	biological_process	['APP', 'CLU', 'TREM2']	FALSE	1.88	0.017	[-0.0209, 0.0837, -0.0]	1.19	0.0263	[0.043, -0.0167, -0.0]	-4.58	0.997	[-0.0115, -0.134, -0.0]	-4.36	0.997	[-0.064, -0.0592, -0.0]	1.92	0.0169	[-0.0162, 0.0562, -0.0]	-0.202	0.879	[-0.00556, -0.00792, 0.0064]	17	3	9.53e-05
GO:1990090	cellular response to nerve growth factor stimulus	biological_process	['APP']	FALSE	-2.03	0.99	[-0.0386]	2.74	0.0059	[0.0352]	7.64	0.0025	[0.144]	-2.43	0.994	[-0.0384]	-4.83	0.998	[-0.0602]	-4.22	0.997	[-0.0778]	40	1	0.17
GO:2000008	regulation of protein localization to cell surface	biological_process	['ABCA7']	FALSE	-0.000298	0.699	[-0.0]	0.00223	0.812	[-0.0]	-0.0195	0.721	[-0.0]	-0.00757	0.859	[-0.0]	0.0166	0.831	[-0.0]	0.00978	0.82	[-0.0]	40	1	0.17
GO:2000112	regulation of cellular macromolecule biosynthetic process	biological_process	['ABCA7', 'APP', 'NCK2', 'PTK2B']	FALSE	1.28	0.03	[0.00677, -0.0353, 0.00121, 0.0767]	-1.08	0.968	[-0.00164, 0.0371, -0.0016, -0.0614]	1.76	0.0272	[-0.0, 0.0812, -0.00765, -0.00736]	-2.38	0.991	[-0.0, -0.0471, -0.00377, -0.0271]	-2.04	0.986	[-0.0, -0.0406, -0.00234, -0.00744]	-0.49	0.922	[-0.00427, -0.0445, 0.0407, -0.0108]	474	4	0.17
GO:2000348	regulation of CD40 signaling pathway	biological_process	['SHARPIN', 'TREM2']	TRUE	0.123	0.142	[0.00342, -0.0]	-0.0753	0.849	[-0.00147, -0.0]	-0.0939	0.765	[-0.00184, -0.0]	-0.0111	0.751	[-0.0, -0.0]	0.0224	0.715	[-0.0, -0.0]	0.335	0.0657	[-0.0, 0.00815]	6	2	0.000553
GO:2000379	positive regulation of reactive oxygen species metabolic process	biological_process	['APP', 'PLCG2', 'PTK2B']	FALSE	-2.32	0.991	[-0.154, -0.0, 0.0767]	0.895	0.0394	[0.0876, -0.00097, -0.0669]	1.59	0.0276	[0.0699, -0.00461, -0.0137]	-1.03	0.972	[-0.0192, -0.0, -0.00964]	-1.81	0.983	[-0.0347, -0.0, -0.00402]	0.187	0.122	[-0.00906, 0.0203, -0.00589]	70	3	0.00438
GO:2000648	positive regulation of stem cell proliferation	biological_process	['FERMT2']	FALSE	-0.228	0.903	[-0.00433]	0.00223	0.812	[-0.0]	0.33	0.0467	[0.00658]	-0.00757	0.859	[-0.0]	0.293	0.0426	[0.00344]	0.00978	0.82	[-0.0]	49	1	0.203
GO:2000774	positive regulation of cellular senescence	biological_process	['ABI3']	TRUE	-0.0187	0.755	[-0.00035]	0.00223	0.812	[-0.0]	-0.0195	0.721	[-0.0]	-0.00757	0.859	[-0.0]	0.0166	0.831	[-0.0]	0.228	0.0522	[0.00402]	12	1	0.0572
GO:2001020	regulation of response to DNA damage stimulus	biological_process	['CLU']	FALSE	-0.82	0.969	[-0.0156]	-0.736	0.975	[-0.00949]	-2.26	0.992	[-0.0421]	-7.64	0.999	[-0.121]	11	0.0009	[0.137]	0.00978	0.82	[-0.0]	316	1	0.765
GO:2001135	regulation of endocytic recycling	biological_process	['SORL1']	FALSE	3.42	0.0053	[0.0652]	-3.73	0.996	[-0.048]	-2.69	0.994	[-0.0502]	-0.00757	0.859	[-0.0]	-5.03	0.998	[-0.0627]	8.54	0.0009	[0.157]	19	1	0.0866
GO:2001138	regulation of phospholipid transport	biological_process	['ABCA7']	FALSE	-0.000298	0.699	[-0.0]	0.00223	0.812	[-0.0]	-0.0195	0.721	[-0.0]	-0.00757	0.859	[-0.0]	0.0166	0.831	[-0.0]	0.00978	0.82	[-0.0]	16	1	0.0741
GO:0002376	immune system process	biological_process	['ACE', 'ADAM17', 'APP', 'BLNK', 'CLNK', 'CLU', 'CR1', 'CTSH', 'GRN', 'HLA-DQA1', 'INPP5D', 'NCK2', 'PLCG2', 'PTK2B', 'RHOH', 'SPI1', 'TREM2', 'TREML2']	FALSE	0.802	0.0894	[-0.0, -0.00293, 0.00476, -0.0, -0.0, 0.00427, -0.0, -0.00031, 0.000975, -0.0, -0.0067, 0.0053, -0.00885, 0.0714, -0.0, -0.0, -0.0, -0.0]	-1.01	0.936	[-0.0, 0.00243, -0.000527, -0.0, -0.0, -0.0135, -0.0, -0.0, -0.0, -0.0, -0.0, -0.00153, -0.000513, -0.0428, -0.0, -0.0, -0.0, -0.0]	-1.63	0.976	[-0.0, -0.0023, 0.054, -0.0, -0.0, -0.149, 0.00428, -0.00028, -0.0, -0.0, -0.00922, -0.00581, -0.00386, -0.00956, -0.0, -0.0, -0.0, -0.0]	-0.88	0.928	[-0.0, -0.0, -0.00985, -0.0, -0.0, -0.0215, -0.0, -0.0, -0.0, -0.0, -0.0, -0.00065, -0.0, -0.0262, -0.0, -0.0, -0.0, -0.0]	2.54	0.0178	[-0.0, -0.0, -0.0286, -0.000746, -0.0, 0.185, -0.0, 0.000495, -0.0, -0.0, -0.0, -0.0, -0.0, -0.0322, -0.0, -0.0, -0.0, -0.0]	1.12	0.0542	[-0.0, -0.0, -0.0476, 0.00867, -0.0, -0.0172, -0.0, 0.00451, 0.00689, -0.0, 0.0618, 0.0102, 0.047, -0.00828, -0.0, 0.0159, 0.00181, -0.0]	1296	18	1.59e-05
GO:0008152	metabolic process	biological_process	['ABCA1', 'ABCA7', 'ACE', 'ADAM17', 'ANKH', 'APH1B', 'APP', 'BCKDK', 'CD2AP', 'CLU', 'COX7C', 'CTSB', 'CTSH', 'EED', 'HLA-DQA1', 'HS3ST5', 'IDUA', 'INPP5D', 'JAZF1', 'MINDY2', 'MME', 'PLCG2', 'PLEKHA1', 'PRDM7', 'PRKD3', 'PTK2B', 'SORL1', 'SPI1', 'SPPL2A', 'TMEM106B', 'TNIP1', 'TREM2', 'TSPAN14', 'WDR12', 'WDR81', 'WNT3']	FALSE	-0.269	0.632	[-0.00267, 0.00196, -0.0, -0.000137, -0.0176, -0.000509, -0.0309, 0.00225, -0.0, 0.00278, -0.00518, -0.0149, -0.000567, -0.000323, -0.0, -0.0169, -0.00114, -0.0, 0.0118, -0.0, -6.26e-08, -0.00167, 0.0163, -0.0, -0.0, 0.032, 0.0147, -0.0, -0.00327, -0.0152, -0.0, -0.0, 0.000146, -0.000502, -0.0, -0.0]	0.109	0.48	[-0.0, -0.000501, -0.0, 0.000287, 0.0198, -0.0, 0.0226, -0.0, -0.0, -0.00624, 0.00852, -0.000534, -0.0, -0.0, -0.0, 0.00263, 7.17e-05, -0.00117, -0.00507, -0.0, 9.41e-08, -0.0, -0.0112, -0.0, -0.0, -0.0167, -0.0152, -0.0, -0.0, 0.01, -0.0, -0.0, -0.000558, -0.0, -0.0, 0.000628]	0.615	0.171	[-0.00192, 0.0021, -0.0, 0.0018, 0.00221, 0.000899, 0.104, -0.00284, -0.0, -0.0402, -0.00737, -0.00729, 0.000212, -0.000826, -0.0, 0.0433, -0.0, -0.00566, -0.0126, -0.0, 1.03e-07, -0.00271, 0.00213, -0.0, -0.0, -0.00578, -0.0212, -0.00288, 0.000261, 0.0313, -0.0, -0.0, -0.000769, 0.00128, -0.000579, -0.0]	-1.92	0.974	[0.000428, -0.0, -0.0, -0.00109, -0.0262, -0.0, -0.0559, -0.0, -0.0, -0.0325, -0.0, -0.00118, -0.0, -0.0, -0.0, -0.0, 0.00058, -0.0145, -0.000373, -0.0, -0.0, -0.0, -0.0068, -0.0, -0.0, -0.0309, -0.00953, -0.0, -0.0, -0.00358, -0.0, -0.0, -0.000468, -0.0, -0.0, -0.0]	0.433	0.208	[0.00422, -0.0, -0.0, -0.0, -0.00119, -0.0, -0.0343, -0.0, -0.0, 0.0728, -0.0, -0.000522, 0.000397, 0.000977, -0.0, -0.00231, -0.0, -0.0, -0.00903, -0.0, -0.0, -0.0, -0.00366, -0.0, -0.0, -0.000247, -0.00279, -0.0, 0.00372, -0.00405, -0.0, -0.0, -0.0, -0.0, -0.0, -0.0]	2.41	0.0123	[0.00282, -0.0, -0.0, 0.00128, -0.00349, -0.0, -0.0274, -0.0, 0.0106, -0.0163, -0.00355, 0.0726, 0.00152, -0.0, -0.0, -0.00706, 0.00127, 0.0853, 0.0258, -0.0, -0.0, 0.0315, -0.0, -0.0, 0.00212, -0.00422, 0.0748, 0.0154, -0.0, -0.0229, -0.0, 0.00362, 0.0122, -0.0, 0.00274, -0.0]	6611	36	0.0972
GO:0009987	cellular process	biological_process	['ABCA1', 'ABCA7', 'ACE', 'ADAM17', 'ANK3', 'ANKH', 'APH1B', 'APP', 'BCKDK', 'BIN1', 'BLNK', 'CASS4', 'CD2AP', 'CLNK', 'CLU', 'COX7C', 'CR1', 'CTSB', 'CTSH', 'DOC2A', 'EED', 'EPDR1', 'EPHA1', 'FERMT2', 'FOXF1', 'GRN', 'HLA-DQA1', 'HS3ST5', 'IDUA', 'IL34', 'INPP5D', 'KLF16', 'LILRB2', 'MAF', 'MME', 'MYO15A', 'NCK2', 'PLCG2', 'PLEKHA1', 'PRDM7', 'PRKD3', 'PTK2B', 'RASGEF1C', 'RHOH', 'SCIMP', 'SEC61…	FALSE	-0.248	0.587	[-0.00617, 0.00332, -0.0, -0.000636, -0.000684, 0.00145, -0.0, -0.0433, 0.00225, -0.022, -0.0, -0.0, 0.000905, -0.0, -0.0103, -0.00518, -0.0, -0.0105, -0.000427, 0.0114, -0.000323, 0.0011, -0.0, -0.00429, -0.0, 0.000325, -0.0, -0.0172, -0.00137, 0.00644, -0.0, 0.00255, 0.000432, -0.0386, -0.0, -0.0, 0.00195, -0.000358, 0.016, -0.0, -0.0, 0.0558, -0.00105, -0.0, 0.000212, -0.00167, -0.000252, 0.00…	-0.204	0.701	[0.000449, -0.00193, -0.0, 0.000966, 0.0287, 0.00397, -0.0, 0.0321, -0.0, -0.00697, -0.0, -0.0, 3.14e-05, -0.0, -0.0067, 0.00852, -0.0, -0.000691, -0.0, -0.0125, -0.0, -0.0, -0.0, -0.00131, -0.0, -0.000171, -0.0, 0.00263, 8.61e-05, -0.00178, -0.00117, -0.0, -0.0, 0.0149, 0.000187, -0.0, -0.00174, -0.00013, -0.0109, -0.0, -0.0, -0.0426, -0.0, -0.0, -0.000361, 0.00133, 3.73e-05, -0.000348, -0.00235…	1.65	0.0617	[-0.00198, 0.00156, -0.0, -0.00368, 0.13, -0.00229, -0.0, 0.0859, -0.00284, 0.101, -0.000523, -0.0, -0.00174, -0.0, -0.0652, -0.00737, 0.00428, -0.017, -0.0, -0.0, -0.000826, -0.000455, -0.0, -0.00221, -0.0, -0.0, -0.0, 0.0526, -0.0, -0.00324, -0.00566, -0.00249, -0.0, -0.01, -0.0, -0.0, -0.00355, -0.00226, 0.00293, -0.0, -0.0021, -0.00474, -0.00111, -0.0, 0.00226, -0.0, 0.000523, -0.000157, -0.0…	-1.93	0.972	[-0.000318, -0.0, -0.0, -0.0, -0.0613, -0.00803, -0.0, -0.0231, -0.0, -0.0389, -0.0, -0.0, -0.0, -0.0, -0.0286, -0.0, -0.0, -0.00112, -0.0, -0.00395, -0.0, -0.0, -0.0, 0.00101, -0.0, -0.0, -0.0, -0.0, 0.000696, -0.0, -0.0145, -0.0, -0.0, -0.00017, -0.0, -0.0, -0.00122, -0.0, -0.00226, -0.0, -0.0, -0.0227, -0.0, -0.0, -0.0, -0.0, 5.75e-05, -0.0, 0.00897, -0.0281, -0.015, 0.000389, -0.0, -0.0, -0.0…	0.0352	0.478	[0.00576, -0.0, -0.0, -0.0, -0.0804, -0.00403, -0.0, -0.0381, -0.0, -0.0159, 0.000168, -0.0, 9.38e-05, -0.0, 0.118, -0.0, -0.0, -0.00687, 0.000283, -0.0, 0.000977, -0.0, -0.0, 0.0122, -0.0, -0.0003, -0.0, -0.00346, -0.0, -0.0, -0.0, -0.0, -0.0, -0.00188, -0.0, -0.0, -0.0, -0.000263, -0.00277, -0.0, -0.0, -0.00845, 0.00163, -0.0, -0.00131, -0.0, 0.000149, 0.000447, -0.0019, -0.00457, -0.0012, -0.0…	2.6	0.0103	[0.00542, -0.0, -0.0, 0.00484, -0.0853, -0.000835, -0.0, -0.0389, -0.0, 0.027, 0.0113, -0.0, 0.0151, -0.0, -0.0318, -0.00355, -0.0, 0.0954, 0.00306, -0.0, -0.0, -0.0, -0.0, -0.000768, -0.0, 0.00913, -0.0, -0.0106, 0.00152, -0.0, 0.0853, -0.00204, -0.0, 0.0773, -0.0, -0.0, 0.0227, 0.0215, -0.00139, -0.0, 0.00805, -0.00403, 0.049, -0.0, -0.00122, -0.0, -0.000179, -0.0, -0.00334, 0.105, -0.0138, 0.0…	12313	62	0.0594
GO:0016032	viral process	biological_process	['TPCN1', 'USP6NL']	FALSE	-0.191	0.841	[-0.00342, -0.00166]	-0.895	0.97	[-0.0166, -0.0]	-0.0645	0.714	[-0.0, -0.00107]	-0.0111	0.751	[-0.0, -0.0]	2.03	0.0126	[0.0343, -0.0]	0.368	0.0609	[-0.0, 0.00899]	166	2	0.176
GO:0022414	reproductive process	biological_process	['ACE', 'ADAMTS1', 'APP', 'CTSB', 'PLEKHA1', 'PTK2B', 'WNT3']	FALSE	1.75	0.0263	[-0.0, -0.0, 0.014, -0.0147, 0.0142, 0.0776, -0.0]	-1.87	0.979	[-0.0, -0.0, 0.00446, 0.0117, -0.00952, -0.0714, -0.0]	-0.796	0.934	[-0.0, -0.0, -0.0254, -0.0174, 0.0104, -0.00423, -0.0]	-0.324	0.867	[-0.0, -0.0, -0.00119, -0.0, -0.00414, -0.00802, -0.0]	-0.928	0.946	[-0.0, -0.0, -0.00747, -0.0, -0.0096, -0.0138, -0.0]	0.934	0.0497	[-0.0, -0.0, -0.0, 0.0426, -0.0, -0.0, -0.0]	1170	7	0.281
GO:0023052	signaling	biological_process	['BIN1', 'TSPOAP1']	FALSE	-1.23	0.977	[-0.0331, -0.0]	0.735	0.041	[0.0135, -0.0]	5.37	0.005	[0.141, -0.0]	-5.75	0.998	[-0.13, -0.0]	-2.39	0.989	[-0.0412, -0.0]	2.52	0.0095	[0.0638, -0.0]	264	2	0.339
GO:0032501	multicellular organismal process	biological_process	['ABCA1', 'ABCA7', 'ACE', 'ANKH', 'APP', 'BIN1', 'CD2AP', 'EPHA1', 'FERMT2', 'FOXF1', 'INPP5D', 'LILRB2', 'MME', 'MYO15A', 'PLEKHA1', 'SHARPIN', 'SLC24A4', 'SORT1', 'SPI1', 'TREM2', 'WNT3']	FALSE	-0.713	0.884	[-0.00823, -0.000241, -0.0, -0.00868, -0.0307, -0.0331, -0.0, -0.0, -0.00458, -0.0, -0.00386, -0.0, -0.0, -0.0, 0.02, 0.000941, 0.00448, 0.0012, -0.0, -0.0, -0.0]	0.447	0.19	[0.00136, -0.0, -0.0, 0.0118, 0.0239, 0.0135, -0.0, -0.0, -0.0, -0.0, -0.0, -0.0, -0.0, -0.0, -0.0136, -0.000322, -0.00153, -0.00917, -0.0, -0.0, -0.0]	2.74	0.0214	[-0.0046, 0.000768, -0.0, -0.0, 0.0774, 0.141, -0.0, -0.0, -0.00781, -0.0, -0.00129, -0.0, -0.0, -0.0, -0.0, -0.0012, -0.00218, 0.0354, -0.00266, -0.0, -0.0]	-1.92	0.98	[-0.0, -0.0, -0.0, -0.00321, -0.00481, -0.13, -0.0, -0.0, -0.0, -0.0, -0.0, -0.0, -0.0, -0.0, -0.0, -0.0, -0.0, -0.00222, -0.0, -0.0, -0.0]	-0.76	0.899	[0.0104, -0.0, -0.0, -0.0, -0.0287, -0.0412, -0.0, -0.0, 0.0198, -0.0, -0.0, -0.0, -0.0, -0.0, -0.00512, -0.0, -0.0, -0.0, -0.0, -0.0, -0.0]	0.804	0.0893	[-0.0, -0.0, -0.0, -0.0, -0.049, 0.0638, 0.0106, -0.0, -0.0, -0.0, 0.0207, -0.0, -0.0, -0.0, -0.00354, -0.0, -0.00357, -0.00362, 0.0286, -0.0, -0.0]	2660	21	0.00645
GO:0032502	developmental process	biological_process	['ACE', 'ADAM17', 'ADAMTS1', 'ANK3', 'ANKH', 'APP', 'BLNK', 'CLU', 'CTSB', 'CTSH', 'EED', 'EPHA1', 'FERMT2', 'FOXF1', 'MAF', 'MME', 'MYO15A', 'NCK2', 'PLCG2', 'PLEKHA1', 'PTK2B', 'RHOH', 'SLC24A4', 'SNX1', 'SORT1', 'SPI1', 'TMEM106B', 'TREM2', 'WNT3']	FALSE	0.0571	0.364	[-0.0, -0.00293, -0.000674, 0.00269, -0.000528, -0.0259, -0.0, 0.00236, -0.0121, -0.0019, -0.0, -0.0, -0.0, -0.0, -0.047, -0.0, -0.0, 0.00397, -0.0, 0.0144, 0.0753, -0.0, 0.00354, 0.0069, -0.0033, -0.000452, -0.00659, -0.0, -0.000518]	0.244	0.341	[-0.0, 0.002, -0.0, 0.00796, 0.0173, 0.0345, -0.0, -0.00671, 0.00734, -0.0, -0.0, -0.0, -0.0, -0.0, 0.0202, -0.0, -0.0, -0.00249, -0.0, -0.00894, -0.058, -0.0, -0.00232, -0.0, -0.0, -0.0, 0.00463, -0.0, 0.000746]	0.336	0.23	[-0.0, -0.00341, -0.0, 0.0861, -0.0187, 0.0739, -0.0, -0.0465, -0.016, -0.00239, 0.00379, -0.0, -0.00153, -0.0, -0.0137, -0.0, -0.0, -0.00936, -0.00142, -0.00274, -0.0149, -0.0, 0.000207, -0.00595, 0.0139, -0.000266, -0.0, -0.0, -0.000169]	-1.72	0.973	[-0.0, -0.0, -0.0, -0.014, -0.00224, -0.0242, -0.0, -0.0922, -0.00168, -0.0, -0.0, -0.0, -0.0, -0.0, -0.00017, -0.0, -0.0, -0.0, -0.0, -0.0, -0.0114, -0.0, -0.0, -0.0, -0.0, -0.0, -0.0, -0.0, -0.0]	0.437	0.189	[-0.0, -0.0, -0.0, -0.0288, -0.00586, -0.0391, -0.0, 0.117, -0.0014, 0.00336, -0.0, -0.0, 0.00515, -0.0, -0.000865, -0.0, -0.0, -0.0, -0.0, -0.00454, -0.0159, -0.0, -0.0, -0.00379, -0.00288, -0.0, -0.0, -0.0, -0.0]	0.406	0.2	[-0.0, 0.00513, -0.0, -0.0687, -0.0, -0.0703, 0.00898, -0.0304, 0.0544, 0.00351, -0.0, -0.0, -0.0, -0.0, 0.0846, -0.0, -0.0, 0.0288, 0.0113, -0.0, -0.00375, -0.0, -0.0, -0.0, -0.0, 0.0107, -0.0, -0.0, -0.0]	4101	29	0.0055
GO:0040007	growth	biological_process	['APP', 'PLEKHA1']	FALSE	-2.36	0.991	[-0.0922, 0.0283]	2.22	0.0094	[0.0626, -0.0217]	2.38	0.0151	[0.0629, -0.0]	-2.46	0.992	[-0.0556, -0.0]	-1.88	0.985	[-0.0325, -0.0]	-0.429	0.939	[-0.00422, -0.00707]	342	2	0.462
GO:0040011	locomotion	biological_process	['APP']	FALSE	-4.19	0.997	[-0.0798]	4.02	0.0035	[0.0516]	3.06	0.0087	[0.058]	-2.72	0.995	[-0.0431]	-1.66	0.987	[-0.0208]	-0.696	0.972	[-0.013]	361	1	0.809
GO:0044419	biological process involved in interspecies interaction between organisms	biological_process	['APP', 'CLU', 'CR1', 'CTSB', 'PLCG2', 'TREM2']	FALSE	-1.06	0.958	[0.00269, -0.0032, -0.0, -0.0294, -0.0203, -0.0]	-0.136	0.801	[-0.00373, -0.00913, -0.0, 0.00944, -0.00103, -0.0]	-1.22	0.967	[0.0628, -0.0981, -0.0, -0.0101, -0.00775, -0.0]	-1.37	0.973	[-0.00582, -0.0331, -0.0, -0.016, -0.0, -0.0]	4.05	0.0068	[-0.0228, 0.145, -0.0, -0.00362, -0.0, -0.0]	2.72	0.01	[-0.0526, -0.0251, -0.0, 0.1, 0.0959, -0.0]	684	6	0.0911
GO:0048511	rhythmic process	biological_process	['ADAMTS1', 'PLEKHA1']	FALSE	0.583	0.0487	[-0.0, 0.0159]	-0.689	0.961	[-0.0, -0.0128]	1.09	0.0318	[-0.0, 0.0291]	-0.376	0.943	[-0.0, -0.00828]	-1.1	0.972	[-0.0, -0.0192]	0.0148	0.7	[-0.0, -0.0]	275	2	0.357
GO:0050896	response to stimulus	biological_process	['ABCA1', 'ABCA7', 'ABI3', 'ACE', 'ADAM17', 'ANK3', 'ANKH', 'APP', 'BLNK', 'CLU', 'CR1', 'CTSB', 'CTSH', 'FOXF1', 'INPP5D', 'LILRB2', 'MAF', 'MME', 'MYO15A', 'NCK2', 'PLCG2', 'PLEKHA1', 'PTK2B', 'SCIMP', 'SLC24A4', 'SORT1', 'SPI1', 'TREM2', 'WNT3']	FALSE	-1.11	0.944	[-0.00575, -0.0, -0.0, -0.0, -0.00207, -0.0768, -0.0153, -0.0245, -0.0, -0.00217, -0.0, -0.00874, -0.0, -0.0, -0.0067, -0.0, -0.0434, -0.0, -0.0, 0.00386, -0.00676, 0.0123, 0.0568, 0.000605, 0.00319, -0.0, -0.0, -0.0, -0.0]	0.116	0.461	[-0.0, -0.0, -0.0, -0.0, 0.00133, 0.0418, 0.0147, 0.0188, -0.0, -0.0161, -0.0, -0.0, -0.0, -0.0, -0.0, -0.0, 0.0209, 0.000374, -0.0, -0.00421, -0.000374, -0.0104, -0.0503, -2.37e-05, -0.0, -0.00931, -0.0, -0.0, -0.0]	2.63	0.025	[-0.00854, -0.0, -0.0, -0.0, -0.00197, 0.286, 0.0145, 0.0932, -0.0, -0.102, -0.0, -0.0354, -0.0, -0.0, -0.00922, -0.0, -0.0134, -0.0, -0.0, -0.00625, -0.00392, 0.0109, -0.00691, -0.00042, -0.0, 0.0518, -0.00222, -0.000228, -0.0]	-2.98	0.991	[-0.0, -0.0, -0.0, -0.0, -0.0, -0.151, -0.00622, -0.0196, -0.0, -0.0369, -0.0, -0.0, -0.0, -0.0, -0.0, -0.0, -0.0, -0.0, -0.0, -0.0, -0.0, -0.0, -0.0118, -0.0, -0.0, -0.0305, -0.0, -0.0, -0.0]	1.21	0.0656	[0.00975, -0.0, -0.0, -0.0, -0.0, -0.0329, -0.0, -0.0389, -0.00149, 0.156, -0.0, -0.0178, -0.0, -0.0, -0.0, -0.0, -0.00408, -0.0, -0.0, -0.0, -0.0, -0.0, -0.000145, -0.0, 0.000894, -0.0, -0.0, -0.0, -0.0]	2.33	0.0128	[0.0122, -0.0, -0.0, -0.0, -0.0, -0.0979, -0.0199, -0.0492, 0.00835, -0.0126, -0.0, 0.151, 0.00256, -0.0, 0.0618, -0.0, 0.0797, -0.0, -0.0, 0.026, 0.0412, -0.0, -0.00327, -0.000365, -0.0, -0.0, 0.0207, 0.00582, -0.0]	4120	29	0.00589
GO:0051179	localization	biological_process	['ABCA1', 'ABCA7', 'ACE', 'ANK3', 'ANKH', 'APP', 'BIN1', 'CLNK', 'CLU', 'CR1', 'DOC2A', 'FERMT2', 'GRN', 'ICA1', 'MYO15A', 'PLCG2', 'PLEKHA1', 'RBCK1', 'SEC61G', 'SLC24A4', 'SNX1', 'SORL1', 'SORT1', 'TMEM106B', 'TPCN1', 'TREM2', 'USP6NL', 'WDR81']	FALSE	0.036	0.381	[-0.00611, 0.00671, -0.0, 0.0102, 0.0269, -0.0645, -0.0156, -0.0, -0.0128, -0.0, 0.0114, -0.00196, -0.0, 0.00198, -0.0, -0.0, 0.0138, -0.0, -0.00167, 0.000243, 0.00161, 0.0418, 0.0011, -0.00586, -0.00114, -0.000102, -0.00111, -0.0]	-0.289	0.785	[0.000767, -0.0046, -0.0, 0.0168, -0.00866, 0.0448, -0.0163, -0.0, 0.00493, -0.0, -0.0125, -0.000163, -0.000277, 0.00627, -0.0, -0.0, -0.00965, -0.0, 0.00133, -0.0, -0.00235, -0.0352, -0.00614, 0.00552, -0.00553, -0.0, -0.0, -0.0]	3.28	0.0162	[-0.00188, -0.00102, -0.0, 0.143, -0.00684, 0.0642, 0.173, -0.0, -0.0499, -0.0, -0.0, -0.000578, -0.0, -0.0154, -0.0, -0.0, 0.00337, -0.0, -0.0, -0.000314, 0.00204, -0.0273, 0.0438, -0.000219, -0.00194, -0.0, -0.000313, -0.0]	-2.89	0.989	[-3.67e-05, -0.0, -0.0, -0.0561, -0.0185, -0.0366, -0.0464, -0.0, -0.0317, -0.0, -0.00395, -0.0, -0.0, 0.00319, -0.0, -0.0, -0.00449, -0.0, -0.0, -0.0, 0.00897, -0.039, -0.0192, -0.0, -0.0, -0.0, -0.0, -0.0]	-0.209	0.692	[0.00529, -0.0, -0.0, -0.0744, -0.00851, -0.0194, -0.0311, -0.0, 0.0906, -0.0, -0.0, 0.0056, -0.0, -0.0, -0.0, -0.0, -0.0, -0.0, -0.0, -0.0, -0.0, -0.00647, -0.000745, -0.0, 0.0209, -0.0, -0.0, -0.0]	-0.31	0.769	[0.00175, -0.0, -0.0, -0.0866, -0.0, -0.0291, -0.00544, -0.0, -0.034, -0.0, -0.0, -0.00017, 0.00338, -0.0, -0.0, 0.0192, -0.00334, -0.0, -0.0, -0.0, -0.00334, 0.103, -0.00745, -0.000579, -0.0, 0.000993, 0.00541, -0.0]	3716	28	0.00258
GO:0051703	biological process involved in intraspecies interaction between organisms	biological_process	['TREM2']	FALSE	-0.000298	0.699	[-0.0]	0.00223	0.812	[-0.0]	-0.0195	0.721	[-0.0]	-0.00757	0.859	[-0.0]	0.0166	0.831	[-0.0]	0.00978	0.82	[-0.0]	53	1	0.217
GO:0065007	biological regulation	biological_process	['ABCA1', 'ABCA7', 'ABI3', 'ACE', 'ADAM17', 'ADAMTS1', 'ANK3', 'ANKH', 'APH1B', 'APP', 'BCKDK', 'BIN1', 'BLNK', 'CASS4', 'CD2AP', 'CLNK', 'CLU', 'CR1', 'CTSB', 'CTSH', 'DOC2A', 'EPHA1', 'FERMT2', 'FOXF1', 'GRN', 'HLA-DQA1', 'HS3ST5', 'ICA1', 'IL34', 'INPP5D', 'KLF16', 'LILRB2', 'MAF', 'MME', 'NCK2', 'PLCG2', 'PLEKHA1', 'PRDM7', 'PRKD3', 'PTK2B', 'RASGEF1C', 'RBCK1', 'RHOH', 'SCIMP', 'SHARPIN', 'S…	FALSE	-0.237	0.58	[-0.00596, 0.00574, -3.88e-05, -0.0, 0.000396, -0.0, -0.000424, -0.012, -0.0, -0.0463, 0.000107, -0.0154, -0.0, -0.0, -0.00187, -0.000182, 0.00732, 0.000423, -0.00913, -0.00063, 0.0152, -0.0, -0.00192, -0.0, -0.000462, -0.0, -0.00766, -0.0, 0.0065, -0.00546, 0.00255, 5.4e-05, -0.0485, -0.0, 0.00274, -1.8e-05, 0.0167, -0.0, -0.0, 0.0494, -0.00105, 0.00154, -0.0, 0.00129, 0.00114, 0.00216, -0.0, 0.…	-0.111	0.649	[0.00054, -0.00437, -0.0, -0.0, 0.000757, -0.0, 0.0194, 0.016, -0.0, 0.04, -0.0, -0.00549, -0.0, -0.0, -0.0, 0.000644, -0.00607, -0.00011, -0.000779, -0.0, -0.0151, -0.0, -0.000853, -0.0, -0.000111, -0.0, 0.00173, 0.00326, -0.00347, -0.00351, -0.0, -0.0, 0.0292, -0.0, -0.00246, -0.000291, -0.0111, -0.0, -0.0, -0.0401, -0.0, -0.000625, -0.0, -0.000436, -0.00049, -0.000986, -0.0, -0.0273, -0.00619,…	2.06	0.0414	[-0.000948, 0.000124, -0.0, -0.0, -0.00236, -0.0, 0.14, -0.00529, -0.0, 0.0889, -0.000278, 0.137, -0.00105, -0.0, -0.000183, -0.000408, -0.0521, 0.000737, -0.0105, -0.000141, -0.000959, -0.0, 0.00106, -0.0, 0.000179, -0.0, 0.0246, -0.0, -0.0016, -0.0054, -0.00249, -0.0, -0.0102, -0.0, -0.00524, -0.00245, 0.00675, -0.0, -0.0042, -0.00313, -0.00111, -0.00133, -0.0, 0.000253, -0.000615, -0.000288, 0…	-2.96	0.993	[-1.95e-06, -0.0, -0.0, -0.0, -0.000138, -0.0, -0.0537, -0.0122, -0.0, -0.0464, -0.0, -0.0759, -0.0, -0.0, -0.000176, -0.0, -0.0679, -0.0, -0.0, -0.0, -0.00395, -0.0, -0.000842, -0.0, -0.000126, -0.0, -0.00196, -0.0, -0.0, -0.00719, -0.0, -0.0, -0.0175, -0.0, -0.00224, -0.000825, -0.0066, -0.0, -0.0, -0.0217, -0.0, 0.00149, -0.0, -0.0, -0.0, -0.0, -0.00391, -0.0219, -0.0118, -0.0, -0.0, -0.0, 0.0…	-0.406	0.75	[0.00456, 0.000703, -0.0, -0.0, 0.000616, -0.0, -0.0741, -0.00164, -0.0, -0.0433, -0.0, -0.0399, 0.000336, -0.0, -0.000116, -0.0, 0.0962, -0.0, -0.00129, -2.52e-05, 0.000785, -0.0, 0.0103, -0.0, -6.91e-05, -0.0, -0.00306, -0.0, -5.62e-05, -0.00348, -0.0, -0.0, -0.00433, -0.0, -0.000461, -0.000554, -0.00443, -0.0, -0.0, -0.00354, 0.00163, -0.0, -0.0, -0.00056, -0.0, -0.0, -0.0012, -0.0144, -0.0, -…	2.82	0.0083	[0.00549, -0.00034, 0.000447, -0.0, 0.00285, -0.0, -0.0784, -0.00389, -0.0, -0.0369, 0.000488, 0.0406, 0.0135, -0.0, 0.00758, -0.0, -0.0295, -0.000568, 0.0695, 0.00255, -0.0, -0.0, -0.000541, -0.0, 0.00879, -0.0, -0.00217, -0.0, -0.00162, 0.0917, -0.00204, 5.57e-05, 0.0717, -0.0, 0.0285, 0.0191, -0.00156, -0.0, 0.014, -0.0032, 0.049, 0.00263, -0.0, -0.000388, -0.0, -0.0, -0.0, 0.122, -0.0226, -0.…	9851	62	1.24e-05
GO:0110148	biomineralization	biological_process	['ANKH', 'SLC24A4']	FALSE	0.224	0.102	[-0.000528, 0.0067]	0.703	0.0435	[0.0173, -0.00439]	-0.885	0.966	[-0.0187, -0.00382]	-0.11	0.877	[-0.00224, -0.0]	-0.321	0.922	[-0.00586, -0.0]	0.0148	0.7	[-0.0, -0.0]	108	2	0.0883
GO:0001932	regulation of protein phosphorylation	biological_process	['ACE', 'ADAM17', 'APP', 'CASS4', 'CLU', 'EPHA1', 'FERMT2', 'IL34', 'NCK2', 'PLCG2', 'PTK2B', 'SORL1', 'SPDYE3', 'TREM2']	FALSE	0.426	0.143	[-0.0, -0.0, -0.051, -0.0, 0.0176, -0.0, -0.0, -0.0, 0.00342, 0.00265, 0.0401, 0.019, -0.0, -0.0]	-0.055	0.671	[-0.0, 0.00163, 0.0432, -0.0, 0.00393, -0.0, -0.000935, -0.0, -0.00376, -0.0, -0.0312, -0.0162, -0.0, -0.0]	-0.766	0.907	[-0.0, -0.0, 0.0468, -0.0, -0.0637, -0.0, -0.0, -0.0, -0.0034, -0.0, -0.00894, -0.0193, -0.0, -0.0]	-2.6	0.988	[-0.0, -0.0, -0.0315, -0.0, -0.0486, -0.0, -0.0, -0.0, -0.0, -0.00715, -0.0241, -0.0446, -0.0, -0.0]	0.923	0.0725	[-0.0, -0.0, -0.0286, -0.0, 0.0707, -0.0, 0.00256, -0.0, -0.0, -0.00345, 0.00192, -0.00481, -0.0, -0.0]	1.54	0.031	[-0.0, -0.0, -0.0205, -0.0, -0.0388, -0.0, -0.0, -0.0, 0.0136, 0.0153, 0.00961, 0.123, -0.0, -0.0]	1001	14	0.000155
GO:0002090	regulation of receptor internalization	biological_process	['APP', 'PLCG2']	FALSE	-0.79	0.958	[-0.0213, -0.0]	1.31	0.02	[0.0241, -0.0]	3.21	0.0113	[0.0844, -0.0]	-0.884	0.972	[-0.0198, -0.0]	-2.18	0.988	[-0.0376, -0.0]	-1.27	0.979	[-0.0572, 0.0244]	62	2	0.0339
GO:0002218	activation of innate immune response	biological_process	['PLCG2']	FALSE	-0.000298	0.699	[-0.0]	0.00223	0.812	[-0.0]	-0.335	0.936	[-0.00594]	-0.00757	0.859	[-0.0]	0.0166	0.831	[-0.0]	1.31	0.0145	[0.0239]	65	1	0.259
GO:0002327	immature B cell differentiation	biological_process	['SPI1']	TRUE	-0.000298	0.699	[-0.0]	0.00223	0.812	[-0.0]	-0.0195	0.721	[-0.0]	-0.00757	0.859	[-0.0]	0.0166	0.831	[-0.0]	0.575	0.0285	[0.0104]	10	1	0.0486
GO:0002335	mature B cell differentiation	biological_process	['PLCG2', 'PTK2B', 'SPI1']	FALSE	2.13	0.0145	[-0.0, 0.0714, -0.0]	-1.94	0.985	[-0.0, -0.0428, -0.0]	-0.373	0.894	[-0.00142, -0.00956, -0.0]	-0.937	0.969	[-0.0, -0.0262, -0.0]	-1.5	0.978	[-0.0, -0.0322, -0.0]	0.72	0.0452	[0.0113, -0.00828, 0.0194]	32	3	0.000521
GO:0002429	immune response-activating cell surface receptor signaling pathway	biological_process	['CR1', 'PLCG2']	FALSE	-0.00375	0.559	[-0.0, -0.0]	0.00435	0.708	[-0.0, -0.0]	0.0771	0.137	[0.00857, -0.00594]	-0.0111	0.751	[-0.0, -0.0]	0.0224	0.715	[-0.0, -0.0]	0.954	0.029	[-0.0, 0.0239]	67	2	0.0389
GO:0002638	negative regulation of immunoglobulin production	biological_process	['CR1']	TRUE	-0.000298	0.699	[-0.0]	0.00223	0.812	[-0.0]	-0.0195	0.721	[-0.0]	-0.00757	0.859	[-0.0]	0.0166	0.831	[-0.0]	0.00978	0.82	[-0.0]	13	1	0.0614
GO:0002690	positive regulation of leukocyte chemotaxis	biological_process	['ADAM17', 'APP', 'IL34', 'PTK2B', 'SPI1']	FALSE	0.198	0.166	[-0.0, -0.0241, 0.00392, 0.0291, -0.0]	0.738	0.0606	[-0.0, 0.0272, -0.0, -0.00595, -0.0]	-0.0778	0.583	[-0.00803, 0.0233, -0.0, -0.017, -0.0]	-0.0139	0.57	[-0.0, -0.0, -0.0, -0.0, -0.0]	-1.73	0.981	[-0.0, -0.0306, -0.0, -0.017, -0.0]	0.115	0.21	[-0.0, -0.0309, -0.0, -0.00618, 0.0407]	100	5	0.000111
GO:0002713	negative regulation of B cell mediated immunity	biological_process	['CR1']	FALSE	-0.000298	0.699	[-0.0]	0.00223	0.812	[-0.0]	-0.0195	0.721	[-0.0]	-0.00757	0.859	[-0.0]	0.0166	0.831	[-0.0]	0.00978	0.82	[-0.0]	17	1	0.0783
GO:0002714	positive regulation of B cell mediated immunity	biological_process	['TREM2']	FALSE	-0.000298	0.699	[-0.0]	0.00223	0.812	[-0.0]	-0.0195	0.721	[-0.0]	-0.00757	0.859	[-0.0]	0.0166	0.831	[-0.0]	0.846	0.0205	[0.0154]	42	1	0.177
GO:0002717	positive regulation of natural killer cell mediated immunity	biological_process	['CLNK']	FALSE	0.129	0.092	[0.00246]	0.00223	0.812	[-0.0]	-0.0195	0.721	[-0.0]	-0.00757	0.859	[-0.0]	0.0166	0.831	[-0.0]	0.00978	0.82	[-0.0]	31	1	0.135
GO:0002720	positive regulation of cytokine production involved in immune response	biological_process	['CLNK', 'PLCG2', 'SCIMP']	FALSE	0.0696	0.217	[0.00246, -0.0, -0.0]	0.00156	0.649	[-0.0, -0.0, -0.0]	-0.142	0.768	[-0.0, -0.00362, -0.0]	-0.014	0.671	[-0.0, -0.0, -0.0]	0.0271	0.631	[-0.0, -0.0, -0.0]	0.423	0.0687	[-0.0, 0.0129, -0.0]	82	3	0.0067
GO:0002727	regulation of natural killer cell cytokine production	biological_process	['CLNK']	FALSE	0.129	0.092	[0.00246]	0.00223	0.812	[-0.0]	-0.0195	0.721	[-0.0]	-0.00757	0.859	[-0.0]	0.0166	0.831	[-0.0]	0.00978	0.82	[-0.0]	9	1	0.0443
GO:0002730	regulation of dendritic cell cytokine production	biological_process	['PLCG2', 'SCIMP']	FALSE	-0.00375	0.559	[-0.0, -0.0]	0.00435	0.708	[-0.0, -0.0]	-0.301	0.893	[-0.00724, -0.0]	-0.0111	0.751	[-0.0, -0.0]	0.0224	0.715	[-0.0, -0.0]	1.03	0.0264	[0.0259, -0.0]	17	2	0.00327
GO:0002755	MyD88-dependent toll-like receptor signaling pathway	biological_process	['TNIP1']	TRUE	-0.000298	0.699	[-0.0]	0.0932	0.125	[0.00117]	0.218	0.0581	[0.00447]	-0.00757	0.859	[-0.0]	0.0166	0.831	[-0.0]	0.00978	0.82	[-0.0]	21	1	0.0948
GO:0002762	negative regulation of myeloid leukocyte differentiation	biological_process	['INPP5D']	FALSE	-0.302	0.922	[-0.00574]	-0.559	0.968	[-0.00721]	-0.371	0.94	[-0.00662]	-1.18	0.985	[-0.0186]	0.0166	0.831	[-0.0]	6.85	0.0016	[0.126]	53	1	0.217
GO:0002763	positive regulation of myeloid leukocyte differentiation	biological_process	['IL34', 'TREM2']	FALSE	0.558	0.0506	[0.0152, -0.0]	-0.444	0.946	[-0.00828, -0.0]	-0.269	0.883	[-0.00641, -0.0]	-0.0111	0.751	[-0.0, -0.0]	0.0224	0.715	[-0.0, -0.0]	-0.113	0.87	[-0.00326, -0.0]	58	2	0.0301
GO:0002862	negative regulation of inflammatory response to antigenic stimulus	biological_process	['TREM2']	TRUE	-0.000298	0.699	[-0.0]	0.00223	0.812	[-0.0]	-0.0195	0.721	[-0.0]	-0.00757	0.859	[-0.0]	0.0166	0.831	[-0.0]	0.00978	0.82	[-0.0]	28	1	0.123
GO:0002889	regulation of immunoglobulin mediated immune response	biological_process	['CR1', 'TREM2']	FALSE	-0.00375	0.559	[-0.0, -0.0]	0.00435	0.708	[-0.0, -0.0]	-0.0235	0.573	[-0.0, -0.0]	-0.0111	0.751	[-0.0, -0.0]	0.0224	0.715	[-0.0, -0.0]	0.318	0.0684	[-0.0, 0.00772]	64	2	0.0358
GO:0006123	mitochondrial electron transport, cytochrome c to oxygen	biological_process	['COX7C']	TRUE	-0.272	0.914	[-0.00518]	0.665	0.0325	[0.00852]	-0.411	0.946	[-0.00737]	-0.00757	0.859	[-0.0]	0.0166	0.831	[-0.0]	-0.183	0.934	[-0.00355]	24	1	0.107
GO:0006397	mRNA processing	biological_process	['APP']	FALSE	-1.51	0.985	[-0.0287]	1.73	0.0112	[0.0222]	4.82	0.0052	[0.0911]	-2.82	0.995	[-0.0446]	-2.41	0.992	[-0.0301]	-1.84	0.99	[-0.0341]	91	1	0.341
GO:0006446	regulation of translational initiation	biological_process	['NCK2']	FALSE	0.121	0.0951	[0.0023]	-0.235	0.942	[-0.00305]	-0.277	0.925	[-0.00484]	-0.00757	0.859	[-0.0]	0.0166	0.831	[-0.0]	1.9	0.0093	[0.0348]	83	1	0.317
GO:0006475	internal protein amino acid acetylation	biological_process	['SPI1']	FALSE	-0.000298	0.699	[-0.0]	0.00223	0.812	[-0.0]	-0.19	0.902	[-0.0032]	-0.00757	0.859	[-0.0]	0.0166	0.831	[-0.0]	0.868	0.0202	[0.0158]	135	1	0.461
GO:0006605	protein targeting	biological_process	['CLU', 'SEC61G', 'SORL1', 'SORT1']	FALSE	0.806	0.0496	[-0.0215, -0.0, 0.0526, -0.0]	-1.52	0.978	[0.00103, -0.0, -0.0429, 0.00294]	0.091	0.18	[-0.0146, -0.0, -0.0238, 0.043]	-4.42	0.996	[-0.0545, -0.0, -0.0661, -0.0249]	3.52	0.0069	[0.0918, -0.0, -0.00685, -0.0]	1.45	0.0231	[-0.0493, -0.0, 0.116, -0.0144]	203	4	0.0143
GO:0006661	phosphatidylinositol biosynthetic process	biological_process	['INPP5D', 'PLCG2']	FALSE	-0.00375	0.559	[-0.0, -0.0]	0.00435	0.708	[-0.0, -0.0]	-0.307	0.895	[-0.0074, -0.0]	-0.527	0.955	[-0.0117, -0.0]	0.0224	0.715	[-0.0, -0.0]	4.96	0.0031	[0.0894, 0.0364]	125	2	0.112
GO:0006875	cellular metal ion homeostasis	biological_process	['APP', 'SLC24A4', 'TSPOAP1']	FALSE	-1.95	0.987	[-0.0683, 0.00332, -0.0]	2.52	0.0089	[0.0577, -0.00209, -0.0]	1.61	0.027	[0.0524, -0.0, -0.0]	-0.507	0.941	[-0.014, -0.0, -0.0]	-0.963	0.962	[-0.0209, -0.0, -0.0]	-2.17	0.988	[-0.0702, -0.0, -0.0]	323	3	0.183
GO:0006885	regulation of pH	biological_process	['GRN', 'TMEM106B']	FALSE	-1.03	0.971	[-0.0, -0.0279]	1.1	0.0254	[-0.0, 0.0202]	-0.0235	0.573	[-0.0, -0.0]	-0.0111	0.751	[-0.0, -0.0]	-0.274	0.914	[-0.0, -0.00506]	0.398	0.0574	[0.00975, -0.0]	100	2	0.0776
GO:0006957	complement activation, alternative pathway	biological_process	['CR1']	TRUE	-0.000298	0.699	[-0.0]	0.00223	0.812	[-0.0]	-0.0195	0.721	[-0.0]	-0.00757	0.859	[-0.0]	0.0166	0.831	[-0.0]	0.00978	0.82	[-0.0]	17	1	0.0783
GO:0007179	transforming growth factor beta receptor signaling pathway	biological_process	['FERMT2', 'SPI1']	TRUE	-0.315	0.891	[-0.00844, -0.0]	-0.21	0.908	[-0.00395, -0.0]	-0.0235	0.573	[-0.0, -0.0]	-0.0111	0.751	[-0.0, -0.0]	1.39	0.0188	[0.0234, -0.0]	0.699	0.0377	[-0.0, 0.0174]	98	2	0.075
GO:0007269	neurotransmitter secretion	biological_process	['DOC2A']	FALSE	0.746	0.027	[0.0142]	-1.16	0.983	[-0.015]	-0.0195	0.721	[-0.0]	-0.506	0.97	[-0.00791]	0.0166	0.831	[-0.0]	0.00978	0.82	[-0.0]	39	1	0.166
GO:0007274	neuromuscular synaptic transmission	biological_process	['TSPOAP1']	TRUE	-0.000298	0.699	[-0.0]	0.00223	0.812	[-0.0]	-0.0195	0.721	[-0.0]	-0.00757	0.859	[-0.0]	0.0166	0.831	[-0.0]	0.00978	0.82	[-0.0]	27	1	0.119
GO:0007411	axon guidance	biological_process	['RHOH']	FALSE	-0.000298	0.699	[-0.0]	0.00223	0.812	[-0.0]	-0.0195	0.721	[-0.0]	-0.00757	0.859	[-0.0]	0.0166	0.831	[-0.0]	0.00978	0.82	[-0.0]	58	1	0.235
GO:0008542	visual learning	biological_process	['ABCA7', 'APP']	TRUE	-0.569	0.939	[-0.0, -0.0153]	0.643	0.0473	[-0.0, 0.0118]	2.92	0.0127	[-0.0, 0.0769]	-0.593	0.959	[-0.0, -0.0132]	-1.84	0.985	[-0.0, -0.0319]	-1.21	0.977	[-0.0, -0.0312]	46	2	0.0198
GO:0008645	hexose transmembrane transport	biological_process	['SORT1']	FALSE	-0.521	0.95	[-0.00992]	-0.184	0.933	[-0.00239]	1.78	0.0148	[0.0338]	-0.00757	0.859	[-0.0]	0.0166	0.831	[-0.0]	-0.266	0.946	[-0.00507]	42	1	0.177
GO:0009083	branched-chain amino acid catabolic process	biological_process	['BCKDK']	FALSE	0.118	0.096	[0.00225]	0.00223	0.812	[-0.0]	-0.171	0.896	[-0.00284]	-0.00757	0.859	[-0.0]	0.0166	0.831	[-0.0]	0.00978	0.82	[-0.0]	22	1	0.0989
GO:0010389	regulation of G2/M transition of mitotic cell cycle	biological_process	['APP']	FALSE	-4.26	0.997	[-0.0811]	4.81	0.0022	[0.0618]	7.21	0.003	[0.136]	-4.67	0.998	[-0.074]	-5.06	0.998	[-0.0631]	-2.36	0.993	[-0.0436]	98	1	0.362
GO:0010466	negative regulation of peptidase activity	biological_process	['CR1', 'CTSB', 'SORL1']	FALSE	0.996	0.0353	[0.00635, -0.00494, 0.032]	-1.26	0.977	[-0.00164, 0.00347, -0.0296]	-2.27	0.99	[-0.00182, -0.02, -0.0499]	-0.553	0.945	[-0.0, -0.0, -0.0153]	-0.758	0.952	[-0.0, -0.00258, -0.014]	7.03	0.0013	[-0.00852, 0.07, 0.163]	113	3	0.0156
GO:0010561	negative regulation of glycoprotein biosynthetic process	biological_process	['ABCA7']	FALSE	0.355	0.0519	[0.00677]	-0.125	0.918	[-0.00164]	-0.0195	0.721	[-0.0]	-0.00757	0.859	[-0.0]	0.0166	0.831	[-0.0]	-0.222	0.94	[-0.00427]	12	1	0.0572
GO:0010591	regulation of lamellipodium assembly	biological_process	['ABI3']	FALSE	-0.000298	0.699	[-0.0]	0.00223	0.812	[-0.0]	-0.0195	0.721	[-0.0]	-0.00757	0.859	[-0.0]	0.0166	0.831	[-0.0]	0.00978	0.82	[-0.0]	42	1	0.177
GO:0010595	positive regulation of endothelial cell migration	biological_process	['ADAM17', 'GRN', 'PTK2B']	FALSE	0.813	0.0432	[-0.0, -0.0, 0.0273]	-0.519	0.939	[-0.0, -0.0, -0.0115]	-0.029	0.497	[-0.0, -0.0, -0.0]	-0.645	0.953	[-0.0, -0.0, -0.0179]	0.0271	0.631	[-0.0, -0.0, -0.0]	-0.562	0.941	[-0.0, -0.0, -0.0186]	108	3	0.0138
GO:0010656	negative regulation of muscle cell apoptotic process	biological_process	['PTK2B']	FALSE	3.33	0.0054	[0.0635]	-3.3	0.995	[-0.0424]	-0.711	0.969	[-0.013]	-1.65	0.99	[-0.026]	-1.43	0.985	[-0.018]	-0.244	0.943	[-0.00468]	41	1	0.173
GO:0010739	positive regulation of protein kinase A signaling	biological_process	['APP']	TRUE	-2.2	0.992	[-0.0419]	4.21	0.0033	[0.0541]	6.47	0.0033	[0.122]	-5.51	0.998	[-0.0872]	-1.09	0.98	[-0.0137]	-6.67	0.998	[-0.123]	13	1	0.0614
GO:0010758	regulation of macrophage chemotaxis	biological_process	['IL34', 'PTK2B']	FALSE	1.05	0.0278	[0.00392, 0.0247]	-0.334	0.932	[-0.0, -0.00624]	-0.0235	0.573	[-0.0, -0.0]	-0.423	0.947	[-0.0, -0.00934]	-0.222	0.903	[-0.0, -0.00418]	-0.426	0.938	[-0.0, -0.0112]	29	2	0.00859
GO:0010765	positive regulation of sodium ion transport	biological_process	['ANK3']	FALSE	-0.673	0.962	[-0.0128]	4.29	0.003	[0.0551]	1.13	0.0204	[0.0217]	-5.7	0.998	[-0.0903]	-3.18	0.994	[-0.0397]	-2.92	0.995	[-0.0539]	34	1	0.147
GO:0010874	regulation of cholesterol efflux	biological_process	['ABCA1', 'ABCA7', 'TREM2']	FALSE	-0.468	0.91	[-0.0155, -0.0, -0.0]	-0.0912	0.824	[0.00371, -0.00576, -0.0]	0.412	0.0797	[-0.0, 0.0141, -0.0]	-0.014	0.671	[-0.0, -0.0, -0.0]	0.586	0.0479	[0.0118, -0.0, -0.0]	0.0194	0.619	[-0.0, -0.0, -0.0]	37	3	0.000774
GO:0010935	regulation of macrophage cytokine production	biological_process	['PLCG2']	FALSE	-0.000298	0.699	[-0.0]	0.00223	0.812	[-0.0]	-0.0195	0.721	[-0.0]	-0.00757	0.859	[-0.0]	0.0166	0.831	[-0.0]	0.00978	0.82	[-0.0]	38	1	0.162
GO:0010952	positive regulation of peptidase activity	biological_process	['APH1B', 'APP', 'CR1', 'CTSH', 'GRN']	FALSE	0.196	0.166	[-0.0, 0.00886, -0.0, -0.0, -0.0]	1.45	0.024	[-0.0, 0.0419, -0.0, -0.0, -0.0]	0.704	0.0715	[-0.0, 0.0304, -0.0, -0.0, -0.0]	-1.21	0.971	[-0.0, -0.0443, -0.0, -0.0, -0.0]	-3.05	0.992	[-0.0, -0.0835, -0.0, -0.0, -0.0]	-0.969	0.958	[-0.0, -0.062, -0.0, -0.0, 0.0215]	195	5	0.0021
GO:0010960	magnesium ion homeostasis	biological_process	['ANK3']	TRUE	0.646	0.0305	[0.0123]	0.394	0.0516	[0.00504]	5.99	0.0039	[0.113]	-0.223	0.948	[-0.00342]	-10.4	0.999	[-0.13]	-0.483	0.964	[-0.00908]	13	1	0.0614
GO:0010976	positive regulation of neuron projection development	biological_process	['GRN', 'TMEM106B']	FALSE	-0.23	0.862	[-0.0, -0.00614]	0.16	0.145	[-0.0, 0.00287]	-0.0235	0.573	[-0.0, -0.0]	-0.0111	0.751	[-0.0, -0.0]	0.0224	0.715	[-0.0, -0.0]	1.02	0.0267	[0.0256, -0.0]	45	2	0.0191
GO:0010977	negative regulation of neuron projection development	biological_process	['WNT3']	FALSE	-0.000298	0.699	[-0.0]	0.00223	0.812	[-0.0]	-0.0195	0.721	[-0.0]	-0.00757	0.859	[-0.0]	0.0166	0.831	[-0.0]	0.00978	0.82	[-0.0]	140	1	0.473
GO:0014014	negative regulation of gliogenesis	biological_process	['TREM2']	FALSE	-0.000298	0.699	[-0.0]	0.00223	0.812	[-0.0]	-0.0195	0.721	[-0.0]	-0.00757	0.859	[-0.0]	0.0166	0.831	[-0.0]	0.00978	0.82	[-0.0]	41	1	0.173
GO:0014015	positive regulation of gliogenesis	biological_process	['BIN1', 'IL34']	FALSE	0.402	0.0667	[-0.0, 0.011]	-1.62	0.985	[-0.0228, -0.00714]	8.62	0.002	[0.226, -0.0]	-3.7	0.996	[-0.0837, -0.0]	-1.56	0.982	[-0.0271, -0.0]	-2.62	0.992	[-0.0588, -0.00833]	66	2	0.0378
GO:0014065	phosphatidylinositol 3-kinase signaling	biological_process	['PLEKHA1']	TRUE	1.09	0.0195	[0.0207]	-1.2	0.984	[-0.0155]	-0.0195	0.721	[-0.0]	-0.00757	0.859	[-0.0]	0.0166	0.831	[-0.0]	0.00978	0.82	[-0.0]	45	1	0.188
GO:0014067	negative regulation of phosphatidylinositol 3-kinase signaling	biological_process	['TREM2']	TRUE	-0.000298	0.699	[-0.0]	0.00223	0.812	[-0.0]	-0.0195	0.721	[-0.0]	-0.00757	0.859	[-0.0]	0.0166	0.831	[-0.0]	0.00978	0.82	[-0.0]	16	1	0.0741
GO:0014068	positive regulation of phosphatidylinositol 3-kinase signaling	biological_process	['TREM2']	TRUE	-0.000298	0.699	[-0.0]	0.00223	0.812	[-0.0]	-0.0195	0.721	[-0.0]	-0.00757	0.859	[-0.0]	0.0166	0.831	[-0.0]	0.00978	0.82	[-0.0]	80	1	0.308
GO:0015015	heparan sulfate proteoglycan biosynthetic process, enzymatic modification	biological_process	['HS3ST5']	TRUE	-1.81	0.988	[-0.0345]	0.302	0.0652	[0.00385]	3.76	0.007	[0.0711]	-0.00757	0.859	[-0.0]	-0.541	0.964	[-0.00693]	0.00978	0.82	[-0.0]	6	1	0.0312
GO:0015718	monocarboxylic acid transport	biological_process	['ACE']	FALSE	-0.000298	0.699	[-0.0]	0.00223	0.812	[-0.0]	-0.0195	0.721	[-0.0]	-0.00757	0.859	[-0.0]	0.0166	0.831	[-0.0]	0.00978	0.82	[-0.0]	106	1	0.385
GO:0015868	purine ribonucleotide transport	biological_process	['CR1']	FALSE	-0.000298	0.699	[-0.0]	0.00223	0.812	[-0.0]	-0.0195	0.721	[-0.0]	-0.00757	0.859	[-0.0]	0.0166	0.831	[-0.0]	0.00978	0.82	[-0.0]	30	1	0.131
GO:0016072	rRNA metabolic process	biological_process	['WDR12']	FALSE	-0.0267	0.77	[-0.000502]	0.00223	0.812	[-0.0]	0.0485	0.107	[0.00128]	-0.00757	0.859	[-0.0]	0.0166	0.831	[-0.0]	0.00978	0.82	[-0.0]	251	1	0.683
GO:0016079	synaptic vesicle exocytosis	biological_process	['DOC2A']	FALSE	0.448	0.0439	[0.00853]	-0.775	0.975	[-0.00999]	-0.0195	0.721	[-0.0]	-0.00757	0.859	[-0.0]	0.0166	0.831	[-0.0]	0.00978	0.82	[-0.0]	37	1	0.158
GO:0016486	peptide hormone processing	biological_process	['ACE']	FALSE	-0.000298	0.699	[-0.0]	0.00223	0.812	[-0.0]	-0.0195	0.721	[-0.0]	-0.00757	0.859	[-0.0]	0.0166	0.831	[-0.0]	0.00978	0.82	[-0.0]	36	1	0.154
GO:0016525	negative regulation of angiogenesis	biological_process	['ADAMTS1']	FALSE	-0.000298	0.699	[-0.0]	0.00223	0.812	[-0.0]	-0.0195	0.721	[-0.0]	-0.00757	0.859	[-0.0]	0.0166	0.831	[-0.0]	0.00978	0.82	[-0.0]	103	1	0.376
GO:0016571	histone methylation	biological_process	['EED', 'PRDM7']	FALSE	-0.0157	0.618	[-0.000323, -0.0]	0.00435	0.708	[-0.0, -0.0]	-0.0551	0.695	[-0.000826, -0.0]	-0.0111	0.751	[-0.0, -0.0]	0.0796	0.136	[0.000977, -0.0]	0.0148	0.7	[-0.0, -0.0]	112	2	0.0938
GO:0016579	protein deubiquitination	biological_process	['MINDY2']	FALSE	-0.000298	0.699	[-0.0]	0.00223	0.812	[-0.0]	-0.0195	0.721	[-0.0]	-0.00757	0.859	[-0.0]	0.0166	0.831	[-0.0]	0.00978	0.82	[-0.0]	153	1	0.504
GO:0016601	Rac protein signal transduction	biological_process	['RHOH']	TRUE	-0.000298	0.699	[-0.0]	0.00223	0.812	[-0.0]	-0.0195	0.721	[-0.0]	-0.00757	0.859	[-0.0]	0.0166	0.831	[-0.0]	0.00978	0.82	[-0.0]	25	1	0.111
GO:0018022	peptidyl-lysine methylation	biological_process	['PRDM7']	FALSE	-0.000298	0.699	[-0.0]	0.00223	0.812	[-0.0]	-0.0195	0.721	[-0.0]	-0.00757	0.859	[-0.0]	0.0166	0.831	[-0.0]	0.00978	0.82	[-0.0]	97	1	0.359
GO:0018108	peptidyl-tyrosine phosphorylation	biological_process	['PTK2B']	FALSE	1.68	0.0122	[0.032]	-1.3	0.985	[-0.0167]	-0.327	0.935	[-0.00578]	-1.96	0.991	[-0.0309]	-0.00325	0.864	[-0.000247]	-0.219	0.939	[-0.00422]	36	1	0.154
GO:0018394	peptidyl-lysine acetylation	biological_process	['SPI1']	FALSE	-0.000298	0.699	[-0.0]	0.00223	0.812	[-0.0]	-0.19	0.902	[-0.0032]	-0.00757	0.859	[-0.0]	0.0166	0.831	[-0.0]	0.868	0.0202	[0.0158]	136	1	0.463
GO:0030004	cellular monovalent inorganic cation homeostasis	biological_process	['GRN', 'TMEM106B']	FALSE	-1.03	0.971	[-0.0, -0.0279]	1.1	0.0254	[-0.0, 0.0202]	-0.0235	0.573	[-0.0, -0.0]	-0.0111	0.751	[-0.0, -0.0]	-0.274	0.914	[-0.0, -0.00506]	0.398	0.0574	[0.00975, -0.0]	115	2	0.098
GO:0030038	contractile actin filament bundle assembly	biological_process	['PTK2B']	FALSE	3.27	0.0055	[0.0623]	-4.44	0.997	[-0.0571]	-0.0195	0.721	[-0.0]	-2.47	0.994	[-0.0391]	0.0166	0.831	[-0.0]	0.00978	0.82	[-0.0]	20	1	0.0907
GO:0030511	positive regulation of transforming growth factor beta receptor signaling pathway	biological_process	['ADAM17']	TRUE	-0.189	0.89	[-0.00359]	0.147	0.102	[0.00186]	-0.0195	0.721	[-0.0]	-0.00757	0.859	[-0.0]	0.0166	0.831	[-0.0]	0.645	0.0263	[0.0117]	31	1	0.135
GO:0030512	negative regulation of transforming growth factor beta receptor signaling pathway	biological_process	['ADAM17']	TRUE	-0.000298	0.699	[-0.0]	0.00223	0.812	[-0.0]	-0.0195	0.721	[-0.0]	-0.00757	0.859	[-0.0]	0.0166	0.831	[-0.0]	0.00978	0.82	[-0.0]	95	1	0.353
GO:0030514	negative regulation of BMP signaling pathway	biological_process	['SORL1']	TRUE	1.06	0.0199	[0.0201]	-1.55	0.988	[-0.0199]	-2.29	0.992	[-0.0428]	-3.82	0.997	[-0.0604]	0.0166	0.831	[-0.0]	11.3	0.0006	[0.208]	57	1	0.231
GO:0030808	regulation of nucleotide biosynthetic process	biological_process	['TREM2']	FALSE	-0.000298	0.699	[-0.0]	0.00223	0.812	[-0.0]	-0.0195	0.721	[-0.0]	-0.00757	0.859	[-0.0]	0.0166	0.831	[-0.0]	0.00978	0.82	[-0.0]	41	1	0.173
GO:0030832	regulation of actin filament length	biological_process	['BIN1', 'NCK2', 'PTK2B']	FALSE	0.255	0.115	[-0.0375, 0.00195, 0.0442]	-1.28	0.977	[0.0102, -0.00174, -0.0367]	3.77	0.0094	[0.11, -0.0, 0.0115]	-5.93	0.998	[-0.121, -0.00641, -0.0404]	0.0271	0.631	[-0.0, -0.0, -0.0]	3.28	0.0067	[0.0719, 0.0324, -0.0]	163	3	0.0392
GO:0030852	regulation of granulocyte differentiation	biological_process	['INPP5D']	FALSE	-0.000298	0.699	[-0.0]	-0.531	0.967	[-0.00686]	-0.269	0.924	[-0.00469]	-0.707	0.976	[-0.0111]	0.0166	0.831	[-0.0]	5.66	0.0022	[0.104]	17	1	0.0783
GO:0030888	regulation of B cell proliferation	biological_process	['INPP5D']	FALSE	-0.191	0.891	[-0.00363]	0.00223	0.812	[-0.0]	-0.308	0.932	[-0.00543]	-0.00757	0.859	[-0.0]	-0.27	0.945	[-0.00356]	2.7	0.0063	[0.0495]	67	1	0.265
GO:0031057	negative regulation of histone modification	biological_process	['SPI1']	FALSE	-0.125	0.862	[-0.00237]	0.00223	0.812	[-0.0]	-0.104	0.856	[-0.00158]	-0.00757	0.859	[-0.0]	0.0166	0.831	[-0.0]	0.966	0.0187	[0.0176]	49	1	0.203
GO:0031058	positive regulation of histone modification	biological_process	['APP']	FALSE	-2.69	0.994	[-0.0512]	2.51	0.0068	[0.0322]	6.04	0.0039	[0.114]	-5.22	0.998	[-0.0827]	-1.88	0.989	[-0.0236]	-1.03	0.98	[-0.0192]	111	1	0.399
GO:0031123	RNA 3'-end processing	biological_process	['APP']	FALSE	-1.51	0.985	[-0.0287]	1.73	0.0112	[0.0222]	4.82	0.0052	[0.0911]	-2.82	0.995	[-0.0446]	-2.41	0.992	[-0.0301]	-1.84	0.99	[-0.0341]	103	1	0.376
GO:0032008	positive regulation of TOR signaling	biological_process	['TREM2']	FALSE	-0.000298	0.699	[-0.0]	0.00223	0.812	[-0.0]	-0.0195	0.721	[-0.0]	-0.00757	0.859	[-0.0]	0.0166	0.831	[-0.0]	0.00978	0.82	[-0.0]	48	1	0.199
GO:0032367	intracellular cholesterol transport	biological_process	['ABCA1']	TRUE	-0.715	0.965	[-0.0136]	0.124	0.111	[0.00156]	-0.169	0.895	[-0.00281]	-0.00757	0.859	[-0.0]	1.14	0.0145	[0.0139]	0.00978	0.82	[-0.0]	17	1	0.0783
GO:0032376	positive regulation of cholesterol transport	biological_process	['ABCA1', 'ABCA7', 'TREM2']	FALSE	-0.468	0.91	[-0.0155, -0.0, -0.0]	-0.0912	0.824	[0.00371, -0.00576, -0.0]	0.412	0.0797	[-0.0, 0.0141, -0.0]	-0.014	0.671	[-0.0, -0.0, -0.0]	0.586	0.0479	[0.0118, -0.0, -0.0]	0.0194	0.619	[-0.0, -0.0, -0.0]	38	3	0.000833
GO:0032413	negative regulation of ion transmembrane transporter activity	biological_process	['ANK3']	FALSE	4.31	0.0038	[0.082]	-1.86	0.991	[-0.024]	8.91	0.0019	[0.168]	-7.13	0.999	[-0.113]	-7.11	0.999	[-0.0886]	-7.87	0.998	[-0.145]	80	1	0.308
GO:0032414	positive regulation of ion transmembrane transporter activity	biological_process	['ANK3', 'PLCG2', 'TREM2']	FALSE	-0.148	0.773	[-0.0048, -0.0, -0.0]	1.76	0.0156	[0.0388, -0.0, -0.0]	2.3	0.0189	[0.0744, -0.0, -0.0]	-3.29	0.995	[-0.0841, -0.00898, -0.0]	-2.99	0.993	[-0.0637, -0.0, -0.0]	-0.143	0.855	[-0.0462, 0.041, -0.0]	116	3	0.0167
GO:0032481	positive regulation of type I interferon production	biological_process	['PLCG2']	FALSE	-0.000298	0.699	[-0.0]	0.00223	0.812	[-0.0]	-0.0881	0.844	[-0.00129]	-0.00757	0.859	[-0.0]	0.0166	0.831	[-0.0]	1.3	0.0146	[0.0237]	63	1	0.252
GO:0032651	regulation of interleukin-1 beta production	biological_process	['APP', 'TREM2']	FALSE	0.168	0.121	[0.00464, -0.0]	0.149	0.152	[0.00267, -0.0]	5.98	0.0039	[0.157, -0.0]	-3.79	0.996	[-0.0857, -0.0]	-4.37	0.996	[-0.0751, -0.0]	-0.634	0.955	[-0.0165, -0.0]	96	2	0.0725
GO:0032680	regulation of tumor necrosis factor production	biological_process	['TREM2']	FALSE	-0.000298	0.699	[-0.0]	0.00223	0.812	[-0.0]	-0.0195	0.721	[-0.0]	-0.00757	0.859	[-0.0]	0.0166	0.831	[-0.0]	0.00978	0.82	[-0.0]	69	1	0.272
GO:0032689	negative regulation of interferon-gamma production	biological_process	['CR1']	TRUE	-0.000298	0.699	[-0.0]	0.00223	0.812	[-0.0]	-0.0195	0.721	[-0.0]	-0.00757	0.859	[-0.0]	0.0166	0.831	[-0.0]	0.00978	0.82	[-0.0]	43	1	0.181
GO:0032692	negative regulation of interleukin-1 production	biological_process	['TREM2']	FALSE	-0.000298	0.699	[-0.0]	0.00223	0.812	[-0.0]	-0.0195	0.721	[-0.0]	-0.00757	0.859	[-0.0]	0.0166	0.831	[-0.0]	0.00978	0.82	[-0.0]	39	1	0.166
GO:0032703	negative regulation of interleukin-2 production	biological_process	['CR1']	TRUE	-0.000298	0.699	[-0.0]	0.00223	0.812	[-0.0]	-0.0195	0.721	[-0.0]	-0.00757	0.859	[-0.0]	0.0166	0.831	[-0.0]	0.00978	0.82	[-0.0]	27	1	0.119
GO:0032715	negative regulation of interleukin-6 production	biological_process	['INPP5D']	TRUE	-0.466	0.944	[-0.00887]	-0.201	0.936	[-0.00261]	-0.239	0.918	[-0.00413]	-0.00757	0.859	[-0.0]	0.0166	0.831	[-0.0]	4.55	0.0031	[0.0836]	49	1	0.203
GO:0032722	positive regulation of chemokine production	biological_process	['ADAM17', 'APP']	FALSE	-0.16	0.822	[0.00324, -0.00747]	1.92	0.0117	[0.00128, 0.0341]	2.07	0.0173	[-0.00117, 0.0558]	-3.98	0.997	[-0.00206, -0.0879]	-3.14	0.994	[-0.0, -0.0541]	-0.386	0.935	[-0.0, -0.0102]	71	2	0.043
GO:0032729	positive regulation of interferon-gamma production	biological_process	['APP']	TRUE	-2.37	0.993	[-0.0452]	3.98	0.0035	[0.0512]	9.87	0.0015	[0.186]	-8.96	0.999	[-0.142]	-8.27	0.999	[-0.103]	-1.17	0.982	[-0.0217]	78	1	0.301
GO:0032732	positive regulation of interleukin-1 production	biological_process	['APP']	FALSE	0.243	0.0654	[0.00464]	0.21	0.0822	[0.00267]	8.33	0.002	[0.157]	-5.41	0.998	[-0.0857]	-6.03	0.998	[-0.0751]	-0.886	0.977	[-0.0165]	73	1	0.285
GO:0032733	positive regulation of interleukin-10 production	biological_process	['PLCG2', 'TREM2']	TRUE	0.0745	0.176	[0.00212, -0.0]	-0.132	0.882	[-0.00252, -0.0]	-0.14	0.815	[-0.00304, -0.0]	-0.0111	0.751	[-0.0, -0.0]	0.0224	0.715	[-0.0, -0.0]	0.64	0.0404	[0.0159, -0.0]	40	2	0.0154
GO:0032735	positive regulation of interleukin-12 production	biological_process	['PLCG2', 'SCIMP']	TRUE	0.238	0.0985	[0.00229, 0.00425]	-0.268	0.921	[-0.00306, -0.00197]	-0.134	0.81	[-0.00289, -0.0]	-0.0111	0.751	[-0.0, -0.0]	0.0224	0.715	[-0.0, -0.0]	0.369	0.0608	[0.00901, -0.0]	43	2	0.0176
GO:0032743	positive regulation of interleukin-2 production	biological_process	['PLCG2']	TRUE	-0.000298	0.699	[-0.0]	0.00223	0.812	[-0.0]	-0.0195	0.721	[-0.0]	-0.00757	0.859	[-0.0]	0.0166	0.831	[-0.0]	0.564	0.0287	[0.0102]	36	1	0.154
GO:0032747	positive regulation of interleukin-23 production	biological_process	['PLCG2']	TRUE	-0.225	0.902	[-0.00427]	0.00223	0.812	[-0.0]	-0.502	0.956	[-0.00907]	-0.00757	0.859	[-0.0]	-0.358	0.952	[-0.00465]	2.66	0.0064	[0.0487]	7	1	0.0356
GO:0032755	positive regulation of interleukin-6 production	biological_process	['APP', 'LILRB2', 'PLCG2', 'SCIMP']	TRUE	0.125	0.193	[0.00495, -0.0, -0.0, -0.0]	1.24	0.0284	[0.0315, -0.0, -0.0, -0.0]	-0.0918	0.65	[-0.00215, -0.0, -0.0, -0.0]	-1.43	0.978	[-0.0468, -0.0, -0.0, -0.0]	-2.3	0.989	[-0.0568, -0.0, -0.0, -0.0]	0.0253	0.563	[-0.0, -0.0, -0.0, -0.0]	99	4	0.00121
GO:0032815	negative regulation of natural killer cell activation	biological_process	['CLNK']	TRUE	-0.167	0.882	[-0.00318]	0.203	0.0837	[0.00258]	-0.106	0.858	[-0.00163]	-0.00757	0.859	[-0.0]	0.0166	0.831	[-0.0]	0.00978	0.82	[-0.0]	10	1	0.0486
GO:0032872	regulation of stress-activated MAPK cascade	biological_process	['APP', 'PTK2B', 'SCIMP', 'SPI1', 'TREM2', 'UNC5CL']	FALSE	-0.0369	0.516	[-0.075, 0.0736, -0.0, -0.0, -0.0, -0.0]	-0.188	0.832	[0.0553, -0.0614, -0.0, -0.0, -0.0, -0.0]	2.95	0.0162	[0.102, 0.0321, -0.0, -0.0, -0.0, -0.0]	-2.58	0.992	[-0.0521, -0.0516, -0.0, -0.0, -0.0, -0.0]	-1.29	0.966	[-0.0308, -0.00847, -0.0, -0.0, -0.0, -0.0]	-1.3	0.969	[-0.0571, -0.0219, -0.0, 0.0204, -0.0, -0.0]	195	6	0.000293
GO:0032908	regulation of transforming growth factor beta1 production	biological_process	['CD2AP']	FALSE	-0.502	0.949	[-0.00956]	0.00223	0.812	[-0.0]	-0.0195	0.721	[-0.0]	-0.00757	0.859	[-0.0]	0.0166	0.831	[-0.0]	1.31	0.0144	[0.024]	12	1	0.0572
GO:0032930	positive regulation of superoxide anion generation	biological_process	['APP']	TRUE	-8.09	1	[-0.154]	6.82	0.0012	[0.0876]	3.7	0.007	[0.0699]	-1.22	0.986	[-0.0192]	-2.78	0.993	[-0.0347]	-0.482	0.964	[-0.00906]	20	1	0.0907
GO:0032960	regulation of inositol trisphosphate biosynthetic process	biological_process	['PTK2B']	TRUE	0.0548	0.136	[0.00105]	-0.261	0.946	[-0.00338]	0.366	0.0446	[0.00725]	-0.00757	0.859	[-0.0]	-0.035	0.888	[-0.000642]	0.00978	0.82	[-0.0]	6	1	0.0312
GO:0033007	negative regulation of mast cell activation involved in immune response	biological_process	['FOXF1']	FALSE	-0.000298	0.699	[-0.0]	0.00223	0.812	[-0.0]	-0.0195	0.721	[-0.0]	-0.00757	0.859	[-0.0]	0.0166	0.831	[-0.0]	0.00978	0.82	[-0.0]	10	1	0.0486
GO:0033077	T cell differentiation in thymus	biological_process	['ADAM17']	TRUE	-0.367	0.932	[-0.00698]	0.336	0.06	[0.00429]	-0.221	0.912	[-0.00379]	-0.00757	0.859	[-0.0]	0.0166	0.831	[-0.0]	0.00978	0.82	[-0.0]	42	1	0.177
GO:0033157	regulation of intracellular protein transport	biological_process	['ANK3', 'SORL1']	FALSE	-0.196	0.844	[-0.029, 0.0238]	-1.35	0.982	[0.0172, -0.0422]	9.1	0.0019	[0.273, -0.0345]	-5.02	0.998	[-0.0638, -0.0497]	-6.1	0.998	[-0.0735, -0.0311]	6.46	0.0015	[-0.123, 0.287]	231	2	0.284
GO:0033344	cholesterol efflux	biological_process	['ABCA1', 'ABCA7']	TRUE	-0.212	0.853	[-0.0106, 0.00497]	-0.0141	0.767	[0.00243, -0.00277]	-0.338	0.904	[-0.00543, -0.0028]	-0.0111	0.751	[-0.0, -0.0]	0.772	0.031	[0.0128, -0.0]	0.0148	0.7	[-0.0, -0.0]	27	2	0.00755
GO:0034122	negative regulation of toll-like receptor signaling pathway	biological_process	['TREM2']	FALSE	-0.000298	0.699	[-0.0]	0.00223	0.812	[-0.0]	-0.0195	0.721	[-0.0]	-0.00757	0.859	[-0.0]	0.0166	0.831	[-0.0]	0.00978	0.82	[-0.0]	37	1	0.158
GO:0034135	regulation of toll-like receptor 2 signaling pathway	biological_process	['TREM2']	FALSE	-0.000298	0.699	[-0.0]	0.00223	0.812	[-0.0]	-0.0195	0.721	[-0.0]	-0.00757	0.859	[-0.0]	0.0166	0.831	[-0.0]	0.00978	0.82	[-0.0]	12	1	0.0572
GO:0034138	toll-like receptor 3 signaling pathway	biological_process	['SCIMP']	TRUE	-0.000298	0.699	[-0.0]	-0.0818	0.902	[-0.00108]	-0.0195	0.721	[-0.0]	-0.00757	0.859	[-0.0]	0.0166	0.831	[-0.0]	0.00978	0.82	[-0.0]	10	1	0.0486
GO:0034142	toll-like receptor 4 signaling pathway	biological_process	['SCIMP']	TRUE	-0.000298	0.699	[-0.0]	0.00223	0.812	[-0.0]	0.363	0.0448	[0.0072]	-0.00757	0.859	[-0.0]	-0.299	0.948	[-0.00392]	-0.138	0.923	[-0.00272]	20	1	0.0907
GO:0034143	regulation of toll-like receptor 4 signaling pathway	biological_process	['TREM2']	FALSE	-0.000298	0.699	[-0.0]	0.00223	0.812	[-0.0]	-0.0195	0.721	[-0.0]	-0.00757	0.859	[-0.0]	0.0166	0.831	[-0.0]	0.00978	0.82	[-0.0]	25	1	0.111
GO:0034351	negative regulation of glial cell apoptotic process	biological_process	['TREM2']	TRUE	-0.000298	0.699	[-0.0]	0.00223	0.812	[-0.0]	-0.0195	0.721	[-0.0]	-0.00757	0.859	[-0.0]	0.0166	0.831	[-0.0]	0.00978	0.82	[-0.0]	9	1	0.0443
GO:0034380	high-density lipoprotein particle assembly	biological_process	['ABCA1', 'ABCA7']	TRUE	-0.366	0.905	[-0.00823, -0.00157]	0.078	0.209	[0.00136, -0.0]	-0.0821	0.746	[-0.0046, 0.00307]	-0.0111	0.751	[-0.0, -0.0]	0.631	0.0361	[0.0104, -0.0]	0.0148	0.7	[-0.0, -0.0]	12	2	0.00177
GO:0034470	ncRNA processing	biological_process	['WDR12']	FALSE	-0.0267	0.77	[-0.000502]	0.00223	0.812	[-0.0]	0.0485	0.107	[0.00128]	-0.00757	0.859	[-0.0]	0.0166	0.831	[-0.0]	0.00978	0.82	[-0.0]	412	1	0.849
GO:0035304	regulation of protein dephosphorylation	biological_process	['LILRB2']	FALSE	-0.000298	0.699	[-0.0]	0.00223	0.812	[-0.0]	-0.0195	0.721	[-0.0]	-0.00757	0.859	[-0.0]	0.0166	0.831	[-0.0]	0.00978	0.82	[-0.0]	94	1	0.35
GO:0035306	positive regulation of dephosphorylation	biological_process	['LILRB2']	FALSE	-0.000298	0.699	[-0.0]	0.00223	0.812	[-0.0]	-0.0195	0.721	[-0.0]	-0.00757	0.859	[-0.0]	0.0166	0.831	[-0.0]	0.00978	0.82	[-0.0]	64	1	0.255
GO:0035435	phosphate ion transmembrane transport	biological_process	['ANKH']	TRUE	1.41	0.0146	[0.0269]	-0.671	0.973	[-0.00866]	-0.383	0.942	[-0.00684]	-1.17	0.985	[-0.0185]	-0.668	0.969	[-0.00851]	0.00978	0.82	[-0.0]	16	1	0.0741
GO:0035725	sodium ion transmembrane transport	biological_process	['SLC24A4', 'TPCN1']	FALSE	-0.00375	0.559	[-0.0, -0.0]	0.00435	0.708	[-0.0, -0.0]	-0.247	0.876	[-0.0, -0.00583]	-0.0111	0.751	[-0.0, -0.0]	0.965	0.0264	[-0.0, 0.0161]	0.0148	0.7	[-0.0, -0.0]	129	2	0.118
GO:0036462	TRAIL-activated apoptotic signaling pathway	biological_process	['SPI1']	TRUE	-0.123	0.862	[-0.00233]	0.00223	0.812	[-0.0]	-0.0195	0.721	[-0.0]	-0.00757	0.859	[-0.0]	0.0166	0.831	[-0.0]	1.13	0.0166	[0.0207]	7	1	0.0356
GO:0038095	Fc-epsilon receptor signaling pathway	biological_process	['PLCG2']	TRUE	-0.000298	0.699	[-0.0]	0.00223	0.812	[-0.0]	-0.0195	0.721	[-0.0]	-0.00757	0.859	[-0.0]	0.0166	0.831	[-0.0]	0.55	0.0291	[0.00994]	24	1	0.107
GO:0038127	ERBB signaling pathway	biological_process	['ADAM17', 'NCK2', 'PTK2B']	FALSE	0.987	0.0356	[-0.0, -0.0, 0.0331]	-0.637	0.95	[-0.0, -0.0, -0.0141]	-0.38	0.896	[-0.0, -0.0, -0.0112]	-0.941	0.969	[-0.0, -0.0, -0.0263]	0.0271	0.631	[-0.0, -0.0, -0.0]	0.229	0.108	[-0.0, 0.0191, -0.0124]	63	3	0.0033
GO:0038146	chemokine (C-X-C motif) ligand 12 signaling pathway	biological_process	['TREM2']	TRUE	-0.0381	0.79	[-0.000719]	0.00223	0.812	[-0.0]	-0.0195	0.721	[-0.0]	-0.00757	0.859	[-0.0]	0.0166	0.831	[-0.0]	0.243	0.0509	[0.0043]	6	1	0.0312
GO:0042129	regulation of T cell proliferation	biological_process	['CR1', 'LILRB2', 'NCK2']	FALSE	0.0696	0.217	[-0.0, -0.0, 0.00246]	-0.0713	0.805	[-0.0, -0.0, -0.00161]	-0.0644	0.639	[-0.0, -0.0, -0.00113]	-0.014	0.671	[-0.0, -0.0, -0.0]	-0.143	0.85	[-0.0, -0.0, -0.00359]	0.279	0.0931	[-0.0, -0.0, 0.00831]	186	3	0.054
GO:0042326	negative regulation of phosphorylation	biological_process	['EPHA1', 'NCK2', 'SORL1']	FALSE	0.635	0.0553	[-0.0, 0.00684, 0.0145]	-0.338	0.915	[-0.0, -0.00751, -0.0]	-0.755	0.951	[-0.0, -0.0068, -0.0164]	-2.06	0.988	[-0.0, -0.0, -0.0581]	-0.429	0.921	[-0.0, -0.0, -0.00962]	3.98	0.0047	[-0.0, 0.0273, 0.0993]	360	3	0.225
GO:0042327	positive regulation of phosphorylation	biological_process	['ACE', 'ADAM17', 'APP', 'CASS4', 'CLU', 'EPHA1', 'FERMT2', 'IL34', 'PLCG2', 'PTK2B', 'SPDYE3', 'TREM2']	FALSE	-0.317	0.761	[-0.0, -0.0, -0.0788, -0.0, 0.0176, -0.0, -0.0, -0.0, 0.00265, 0.0377, -0.0, -0.0]	0.865	0.0662	[-0.0, 0.00163, 0.0598, -0.0, 0.00393, -0.0, -0.000935, -0.0, -0.0, -0.0259, -0.0, -0.0]	-0.136	0.566	[-0.0, -0.0, 0.0672, -0.0, -0.0637, -0.0, -0.0, -0.0, -0.0, -0.00877, -0.0, -0.0]	-1.9	0.983	[-0.0, -0.0, -0.0262, -0.0, -0.0486, -0.0, -0.0, -0.0, -0.00715, -0.0235, -0.0, -0.0]	0.884	0.0702	[-0.0, -0.0, -0.0349, -0.0, 0.0707, -0.0, 0.00256, -0.0, -0.00345, -0.000619, -0.0, -0.0]	-0.878	0.936	[-0.0, -0.0, -0.0413, -0.0, -0.0388, -0.0, -0.0, -0.0, 0.0153, 0.00721, -0.0, -0.0]	725	12	0.000106
GO:0042984	regulation of amyloid precursor protein biosynthetic process	biological_process	['ABCA7']	FALSE	0.355	0.0519	[0.00677]	-0.125	0.918	[-0.00164]	-0.0195	0.721	[-0.0]	-0.00757	0.859	[-0.0]	0.0166	0.831	[-0.0]	-0.222	0.94	[-0.00427]	14	1	0.0657
GO:0043001	Golgi to plasma membrane protein transport	biological_process	['ANK3']	TRUE	0.272	0.0606	[0.00519]	3.3	0.0044	[0.0424]	7.21	0.003	[0.136]	-5.91	0.998	[-0.0937]	-5	0.998	[-0.0623]	-7.11	0.998	[-0.131]	32	1	0.139
GO:0043124	negative regulation of I-kappaB kinase/NF-kappaB signaling	biological_process	['RHOH', 'TNIP1', 'TREM2']	TRUE	-0.00403	0.491	[-0.0, -0.0, -0.0]	0.00156	0.649	[-0.0, -0.0, -0.0]	-0.029	0.497	[-0.0, -0.0, -0.0]	-0.014	0.671	[-0.0, -0.0, -0.0]	0.0271	0.631	[-0.0, -0.0, -0.0]	0.0194	0.619	[-0.0, -0.0, -0.0]	47	3	0.00149
GO:0043267	negative regulation of potassium ion transport	biological_process	['ANK3', 'BIN1', 'PTK2B']	FALSE	3.28	0.0088	[0.082, -0.00759, 0.0352]	-2.5	0.989	[-0.024, -0.0, -0.0312]	7.85	0.0025	[0.168, 0.0838, -0.0]	-7.51	0.998	[-0.113, -0.067, -0.0326]	-6.5	0.997	[-0.0886, -0.0492, -0.0]	-1.44	0.98	[-0.145, 0.0984, -0.0]	33	3	0.000567
GO:0043268	positive regulation of potassium ion transport	biological_process	['TREM2']	FALSE	-0.000298	0.699	[-0.0]	0.00223	0.812	[-0.0]	-0.0195	0.721	[-0.0]	-0.00757	0.859	[-0.0]	0.0166	0.831	[-0.0]	0.00978	0.82	[-0.0]	51	1	0.21
GO:0043299	leukocyte degranulation	biological_process	['CLNK']	FALSE	-0.000298	0.699	[-0.0]	0.00223	0.812	[-0.0]	-0.0195	0.721	[-0.0]	-0.00757	0.859	[-0.0]	0.0166	0.831	[-0.0]	0.00978	0.82	[-0.0]	36	1	0.154
GO:0043409	negative regulation of MAPK cascade	biological_process	['ABCA7', 'SORL1', 'TNIP1', 'TREM2']	FALSE	0.374	0.0975	[-0.0, 0.0145, -0.0, -0.0]	0.00186	0.615	[-0.0, -0.0, -0.0, -0.0]	-0.478	0.904	[-0.0, -0.0164, -0.0, -0.0]	-1.77	0.984	[-0.0, -0.0581, -0.0, -0.0]	-0.365	0.897	[-0.0, -0.00962, -0.0, -0.0]	2.74	0.0091	[-0.0, 0.0993, -0.0, -0.0]	170	4	0.00793
GO:0043410	positive regulation of MAPK cascade	biological_process	['APP', 'IL34', 'PTK2B', 'SCIMP', 'SPI1', 'UNC5CL']	FALSE	0.419	0.105	[-0.0496, -0.0, 0.07, -0.0, -0.0, -0.0]	-0.737	0.944	[0.0392, -0.0, -0.0627, -0.0, -0.0, -0.0]	1.75	0.0338	[0.0643, -0.0, 0.0161, -0.0, -0.0, -0.0]	-1.96	0.986	[-0.0442, -0.0, -0.0342, -0.0, -0.0, -0.0]	-0.797	0.94	[-0.0204, -0.0, -0.00424, -0.0, -0.0, -0.0]	-0.405	0.89	[-0.0286, -0.0, -0.0109, -0.0, 0.0204, -0.0]	218	6	0.000521
GO:0043525	positive regulation of neuron apoptotic process	biological_process	['APP', 'GRN']	TRUE	-4.18	0.998	[-0.113, -0.0]	3.77	0.0037	[0.0695, -0.0]	2.9	0.0128	[0.0764, -0.0]	-2.72	0.993	[-0.0614, -0.0]	-1.22	0.974	[-0.0212, -0.0]	0.53	0.0466	[-0.0, 0.0131]	55	2	0.0274
GO:0043535	regulation of blood vessel endothelial cell migration	biological_process	['ADAM17']	FALSE	-0.000298	0.699	[-0.0]	0.00223	0.812	[-0.0]	-0.0195	0.721	[-0.0]	-0.00757	0.859	[-0.0]	0.0166	0.831	[-0.0]	0.00978	0.82	[-0.0]	92	1	0.344
GO:0043549	regulation of kinase activity	biological_process	['ACE', 'ADAM17', 'APP', 'CASS4', 'CLU', 'EPHA1', 'FERMT2', 'IL34', 'NCK2', 'PTK2B', 'SORL1', 'SPDYE3', 'TREM2', 'WDR81']	FALSE	0.651	0.0984	[-0.0, -0.0, -0.0273, -0.0, 0.0176, -0.0, -0.0, -0.0, -0.0, 0.0389, 0.019, -0.0, -0.0, -0.0]	-0.21	0.789	[-0.0, 0.00163, 0.0278, -0.0, 0.00393, -0.0, -0.000935, -0.0, -0.0, -0.0271, -0.0162, -0.0, -0.0, -0.0]	-0.996	0.939	[-0.0, -0.0, 0.0293, -0.0, -0.0637, -0.0, -0.0, -0.0, -0.0, -0.0106, -0.0193, -0.0, -0.0, -0.0]	-2.6	0.988	[-0.0, -0.0, -0.0372, -0.0, -0.0486, -0.0, -0.0, -0.0, -0.0, -0.0259, -0.0446, -0.0, -0.0, -0.0]	1.33	0.0472	[-0.0, -0.0, -0.0126, -0.0, 0.0707, -0.0, 0.00256, -0.0, -0.0, 0.000389, -0.00481, -0.0, -0.0, -0.0]	1.36	0.0382	[-0.0, -0.0, -0.00795, -0.0, -0.0388, -0.0, -0.0, -0.0, -0.0, 0.00961, 0.123, -0.0, -0.0, 0.00365]	789	14	1.21e-05
GO:0043555	regulation of translation in response to stress	biological_process	['NCK2']	FALSE	0.0347	0.157	[0.000666]	-0.066	0.894	[-0.000877]	-0.501	0.956	[-0.00906]	-0.364	0.962	[-0.00565]	-0.266	0.945	[-0.00351]	2.38	0.0071	[0.0437]	21	1	0.0948
GO:0043652	engulfment of apoptotic cell	biological_process	['RHOH']	TRUE	-0.000298	0.699	[-0.0]	0.00223	0.812	[-0.0]	-0.0195	0.721	[-0.0]	-0.00757	0.859	[-0.0]	0.0166	0.831	[-0.0]	0.00978	0.82	[-0.0]	16	1	0.0741
GO:0043691	reverse cholesterol transport	biological_process	['ABCA1', 'CLU']	TRUE	-0.468	0.925	[-0.00857, -0.004]	0.581	0.0521	[0.00182, 0.00883]	-3.54	0.996	[-0.00658, -0.0853]	-0.244	0.924	[0.00369, -0.00898]	5.67	0.003	[0.00704, 0.0894]	-0.72	0.96	[-0.0, -0.0187]	18	2	0.00363
GO:0045577	regulation of B cell differentiation	biological_process	['CR1', 'INPP5D']	FALSE	-0.00375	0.559	[-0.0, -0.0]	-0.158	0.893	[-0.0, -0.003]	-0.0235	0.573	[-0.0, -0.0]	-0.318	0.936	[-0.0, -0.00696]	-0.785	0.961	[-0.0, -0.0138]	3.16	0.0066	[-0.0, 0.08]	33	2	0.0109
GO:0045580	regulation of T cell differentiation	biological_process	['CR1', 'LILRB2', 'RHOH']	FALSE	-0.00403	0.491	[-0.0, -0.0, -0.0]	0.00156	0.649	[-0.0, -0.0, -0.0]	-0.029	0.497	[-0.0, -0.0, -0.0]	-0.014	0.671	[-0.0, -0.0, -0.0]	0.0271	0.631	[-0.0, -0.0, -0.0]	0.0194	0.619	[-0.0, -0.0, -0.0]	178	3	0.0486
GO:0045620	negative regulation of lymphocyte differentiation	biological_process	['CR1']	FALSE	-0.000298	0.699	[-0.0]	0.00223	0.812	[-0.0]	-0.0195	0.721	[-0.0]	-0.00757	0.859	[-0.0]	0.0166	0.831	[-0.0]	0.00978	0.82	[-0.0]	57	1	0.231
GO:0045621	positive regulation of lymphocyte differentiation	biological_process	['CR1', 'INPP5D', 'LILRB2', 'RHOH']	FALSE	-0.00375	0.456	[-0.0, -0.0, -0.0, -0.0]	-0.116	0.818	[-0.0, -0.003, -0.0, -0.0]	-0.0336	0.459	[-0.0, -0.0, -0.0, -0.0]	-0.225	0.878	[-0.0, -0.00696, -0.0, -0.0]	-0.537	0.924	[-0.0, -0.0138, -0.0, -0.0]	2.21	0.0133	[-0.0, 0.08, -0.0, -0.0]	130	4	0.00316
GO:0045648	positive regulation of erythrocyte differentiation	biological_process	['INPP5D']	TRUE	-0.169	0.882	[-0.00321]	-0.163	0.929	[-0.00212]	-0.562	0.96	[-0.0102]	-0.567	0.972	[-0.00887]	-0.432	0.958	[-0.00557]	4.85	0.0028	[0.0891]	32	1	0.139
GO:0045649	regulation of macrophage differentiation	biological_process	['IL34']	FALSE	0.887	0.0232	[0.0169]	-0.923	0.979	[-0.0119]	-0.225	0.913	[-0.00387]	-0.00757	0.859	[-0.0]	0.0166	0.831	[-0.0]	-0.344	0.955	[-0.00652]	23	1	0.103
GO:0045655	regulation of monocyte differentiation	biological_process	['IL34', 'INPP5D']	FALSE	0.0738	0.176	[0.0135, -0.0114]	-0.871	0.97	[-0.00466, -0.0115]	-0.546	0.942	[-0.00895, -0.00471]	-0.496	0.952	[-0.0, -0.011]	0.0224	0.715	[-0.0, -0.0]	5.68	0.002	[-0.0, 0.144]	19	2	0.004
GO:0045670	regulation of osteoclast differentiation	biological_process	['INPP5D', 'TREM2']	FALSE	-0.219	0.856	[-0.00582, -0.0]	-0.175	0.899	[-0.00331, -0.0]	-0.421	0.923	[-0.0104, -0.0]	-1.49	0.985	[-0.0335, -0.0]	0.0224	0.715	[-0.0, -0.0]	5.16	0.0024	[0.131, -0.0]	70	2	0.042
GO:0045727	positive regulation of translation	biological_process	['NCK2', 'PTK2B']	FALSE	3.13	0.0077	[0.00827, 0.0767]	-3.63	0.994	[-0.00566, -0.0614]	-0.776	0.959	[-0.0123, -0.00736]	-1.49	0.985	[-0.00633, -0.0271]	-0.823	0.963	[-0.00701, -0.00744]	1.69	0.0146	[0.0535, -0.0108]	144	2	0.141
GO:0045742	positive regulation of epidermal growth factor receptor signaling pathway	biological_process	['ADAM17']	FALSE	-0.000298	0.699	[-0.0]	0.00223	0.812	[-0.0]	-0.0195	0.721	[-0.0]	-0.00757	0.859	[-0.0]	0.0166	0.831	[-0.0]	0.00978	0.82	[-0.0]	35	1	0.15
GO:0045836	positive regulation of meiotic nuclear division	biological_process	['PRDM7']	TRUE	-0.000298	0.699	[-0.0]	0.00223	0.812	[-0.0]	-0.0195	0.721	[-0.0]	-0.00757	0.859	[-0.0]	0.0166	0.831	[-0.0]	0.00978	0.82	[-0.0]	16	1	0.0741
GO:0045907	positive regulation of vasoconstriction	biological_process	['ACE']	TRUE	-0.000298	0.699	[-0.0]	0.00223	0.812	[-0.0]	-0.0195	0.721	[-0.0]	-0.00757	0.859	[-0.0]	0.0166	0.831	[-0.0]	0.00978	0.82	[-0.0]	32	1	0.139
GO:0045911	positive regulation of DNA recombination	biological_process	['PRDM7']	FALSE	-0.000298	0.699	[-0.0]	0.00223	0.812	[-0.0]	-0.0195	0.721	[-0.0]	-0.00757	0.859	[-0.0]	0.0166	0.831	[-0.0]	0.00978	0.82	[-0.0]	72	1	0.282
GO:0045920	negative regulation of exocytosis	biological_process	['FOXF1', 'SPI1']	FALSE	-0.00375	0.559	[-0.0, -0.0]	0.00435	0.708	[-0.0, -0.0]	-0.0235	0.573	[-0.0, -0.0]	-0.0111	0.751	[-0.0, -0.0]	0.0224	0.715	[-0.0, -0.0]	0.0148	0.7	[-0.0, -0.0]	38	2	0.014
GO:0045981	positive regulation of nucleotide metabolic process	biological_process	['APP', 'TREM2']	FALSE	-6.39	0.999	[-0.173, -0.0]	5.96	0.001	[0.11, -0.0]	6.06	0.0038	[0.159, -0.0]	0.333	0.0472	[0.0078, -0.0]	-3.44	0.995	[-0.0591, -0.0]	-5.1	0.997	[-0.13, -0.0]	47	2	0.0206
GO:0045988	negative regulation of striated muscle contraction	biological_process	['BIN1']	TRUE	-0.413	0.939	[-0.00785]	-1.34	0.985	[-0.0173]	6.15	0.0038	[0.116]	-2.19	0.993	[-0.0346]	-4.22	0.997	[-0.0526]	3.76	0.0043	[0.0691]	8	1	0.0399
GO:0046325	negative regulation of glucose import	biological_process	['ACE']	TRUE	-0.000298	0.699	[-0.0]	0.00223	0.812	[-0.0]	-0.0195	0.721	[-0.0]	-0.00757	0.859	[-0.0]	0.0166	0.831	[-0.0]	0.00978	0.82	[-0.0]	13	1	0.0614
GO:0046578	regulation of Ras protein signal transduction	biological_process	['ABCA1']	FALSE	-0.000298	0.699	[-0.0]	0.00223	0.812	[-0.0]	-0.0195	0.721	[-0.0]	-0.00757	0.859	[-0.0]	0.461	0.0309	[0.00552]	0.00978	0.82	[-0.0]	202	1	0.603
GO:0046856	phosphatidylinositol dephosphorylation	biological_process	['INPP5D']	TRUE	-0.000298	0.699	[-0.0]	-0.18	0.932	[-0.00234]	-0.228	0.914	[-0.00392]	-1.09	0.984	[-0.0172]	0.0166	0.831	[-0.0]	4.43	0.0032	[0.0813]	31	1	0.135
GO:0048008	platelet-derived growth factor receptor signaling pathway	biological_process	['PLEKHA1']	FALSE	1.04	0.0203	[0.0199]	-1.15	0.983	[-0.0148]	1.15	0.0202	[0.022]	-0.00757	0.859	[-0.0]	-1.17	0.981	[-0.0148]	-0.413	0.96	[-0.00779]	36	1	0.154
GO:0048010	vascular endothelial growth factor receptor signaling pathway	biological_process	['PTK2B']	TRUE	4.33	0.0038	[0.0825]	-3.89	0.996	[-0.0501]	-0.534	0.958	[-0.00967]	-2.95	0.995	[-0.0467]	-2.45	0.992	[-0.0307]	-0.626	0.97	[-0.0117]	34	1	0.147
GO:0048011	neurotrophin TRK receptor signaling pathway	biological_process	['SORT1']	TRUE	0.453	0.0437	[0.00864]	-0.923	0.979	[-0.0119]	3.65	0.007	[0.0691]	-0.846	0.979	[-0.0133]	0.0166	0.831	[-0.0]	-2.71	0.994	[-0.05]	13	1	0.0614
GO:0048013	ephrin receptor signaling pathway	biological_process	['EPHA1', 'NCK2']	TRUE	-0.00375	0.559	[-0.0, -0.0]	0.00435	0.708	[-0.0, -0.0]	-0.19	0.85	[-0.0, -0.00436]	-0.0111	0.751	[-0.0, -0.0]	0.0224	0.715	[-0.0, -0.0]	1.15	0.0236	[-0.0, 0.0288]	51	2	0.0239
GO:0048168	regulation of neuronal synaptic plasticity	biological_process	['APP']	FALSE	-0.862	0.971	[-0.0164]	0.943	0.0233	[0.0121]	2.26	0.0116	[0.0428]	-1.36	0.987	[-0.0215]	-0.828	0.974	[-0.0105]	0.00978	0.82	[-0.0]	57	1	0.231
GO:0048260	positive regulation of receptor-mediated endocytosis	biological_process	['APP', 'CLU', 'PLCG2']	FALSE	-0.25	0.841	[-0.0213, 0.0131, -0.0]	0.359	0.1	[0.0241, -0.0162, -0.0]	1.85	0.0231	[0.0844, -0.0244, -0.0]	-4.38	0.997	[-0.0198, -0.104, -0.0]	3.03	0.0095	[-0.0376, 0.101, -0.0]	-2.3	0.989	[-0.0572, -0.0414, 0.0244]	57	3	0.00251
GO:0048261	negative regulation of receptor-mediated endocytosis	biological_process	['APP']	FALSE	-7.93	0.999	[-0.151]	7.01	0.0011	[0.0901]	9.66	0.0016	[0.182]	-4.19	0.997	[-0.0663]	-3.09	0.994	[-0.0386]	-4.28	0.997	[-0.079]	32	1	0.139
GO:0048812	neuron projection morphogenesis	biological_process	['ANK3', 'APP', 'TMEM106B']	FALSE	-1.11	0.968	[0.00269, -0.033, -0.00659]	1.55	0.0188	[0.00796, 0.0217, 0.00463]	3.71	0.0096	[0.0861, 0.0334, -0.0]	-0.507	0.941	[-0.014, -0.0, -0.0]	-1.96	0.985	[-0.0288, -0.0132, -0.0]	-2.71	0.991	[-0.0687, -0.0187, -0.0]	235	3	0.0928
GO:0048841	regulation of axon extension involved in axon guidance	biological_process	['WNT3']	FALSE	-0.000298	0.699	[-0.0]	0.00223	0.812	[-0.0]	-0.0195	0.721	[-0.0]	-0.00757	0.859	[-0.0]	0.0166	0.831	[-0.0]	0.00978	0.82	[-0.0]	33	1	0.143
GO:0050671	positive regulation of lymphocyte proliferation	biological_process	['LILRB2', 'NCK2']	FALSE	0.0871	0.165	[-0.0, 0.00246]	-0.0828	0.855	[-0.0, -0.00161]	-0.0668	0.719	[-0.0, -0.00113]	-0.0111	0.751	[-0.0, -0.0]	-0.188	0.895	[-0.0, -0.00359]	0.341	0.0645	[-0.0, 0.00831]	147	2	0.146
GO:0050672	negative regulation of lymphocyte proliferation	biological_process	['CR1', 'INPP5D', 'LILRB2']	FALSE	-0.113	0.739	[-0.0, -0.00363, -0.0]	0.00156	0.649	[-0.0, -0.0, -0.0]	-0.199	0.816	[-0.0, -0.00543, -0.0]	-0.014	0.671	[-0.0, -0.0, -0.0]	-0.142	0.85	[-0.0, -0.00356, -0.0]	1.57	0.0188	[-0.0, 0.0495, -0.0]	89	3	0.00833
GO:0050708	regulation of protein secretion	biological_process	['CD2AP', 'ICA1', 'TREM2']	FALSE	-0.00403	0.491	[-0.0, -0.0, -0.0]	0.149	0.191	[-0.0, 0.00326, -0.0]	-0.029	0.497	[-0.0, -0.0, -0.0]	-0.014	0.671	[-0.0, -0.0, -0.0]	0.0271	0.631	[-0.0, -0.0, -0.0]	0.0194	0.619	[-0.0, -0.0, -0.0]	250	3	0.106
GO:0050770	regulation of axonogenesis	biological_process	['WNT3']	FALSE	-0.000298	0.699	[-0.0]	0.00223	0.812	[-0.0]	-0.0195	0.721	[-0.0]	-0.00757	0.859	[-0.0]	0.0166	0.831	[-0.0]	0.00978	0.82	[-0.0]	156	1	0.51
GO:0050773	regulation of dendrite development	biological_process	['TMEM106B']	FALSE	-0.323	0.926	[-0.00614]	0.225	0.0785	[0.00287]	-0.0195	0.721	[-0.0]	-0.00757	0.859	[-0.0]	0.0166	0.831	[-0.0]	0.00978	0.82	[-0.0]	103	1	0.376
GO:0050849	negative regulation of calcium-mediated signaling	biological_process	['SLC24A4']	FALSE	-0.000298	0.699	[-0.0]	0.00223	0.812	[-0.0]	-0.0195	0.721	[-0.0]	-0.00757	0.859	[-0.0]	0.0166	0.831	[-0.0]	0.00978	0.82	[-0.0]	20	1	0.0907
GO:0050850	positive regulation of calcium-mediated signaling	biological_process	['PLCG2', 'TREM2']	FALSE	-0.00375	0.559	[-0.0, -0.0]	0.00435	0.708	[-0.0, -0.0]	-0.0235	0.573	[-0.0, -0.0]	-0.0111	0.751	[-0.0, -0.0]	0.0224	0.715	[-0.0, -0.0]	0.734	0.0368	[0.0183, -0.0]	42	2	0.0168
GO:0050868	negative regulation of T cell activation	biological_process	['CR1', 'LILRB2']	FALSE	-0.00375	0.559	[-0.0, -0.0]	0.00435	0.708	[-0.0, -0.0]	-0.0235	0.573	[-0.0, -0.0]	-0.0111	0.751	[-0.0, -0.0]	0.0224	0.715	[-0.0, -0.0]	0.0148	0.7	[-0.0, -0.0]	127	2	0.115
GO:0050869	negative regulation of B cell activation	biological_process	['CR1', 'INPP5D']	FALSE	-0.138	0.806	[-0.0, -0.00363]	0.00435	0.708	[-0.0, -0.0]	-0.231	0.87	[-0.0, -0.00543]	-0.0111	0.751	[-0.0, -0.0]	-0.186	0.895	[-0.0, -0.00356]	1.96	0.0123	[-0.0, 0.0495]	36	2	0.0127
GO:0050870	positive regulation of T cell activation	biological_process	['CR1', 'HLA-DQA1', 'LILRB2', 'NCK2', 'RHOH']	FALSE	0.0493	0.284	[-0.0, -0.0, -0.0, 0.00246, -0.0]	-0.0508	0.735	[-0.0, -0.0, -0.0, -0.00161, -0.0]	-0.0632	0.543	[-0.0, -0.0, -0.0, -0.00113, -0.0]	-0.0139	0.57	[-0.0, -0.0, -0.0, -0.0, -0.0]	-0.0991	0.775	[-0.0, -0.0, -0.0, -0.00359, -0.0]	0.23	0.142	[-0.0, -0.0, -0.0, 0.00831, -0.0]	253	5	0.0062
GO:0050871	positive regulation of B cell activation	biological_process	['INPP5D']	FALSE	-0.000298	0.699	[-0.0]	-0.231	0.941	[-0.003]	-0.0195	0.721	[-0.0]	-0.446	0.967	[-0.00696]	-1.09	0.98	[-0.0138]	4.36	0.0033	[0.08]	170	1	0.541
GO:0051044	positive regulation of membrane protein ectodomain proteolysis	biological_process	['APP']	TRUE	-3.88	0.997	[-0.0738]	2.12	0.0084	[0.0272]	12	0.0011	[0.226]	-8.46	0.999	[-0.134]	-3.14	0.994	[-0.0392]	-0.252	0.944	[-0.00482]	17	1	0.0783
GO:0051058	negative regulation of small GTPase mediated signal transduction	biological_process	['CD2AP']	FALSE	-0.000298	0.699	[-0.0]	0.00223	0.812	[-0.0]	-0.0195	0.721	[-0.0]	-0.00757	0.859	[-0.0]	0.0166	0.831	[-0.0]	0.00978	0.82	[-0.0]	61	1	0.245
GO:0051222	positive regulation of protein transport	biological_process	['ANK3', 'APP', 'CD2AP', 'SORL1', 'TREM2']	FALSE	-1.16	0.966	[-0.029, -0.0448, -0.0, 0.0238, -0.0]	0.384	0.121	[0.0172, 0.036, -0.0, -0.0422, -0.0]	8.09	0.0029	[0.273, 0.0953, -0.0, -0.0345, -0.0]	-4.8	0.996	[-0.0638, -0.0632, -0.0, -0.0497, -0.0]	-5.02	0.996	[-0.0735, -0.0322, -0.0, -0.0311, -0.0]	3.27	0.0062	[-0.123, -0.0318, -0.0, 0.287, -0.0]	303	5	0.0127
GO:0051503	adenine nucleotide transport	biological_process	['CR1']	FALSE	-0.000298	0.699	[-0.0]	0.00223	0.812	[-0.0]	-0.0195	0.721	[-0.0]	-0.00757	0.859	[-0.0]	0.0166	0.831	[-0.0]	0.00978	0.82	[-0.0]	29	1	0.127
GO:0051894	positive regulation of focal adhesion assembly	biological_process	['FERMT2']	TRUE	-0.000298	0.699	[-0.0]	0.00223	0.812	[-0.0]	-0.0195	0.721	[-0.0]	-0.00757	0.859	[-0.0]	0.894	0.0181	[0.0109]	0.00978	0.82	[-0.0]	26	1	0.115
GO:0051898	negative regulation of protein kinase B signaling	biological_process	['PLEKHA1']	TRUE	0.546	0.0366	[0.0104]	-0.228	0.941	[-0.00296]	0.379	0.0435	[0.0075]	-1.23	0.986	[-0.0194]	0.0166	0.831	[-0.0]	0.00978	0.82	[-0.0]	42	1	0.177
GO:0051926	negative regulation of calcium ion transport	biological_process	['ACE', 'BIN1', 'LILRB2']	FALSE	-0.224	0.828	[-0.0, -0.00736, -0.0]	-0.56	0.943	[-0.0, -0.0124, -0.0]	4.38	0.0073	[-0.0, 0.141, -0.0]	-2.65	0.993	[-0.0, -0.0747, -0.0]	-1.22	0.971	[-0.0, -0.0263, -0.0]	0.476	0.0628	[-0.0, 0.0146, -0.0]	66	3	0.00374
GO:0051928	positive regulation of calcium ion transport	biological_process	['PLCG2']	FALSE	-0.000298	0.699	[-0.0]	0.00223	0.812	[-0.0]	-0.0195	0.721	[-0.0]	-0.574	0.972	[-0.00898]	0.0166	0.831	[-0.0]	2.24	0.0076	[0.041]	132	1	0.454
GO:0051968	positive regulation of synaptic transmission, glutamatergic	biological_process	['PTK2B']	TRUE	1.3	0.0165	[0.0247]	-2.32	0.993	[-0.0298]	-0.0195	0.721	[-0.0]	-0.00757	0.859	[-0.0]	0.0166	0.831	[-0.0]	0.00978	0.82	[-0.0]	33	1	0.143
GO:0052548	regulation of endopeptidase activity	biological_process	['APH1B', 'APP', 'BIN1', 'CR1', 'CTSH', 'SORL1']	FALSE	0.492	0.0923	[-0.0, 0.00886, 0.00482, 0.00318, -0.0, 0.00704]	0.6	0.0834	[-0.0, 0.0419, -0.00649, -0.000822, -0.0, -0.0157]	1.09	0.0537	[-0.0, 0.0304, 0.0341, -0.000908, -0.0, -0.0129]	-2.96	0.993	[-0.0, -0.0443, -0.0581, -0.0, -0.0, -0.0168]	-5.63	0.996	[-0.0, -0.0835, -0.0543, -0.0, -0.0, -0.0297]	4.62	0.0029	[-0.0, -0.062, 0.133, -0.00426, -0.0, 0.135]	285	6	0.00201
GO:0055062	phosphate ion homeostasis	biological_process	['ANKH']	FALSE	-0.741	0.966	[-0.0141]	0.691	0.0313	[0.00885]	-0.0195	0.721	[-0.0]	-0.00757	0.859	[-0.0]	0.0166	0.831	[-0.0]	0.00978	0.82	[-0.0]	20	1	0.0907
GO:0055074	calcium ion homeostasis	biological_process	['ANKH', 'APP', 'SLC24A4', 'TSPOAP1']	FALSE	-2.04	0.988	[-0.019, -0.0625, 0.00332, -0.0]	2.13	0.0128	[0.0194, 0.0371, -0.00209, -0.0]	2.34	0.0202	[-0.0, 0.0876, -0.0, -0.0]	-1.56	0.981	[-0.0286, -0.0223, -0.0, -0.0]	-0.955	0.958	[-0.0, -0.024, -0.0, -0.0]	-0.933	0.96	[-0.0, -0.0351, -0.0, -0.0]	223	4	0.0194
GO:0055076	transition metal ion homeostasis	biological_process	['APP']	FALSE	-3.89	0.997	[-0.0741]	6.1	0.0016	[0.0784]	0.895	0.025	[0.0172]	-0.367	0.962	[-0.0057]	-1.41	0.984	[-0.0177]	-5.69	0.998	[-0.105]	136	1	0.463
GO:0055117	regulation of cardiac muscle contraction	biological_process	['BIN1']	FALSE	-1.64	0.987	[-0.0312]	1.11	0.0193	[0.0142]	3.96	0.0069	[0.0748]	-4.7	0.998	[-0.0744]	-3.18	0.994	[-0.0397]	3.75	0.0043	[0.0689]	72	1	0.282
GO:0060070	canonical Wnt signaling pathway	biological_process	['WNT3']	TRUE	-0.000298	0.699	[-0.0]	0.00223	0.812	[-0.0]	-0.0195	0.721	[-0.0]	-0.00757	0.859	[-0.0]	0.0166	0.831	[-0.0]	0.00978	0.82	[-0.0]	97	1	0.359
GO:0060100	positive regulation of phagocytosis, engulfment	biological_process	['ABCA7', 'PLCG2', 'TREM2']	TRUE	0.227	0.124	[0.00773, -0.0, -0.0]	-0.402	0.926	[-0.00892, -0.0, -0.0]	0.184	0.12	[0.00681, -0.0, -0.0]	-0.014	0.671	[-0.0, -0.0, -0.0]	0.204	0.107	[0.00373, -0.0, -0.0]	0.513	0.0596	[-0.0, 0.0158, -0.0]	14	3	5.74e-05
GO:0060291	long-term synaptic potentiation	biological_process	['PTK2B']	TRUE	1.64	0.0126	[0.0313]	-2.31	0.993	[-0.0297]	-0.0195	0.721	[-0.0]	-0.00757	0.859	[-0.0]	0.0166	0.831	[-0.0]	0.00978	0.82	[-0.0]	47	1	0.196
GO:0060292	long-term synaptic depression	biological_process	['PTK2B']	TRUE	3.09	0.006	[0.0588]	-5.18	0.997	[-0.0666]	-0.0195	0.721	[-0.0]	-1.12	0.984	[-0.0177]	0.91	0.0179	[0.0111]	0.00978	0.82	[-0.0]	19	1	0.0866
GO:0060546	negative regulation of necroptotic process	biological_process	['RBCK1']	TRUE	0.179	0.0778	[0.00342]	0.00223	0.812	[-0.0]	-0.209	0.909	[-0.00357]	-0.00757	0.859	[-0.0]	0.0166	0.831	[-0.0]	0.00978	0.82	[-0.0]	17	1	0.0783
GO:0061001	regulation of dendritic spine morphogenesis	biological_process	['ABI3']	FALSE	-0.000298	0.699	[-0.0]	0.00223	0.812	[-0.0]	-0.0195	0.721	[-0.0]	-0.00757	0.859	[-0.0]	0.0166	0.831	[-0.0]	0.00978	0.82	[-0.0]	45	1	0.188
GO:0061136	regulation of proteasomal protein catabolic process	biological_process	['CLU', 'TREM2']	FALSE	0.00888	0.285	[0.000342, -0.0]	-0.727	0.963	[-0.0135, -0.0]	-1.39	0.982	[-0.0356, -0.0]	-3.46	0.996	[-0.0781, -0.0]	6.4	0.0025	[0.109, -0.0]	-1.29	0.979	[-0.0331, -0.0]	194	2	0.222
GO:0065002	intracellular protein transmembrane transport	biological_process	['SEC61G']	FALSE	-0.176	0.886	[-0.00334]	0.209	0.0824	[0.00266]	-0.0195	0.721	[-0.0]	-0.00757	0.859	[-0.0]	0.0166	0.831	[-0.0]	0.00978	0.82	[-0.0]	51	1	0.21
GO:0070303	negative regulation of stress-activated protein kinase signaling cascade	biological_process	['TREM2']	FALSE	-0.000298	0.699	[-0.0]	0.00223	0.812	[-0.0]	-0.0195	0.721	[-0.0]	-0.00757	0.859	[-0.0]	0.0166	0.831	[-0.0]	0.00978	0.82	[-0.0]	49	1	0.203
GO:0070304	positive regulation of stress-activated protein kinase signaling cascade	biological_process	['APP', 'PTK2B', 'SCIMP', 'SPI1', 'UNC5CL']	FALSE	-0.0393	0.541	[-0.075, 0.0736, -0.0, -0.0, -0.0]	-0.206	0.853	[0.0553, -0.0614, -0.0, -0.0, -0.0]	3.23	0.0136	[0.102, 0.0321, -0.0, -0.0, -0.0]	-2.83	0.993	[-0.0521, -0.0516, -0.0, -0.0, -0.0]	-1.42	0.972	[-0.0308, -0.00847, -0.0, -0.0, -0.0]	-1.41	0.974	[-0.0571, -0.0219, -0.0, 0.0204, -0.0]	130	5	0.00036
GO:0070372	regulation of ERK1 and ERK2 cascade	biological_process	['TNIP1']	FALSE	-0.000298	0.699	[-0.0]	0.00223	0.812	[-0.0]	-0.0195	0.721	[-0.0]	-0.00757	0.859	[-0.0]	0.0166	0.831	[-0.0]	0.00978	0.82	[-0.0]	96	1	0.356
GO:0070570	regulation of neuron projection regeneration	biological_process	['GRN']	FALSE	-0.000298	0.699	[-0.0]	0.00223	0.812	[-0.0]	-0.0195	0.721	[-0.0]	-0.00757	0.859	[-0.0]	0.0166	0.831	[-0.0]	1.4	0.0132	[0.0256]	31	1	0.135
GO:0070588	calcium ion transmembrane transport	biological_process	['PLCG2', 'SLC24A4', 'TPCN1']	FALSE	-0.00403	0.491	[-0.0, -0.0, -0.0]	0.00156	0.649	[-0.0, -0.0, -0.0]	-0.029	0.497	[-0.0, -0.0, -0.0]	-0.014	0.671	[-0.0, -0.0, -0.0]	0.615	0.0462	[-0.0, -0.0, 0.0124]	0.619	0.0527	[0.0192, -0.0, -0.0]	196	3	0.0611
GO:0071333	cellular response to glucose stimulus	biological_process	['ACE', 'TREM2']	TRUE	-0.00375	0.559	[-0.0, -0.0]	0.00435	0.708	[-0.0, -0.0]	-0.0235	0.573	[-0.0, -0.0]	-0.0111	0.751	[-0.0, -0.0]	0.0224	0.715	[-0.0, -0.0]	0.0148	0.7	[-0.0, -0.0]	62	2	0.0339
GO:0071389	cellular response to mineralocorticoid stimulus	biological_process	['ACE']	FALSE	-0.000298	0.699	[-0.0]	0.00223	0.812	[-0.0]	-0.0195	0.721	[-0.0]	-0.00757	0.859	[-0.0]	0.0166	0.831	[-0.0]	0.00978	0.82	[-0.0]	13	1	0.0614
GO:0071492	cellular response to UV-A	biological_process	['MME']	TRUE	-0.000298	0.699	[-0.0]	0.00223	0.812	[-0.0]	-0.0195	0.721	[-0.0]	-0.00757	0.859	[-0.0]	0.0166	0.831	[-0.0]	0.00978	0.82	[-0.0]	11	1	0.0529
GO:0071493	cellular response to UV-B	biological_process	['MME']	TRUE	-0.000298	0.699	[-0.0]	0.119	0.113	[0.0015]	-0.0195	0.721	[-0.0]	-0.00757	0.859	[-0.0]	0.0166	0.831	[-0.0]	0.00978	0.82	[-0.0]	8	1	0.0399
GO:0071548	response to dexamethasone	biological_process	['ACE']	FALSE	-0.000298	0.699	[-0.0]	0.00223	0.812	[-0.0]	-0.0195	0.721	[-0.0]	-0.00757	0.859	[-0.0]	0.0166	0.831	[-0.0]	0.00978	0.82	[-0.0]	44	1	0.184
GO:0071622	regulation of granulocyte chemotaxis	biological_process	['IL34']	FALSE	0.206	0.0722	[0.00392]	0.00223	0.812	[-0.0]	-0.0195	0.721	[-0.0]	-0.00757	0.859	[-0.0]	0.0166	0.831	[-0.0]	0.00978	0.82	[-0.0]	52	1	0.214
GO:0071635	negative regulation of transforming growth factor beta production	biological_process	['CD2AP']	FALSE	-0.502	0.949	[-0.00956]	0.00223	0.812	[-0.0]	-0.0195	0.721	[-0.0]	-0.00757	0.859	[-0.0]	0.0166	0.831	[-0.0]	1.31	0.0144	[0.024]	13	1	0.0614
GO:0071640	regulation of macrophage inflammatory protein 1 alpha production	biological_process	['TREM2']	TRUE	-0.0452	0.799	[-0.000855]	0.00223	0.812	[-0.0]	-0.0195	0.721	[-0.0]	-0.00757	0.859	[-0.0]	0.0166	0.831	[-0.0]	0.348	0.0415	[0.00623]	6	1	0.0312
GO:0071677	positive regulation of mononuclear cell migration	biological_process	['ADAM17', 'APP', 'PTK2B', 'SPI1']	FALSE	0.861	0.0463	[-0.0, 0.0041, 0.0291, -0.0]	0.454	0.0939	[-0.0, 0.0175, -0.00595, -0.0]	-0.173	0.762	[-0.00803, 0.0199, -0.017, -0.0]	-0.329	0.905	[-0.0, -0.0104, -0.0, -0.0]	-2.14	0.988	[-0.0, -0.0358, -0.017, -0.0]	-0.482	0.922	[-0.0, -0.0531, -0.00618, 0.0407]	75	4	0.000446
GO:0071715	icosanoid transport	biological_process	['ACE']	FALSE	-0.000298	0.699	[-0.0]	0.00223	0.812	[-0.0]	-0.0195	0.721	[-0.0]	-0.00757	0.859	[-0.0]	0.0166	0.831	[-0.0]	0.00978	0.82	[-0.0]	39	1	0.166
GO:0072503	cellular divalent inorganic cation homeostasis	biological_process	['APP', 'SLC24A4', 'TSPOAP1']	FALSE	-1.78	0.985	[-0.0625, 0.00332, -0.0]	1.59	0.0182	[0.0371, -0.00209, -0.0]	2.71	0.0152	[0.0876, -0.0, -0.0]	-0.8	0.962	[-0.0223, -0.0, -0.0]	-1.11	0.968	[-0.024, -0.0, -0.0]	-1.08	0.97	[-0.0351, -0.0, -0.0]	230	3	0.0884
GO:0072673	lamellipodium morphogenesis	biological_process	['SNX1']	TRUE	0.362	0.0511	[0.0069]	0.00223	0.812	[-0.0]	-0.336	0.936	[-0.00595]	-0.00757	0.859	[-0.0]	-0.288	0.947	[-0.00379]	0.00978	0.82	[-0.0]	7	1	0.0356
GO:0086091	regulation of heart rate by cardiac conduction	biological_process	['BIN1']	TRUE	-1.74	0.988	[-0.0331]	1.05	0.0205	[0.0135]	7.48	0.0026	[0.141]	-8.2	0.999	[-0.13]	-3.3	0.994	[-0.0412]	3.48	0.0048	[0.0638]	42	1	0.177
GO:0090025	regulation of monocyte chemotaxis	biological_process	['APP']	FALSE	-1.27	0.982	[-0.0241]	2.12	0.0084	[0.0272]	1.22	0.0193	[0.0233]	-0.00757	0.859	[-0.0]	-2.45	0.992	[-0.0306]	-1.67	0.989	[-0.0309]	31	1	0.135
GO:0090085	regulation of protein deubiquitination	biological_process	['TNIP1']	FALSE	-0.0691	0.826	[-0.00131]	0.00223	0.812	[-0.0]	0.164	0.0677	[0.00346]	-0.00757	0.859	[-0.0]	0.0166	0.831	[-0.0]	0.00978	0.82	[-0.0]	12	1	0.0572
GO:0090160	Golgi to lysosome transport	biological_process	['SORT1']	TRUE	0.714	0.028	[0.0136]	-1.03	0.981	[-0.0133]	3.61	0.0071	[0.0683]	-3.53	0.996	[-0.0559]	-0.403	0.956	[-0.00521]	-0.326	0.953	[-0.00618]	11	1	0.0529
GO:0090276	regulation of peptide hormone secretion	biological_process	['ICA1']	FALSE	-0.000298	0.699	[-0.0]	0.256	0.073	[0.00326]	-0.0195	0.721	[-0.0]	-0.00757	0.859	[-0.0]	0.0166	0.831	[-0.0]	0.00978	0.82	[-0.0]	186	1	0.573
GO:0090279	regulation of calcium ion import	biological_process	['ACE']	FALSE	-0.000298	0.699	[-0.0]	0.00223	0.812	[-0.0]	-0.0195	0.721	[-0.0]	-0.00757	0.859	[-0.0]	0.0166	0.831	[-0.0]	0.00978	0.82	[-0.0]	32	1	0.139
GO:0097062	dendritic spine maintenance	biological_process	['TREM2']	TRUE	-0.000298	0.699	[-0.0]	0.00223	0.812	[-0.0]	-0.0195	0.721	[-0.0]	-0.00757	0.859	[-0.0]	0.0166	0.831	[-0.0]	0.347	0.0417	[0.00621]	11	1	0.0529
GO:0098659	inorganic cation import across plasma membrane	biological_process	['SLC24A4']	FALSE	-0.000298	0.699	[-0.0]	0.00223	0.812	[-0.0]	-0.0195	0.721	[-0.0]	-0.00757	0.859	[-0.0]	0.0166	0.831	[-0.0]	0.00978	0.82	[-0.0]	99	1	0.365
GO:0098962	regulation of postsynaptic neurotransmitter receptor activity	biological_process	['APP']	TRUE	-2.02	0.99	[-0.0385]	1.78	0.0109	[0.0229]	9.66	0.0016	[0.182]	-1.92	0.991	[-0.0304]	-2.96	0.993	[-0.037]	-5.48	0.998	[-0.101]	20	1	0.0907
GO:0099151	regulation of postsynaptic density assembly	biological_process	['ABI3']	TRUE	-0.000298	0.699	[-0.0]	0.00223	0.812	[-0.0]	-0.0195	0.721	[-0.0]	-0.00757	0.859	[-0.0]	0.0166	0.831	[-0.0]	0.00978	0.82	[-0.0]	12	1	0.0572
GO:0106056	regulation of calcineurin-mediated signaling	biological_process	['PLCG2']	FALSE	-0.000298	0.699	[-0.0]	0.00223	0.812	[-0.0]	-0.0195	0.721	[-0.0]	-0.00757	0.859	[-0.0]	0.0166	0.831	[-0.0]	0.451	0.0341	[0.00812]	43	1	0.181
GO:0110020	regulation of actomyosin structure organization	biological_process	['EPHA1', 'FERMT2']	FALSE	-0.00375	0.559	[-0.0, -0.0]	0.00435	0.708	[-0.0, -0.0]	-0.0235	0.573	[-0.0, -0.0]	-0.0111	0.751	[-0.0, -0.0]	0.0224	0.715	[-0.0, -0.0]	0.0148	0.7	[-0.0, -0.0]	101	2	0.079
GO:0110053	regulation of actin filament organization	biological_process	['BIN1', 'EPHA1', 'FERMT2', 'NCK2', 'PTK2B']	FALSE	0.191	0.169	[-0.0375, -0.0, -0.0, 0.00195, 0.0442]	-0.97	0.961	[0.0102, -0.0, -0.0, -0.00174, -0.0367]	2.92	0.0155	[0.11, -0.0, -0.0, -0.0, 0.0115]	-4.56	0.996	[-0.121, -0.0, -0.0, -0.00641, -0.0404]	0.0336	0.533	[-0.0, -0.0, -0.0, -0.0, -0.0]	2.59	0.0107	[0.0719, -0.0, -0.0, 0.0324, -0.0]	280	5	0.00932
GO:0110089	regulation of hippocampal neuron apoptotic process	biological_process	['TREM2']	TRUE	-0.000298	0.699	[-0.0]	0.00223	0.812	[-0.0]	-0.0195	0.721	[-0.0]	-0.00757	0.859	[-0.0]	0.0166	0.831	[-0.0]	0.58	0.0284	[0.0105]	7	1	0.0356
GO:0120033	negative regulation of plasma membrane bounded cell projection assembly	biological_process	['ABI3']	FALSE	-0.000298	0.699	[-0.0]	0.00223	0.812	[-0.0]	-0.0195	0.721	[-0.0]	-0.00757	0.859	[-0.0]	0.0166	0.831	[-0.0]	0.00978	0.82	[-0.0]	35	1	0.15
GO:0150078	positive regulation of neuroinflammatory response	biological_process	['PLCG2', 'TREM2']	FALSE	-0.00375	0.559	[-0.0, -0.0]	0.00435	0.708	[-0.0, -0.0]	-0.12	0.797	[-0.00253, -0.0]	-0.0111	0.751	[-0.0, -0.0]	0.0224	0.715	[-0.0, -0.0]	0.0148	0.7	[-0.0, -0.0]	15	2	0.00262
GO:0150079	negative regulation of neuroinflammatory response	biological_process	['GRN', 'TREM2']	FALSE	-0.00375	0.559	[-0.0, -0.0]	0.00435	0.708	[-0.0, -0.0]	-0.0235	0.573	[-0.0, -0.0]	-0.0111	0.751	[-0.0, -0.0]	0.0224	0.715	[-0.0, -0.0]	0.542	0.0456	[0.0134, -0.0]	15	2	0.00262
GO:1900016	negative regulation of cytokine production involved in inflammatory response	biological_process	['TREM2']	TRUE	-0.000298	0.699	[-0.0]	0.00223	0.812	[-0.0]	-0.0195	0.721	[-0.0]	-0.00757	0.859	[-0.0]	0.0166	0.831	[-0.0]	0.00978	0.82	[-0.0]	24	1	0.107
GO:1900026	positive regulation of substrate adhesion-dependent cell spreading	biological_process	['CASS4', 'FERMT2']	TRUE	-0.00375	0.559	[-0.0, -0.0]	0.00435	0.708	[-0.0, -0.0]	-0.0235	0.573	[-0.0, -0.0]	-0.549	0.956	[-0.0, -0.0122]	1.27	0.02	[-0.0, 0.0213]	0.0148	0.7	[-0.0, -0.0]	45	2	0.0191
GO:1900027	regulation of ruffle assembly	biological_process	['ABI3']	FALSE	-0.000298	0.699	[-0.0]	0.00223	0.812	[-0.0]	-0.0195	0.721	[-0.0]	-0.00757	0.859	[-0.0]	0.0166	0.831	[-0.0]	0.00978	0.82	[-0.0]	32	1	0.139
GO:1900102	negative regulation of endoplasmic reticulum unfolded protein response	biological_process	['ABCA7', 'NCK2']	FALSE	0.661	0.0436	[0.0114, 0.00659]	-0.497	0.95	[-0.00599, -0.00327]	-0.804	0.961	[-0.00651, -0.0139]	-0.332	0.938	[-0.0, -0.00727]	0.265	0.0704	[-0.0, 0.00415]	1.36	0.0194	[-0.0, 0.0343]	16	2	0.00294
GO:1900271	regulation of long-term synaptic potentiation	biological_process	['APP', 'LILRB2', 'MME']	FALSE	-1.49	0.98	[-0.0497, -0.0, -0.0]	1.59	0.0182	[0.035, -0.0, -0.0]	1.73	0.0246	[0.0562, -0.0, -0.0]	-0.99	0.971	[-0.0277, -0.0, -0.0]	-1.97	0.985	[-0.0422, -0.0, -0.0]	0.0194	0.619	[-0.0, -0.0, -0.0]	45	3	0.00132
GO:1900452	regulation of long-term synaptic depression	biological_process	['APP', 'LILRB2']	FALSE	-3.56	0.997	[-0.0963, -0.0]	3.91	0.0034	[0.0722, -0.0]	2.89	0.0128	[0.0762, -0.0]	-1.59	0.986	[-0.0357, -0.0]	-3.47	0.995	[-0.0596, -0.0]	-1.08	0.975	[-0.0279, -0.0]	16	2	0.00294
GO:1900542	regulation of purine nucleotide metabolic process	biological_process	['APP', 'TREM2']	FALSE	-6.39	0.999	[-0.173, -0.0]	5.96	0.001	[0.11, -0.0]	6.06	0.0038	[0.159, -0.0]	0.333	0.0472	[0.0078, -0.0]	-3.44	0.995	[-0.0591, -0.0]	-5.1	0.997	[-0.13, -0.0]	91	2	0.0662
GO:1901223	negative regulation of NIK/NF-kappaB signaling	biological_process	['SPI1']	TRUE	-0.000298	0.699	[-0.0]	0.00223	0.812	[-0.0]	-0.0195	0.721	[-0.0]	-0.00757	0.859	[-0.0]	0.0166	0.831	[-0.0]	1.64	0.0111	[0.03]	29	1	0.127
GO:1901224	positive regulation of NIK/NF-kappaB signaling	biological_process	['APP', 'RBCK1', 'TREM2']	TRUE	-1.52	0.98	[-0.0534, 0.00275, -0.0]	2.59	0.0084	[0.0596, -0.0025, -0.0]	5.17	0.0054	[0.166, -0.0, -0.0]	-3.65	0.996	[-0.109, 0.00594, -0.0]	-5.99	0.997	[-0.127, -0.0, -0.0]	-0.137	0.852	[-0.0155, 0.0105, -0.0]	67	3	0.0039
GO:1901379	regulation of potassium ion transmembrane transport	biological_process	['ANK3', 'BIN1', 'TREM2']	FALSE	2.22	0.0137	[0.082, -0.00759, -0.0]	-1.08	0.972	[-0.024, -0.0, -0.0]	7.85	0.0025	[0.168, 0.0838, -0.0]	-6.36	0.998	[-0.113, -0.067, -0.0]	-6.5	0.997	[-0.0886, -0.0492, -0.0]	-1.44	0.98	[-0.145, 0.0984, -0.0]	91	3	0.00883
GO:1901984	negative regulation of protein acetylation	biological_process	['SPI1']	FALSE	-0.125	0.862	[-0.00237]	0.00223	0.812	[-0.0]	-0.104	0.856	[-0.00158]	-0.00757	0.859	[-0.0]	0.0166	0.831	[-0.0]	0.966	0.0187	[0.0176]	24	1	0.107
GO:1901985	positive regulation of protein acetylation	biological_process	['APP']	FALSE	-2.69	0.994	[-0.0512]	2.51	0.0068	[0.0322]	6.04	0.0039	[0.114]	-5.22	0.998	[-0.0827]	-1.88	0.989	[-0.0236]	-1.03	0.98	[-0.0192]	57	1	0.231
GO:1901992	positive regulation of mitotic cell cycle phase transition	biological_process	['ADAM17', 'ADAMTS1', 'APP']	FALSE	-2.43	0.992	[-0.0, -0.0, -0.0811]	2.89	0.0066	[0.00205, -0.0, 0.0618]	3.92	0.0091	[-0.00984, -0.0, 0.136]	-2.62	0.993	[-0.0, -0.0, -0.074]	-2.96	0.993	[-0.0, -0.0, -0.0631]	-0.921	0.964	[0.0135, -0.0, -0.0436]	92	3	0.00909
GO:1902004	positive regulation of amyloid-beta formation	biological_process	['CLU']	TRUE	-0.311	0.924	[-0.00592]	2.04	0.0088	[0.0262]	-2.23	0.992	[-0.0415]	-3.22	0.996	[-0.051]	5.97	0.0025	[0.074]	-4.61	0.997	[-0.085]	20	1	0.0907
GO:1902017	regulation of cilium assembly	biological_process	['USP6NL']	FALSE	-0.372	0.933	[-0.00707]	0.00223	0.812	[-0.0]	-0.0195	0.721	[-0.0]	-0.00757	0.859	[-0.0]	0.0166	0.831	[-0.0]	1	0.0183	[0.0183]	91	1	0.341
GO:1902305	regulation of sodium ion transmembrane transport	biological_process	['ANK3']	FALSE	-0.673	0.962	[-0.0128]	4.29	0.003	[0.0551]	1.13	0.0204	[0.0217]	-5.7	0.998	[-0.0903]	-3.18	0.994	[-0.0397]	-2.92	0.995	[-0.0539]	67	1	0.265
GO:1902430	negative regulation of amyloid-beta formation	biological_process	['ABCA7', 'BIN1', 'CLU', 'SORL1']	TRUE	1.99	0.0179	[0.00654, 0.017, 0.00467, 0.0485]	-3.87	0.993	[-0.00559, -0.0332, -0.0188, -0.0411]	1.61	0.0301	[-0.0, 0.141, -0.0369, -0.0433]	-6.18	0.997	[-0.0, -0.0912, -0.0675, -0.0449]	1.68	0.0222	[-0.0, -0.0456, 0.106, -0.0203]	5.03	0.0025	[-0.0, 0.0433, -0.0271, 0.167]	18	4	2.63e-06
GO:1902571	regulation of serine-type peptidase activity	biological_process	['CR1']	FALSE	0.333	0.0534	[0.00635]	-0.125	0.918	[-0.00164]	-0.116	0.866	[-0.00182]	-0.00757	0.859	[-0.0]	0.0166	0.831	[-0.0]	-0.453	0.962	[-0.00852]	9	1	0.0443
GO:1902679	negative regulation of RNA biosynthetic process	biological_process	['APP', 'NCK2']	FALSE	-3.86	0.997	[-0.108, 0.00353]	2.54	0.0083	[0.0537, -0.00681]	4.79	0.0062	[0.132, -0.00617]	-0.752	0.967	[-0.0168, -0.0]	-2.09	0.987	[-0.0361, -0.0]	-0.0992	0.861	[-0.0427, 0.0398]	83	2	0.0565
GO:1902680	positive regulation of RNA biosynthetic process	biological_process	['APP', 'SPI1']	FALSE	-1.68	0.985	[-0.0401, -0.00543]	1.54	0.016	[0.0284, -0.0]	0.696	0.0452	[0.0188, -0.0]	-0.0111	0.751	[-0.0, -0.0]	-1.04	0.97	[-0.0181, -0.0]	0.435	0.0545	[-0.0113, 0.022]	224	2	0.272
GO:1902744	negative regulation of lamellipodium organization	biological_process	['ABI3']	TRUE	-0.000298	0.699	[-0.0]	0.00223	0.812	[-0.0]	-0.0195	0.721	[-0.0]	-0.00757	0.859	[-0.0]	0.0166	0.831	[-0.0]	0.00978	0.82	[-0.0]	6	1	0.0312
GO:1902751	positive regulation of cell cycle G2/M phase transition	biological_process	['APP']	FALSE	-4.26	0.997	[-0.0811]	4.81	0.0022	[0.0618]	7.21	0.003	[0.136]	-4.67	0.998	[-0.074]	-5.06	0.998	[-0.0631]	-2.36	0.993	[-0.0436]	31	1	0.135
GO:1902808	positive regulation of cell cycle G1/S phase transition	biological_process	['ADAM17', 'ADAMTS1', 'PLCG2']	FALSE	-0.00403	0.491	[-0.0, -0.0, -0.0]	0.0943	0.24	[0.00205, -0.0, -0.0]	-0.663	0.942	[-0.00984, -0.0, -0.0104]	-0.014	0.671	[-0.0, -0.0, -0.0]	0.0271	0.631	[-0.0, -0.0, -0.0]	1.8	0.016	[0.0135, -0.0, 0.0434]	59	3	0.00276
GO:1902966	positive regulation of protein localization to early endosome	biological_process	['SORL1']	TRUE	3.02	0.0061	[0.0576]	-3.45	0.995	[-0.0444]	-3.01	0.995	[-0.0562]	-1.1	0.984	[-0.0174]	-1.15	0.981	[-0.0145]	7.02	0.0014	[0.129]	9	1	0.0443
GO:1903052	positive regulation of proteolysis involved in protein catabolic process	biological_process	['CLU', 'PTK2B', 'TREM2']	FALSE	2.11	0.0147	[0.000342, 0.0701, -0.0]	-3.53	0.994	[-0.0135, -0.0645, -0.0]	-1.14	0.973	[-0.0356, -0.0, -0.0]	-3.8	0.996	[-0.0781, -0.0294, -0.0]	5.19	0.0038	[0.109, -0.0, -0.0]	-1.01	0.968	[-0.0331, -0.0, -0.0]	138	3	0.0259
GO:1903077	negative regulation of protein localization to plasma membrane	biological_process	['ABI3']	FALSE	-0.000298	0.699	[-0.0]	0.00223	0.812	[-0.0]	-0.0195	0.721	[-0.0]	-0.00757	0.859	[-0.0]	0.0166	0.831	[-0.0]	0.00978	0.82	[-0.0]	27	1	0.119
GO:1903078	positive regulation of protein localization to plasma membrane	biological_process	['TREM2']	FALSE	-0.000298	0.699	[-0.0]	0.00223	0.812	[-0.0]	-0.0195	0.721	[-0.0]	-0.00757	0.859	[-0.0]	0.0166	0.831	[-0.0]	0.00978	0.82	[-0.0]	60	1	0.242
GO:1903169	regulation of calcium ion transmembrane transport	biological_process	['APP', 'BIN1', 'PLCG2', 'PTK2B']	FALSE	-0.165	0.758	[-0.028, -0.0233, -0.0, 0.0451]	-0.508	0.929	[0.0336, -0.00061, -0.0, -0.046]	8.97	0.0023	[0.149, 0.18, -0.0, 0.00334]	-4.56	0.997	[-0.0533, -0.0698, -0.00898, -0.0178]	-7.01	0.998	[-0.116, -0.0555, -0.0, -0.0]	0.555	0.0672	[-0.0215, -8.77e-05, 0.041, -0.0]	188	4	0.0111
GO:1903203	regulation of oxidative stress-induced neuron death	biological_process	['APP', 'TREM2']	FALSE	-2.34	0.991	[-0.0634, -0.0]	0.735	0.041	[0.0135, -0.0]	12.3	0.0012	[0.321, -0.0]	-7.29	0.998	[-0.165, -0.0]	-2.2	0.988	[-0.0379, -0.0]	-1.83	0.987	[-0.0469, -0.0]	31	2	0.0097
GO:1903209	positive regulation of oxidative stress-induced cell death	biological_process	['APP']	FALSE	-3.33	0.996	[-0.0634]	1.05	0.0205	[0.0135]	17	0.0007	[0.321]	-10.4	0.999	[-0.165]	-3.03	0.994	[-0.0379]	-2.54	0.994	[-0.0469]	22	1	0.0989
GO:1903265	positive regulation of tumor necrosis factor-mediated signaling pathway	biological_process	['ADAM17']	TRUE	0.0853	0.114	[0.00163]	-0.143	0.923	[-0.00187]	-0.572	0.961	[-0.0104]	-0.00757	0.859	[-0.0]	0.761	0.0203	[0.00925]	0.96	0.0187	[0.0175]	12	1	0.0572
GO:1903305	regulation of regulated secretory pathway	biological_process	['DOC2A', 'FOXF1', 'SPI1']	FALSE	0.481	0.0705	[0.0162, -0.0, -0.0]	-0.686	0.953	[-0.0152, -0.0, -0.0]	-0.0891	0.694	[-0.00192, -0.0, -0.0]	-0.014	0.671	[-0.0, -0.0, -0.0]	-0.0184	0.753	[0.00157, -0.0, -0.00253]	0.419	0.069	[-0.0, -0.0, 0.0128]	148	3	0.0309
GO:1903322	positive regulation of protein modification by small protein conjugation or removal	biological_process	['TNIP1']	FALSE	-0.0691	0.826	[-0.00131]	0.00223	0.812	[-0.0]	0.164	0.0677	[0.00346]	-0.00757	0.859	[-0.0]	0.0166	0.831	[-0.0]	0.00978	0.82	[-0.0]	140	1	0.473
GO:1903506	regulation of nucleic acid-templated transcription	biological_process	['APP', 'NCK2', 'RBCK1', 'SPI1']	FALSE	-1.91	0.986	[-0.074, 0.00353, -0.0, -0.00272]	1.35	0.0257	[0.0411, -0.00681, -0.0, -0.0]	1.84	0.0262	[0.0753, -0.00617, -0.0, -0.0]	-0.268	0.891	[-0.00839, -0.0, -0.0, -0.0]	-1.08	0.963	[-0.0271, -0.0, -0.0, -0.0]	0.675	0.0558	[-0.027, 0.0398, -0.0, 0.011]	644	4	0.336
GO:1903556	negative regulation of tumor necrosis factor superfamily cytokine production	biological_process	['TREM2']	FALSE	-0.000298	0.699	[-0.0]	0.00223	0.812	[-0.0]	-0.0195	0.721	[-0.0]	-0.00757	0.859	[-0.0]	0.0166	0.831	[-0.0]	0.00978	0.82	[-0.0]	63	1	0.252
GO:1903897	regulation of PERK-mediated unfolded protein response	biological_process	['ABCA7', 'NCK2']	FALSE	0.661	0.0436	[0.0114, 0.00659]	-0.497	0.95	[-0.00599, -0.00327]	-0.804	0.961	[-0.00651, -0.0139]	-0.332	0.938	[-0.0, -0.00727]	0.265	0.0704	[-0.0, 0.00415]	1.36	0.0194	[-0.0, 0.0343]	11	2	0.00152
GO:1903978	regulation of microglial cell activation	biological_process	['GRN', 'TREM2']	FALSE	-0.00375	0.559	[-0.0, -0.0]	0.00435	0.708	[-0.0, -0.0]	-0.0235	0.573	[-0.0, -0.0]	-0.0111	0.751	[-0.0, -0.0]	0.0224	0.715	[-0.0, -0.0]	0.542	0.0456	[0.0134, -0.0]	18	2	0.00363
GO:1904044	response to aldosterone	biological_process	['ACE']	FALSE	-0.000298	0.699	[-0.0]	0.00223	0.812	[-0.0]	-0.0195	0.721	[-0.0]	-0.00757	0.859	[-0.0]	0.0166	0.831	[-0.0]	0.00978	0.82	[-0.0]	14	1	0.0657
GO:1904063	negative regulation of cation transmembrane transport	biological_process	['ANK3', 'BIN1']	FALSE	2.75	0.0089	[0.082, -0.00748]	-1.63	0.985	[-0.024, -0.00619]	10.7	0.0015	[0.168, 0.113]	-8.12	0.999	[-0.113, -0.0709]	-7.38	0.998	[-0.0886, -0.0378]	-3.46	0.995	[-0.145, 0.0565]	97	2	0.0737
GO:1904064	positive regulation of cation transmembrane transport	biological_process	['ANK3', 'PLCG2', 'TREM2']	FALSE	-0.148	0.773	[-0.0048, -0.0, -0.0]	1.76	0.0156	[0.0388, -0.0, -0.0]	2.3	0.0189	[0.0744, -0.0, -0.0]	-3.29	0.995	[-0.0841, -0.00898, -0.0]	-2.99	0.993	[-0.0637, -0.0, -0.0]	-0.143	0.855	[-0.0462, 0.041, -0.0]	171	3	0.0441
GO:1904139	regulation of microglial cell migration	biological_process	['TREM2']	FALSE	-0.000298	0.699	[-0.0]	0.00223	0.812	[-0.0]	-0.0195	0.721	[-0.0]	-0.00757	0.859	[-0.0]	0.0166	0.831	[-0.0]	0.00978	0.82	[-0.0]	8	1	0.0399
GO:1904754	positive regulation of vascular associated smooth muscle cell migration	biological_process	['ADAMTS1']	TRUE	-0.000298	0.699	[-0.0]	0.00223	0.812	[-0.0]	-0.0195	0.721	[-0.0]	-0.00757	0.859	[-0.0]	0.0166	0.831	[-0.0]	0.00978	0.82	[-0.0]	13	1	0.0614
GO:1904953	Wnt signaling pathway involved in midbrain dopaminergic neuron differentiation	biological_process	['WNT3']	TRUE	0.0738	0.121	[0.00141]	0.00223	0.812	[-0.0]	-0.0865	0.842	[-0.00126]	-0.00757	0.859	[-0.0]	0.0166	0.831	[-0.0]	0.00978	0.82	[-0.0]	10	1	0.0486
GO:1905048	regulation of metallopeptidase activity	biological_process	['SORL1']	FALSE	0.465	0.0427	[0.00885]	-1.39	0.986	[-0.0179]	-1.7	0.99	[-0.0317]	-0.49	0.969	[-0.00766]	-1.2	0.981	[-0.0151]	8.27	0.001	[0.152]	15	1	0.0699
GO:1905245	regulation of aspartic-type peptidase activity	biological_process	['APP', 'BIN1', 'GRN', 'SORL1']	FALSE	0.987	0.04	[0.00483, 0.00482, -0.0, 0.0284]	1.27	0.0276	[0.064, -0.00649, -0.0, -0.0252]	1.01	0.0486	[0.0168, 0.0341, -0.0, -0.0122]	-4.08	0.996	[-0.0425, -0.0581, -0.0, -0.0336]	-8.86	0.998	[-0.119, -0.0543, -0.0, -0.0431]	5.91	0.0018	[-0.0701, 0.133, 0.0215, 0.131]	13	4	8.72e-07
GO:1905523	positive regulation of macrophage migration	biological_process	['IL34', 'TREM2']	FALSE	0.141	0.133	[0.00392, -0.0]	0.00435	0.708	[-0.0, -0.0]	-0.0235	0.573	[-0.0, -0.0]	-0.0111	0.751	[-0.0, -0.0]	0.0224	0.715	[-0.0, -0.0]	0.0148	0.7	[-0.0, -0.0]	27	2	0.00755
GO:1905564	positive regulation of vascular endothelial cell proliferation	biological_process	['ADAM17']	TRUE	0.129	0.0919	[0.00247]	0.00223	0.812	[-0.0]	-0.222	0.912	[-0.0038]	-0.00757	0.859	[-0.0]	0.0166	0.831	[-0.0]	0.00978	0.82	[-0.0]	18	1	0.0824
GO:2000045	regulation of G1/S transition of mitotic cell cycle	biological_process	['ADAM17', 'ADAMTS1']	FALSE	-0.00375	0.559	[-0.0, -0.0]	0.115	0.174	[0.00205, -0.0]	-0.4	0.919	[-0.00984, -0.0]	-0.0111	0.751	[-0.0, -0.0]	0.0224	0.715	[-0.0, -0.0]	0.545	0.0452	[0.0135, -0.0]	164	2	0.173
GO:2000058	regulation of ubiquitin-dependent protein catabolic process	biological_process	['CLU', 'PTK2B']	FALSE	2.6	0.0096	[0.000342, 0.0701]	-4.22	0.995	[-0.0135, -0.0645]	-1.39	0.982	[-0.0356, -0.0]	-4.75	0.998	[-0.0781, -0.0294]	6.4	0.0025	[0.109, -0.0]	-1.29	0.979	[-0.0331, -0.0]	174	2	0.189
GO:2000249	regulation of actin cytoskeleton reorganization	biological_process	['ABI3', 'CD2AP', 'PTK2B']	FALSE	1.41	0.0235	[-0.0, -0.0, 0.0473]	-1.84	0.984	[-0.0, -0.0, -0.0407]	-0.029	0.497	[-0.0, -0.0, -0.0]	-1.32	0.98	[-0.0, -0.0, -0.0371]	-0.291	0.897	[-0.0, -0.0, -0.00671]	0.391	0.0734	[-0.0, 0.0119, -0.0]	43	3	0.00117
GO:2000401	regulation of lymphocyte migration	biological_process	['ADAM17', 'APP', 'PTK2B']	FALSE	1.83	0.0173	[-0.0, 0.0323, 0.0291]	0.0799	0.258	[-0.0, 0.00768, -0.00595]	-0.296	0.867	[-0.00803, 0.0165, -0.017]	-0.747	0.96	[-0.0, -0.0208, -0.0]	-2.72	0.992	[-0.0, -0.041, -0.017]	-2.53	0.99	[-0.0, -0.0754, -0.00618]	69	3	0.00422
GO:2000427	positive regulation of apoptotic cell clearance	biological_process	['ABCA7', 'TREM2']	TRUE	0.498	0.0548	[0.0136, -0.0]	-0.781	0.967	[-0.0145, -0.0]	-0.185	0.846	[-0.00423, -0.0]	-0.0111	0.751	[-0.0, -0.0]	0.334	0.06	[0.00533, -0.0]	0.0148	0.7	[-0.0, -0.0]	8	2	0.000884
GO:2000463	positive regulation of excitatory postsynaptic potential	biological_process	['APP', 'PTK2B']	TRUE	0.137	0.135	[-0.0489, 0.0527]	-1.27	0.981	[0.0337, -0.0573]	4.15	0.0078	[0.109, -0.0]	-1.51	0.986	[-0.034, -0.0]	-1.74	0.984	[-0.0301, -0.0]	-2.29	0.99	[-0.0587, -0.0]	31	2	0.0097
GO:2000508	regulation of dendritic cell chemotaxis	biological_process	['SPI1']	FALSE	-0.000298	0.699	[-0.0]	0.00223	0.812	[-0.0]	-0.0195	0.721	[-0.0]	-0.00757	0.859	[-0.0]	0.0166	0.831	[-0.0]	2.22	0.0077	[0.0407]	12	1	0.0572
GO:2000523	regulation of T cell costimulation	biological_process	['LILRB2']	TRUE	-0.000298	0.699	[-0.0]	0.00223	0.812	[-0.0]	-0.0195	0.721	[-0.0]	-0.00757	0.859	[-0.0]	0.0166	0.831	[-0.0]	0.00978	0.82	[-0.0]	6	1	0.0312
GO:2000573	positive regulation of DNA biosynthetic process	biological_process	['PTK2B']	FALSE	3.78	0.0046	[0.0719]	-4.97	0.997	[-0.0639]	-0.427	0.947	[-0.00766]	-1.45	0.988	[-0.0229]	-0.0824	0.91	[-0.00123]	-0.0788	0.904	[-0.00163]	74	1	0.288
GO:2000629	negative regulation of miRNA metabolic process	biological_process	['APP']	FALSE	-5.67	0.999	[-0.108]	4.18	0.0034	[0.0537]	7	0.0032	[0.132]	-1.07	0.983	[-0.0168]	-2.89	0.993	[-0.0361]	-2.31	0.993	[-0.0427]	22	1	0.0989
GO:2000630	positive regulation of miRNA metabolic process	biological_process	['SPI1']	FALSE	-0.285	0.918	[-0.00543]	0.00223	0.812	[-0.0]	-0.0195	0.721	[-0.0]	-0.00757	0.859	[-0.0]	0.0166	0.831	[-0.0]	1.2	0.0155	[0.022]	53	1	0.217
GO:2000756	regulation of peptidyl-lysine acetylation	biological_process	['APP', 'SPI1']	FALSE	-1.97	0.988	[-0.0512, -0.00218]	1.75	0.0135	[0.0322, -0.0]	4.31	0.0074	[0.114, -0.000791]	-3.66	0.996	[-0.0827, -0.0]	-1.36	0.978	[-0.0236, -0.0]	-0.272	0.918	[-0.0192, 0.0119]	84	2	0.0577
GO:2001234	negative regulation of apoptotic signaling pathway	biological_process	['CLU']	FALSE	-1.09	0.978	[-0.0208]	-0.884	0.978	[-0.0114]	-3.09	0.995	[-0.0578]	-7.38	0.999	[-0.117]	13.3	0.0006	[0.165]	-0.957	0.979	[-0.0178]	229	1	0.649
GO:2001235	positive regulation of apoptotic signaling pathway	biological_process	['CLU', 'CTSH', 'NCK2', 'RBCK1']	FALSE	0.728	0.055	[0.0182, -0.0, 0.0099, -0.0]	-0.649	0.944	[-0.0131, -0.0, -0.0035, -0.0]	-2.27	0.991	[-0.0684, -0.0, -0.0123, -0.00173]	-2.18	0.989	[-0.0715, -0.0, -0.0, -0.0]	5.2	0.004	[0.126, -0.0, -0.0, -0.0]	-0.802	0.952	[-0.0568, -0.0, 0.0265, -0.0]	130	4	0.00316
GO:2001236	regulation of extrinsic apoptotic signaling pathway	biological_process	['RBCK1']	FALSE	-0.000298	0.699	[-0.0]	0.00223	0.812	[-0.0]	-0.112	0.862	[-0.00173]	-0.00757	0.859	[-0.0]	0.0166	0.831	[-0.0]	0.00978	0.82	[-0.0]	154	1	0.506
GO:2001242	regulation of intrinsic apoptotic signaling pathway	biological_process	['CLU', 'NCK2', 'TREM2']	FALSE	0.33	0.0946	[0.00127, 0.0099, -0.0]	-0.668	0.952	[-0.0113, -0.0035, -0.0]	-2.15	0.989	[-0.0553, -0.0123, -0.0]	-3.4	0.996	[-0.0961, -0.0, -0.0]	6.23	0.0028	[0.131, -0.0, -0.0]	-0.0399	0.774	[-0.0284, 0.0265, -0.0]	167	3	0.0416
GO:2001257	regulation of cation channel activity	biological_process	['ANK3', 'APP', 'PLCG2', 'PTK2B', 'TREM2']	FALSE	1.54	0.0265	[0.0426, -0.0222, -0.0, 0.047, -0.0]	-0.862	0.956	[-0.000802, 0.0228, -0.0, -0.0471, -0.0]	6.56	0.0039	[0.147, 0.124, -0.0, -0.0, -0.0]	-4.37	0.996	[-0.0955, -0.0281, -0.00898, -0.0281, -0.0]	-6.51	0.997	[-0.0881, -0.0938, -0.0, 0.00498, -0.0]	-1.56	0.978	[-0.0916, -0.014, 0.041, -0.0, -0.0]	186	5	0.00172
GO:0000302	response to reactive oxygen species	biological_process	['PLEKHA1', 'PTK2B']	FALSE	2.54	0.0101	[0.0123, 0.0565]	-3.52	0.993	[-0.0104, -0.0547]	0.394	0.0641	[0.0109, -0.0]	-1.2	0.98	[-0.0, -0.0269]	0.0224	0.715	[-0.0, -0.0]	0.0148	0.7	[-0.0, -0.0]	156	2	0.16
[truncated: 1,593 more rows]

## Sheet: Table 10.4
Supplementary Table 10.4 The CellGO analysis summary of ASD risk genes through dataset 69. The table contains the CellGO analysis summary. Community: The top eight prioritized pathway communities of the ExN-specific pathway network. Topic: We manually summarize the topic of a community to maximally cover the semantics of pathways within the community. Example pathway: The pathways included in the…
[truncated: 14 more rows]

[truncated: 11 more sheets: Table 10.5, Table 10.6, Table 10.7, Table 10.8, Table 10.9, Table 10.10, Table 10.11, Table 10.12, Table 10.13, Table 10.14, Table 10.15]
