# Supplementary material for: CellGO: a novel deep learning-based framework and webserver for cell-type-specific gene function interpretation
Source: Brief Bioinform. 2023 Nov 22;25(1):bbad417. doi: 10.1093/bib/bbad417 (PMC10790717; doi:10.1093/bib/bbad417)
Supplement: Supplementary_Table_11_bbad417 [file supplementary_table_11_bbad417.xlsx]

## Sheet: Table 11 content
Supplementary Table 11 contents
Index	content
1	CellGO outputs of cell type-level enrichment of ASD risk genes through four PFC datasets
2	CellGO basic outputs (ExN only) of ASD risk genes through four PFC datasets

## Sheet: Table 11.1
Supplementary Table 11.1 CellGO outputs of cell type-level enrichment of ASD risk genes through four PFC datasets. The table contains cell type-level P-values of ASD risk genes through dataset 1, 22, 24, and 69, respectively.
	Dataset 1	Dataset 22	Dataset 24	Dataset 69
ExN	7.18e-109	7.45e-67	6.34e-82	1.55e-114
InN	9.55e-13	2.89e-23	1.06e-17	1.58e-15
Oligo	0.000365	9.92e-05	8.35e-07	3.08e-05
OPC	2.14e-34	5.18e-25	2.77e-29	3.63e-25
Astro	5.23e-07	2.9e-06	0.000563	1.08e-14
Microglia	3.41e-05	5.73e-08	1.05e-06	8.65e-09

## Sheet: Table 11.2
Supplementary Table 11.2 CellGO basic outputs (ExN only) of ASD risk genes through four PFC datasets. GO_ID: The ID of a GO term. GO_Name: The name of a GO term. Type: The pathway type of a GO term. Genes: Genes included in both the pathway and the input gene list. Pvalue_Cell type: The cell type-specific P-value of a pathway, a more significant P-value indicates a higher activity. Gene contribut…
				Dataset 1	Dataset 1	Dataset 22	Dataset 22	Dataset 24	Dataset 24	Dataset 69	Dataset 69
GO_id	GO_name	Type	Genes	Pvalue_ExN	Gene contribution score_ExN	Pvalue_ExN	Gene contribution score_ExN	Pvalue_ExN	Gene contribution score_ExN	Pvalue_ExN	Gene contribution score_ExN
GO:0060219	camera-type eye photoreceptor cell differentiation	biological_process	['DSCAM']	0.0002	[0.403]	0.0025	[0.0155]	0.0041	[0.0126]	0	[0.193]
GO:0072578	neurotransmitter-gated ion channel clustering	biological_process	['NRXN1', 'SHANK3']	0	[0.498, 0.00348]	0.0002	[0.035, 0.00137]	0.0013	[0.0227, 0.0011]	0	[0.215, 0.00142]
GO:0090129	positive regulation of synapse maturation	biological_process	['NRXN1']	0	[0.452]	0.0057	[0.0102]	0.0006	[0.022]	0	[0.205]
GO:0001754	eye photoreceptor cell differentiation	biological_process	['DSCAM']	0.0002	[0.403]	0.0025	[0.0155]	0.0041	[0.0126]	0	[0.193]
GO:0021707	cerebellar granule cell differentiation	biological_process	['NRXN1']	0.0002	[0.412]	0.0001	[0.0376]	0.0006	[0.0223]	0	[0.195]
GO:0038007	netrin-activated signaling pathway	biological_process	['DSCAM']	0.0002	[0.398]	0.0003	[0.0281]	0.0019	[0.0177]	0	[0.174]
GO:0043113	receptor clustering	biological_process	['NRXN1', 'SHANK3', 'SYNGAP1']	0.0001	[0.498, 0.00348, 0.0122]	0.0003	[0.035, 0.00137, 0.00144]	0.0019	[0.0227, 0.0011, 0.00115]	0	[0.215, 0.00142, 0.00576]
GO:0060134	prepulse inhibition	biological_process	['CHD8', 'NRXN1', 'PTEN']	0.0001	[0.00375, 0.425, 0.0296]	0.0001	[0.000547, 0.0369, 0.00319]	0.0003	[0.000801, 0.0311, 0.00327]	0	[0.00656, 0.183, 0.0237]
GO:0090128	regulation of synapse maturation	biological_process	['NRXN1']	0	[0.452]	0.0057	[0.0102]	0.0006	[0.022]	0	[0.205]
GO:0097119	postsynaptic density protein 95 clustering	biological_process	['NRXN1']	0	[0.52]	0.0002	[0.0292]	0.0035	[0.0137]	0	[0.211]
GO:0098693	regulation of synaptic vesicle cycle	biological_process	['NRXN1', 'PRKAR1B', 'RAPGEF4']	0.0001	[0.421, 0.029, 0.0318]	0.0015	[0.00781, 0.00714, 0.00834]	0	[0.033, 0.0102, 0.0194]	0	[0.152, 0.0395, 0.0405]
GO:0009987	cellular process	biological_process	['ACHE', 'ADCY3', 'ADNP', 'AFF2', 'AGAP2', 'AKAP9', 'ANK2', 'APH1A', 'ARID1B', 'ASH1L', 'BCL11A', 'BTRC', 'CACNA2D3', 'CHD2', 'CHD8', 'CLASP1', 'CMPK2', 'CNOT3', 'CTCF', 'CUL3', 'DDX3X', 'DNMT3A', 'DSCAM', 'DYNC1H1', 'DYRK1A', 'ERBIN', 'ETFB', 'FBXO11', 'FOXP1', 'GABRB3', 'GIGYF1', 'GRIA1', 'GRIN2B', 'INTS6', 'KATNAL2', 'KDM5B', 'KDM6A', 'KDM6B', 'KMT2A', 'KMT2C', 'KMT2E', 'KMT5B', 'MECP2', 'MFRP…	0	[-0.0139, -0.00158, 0.00187, -0.0113, 0.0169, -0.0394, 0.153, -0.00292, 0.0121, 0.0125, 0.0195, 0.00902, 0.00257, 0.00663, 0.00212, 0.0325, -0.00194, -0.0, 0.00297, 0.000845, -0.0111, 0.00177, 0.257, -0.00329, -0.00255, -0.0, -0.000339, 0.00687, 0.158, 0.0736, 0.002, -0.00732, -0.0305, 0.00999, -0.0096, 0.00887, 0.0225, -0.000266, -0.0156, -0.0106, 0.0128, -0.0, -0.00296, -0.0, 0.0332, 0.066, 0.0…	0.0005	[-0.000932, 0.000253, -0.00184, 0.0038, 0.00137, 0.000217, 0.00944, -0.00102, 0.00528, 0.000796, 0.00313, 0.00237, 0.000665, -0.00045, 0.000535, 0.000696, -0.000255, -0.000677, 0.000455, -0.000788, 0.000234, 0.00181, 0.0101, 0.00318, 0.000363, -0.0102, -0.000202, -0.000309, 0.0106, 0.0013, 0.000165, 0.002, 0.00278, -0.0044, -0.0, 0.00079, -0.00875, 0.000216, 0.00485, -0.00259, -0.002, -0.000947, …	0.0001	[-0.000387, 0.000192, -0.00193, 0.00601, 0.00925, -0.00763, 0.00389, -0.00203, 0.00383, 0.000294, 0.00582, -0.000672, 3.91e-05, -0.000509, -0.0, 0.00108, 0.000145, -0.000551, 0.000167, -0.00107, -0.000146, 0.00331, 0.0102, 0.000845, -0.000731, -0.00942, -0.0, 2.56e-05, 0.00322, 0.003, -0.000553, 0.0045, 0.0113, -0.0, -0.0, 0.000388, -0.0013, 0.000417, 0.00273, -0.00239, 0.00079, -0.0, 0.000179, -…	0	[-0.00446, 0.000575, -0.000936, -0.13, 0.00463, -0.00125, 0.0655, -0.00123, 0.0162, 0.0063, 0.00516, 0.00604, 0.00209, 0.00283, 0.00055, 0.0169, -0.00267, -0.000739, 0.00297, 0.00296, -0.00287, 0.0188, 0.112, 0.00396, 0.00202, -0.0248, -0.000239, 0.00174, 0.102, 0.0755, -0.0, -0.00716, -0.0144, 0.00981, -0.00128, 0.0066, 0.0157, -0.000742, -0.00403, 0.00379, 0.00352, 0.000315, -6.01e-05, -0.0, 0.…
GO:0032502	developmental process	biological_process	['ACHE', 'AGAP2', 'ANK2', 'ANKRD11', 'APH1A', 'ASH1L', 'BTRC', 'CHD2', 'CHD8', 'CIC', 'CNOT3', 'CUL3', 'DSCAM', 'FOXP1', 'GABRB3', 'KDM5B', 'KDM6A', 'KDM6B', 'KMT2A', 'KMT2E', 'KMT5B', 'MECP2', 'MFRP', 'MYT1L', 'NCKAP1', 'NLGN4X', 'NRXN1', 'PAX5', 'PCM1', 'PHF2', 'PTEN', 'PTK7', 'SHANK3', 'SMURF1', 'SPAST', 'SYNGAP1', 'TBL1XR1', 'TBR1', 'TCF7L2', 'USP45']	0	[-0.0126, 0.0155, 0.275, 0.0141, 0.000561, 0.041, 0.00705, 0.00823, 0.00291, -0.00537, -0.0, -0.000289, 0.288, 0.168, 0.0588, 0.0145, 0.0142, -0.000333, -0.0134, 0.0184, -0.0, -0.00226, -0.0, 0.066, 0.00256, -0.0137, 0.324, 0.000345, 0.0144, -0.00455, 0.0114, 0.00858, 0.00457, 0.0385, -0.0037, 0.00169, 0.0761, 0.00312, 0.00134, 0.000469]	0	[0.000109, 0.00136, 0.0132, 0.00092, -0.0, 0.00374, 0.0022, -0.0, 0.000272, 0.000131, -0.00135, -0.0017, 0.0143, 0.0122, 0.0279, 0.00269, -0.00433, 0.000271, 0.00391, -0.00202, -0.000768, 0.000423, -0.0, 0.0163, 8.61e-05, -0.00362, 0.0224, -0.0, 0.00315, -0.0, 0.00123, 0.000262, 0.00154, -0.00149, -0.0, -0.0, 0.00214, 0.00078, -0.00491, -0.0]	0.0001	[7.58e-05, 0.0023, 0.0144, 0.00116, -0.0, 0.00151, 0.000796, -0.000603, -0.0, -0.0, -0.0011, -0.00248, 0.0115, 0.00261, 0.0186, 0.00355, -0.000526, 0.000521, 0.000158, 0.00123, -0.00198, -0.000641, -0.0, 0.0193, 0.00012, -0.00143, 0.0102, -0.0, 0.00451, -0.0, 0.001, 0.00132, 0.00308, -0.0, -0.0, -0.0, 0.00013, 0.00108, -0.00284, -0.0]	0	[-0.00411, 0.00284, 0.0989, 0.00784, -0.00539, 0.0272, 0.00861, 0.00187, 0.00335, -0.00131, -0.00168, 0.000559, 0.121, 0.0923, 0.0567, 0.0155, 0.00984, -0.000928, 0.000948, 0.00775, 0.000433, -0.000193, -0.0, 0.0528, 0.000867, -0.0439, 0.11, 9.86e-05, 0.015, -0.00214, 0.0105, 0.00228, 0.00299, 0.0278, -0.00102, 0.000295, 0.028, 0.00255, -0.00516, 0.00192]
GO:0051489	regulation of filopodium assembly	biological_process	['NRXN1']	0	[0.481]	0	[0.0441]	0.0028	[0.0147]	0	[0.168]
GO:0120033	negative regulation of plasma membrane bounded cell projection assembly	biological_process	['NRXN1']	0	[0.481]	0	[0.0441]	0.0028	[0.0147]	0	[0.168]
GO:0007158	neuron cell-cell adhesion	biological_process	['NLGN3', 'NLGN4X', 'NRXN1']	0	[-0.00491, 0.00532, 0.551]	0.0001	[-0.0018, 0.000547, 0.0434]	0.0061	[0.000494, 5.51e-05, 0.0172]	0	[-0.00352, -0.0, 0.212]
GO:0021533	cell differentiation in hindbrain	biological_process	['NRXN1']	0.0002	[0.412]	0.0001	[0.0376]	0.0006	[0.0223]	0	[0.195]
GO:0030182	neuron differentiation	biological_process	['DSCAM', 'NRXN1', 'SHANK3']	0	[0.403, 0.412, 0.00849]	0	[0.0155, 0.0376, 0.00294]	0.0001	[0.0126, 0.0223, 0.00825]	0	[0.193, 0.195, 0.00271]
GO:0032101	regulation of response to external stimulus	biological_process	['ASH1L', 'CHD8', 'CLASP1', 'DSCAM', 'FOXP1', 'NRXN1', 'PTEN', 'PYHIN1', 'TBR1']	0	[0.039, 0.00375, 0.00841, 0.0137, 0.166, 0.425, 0.0105, -0.0, 0.00221]	0.0002	[-0.00297, 0.000547, 0.000277, 0.00031, 0.00615, 0.0369, 0.00129, -0.0, 0.000441]	0.0001	[0.000239, 0.000801, 0.000834, 0.0139, 0.00132, 0.0311, 0.00114, -0.0, 0.000381]	0	[0.0132, 0.00656, 0.00575, 0.00937, 0.0926, 0.183, 0.00896, -0.0, 0.00119]
GO:0061024	membrane organization	biological_process	['ANK2', 'NLGN3', 'NLGN4X', 'NRXN1', 'PTEN', 'RIMS1', 'SMURF1', 'SPAST']	0	[0.305, -0.00589, -0.00562, 0.448, 0.00584, 0.142, 0.0279, -0.0178]	0.0004	[0.0244, -0.00161, -0.0115, 0.0256, -0.000509, 0.00577, 9.89e-05, -0.00236]	0	[0.0351, 0.000729, 0.00478, 0.018, -0.000656, 0.00643, -0.00143, -0.0]	0	[0.145, -0.00239, 0.00293, 0.151, 0.00443, 0.0399, 0.007, -0.0112]
GO:0070593	dendrite self-avoidance	biological_process	['DSCAM']	0	[0.45]	0.0453	[0.00228]	0.0012	[0.0193]	0	[0.175]
GO:0097479	synaptic vesicle localization	biological_process	['NRXN1']	0	[0.487]	0.0008	[0.0196]	0.162	[0.000358]	0	[0.178]
GO:0051490	negative regulation of filopodium assembly	biological_process	['NRXN1']	0	[0.481]	0	[0.0441]	0.0028	[0.0147]	0	[0.168]
GO:0016339	calcium-dependent cell-cell adhesion via plasma membrane cell adhesion molecules	biological_process	['NRXN1']	0	[0.564]	0.0004	[0.0236]	0.0015	[0.0183]	0	[0.199]
GO:0021953	central nervous system neuron differentiation	biological_process	['NRXN1', 'SHANK3']	0.0003	[0.412, 0.00849]	0.0001	[0.0376, 0.00294]	0.0006	[0.0223, 0.00825]	0	[0.195, 0.00271]
GO:0023041	neuronal signal transduction	biological_process	['NRXN1']	0.0001	[0.439]	0.0008	[0.0186]	0.0006	[0.0227]	0	[0.17]
GO:0046530	photoreceptor cell differentiation	biological_process	['DSCAM']	0.0002	[0.403]	0.0025	[0.0155]	0.0041	[0.0126]	0	[0.193]
GO:0072657	protein localization to membrane	biological_process	['NRXN1', 'SHANK3', 'SYNGAP1']	0.0001	[0.509, 0.00348, 0.0122]	0.0003	[0.0321, 0.00137, 0.00144]	0.0034	[0.0182, 0.0011, 0.00115]	0	[0.213, 0.00142, 0.00576]
GO:0097091	synaptic vesicle clustering	biological_process	['NRXN1']	0	[0.487]	0.0008	[0.0196]	0.162	[0.000358]	0	[0.178]
GO:0008038	neuron recognition	biological_process	['DSCAM']	0	[0.45]	0.0453	[0.00228]	0.0012	[0.0193]	0	[0.175]
GO:0030154	cell differentiation	biological_process	['CHD2', 'CNOT3', 'DSCAM', 'FOXP1', 'KDM5B', 'KDM6A', 'KDM6B', 'KMT2E', 'NRXN1', 'PAX5', 'PTK7', 'SHANK3', 'TBL1XR1', 'TCF7L2']	0	[0.0165, -0.0, 0.403, 0.117, 0.0232, 0.0449, -0.000444, 0.0184, 0.412, 0.000653, 0.00116, 0.00849, 0.122, 0.00795]	0.0005	[-0.0, -0.00135, 0.0155, 0.0143, 0.000517, -0.0172, 0.000361, -0.00202, 0.0376, -0.0, -0.0, 0.00294, -0.0, -0.00612]	0.0023	[-0.00121, -0.0011, 0.0126, 0.00187, 0.000452, 0.000592, 0.000694, 0.00123, 0.0223, -0.0, -0.0, 0.00825, -0.00116, -0.00711]	0	[0.00302, -0.00168, 0.193, 0.0743, 0.0172, 0.0317, -0.00139, 0.00775, 0.195, 0.000102, 0.000967, 0.00271, 0.0329, 0.00754]
GO:0051648	vesicle localization	biological_process	['DYNC1H1', 'MYO5A', 'NRXN1']	0	[-0.0101, 0.113, 0.487]	0.0003	[0.000379, 0.0131, 0.0196]	0.0075	[0.000438, 0.0153, 0.000358]	0	[0.000416, 0.0742, 0.178]
GO:0051668	localization within membrane	biological_process	['NRXN1', 'SHANK3', 'SYNGAP1']	0.0001	[0.509, 0.00348, 0.0122]	0.0003	[0.0321, 0.00137, 0.00144]	0.0034	[0.0182, 0.0011, 0.00115]	0	[0.213, 0.00142, 0.00576]
GO:0007154	cell communication	biological_process	['ADNP', 'ANK2', 'GABRB3', 'GRIN2B', 'MECP2', 'NUAK1', 'PTEN']	0.0017	[-0.0, 0.157, 0.14, 0.0248, 0.00104, 0.0139, 0.00802]	0.0096	[-0.000972, 0.00448, 0.00236, 0.00905, 8.04e-05, 0.00132, 0.0026]	0.0006	[-0.000856, 0.00242, 0.00147, 0.021, -0.000515, 0.0117, 0.00208]	0	[-0.00153, 0.0738, 0.147, 0.0332, 0.00135, 0.00761, 0.0262]
GO:0008037	cell recognition	biological_process	['DSCAM']	0	[0.45]	0.0453	[0.00228]	0.0012	[0.0193]	0	[0.175]
GO:0048869	cellular developmental process	biological_process	['ACHE', 'CHD2', 'CNOT3', 'DSCAM', 'FOXP1', 'KDM5B', 'KDM6A', 'KDM6B', 'KMT2E', 'MECP2', 'MFRP', 'MYT1L', 'NCKAP1', 'NRXN1', 'PAX5', 'PTEN', 'PTK7', 'SHANK3', 'SPAST', 'SYNGAP1', 'TBL1XR1', 'TBR1', 'TCF7L2']	0	[-0.00406, 0.0165, -0.0, 0.213, 0.15, 0.0232, 0.0449, -0.000333, 0.0184, -0.0, -0.0, 0.066, 0.00097, 0.229, 0.000653, 0.000345, 0.00116, 0.00424, -0.0037, 0.000943, 0.122, 0.00408, 0.0014]	0.0046	[-0.0, -0.0, -0.00135, 0.00773, 0.0144, 0.000517, -0.0172, 0.000271, -0.00202, -0.0, -0.0, 0.0163, -0.0, 0.0193, -0.0, -0.0, -0.0, 0.00147, -0.0, -0.0, -0.0, 0.001, -0.00355]	0.0049	[-0.0, -0.00121, -0.0011, 0.00628, 0.00249, 0.000452, 0.000592, 0.000521, 0.00123, -0.000489, -0.0, 0.0193, 4.72e-05, 0.0115, -0.0, -0.0, -0.0, 0.00412, -0.0, -0.0, -0.00116, 0.00084, -0.00414]	0	[-0.00121, 0.00302, -0.00168, 0.101, 0.0892, 0.0172, 0.0317, -0.000928, 0.00775, -0.00152, -0.0, 0.0528, 0.000773, 0.102, 0.000102, 0.000247, 0.000967, 0.00135, -0.00102, 0.000591, 0.0329, 0.00319, 0.0023]
GO:0051640	organelle localization	biological_process	['CLASP1', 'CUL3', 'DYNC1H1', 'MYO5A', 'NRXN1', 'PCM1', 'SPAST']	0.0001	[0.0106, 0.00548, 0.00187, 0.113, 0.487, 0.00841, -0.012]	0.0004	[-0.0, 0.00267, 0.00333, 0.0131, 0.0196, 0.00241, -0.00221]	0.0776	[0.000465, 0.000233, 0.00059, 0.0153, 0.000358, -0.00543, -0.00308]	0	[0.00827, 0.00728, 0.000406, 0.0742, 0.178, 0.0139, -0.00643]
GO:0005105	type 1 fibroblast growth factor receptor binding	molecular_function	['NRXN1']	0	[0.491]	0.0012	[0.0179]	0.0019	[0.0174]	0	[0.174]
GO:0005104	fibroblast growth factor receptor binding	molecular_function	['NRXN1']	0	[0.491]	0.0012	[0.0179]	0.0019	[0.0174]	0	[0.174]
GO:0005515	protein binding	molecular_function	['ACHE', 'ADNP', 'AKAP9', 'ANK2', 'ASXL3', 'BTRC', 'CHD8', 'CLASP1', 'CTCF', 'CUL3', 'DDX3X', 'DSCAM', 'DYNC1H1', 'DYRK1A', 'FOXP1', 'GRIA1', 'KDM6B', 'KMT2A', 'KMT2E', 'MED13', 'NLGN3', 'NLGN4X', 'NRXN1', 'NUAK1', 'PHF2', 'PLCD4', 'PRKAR1B', 'PTEN', 'PTK7', 'S100G', 'SETD5', 'SHANK2', 'SHANK3', 'SMURF1', 'SPAST', 'TAF6', 'TBL1XR1', 'TCF7L2', 'TRIP12', 'UIMC1', 'WAC']	0	[-0.0148, -0.00467, -0.02, 0.168, 0.122, 0.00984, 0.00333, 0.0792, -0.00208, -0.00398, -0.00226, 0.0431, 0.00835, -0.00558, 0.142, -0.0626, -0.0, -0.0398, 0.0312, 0.00436, -0.00201, -0.00841, 0.356, 0.0411, -0.0077, -0.00239, 0.00897, 0.00613, 0.000941, -0.0, 0.00226, 0.0126, 0.00198, 0.0281, -0.0135, 0.00289, 0.0243, -0.00252, 0.00702, 0.007, 0.00701]	0.393	[-0.00207, -0.00292, -0.00528, 0.00615, 0.00572, 0.000459, 0.000552, 0.00129, 7.45e-05, -0.00233, -0.00097, -0.00578, 0.00133, -0.00471, 0.0128, 0.00786, -0.0, 0.00724, -0.0, -0.004, -0.00241, -0.000748, 0.0063, 0.00166, -0.0, -0.0, 0.00454, 0.000303, -0.0, -0.0, -0.00214, 0.00148, 0.000523, 0.00117, -0.00157, 0.000225, 0.000277, -0.0113, 0.000676, 0.000206, -0.0084]	0.957	[0.000254, -0.0054, -0.00803, -0.0444, 0.00693, -0.00182, 0.000317, 0.000955, -0.0, -0.00527, -0.00108, 0.00466, 0.000993, -0.00454, 0.00209, -0.00154, -0.0, 0.0061, -0.0, -0.00118, -0.00233, -0.000611, 0.0174, 0.00293, -0.0, -0.0, 0.0058, 0.00129, 0.000293, -0.0, -0.0, 0.00566, -0.000145, -0.000882, -0.00168, -0.0, -0.0, -0.0117, 0.00115, 0.00138, -0.00672]	0	[-0.0072, -0.00286, -0.00746, 0.122, 0.0243, 0.00458, 0.00371, 0.0565, 0.000396, -0.000614, -0.00125, 0.0202, 0.00719, -0.000208, 0.0692, -0.0618, -0.0, -0.0143, 0.00385, 0.00104, -0.00153, -0.00186, 0.12, 0.0712, -0.00463, 0.00014, 0.00551, 0.00456, 0.000249, -0.0, 0.000188, 0.00804, 0.00131, 0.0176, -0.00746, 0.00136, 0.00747, -0.0127, 0.00471, 0.00376, -0.0167]
GO:0070851	growth factor receptor binding	molecular_function	['NRXN1']	0	[0.491]	0.0012	[0.0179]	0.0019	[0.0174]	0	[0.174]
GO:0140031	phosphorylation-dependent protein binding	molecular_function	['ANK2']	0.0016	[0.169]	0.0035	[0.013]	1	[-0.152]	0	[0.213]
GO:0007268	chemical synaptic transmission	biological_process	['GABRB3', 'GRIN2B', 'PTEN']	0.0045	[0.135, 0.0248, 0.00802]	0.0128	[0.000689, 0.00905, 0.0026]	0.002	[0.00133, 0.021, 0.00208]	0.0001	[0.13, 0.0332, 0.0262]
GO:0045743	positive regulation of fibroblast growth factor receptor signaling pathway	biological_process	['NRXN1']	0.0009	[0.245]	0.0003	[0.0275]	0.0005	[0.0239]	0.0001	[0.143]
GO:0120032	regulation of plasma membrane bounded cell projection assembly	biological_process	['NCKAP1', 'NRXN1']	0	[0.0077, 0.481]	0	[0.000841, 0.0441]	0.0056	[0.000429, 0.0147]	0.0001	[0.00181, 0.168]
GO:1901256	regulation of macrophage colony-stimulating factor production	biological_process	['FOXP1']	0.0004	[0.315]	0.0037	[0.0128]	0.049	[0.00226]	0.0001	[0.166]
GO:1903076	regulation of protein localization to plasma membrane	biological_process	['NRXN1']	0	[0.455]	0.0058	[0.0101]	0.0317	[0.00354]	0.0001	[0.135]
GO:1904377	positive regulation of protein localization to cell periphery	biological_process	['NRXN1']	0	[0.455]	0.0058	[0.0101]	0.0317	[0.00354]	0.0001	[0.135]
GO:1905477	positive regulation of protein localization to membrane	biological_process	['NRXN1']	0	[0.455]	0.0058	[0.0101]	0.0317	[0.00354]	0.0001	[0.135]
GO:0040036	regulation of fibroblast growth factor receptor signaling pathway	biological_process	['NRXN1']	0.0009	[0.245]	0.0003	[0.0275]	0.0005	[0.0239]	0.0001	[0.143]
GO:0060491	regulation of cell projection assembly	biological_process	['NCKAP1', 'NRXN1']	0	[0.0077, 0.481]	0	[0.000841, 0.0441]	0.0056	[0.000429, 0.0147]	0.0001	[0.00181, 0.168]
GO:0098916	anterograde trans-synaptic signaling	biological_process	['GABRB3', 'GRIN2B', 'PTEN']	0.0045	[0.135, 0.0248, 0.00802]	0.0128	[0.000689, 0.00905, 0.0026]	0.002	[0.00133, 0.021, 0.00208]	0.0001	[0.13, 0.0332, 0.0262]
GO:1900424	regulation of defense response to bacterium	biological_process	['FOXP1']	0.001	[0.228]	0.0062	[0.00963]	0.0588	[0.00184]	0.0001	[0.129]
GO:1904375	regulation of protein localization to cell periphery	biological_process	['NRXN1']	0	[0.455]	0.0058	[0.0101]	0.0317	[0.00354]	0.0001	[0.135]
GO:0023052	signaling	biological_process	['AKAP9', 'ANK2', 'GABRB3', 'GRIN2B', 'MECP2', 'PTEN']	0.0052	[-0.00214, 0.0508, 0.14, 0.0248, 0.00104, 0.00802]	0.0183	[-0.0, 0.000749, 0.00236, 0.00905, 8.04e-05, 0.0026]	0.0058	[-0.0, -0.0014, 0.00147, 0.021, -0.000515, 0.00208]	0.0001	[-0.00403, 0.0276, 0.147, 0.0332, 0.00135, 0.0262]
GO:0051932	synaptic transmission, GABAergic	biological_process	['GABRB3']	0.0025	[0.135]	0.123	[0.000689]	0.0754	[0.00133]	0.0001	[0.13]
GO:1903078	positive regulation of protein localization to plasma membrane	biological_process	['NRXN1']	0	[0.455]	0.0058	[0.0101]	0.0317	[0.00354]	0.0001	[0.135]
GO:0003283	atrial septum development	biological_process	['ANK2']	0.0003	[0.345]	0.0006	[0.0203]	0.0006	[0.0238]	0.0001	[0.157]
GO:0007165	signal transduction	biological_process	['ACHE', 'ADNP', 'AGAP2', 'ANK2', 'ASH1L', 'CUL3', 'DDX3X', 'DSCAM', 'ERBIN', 'GIGYF1', 'GRIA1', 'GRIN2B', 'NCKAP1', 'NR3C2', 'NRXN1', 'P2RX5', 'PLCD4', 'PTEN', 'PTK7', 'RAPGEF4', 'SCN2A', 'SMURF1', 'SYNGAP1', 'TCF7L2', 'UIMC1', 'WAC']	0	[-0.0107, 0.00561, 0.0224, 0.0251, 0.0435, 0.000257, -0.00412, 0.398, -0.0, 0.002, -0.0, -0.0547, 0.000997, -0.024, 0.439, -0.0, -0.0, 0.00712, -0.00532, 0.00366, 0.0497, 0.0104, 0.00274, 0.00748, 0.00279, 0.00114]	0.0001	[-0.0, -0.000908, 0.000829, 0.000242, 0.00539, -0.00214, -0.0, 0.0281, -0.00316, 0.000165, -0.000826, 0.00135, -0.0, 0.00243, 0.0186, -0.0, -0.0, 0.00092, 0.000913, 2.18e-05, 0.0214, -0.00291, -0.0, -0.00193, 0.000197, -0.00191]	0.0002	[-0.0, -0.00142, 0.00495, -0.0, 0.00413, -0.00234, -0.0, 0.0177, -0.00364, -0.000553, 0.00465, 0.0025, 0.00225, 0.00244, 0.0227, -0.0, -0.0, 0.000955, -0.0, 0.00162, 0.0162, -0.00418, -0.0, 0.000376, 0.000465, -0.00104]	0.0001	[-0.00467, 0.00204, 0.00557, 0.00934, 0.0217, -0.00159, -0.00165, 0.174, -0.00289, -0.0, -0.0131, -0.0699, 0.00106, 0.00506, 0.17, -0.0, -0.0, 0.00715, 0.00113, 0.000484, 0.0213, 0.00359, 0.000581, 0.0072, 0.000924, 0.00105]
GO:0007214	gamma-aminobutyric acid signaling pathway	biological_process	['GABRB3']	0.0022	[0.145]	0.0247	[0.00403]	0.066	[0.0016]	0.0001	[0.165]
GO:0008104	protein localization	biological_process	['ANK2', 'CTCF', 'DDX3X', 'ERBIN', 'NRXN1', 'PCM1', 'RANBP17', 'RAPGEF4', 'SHANK3', 'SMURF1', 'SYNGAP1']	0.0001	[0.174, 0.000551, -0.0246, -0.0, 0.387, -0.00774, -0.0622, 0.00397, 0.00348, 0.0182, 0.0122]	0.0014	[0.0149, 0.000419, 1.69e-05, -0.00319, 0.018, 0.00164, 0.000844, -0.0, 0.00137, -0.000173, 0.00144]	0.949	[-0.00833, -0.0, 6.85e-06, -0.0123, 0.0117, -0.000663, -0.00499, -0.0, 0.0011, -0.000868, 0.00115]	0.0001	[0.089, 0.00236, 0.000691, -0.00983, 0.148, 0.00497, -0.03, 0.00362, 0.00142, 0.00441, 0.00576]
GO:0099536	synaptic signaling	biological_process	['GABRB3', 'GRIN2B', 'MECP2', 'PTEN']	0.0058	[0.135, 0.0248, 0.00104, 0.00802]	0.0173	[0.000689, 0.00905, 8.04e-05, 0.0026]	0.0029	[0.00133, 0.021, -0.000515, 0.00208]	0.0001	[0.13, 0.0332, 0.00135, 0.0262]
GO:0032102	negative regulation of response to external stimulus	biological_process	['ASH1L', 'CHD8', 'CLASP1', 'NRXN1', 'PTEN']	0.0001	[0.039, 0.00375, 0.00841, 0.425, 0.0105]	0.0004	[-0.00297, 0.000547, 0.000277, 0.0369, 0.00129]	0.0007	[0.000239, 0.000801, 0.000834, 0.0311, 0.00114]	0.0001	[0.0132, 0.00656, 0.00575, 0.183, 0.00896]
GO:0033292	T-tubule organization	biological_process	['ANK2']	0.0006	[0.305]	0.0004	[0.0244]	0.0001	[0.0351]	0.0001	[0.145]
GO:0060627	regulation of vesicle-mediated transport	biological_process	['CLASP1', 'NRXN1', 'PRKAR1B', 'RAPGEF4']	0.0001	[0.00269, 0.421, 0.029, 0.0168]	0.006	[-0.000682, 0.00781, 0.00714, 0.00377]	0.0001	[-0.00222, 0.033, 0.0102, 0.0092]	0.0001	[0.00142, 0.152, 0.0395, 0.0218]
GO:0099537	trans-synaptic signaling	biological_process	['GABRB3', 'GRIN2B', 'MECP2', 'PTEN']	0.0058	[0.135, 0.0248, 0.00104, 0.00802]	0.0173	[0.000689, 0.00905, 8.04e-05, 0.0026]	0.0029	[0.00133, 0.021, -0.000515, 0.00208]	0.0001	[0.13, 0.0332, 0.00135, 0.0262]
GO:0007267	cell-cell signaling	biological_process	['GABRB3', 'GRIN2B', 'MECP2', 'PTEN']	0.0055	[0.14, 0.0248, 0.00104, 0.00802]	0.0127	[0.00236, 0.00905, 8.04e-05, 0.0026]	0.0029	[0.00147, 0.021, -0.000515, 0.00208]	0.0001	[0.147, 0.0332, 0.00135, 0.0262]
GO:0009886	post-embryonic animal morphogenesis	biological_process	['DSCAM']	0.0003	[0.361]	0.0008	[0.0192]	0.0017	[0.0179]	0.0001	[0.16]
GO:0042118	endothelial cell activation	biological_process	['FOXP1']	0.0011	[0.206]	0.0081	[0.00848]	0.104	[0.00083]	0.0001	[0.132]
GO:0070727	cellular macromolecule localization	biological_process	['ANK2', 'CTCF', 'DDX3X', 'ERBIN', 'NRXN1', 'PCM1', 'RANBP17', 'RAPGEF4', 'SHANK3', 'SMURF1', 'SYNGAP1']	0.0001	[0.174, 0.000551, -0.0246, -0.0, 0.387, -0.00774, -0.0622, 0.00397, 0.00348, 0.0182, 0.0122]	0.0014	[0.0149, 0.000419, 1.69e-05, -0.00319, 0.018, 0.00164, 0.000844, -0.0, 0.00137, -0.000173, 0.00144]	0.949	[-0.00833, -0.0, 6.85e-06, -0.0123, 0.0117, -0.000663, -0.00499, -0.0, 0.0011, -0.000868, 0.00115]	0.0001	[0.089, 0.00236, 0.000691, -0.00983, 0.148, 0.00497, -0.03, 0.00362, 0.00142, 0.00441, 0.00576]
GO:0071625	vocalization behavior	biological_process	['NLGN3', 'NLGN4X', 'NRXN1', 'SHANK2', 'SHANK3']	0.0001	[-0.0, -0.03, 0.434, 0.0575, 0.00638]	0.0001	[-0.00198, -0.00204, 0.0452, 0.00697, -0.0]	0	[-0.00412, -0.00145, 0.0403, 0.0195, -0.0]	0.0001	[-0.00998, 0.00293, 0.197, 0.0358, 0.00295]
GO:0033036	macromolecule localization	biological_process	['ANK2', 'CTCF', 'DDX3X', 'ERBIN', 'NRXN1', 'PCM1', 'RANBP17', 'RAPGEF4', 'SHANK3', 'SMURF1', 'SYNGAP1']	0.0001	[0.174, 0.000551, -0.0246, -0.0, 0.387, -0.00774, -0.0622, 0.00397, 0.00348, 0.0182, 0.0122]	0.0014	[0.0149, 0.000419, 1.69e-05, -0.00319, 0.018, 0.00164, 0.000844, -0.0, 0.00137, -0.000173, 0.00144]	0.949	[-0.00833, -0.0, 6.85e-06, -0.0123, 0.0117, -0.000663, -0.00499, -0.0, 0.0011, -0.000868, 0.00115]	0.0001	[0.089, 0.00236, 0.000691, -0.00983, 0.148, 0.00497, -0.03, 0.00362, 0.00142, 0.00441, 0.00576]
GO:0048646	anatomical structure formation involved in morphogenesis	biological_process	['ANK2', 'DSCAM', 'KDM6A', 'SHANK3']	0.0001	[0.206, 0.365, 0.00325, 0.00491]	0.0005	[0.00608, 0.0224, 0.000882, 0.00198]	0.0031	[0.00503, 0.0156, -0.0, 0.00271]	0.0001	[0.0408, 0.123, 0.00345, 0.00671]
GO:0048856	anatomical structure development	biological_process	['ACHE', 'AGAP2', 'ANK2', 'APH1A', 'ASH1L', 'CHD2', 'CHD8', 'CIC', 'FOXP1', 'GABRB3', 'KMT2A', 'KMT5B', 'MECP2', 'MFRP', 'MYT1L', 'NLGN4X', 'PAX5', 'PHF2', 'PTEN', 'PTK7', 'SMURF1', 'SYNGAP1', 'TBL1XR1', 'TBR1', 'TCF7L2', 'USP45']	0.0001	[-0.0126, 0.0155, 0.345, 0.000561, 0.0392, -0.0, 0.00291, -0.00537, 0.218, 0.0588, -0.0134, -0.0, -0.00301, -0.0, -0.0323, -0.0137, 0.000211, -0.00455, 0.0222, 0.0109, 0.0385, 0.00243, 0.0306, 0.00215, 0.00128, 0.000469]	0.0002	[0.000109, 0.00136, 0.0203, -0.0, 0.00355, -0.0, 0.000272, 0.000131, 0.00998, 0.0279, 0.00391, -0.000768, 0.000564, -0.0, 0.000245, -0.00362, -0.0, -0.0, 0.00148, 0.00056, -0.00149, -0.0, 0.00429, 0.000561, -0.00627, -0.0]	0.0016	[7.58e-05, 0.0023, 0.0238, -0.0, 0.000495, -0.0, -0.0, -0.0, 0.00335, 0.0186, 0.000158, -0.00198, -0.000692, -0.0, 0.0013, -0.00143, -0.0, -0.0, 0.00111, 0.000755, -0.0, -0.0, 0.00142, 0.00131, -0.00153, -0.0]	0.0001	[-0.00411, 0.00284, 0.157, -0.00539, 0.0325, 0.000721, 0.00335, -0.00131, 0.11, 0.0567, 0.000948, 0.000433, 0.000248, -0.0, -0.0135, -0.0439, 0.000145, -0.00214, 0.0202, 0.00335, 0.0278, -0.0, 0.0232, 0.00192, -0.0126, 0.00192]
GO:0051641	cellular localization	biological_process	['AGAP2', 'ANK2', 'CTCF', 'DDX3X', 'DYNC1H1', 'ERBIN', 'MYO5A', 'NRXN1', 'PCM1', 'RANBP17', 'RAPGEF4', 'SHANK3', 'SMURF1', 'SPAST', 'SYNGAP1', 'UPF3B', 'ZC3H11A']	0.0002	[0.00863, 0.174, 0.000551, -0.0246, 0.00393, -0.0, 0.0631, 0.387, 0.00171, -0.0622, 0.00397, 0.00348, 0.0182, -0.0106, 0.0122, -0.0116, 0.00094]	0.0006	[0.000124, 0.0149, 0.000419, 1.69e-05, 0.00576, -0.00319, 0.00594, 0.018, 0.00231, 0.000844, -0.0, 0.00137, -0.000173, -0.0011, 0.00144, -0.0, -0.0]	0.444	[0.000595, -0.00833, -0.0, 6.85e-06, 0.00104, -0.0123, 0.0176, 0.0117, -0.00166, -0.00499, -0.0, 0.0011, -0.000868, -0.00283, 0.00115, -0.0, -0.0]	0.0001	[0.00199, 0.089, 0.00236, 0.000691, 0.00283, -0.00983, 0.0452, 0.148, 0.00966, -0.03, 0.00362, 0.00142, 0.00441, -0.00429, 0.00576, -0.00264, -0.0]
GO:0008150	biological_process	biological_process	['ACHE', 'ADCY3', 'ADNP', 'AFF2', 'AGAP2', 'AKAP9', 'ANK2', 'ANKRD11', 'APH1A', 'ARID1B', 'ASH1L', 'ASXL3', 'BCL11A', 'BTRC', 'CACNA2D3', 'CHD2', 'CHD8', 'CIC', 'CLASP1', 'CMPK2', 'CNOT3', 'CTCF', 'CTTNBP2', 'CUL3', 'DDX3X', 'DNMT3A', 'DPP3', 'DSCAM', 'DYNC1H1', 'DYRK1A', 'ERBIN', 'ETFB', 'FBXO11', 'FOXP1', 'GABRB3', 'GIGYF1', 'GIMAP8', 'GRIA1', 'GRIN2B', 'INTS6', 'KATNAL2', 'KDM5B', 'KDM6A', 'KD…	0.0001	[-0.0117, 0.00325, 0.00193, -0.00614, 0.00934, -0.0278, 0.113, 0.0141, -0.000779, -0.0142, 0.0204, 0.0221, 0.025, 0.00645, 0.00257, 0.00452, 0.00251, -0.00134, 0.0245, -0.00194, -0.0, 0.00239, -0.0173, -0.000479, -0.006, 0.00365, -0.0, 0.199, -0.00198, -0.000293, -0.0, -0.000339, 0.00687, 0.112, 0.0772, 0.002, -0.0, -0.0242, -0.0256, 0.00698, -0.0096, 0.00768, 0.00763, -0.000167, -0.0126, -0.0106…	0.0042	[-0.000562, 0.000597, -0.000985, 0.00135, 0.000725, -0.00112, 0.00747, 0.00092, -0.000709, -0.00225, 0.00018, 0.00136, 0.00571, 0.000544, 0.000665, -0.000377, 0.000738, 3.27e-05, 0.000445, -0.000255, -0.000271, 0.000278, -0.00811, -0.00133, 0.000147, 0.00142, -0.0, 0.00853, 0.00274, -4.62e-05, -0.00894, -0.000202, -0.000309, 0.00557, 0.00634, 0.000165, -0.0, 0.00386, 0.00367, -0.00302, -0.0, 0.00…	0.0024	[-7.47e-05, -0.000139, -0.00091, 0.00205, 0.00349, -0.00288, 0.00433, 0.00116, -0.00089, -0.00529, -0.000606, 0.00306, 0.00954, 4.62e-05, 3.91e-05, -0.000519, 0.000372, -0.0, 0.000195, 0.000145, -0.000221, 0.000327, -0.00754, -0.00151, -0.000105, 0.00235, -0.0, 0.0109, 0.000921, -0.000356, -0.0145, -0.0, 2.56e-05, 0.00209, 0.00582, -0.000553, -0.0, 0.00607, 0.00707, 0.00014, -0.0, 0.00124, -0.001…	0.0001	[-0.00406, 0.00186, -0.000349, -0.0535, 0.00221, -0.0038, 0.0532, 0.00784, -0.0021, -0.00293, 0.0118, 0.00786, 0.0109, 0.00524, 0.00209, 0.00222, 0.00256, -0.000327, 0.0138, -0.00267, -0.000287, 0.00215, -0.0254, 0.00119, -0.00235, 0.0125, -0.0, 0.0837, 0.003, 0.00136, -0.0182, -0.000239, 0.00174, 0.0648, 0.0656, -0.0, -0.0, -0.0146, -0.0154, 0.00674, -0.00128, 0.00668, 0.00474, -0.000753, -0.003…
GO:0004890	GABA-A receptor activity	molecular_function	['GABRB3']	0.0006	[0.308]	0.0658	[0.00151]	0.0099	[0.00835]	0.0001	[0.132]
GO:0033130	acetylcholine receptor binding	molecular_function	['NRXN1']	0.0003	[0.363]	0.0038	[0.0125]	0.0001	[0.0339]	0.0001	[0.15]
GO:0140030	modification-dependent protein binding	molecular_function	['ANK2', 'CHD8', 'KMT2A', 'KMT2E', 'PHF2', 'SETD5', 'UIMC1']	0.0105	[0.169, 0.00523, -0.0398, 0.0312, -0.0077, 0.00226, 0.007]	0.0114	[0.013, -0.0, 0.00724, -0.0, -0.0, -0.00214, 0.000206]	1	[-0.152, -0.0, 0.0061, -0.0, -0.0, -0.0, 0.00138]	0.0001	[0.213, 0.00316, -0.0143, 0.00385, -0.00463, 0.000188, 0.00376]
GO:0010738	regulation of protein kinase A signaling	biological_process	['NRXN1']	0.0017	[0.154]	0.0004	[0.0239]	0.0004	[0.0271]	0.0002	[0.126]
GO:0060074	synapse maturation	biological_process	['NRXN1', 'PTEN']	0	[0.516, 0.00306]	0.0004	[0.0285, 0.000596]	0.0246	[0.00758, -0.0]	0.0002	[0.127, 0.00166]
GO:1905475	regulation of protein localization to membrane	biological_process	['NRXN1', 'SHANK3']	0	[0.455, 0.00733]	0.0097	[0.0101, 0.000857]	0.0458	[0.00354, 0.00136]	0.0002	[0.135, 0.00336]
GO:0010739	positive regulation of protein kinase A signaling	biological_process	['NRXN1']	0.0017	[0.154]	0.0004	[0.0239]	0.0004	[0.0271]	0.0002	[0.126]
GO:0002831	regulation of response to biotic stimulus	biological_process	['FOXP1', 'PYHIN1']	0.0019	[0.228, -0.0]	0.0126	[0.00963, -0.0]	0.113	[0.00184, -0.0]	0.0002	[0.129, -0.0]
GO:0022607	cellular component assembly	biological_process	['ACHE', 'ANK2', 'CLASP1', 'CUL3', 'DDX3X', 'DSCAM', 'DYNC1H1', 'GABRB3', 'GRIN2B', 'MECP2', 'NCKAP1', 'NLGN3', 'NLGN4X', 'NRXN1', 'PCM1', 'POGZ', 'PTEN', 'SHANK2', 'SHANK3', 'SPAST', 'TAF6']	0.0006	[-0.0, 0.206, 0.0264, 0.000829, -0.0162, 0.0114, -0.0107, 0.00164, -0.0637, -0.0, 0.0159, -0.00399, -0.00278, 0.305, -0.011, 0.0632, 0.00362, 0.00191, 0.00265, -0.0267, 0.00122]	0.0128	[-0.0, 0.00608, 0.000138, -0.00135, 0.000263, 0.00456, 0.00394, 0.000312, 0.00123, -0.0, 0.00141, -0.0015, -0.00716, 0.0175, -0.00123, 0.00267, -4.13e-05, -0.0, 0.000158, 0.000761, 0.000337]	0.0001	[-0.0, 0.00503, -0.0, -2.34e-05, 0.000806, 0.0017, 0.00156, 0.00768, 0.0302, -0.0, 0.00148, -0.000266, 0.00404, 0.0126, -0.0, 0.00351, 0.000171, -0.000526, 0.000269, 0.000556, -0.0]	0.0002	[-0.0, 0.0408, 0.0166, -0.00243, -0.00743, 0.00748, 0.0112, 0.00166, 0.0397, -0.0, 0.00683, -0.00333, 0.0033, 0.101, 0.000564, 0.0181, 0.00303, -0.0, 0.00159, -0.000382, 0.000784]
GO:0050795	regulation of behavior	biological_process	['NRXN1', 'SHANK3']	0.0005	[0.372, 0.00367]	0.0002	[0.0291, 0.0011]	0.001	[0.0249, 0.00145]	0.0002	[0.162, 0.0032]
GO:0061515	myeloid cell development	biological_process	['FOXP1']	0.001	[0.214]	0.0026	[0.0146]	0.0299	[0.00371]	0.0002	[0.119]
GO:0090287	regulation of cellular response to growth factor stimulus	biological_process	['NRXN1', 'SMURF1']	0.0015	[0.245, 0.00301]	0.0006	[0.0275, -0.0]	0.0014	[0.0239, -0.000793]	0.0002	[0.143, 0.000975]
GO:0098742	cell-cell adhesion via plasma-membrane adhesion molecules	biological_process	['NRXN1']	0.0002	[0.416]	0.0004	[0.0247]	0.002	[0.0169]	0.0002	[0.119]
GO:0098751	bone cell development	biological_process	['FOXP1']	0.001	[0.214]	0.0026	[0.0146]	0.0299	[0.00371]	0.0002	[0.119]
GO:0034394	protein localization to cell surface	biological_process	['ANK2', 'SMURF1']	0.0013	[0.219, 0.0377]	0.0008	[0.0254, 6.39e-05]	0.0022	[0.0204, -0.0]	0.0002	[0.121, 0.00864]
GO:0036035	osteoclast development	biological_process	['FOXP1']	0.001	[0.214]	0.0026	[0.0146]	0.0299	[0.00371]	0.0002	[0.119]
GO:0042117	monocyte activation	biological_process	['FOXP1']	0.0027	[0.123]	0.0102	[0.00737]	0.011	[0.00785]	0.0002	[0.118]
GO:0099560	synaptic membrane adhesion	biological_process	['NRXN1']	0.0002	[0.4]	0.0001	[0.0314]	0.0077	[0.00972]	0.0002	[0.115]
GO:2000821	regulation of grooming behavior	biological_process	['NRXN1', 'SHANK3']	0.0005	[0.372, 0.00343]	0.0002	[0.0291, 0.002]	0.0008	[0.0249, 0.0029]	0.0002	[0.162, 0.00439]
GO:0003279	cardiac septum development	biological_process	['ANK2', 'PTK7']	0.0005	[0.345, 0.0077]	0.0013	[0.0203, 0.000284]	0.0012	[0.0238, 0.000686]	0.0002	[0.157, 0.00243]
GO:0010842	retina layer formation	biological_process	['DSCAM']	0.0003	[0.365]	0.0005	[0.0224]	0.0023	[0.0156]	0.0002	[0.123]
GO:0005102	signaling receptor binding	molecular_function	['ASXL3', 'CUL3', 'NLGN3', 'NLGN4X', 'NRXN1', 'SHANK2', 'SHANK3', 'TAF6']	0.0001	[0.122, 0.00264, -0.00604, 0.0012, 0.427, 0.0126, 0.00157, 0.00289]	0.0087	[0.00572, -0.00155, -0.00571, 0.00522, 0.0152, 0.00148, -0.0, 0.000225]	0.0013	[0.00693, -0.00332, -0.00336, 0.00427, 0.0257, 0.00566, -0.000996, -0.0]	0.0002	[0.0243, 0.00226, -0.00159, 0.00217, 0.162, 0.00804, 0.000797, 0.00136]
GO:0048306	calcium-dependent protein binding	molecular_function	['NRXN1', 'S100G']	0	[0.456, -0.0]	0.987	[-0.00901, -0.0]	0.0496	[0.00452, -0.0]	0.0002	[0.13, -0.0]
GO:0003674	molecular_function	molecular_function	['ACHE', 'ADCY3', 'ADNP', 'AFF2', 'AGAP2', 'AKAP9', 'ANK2', 'APH1A', 'ARID1B', 'ASH1L', 'ASXL3', 'BCL11A', 'BTRC', 'CACNA2D3', 'CAPN12', 'CHD2', 'CHD8', 'CLASP1', 'CMPK2', 'CTCF', 'CUL3', 'DDX3X', 'DNMT3A', 'DPP3', 'DSCAM', 'DYNC1H1', 'DYRK1A', 'ETFB', 'FBXO11', 'FOXP1', 'GABRB3', 'GRIA1', 'GRIN2B', 'ILF2', 'KATNAL2', 'KDM5B', 'KDM6A', 'KDM6B', 'KMT2A', 'KMT2C', 'KMT2E', 'KMT5B', 'MECP2', 'MED13'…	0.0001	[-0.0145, 0.00804, -0.00288, -0.00925, 0.0149, -0.0213, 0.163, 0.00203, -0.0328, 0.0221, 0.122, 0.0128, 0.0118, 0.00181, -0.0, 0.00238, 0.0025, 0.109, -0.0, -0.000813, -0.00398, -0.0047, 0.00754, -0.0, 0.0431, 0.00776, -0.000784, -0.0, 0.0136, 0.108, 0.0873, -0.0234, 0.013, -0.0, -0.00276, 0.00467, 0.00185, -0.0, -0.00129, 0.014, 0.0233, -0.0, -0.00845, 0.000951, 0.102, -0.00427, -0.00201, -0.007…	0.166	[-0.00127, -0.00125, -0.00298, 0.00533, 0.00238, -0.0022, 0.00811, -0.0, -0.00372, 0.00937, 0.00572, 0.00121, 0.000299, 0.000716, -0.0, -0.000842, 0.000428, 0.00106, -0.0, 0.000253, -0.00233, -0.000651, 0.00217, -0.0, -0.00578, 0.00189, -0.00289, -0.0, -0.000233, 0.00879, 0.00167, 0.00209, 0.00368, -0.0, -0.00525, 0.00314, -0.00696, 0.000332, 0.0119, -0.0132, -0.000748, 0.00141, 0.00112, -0.00336…	0.2	[0.000165, 0.00114, -0.00352, 0.00552, 0.00332, -0.00273, -0.031, -0.0, -0.00113, 0.00959, 0.00693, 0.00227, -0.000734, -0.0, 0.000195, -0.000345, 0.00019, 0.000667, -0.0, 9.97e-05, -0.00527, -0.000367, 0.0022, -0.0, 0.00466, 0.00101, -0.00254, -0.0, 0.000143, 0.00144, 0.00267, 0.00115, 0.0125, -0.0, -0.00222, 0.0044, -0.00389, 6.52e-05, 0.00766, -0.0152, 0.000495, 0.00126, 0.000364, -0.00245, 0.…	0.0002	[-0.00558, 0.00828, -0.00948, -0.0761, 0.00557, -0.00676, 0.108, -0.00046, -0.0138, 0.0124, 0.0243, 0.00461, 0.00658, 0.00205, 0.000271, 0.00237, 0.00283, 0.0533, -0.00128, 0.000559, -0.000614, -0.00283, 0.0123, -0.0, 0.0202, 0.00757, 0.000417, -0.0, 0.00752, 0.0525, 0.0409, -0.0289, -0.00686, -0.000544, -0.00978, 0.00643, 0.00155, -0.001, 0.0107, 0.00365, 0.00349, 0.00747, -0.00159, -8.67e-06, 0…
GO:0005488	binding	molecular_function	['ACHE', 'ADNP', 'AFF2', 'AKAP9', 'ANK2', 'ARID1B', 'ASXL3', 'BTRC', 'CHD8', 'CLASP1', 'CTCF', 'CUL3', 'DDX3X', 'DSCAM', 'DYNC1H1', 'DYRK1A', 'FOXP1', 'GRIA1', 'GRIN2B', 'ILF2', 'KDM5B', 'KDM6A', 'KDM6B', 'KMT2A', 'KMT2E', 'KMT5B', 'MECP2', 'MED13', 'NAA15', 'NLGN3', 'NLGN4X', 'NR3C2', 'NRXN1', 'NUAK1', 'PHF2', 'PLCD4', 'PRKAR1B', 'PTEN', 'PTK7', 'PYHIN1', 'RAPGEF4', 'S100G', 'SETD5', 'SHANK2', '…	0.0001	[-0.0151, -0.00288, -0.00925, -0.02, 0.168, -0.0328, 0.122, 0.00984, 0.00333, 0.109, -0.000813, -0.00398, -0.00495, 0.0431, 0.00835, -0.00558, 0.108, -0.0595, 0.0206, -0.0, 0.00264, 0.000673, -0.0, -0.0137, 0.0312, -0.0, -0.0091, 0.00436, -0.00569, -0.00201, -0.00765, -0.0862, 0.356, 0.0411, -0.0077, -0.00239, 0.0101, 0.0334, 0.000941, 2.6e-05, 0.00305, -0.0, 0.00226, 0.0126, 0.00198, -0.0, 0.026…	0.564	[-0.00182, -0.00298, 0.00533, -0.00528, 0.00615, -0.00372, 0.00572, 0.000459, 0.000552, 0.00106, 0.000253, -0.00233, -0.000878, -0.00578, 0.00133, -0.00471, 0.00879, 0.00415, 0.0028, -0.0, 3.36e-05, -0.0103, 0.00028, 0.0135, -0.0, 0.000452, 0.0013, -0.004, -0.000933, -0.00241, -0.00101, 0.0022, 0.0063, 0.00166, -0.0, -0.0, 0.00264, 0.000513, -0.0, -0.0, 0.000963, -0.0, -0.00214, 0.00148, 0.000523…	0.842	[0.000179, -0.00352, 0.00552, -0.00803, -0.0444, -0.00113, 0.00693, -0.00182, 0.000317, 0.000667, 9.97e-05, -0.00527, -0.000533, 0.00466, 0.000993, -0.00454, 0.00144, 0.000419, 0.0191, -0.0, 0.000167, -0.00717, -0.0, 0.00886, -0.0, -0.0, 0.000688, -0.00118, 1.87e-05, -0.00233, -0.000276, 0.000121, 0.0174, 0.00293, -0.0, -0.0, 0.00333, 0.000915, 0.000293, -0.0, 0.00306, -0.0, -0.0, 0.00566, -0.000…	0.0002	[-0.0061, -0.00948, -0.0761, -0.00746, 0.122, -0.0138, 0.0243, 0.00458, 0.00371, 0.0533, 0.000559, -0.000614, -0.00338, 0.0202, 0.00719, -0.000208, 0.0525, -0.0676, -0.00663, -0.000544, 0.00194, 0.00105, -0.00106, 0.0152, 0.00385, 0.014, -0.00157, 0.00104, 0.00145, -0.00153, -0.00172, -0.0111, 0.12, 0.0712, -0.00463, 0.00014, 0.00714, 0.0194, 0.000249, -0.0, 0.0084, -0.0, 0.000188, 0.00804, 0.001…
GO:0097104	postsynaptic membrane assembly	biological_process	['NLGN3', 'NLGN4X', 'NRXN1']	0.0001	[-0.00583, -0.0151, 0.475]	0.0514	[-0.00254, -0.0191, 0.027]	0.0021	[0.000898, 0.00709, 0.0159]	0.0003	[-0.0031, 0.00218, 0.159]
GO:0120035	regulation of plasma membrane bounded cell projection organization	biological_process	['ADNP', 'BCL11A', 'DSCAM', 'GRIN2B', 'NCKAP1', 'NRXN1', 'PTEN', 'SHANK3', 'SYNGAP1', 'TBR1']	0.0001	[-0.0, 0.00622, 0.0137, -0.0118, 0.0077, 0.481, 0.000283, -0.0, -0.0, 0.00221]	0.0001	[-0.0, 5.51e-05, 0.00031, 0.00544, 0.000841, 0.0441, -0.0, -0.0, -0.0, 0.000441]	0.0002	[-0.0, 0.000886, 0.0139, 0.0154, 0.000429, 0.0147, -0.0, -0.0, -0.0, 0.000381]	0.0003	[-0.0, 0.00191, 0.00937, 0.0091, 0.00181, 0.168, 0.000614, -0.0, -0.0, 0.00119]
GO:0048585	negative regulation of response to stimulus	biological_process	['AGAP2', 'ASH1L', 'BTRC', 'CHD8', 'CLASP1', 'CUL3', 'DDX3X', 'DYRK1A', 'ERBIN', 'FOXP1', 'NLGN4X', 'NRXN1', 'PTEN', 'SHANK2', 'SMURF1', 'SYNGAP1', 'TCF7L2', 'TRIP12']	0.0004	[0.00319, 0.0147, 0.00265, 0.00375, 0.00841, -0.0, -0.00101, 0.00228, -0.0, 0.0344, -0.00256, 0.425, 0.0058, 0.0134, 0.00301, -0.0, -0.0, 0.00812]	0.0029	[-0.0, -0.000829, -0.0026, 0.000547, 0.000277, -0.0, -0.000113, 0.000763, -0.00591, 0.00379, -0.0, 0.0369, 0.000659, 0.00698, -0.0, -0.0, -0.00195, -0.00199]	0.006	[-0.0, -0.000739, -0.0043, 0.000801, 0.000834, -0.0, -3.01e-05, -0.0, -0.00555, 0.00255, -0.0, 0.0311, 0.00077, 0.0119, -0.000793, -0.0, -0.00173, -0.000379]	0.0003	[0.000708, 0.00538, 0.00197, 0.00656, 0.00575, -0.0, 0.0002, 0.00126, -0.00734, 0.0167, -0.00454, 0.183, 0.00456, 0.00992, 0.000975, -0.0, -0.00112, 0.00324]
GO:0001941	postsynaptic membrane organization	biological_process	['NLGN3', 'NLGN4X', 'NRXN1']	0.0001	[-0.00583, -0.0151, 0.475]	0.0514	[-0.00254, -0.0191, 0.027]	0.0021	[0.000898, 0.00709, 0.0159]	0.0003	[-0.0031, 0.00218, 0.159]
GO:0031344	regulation of cell projection organization	biological_process	['ADNP', 'BCL11A', 'DSCAM', 'GRIN2B', 'NCKAP1', 'NRXN1', 'PTEN', 'SHANK3', 'SYNGAP1', 'TBR1']	0.0002	[-0.0, 0.00622, 0.0137, -0.0256, 0.0077, 0.481, 0.000283, -0.0, -0.0, 0.00221]	0.0001	[-0.0, 5.51e-05, 0.00031, 0.00899, 0.000841, 0.0441, -0.0, -0.0, -0.0, 0.000441]	0.0003	[-0.0, 0.000886, 0.0139, 0.0139, 0.000429, 0.0147, -0.0, -0.0, -0.0, 0.000381]	0.0003	[-0.0, 0.00191, 0.00937, 0.0002, 0.00181, 0.168, 0.000614, -0.0, -0.0, 0.00119]
GO:0098609	cell-cell adhesion	biological_process	['NLGN3', 'NLGN4X', 'NRXN1']	0.0001	[-0.00491, 0.00532, 0.45]	0.0008	[-0.0018, 0.000547, 0.0294]	0.0063	[0.000494, 5.51e-05, 0.0169]	0.0003	[-0.00352, -0.0, 0.142]
GO:0007155	cell adhesion	biological_process	['NLGN3', 'NLGN4X', 'NRXN1']	0.0001	[-0.00491, 0.00532, 0.45]	0.0008	[-0.0018, 0.000547, 0.0294]	0.0063	[0.000494, 5.51e-05, 0.0169]	0.0003	[-0.00352, -0.0, 0.142]
GO:0031345	negative regulation of cell projection organization	biological_process	['BCL11A', 'GRIN2B', 'NRXN1', 'PTEN', 'SYNGAP1']	0.0001	[0.00688, -0.0395, 0.481, 0.000283, -0.0]	0	[7.35e-05, 0.0125, 0.0441, -0.0, -0.0]	0.0021	[0.00108, 0.0124, 0.0147, -0.0, -0.0]	0.0004	[0.00199, -0.0087, 0.168, 0.000614, -0.0]
GO:0097105	presynaptic membrane assembly	biological_process	['NLGN3', 'NLGN4X', 'NRXN1', 'PTEN']	0.0006	[-0.00594, 0.00386, 0.422, 0.00198]	0.0048	[-0.000686, -0.00396, 0.0241, -0.000686]	0.0031	[0.00056, 0.00247, 0.0201, -0.0]	0.0004	[-0.00167, 0.00367, 0.143, 0.00447]
GO:0051597	response to methylmercury	biological_process	['ANK2']	0.0008	[0.267]	0.0162	[0.00535]	0.959	[-0.00197]	0.0004	[0.113]
GO:0097090	presynaptic membrane organization	biological_process	['NLGN3', 'NLGN4X', 'NRXN1', 'PTEN']	0.0006	[-0.00594, 0.00386, 0.422, 0.00198]	0.0048	[-0.000686, -0.00396, 0.0241, -0.000686]	0.0031	[0.00056, 0.00247, 0.0201, -0.0]	0.0004	[-0.00167, 0.00367, 0.143, 0.00447]
GO:0098907	regulation of SA node cell action potential	biological_process	['ANK2']	0.0031	[0.116]	0.0076	[0.00879]	0.0377	[0.00301]	0.0005	[0.111]
GO:0065007	biological regulation	biological_process	['ACHE', 'ADNP', 'AFF2', 'AGAP2', 'AKAP9', 'ANK2', 'APH1A', 'ARID1B', 'ASH1L', 'ASXL3', 'BCL11A', 'BTRC', 'CHD8', 'CLASP1', 'CNOT3', 'CTCF', 'CTTNBP2', 'CUL3', 'DDX3X', 'DNMT3A', 'DSCAM', 'DYNC1H1', 'DYRK1A', 'ERBIN', 'FOXP1', 'GABRB3', 'GIGYF1', 'GIMAP8', 'GRIA1', 'GRIN2B', 'INTS6', 'KDM5B', 'KDM6B', 'KMT2A', 'KMT2E', 'KMT5B', 'MECP2', 'MED13', 'MYO5A', 'NCKAP1', 'NEXMIF', 'NLGN3', 'NLGN4X', 'NR…	0.0004	[-0.0123, 0.00382, -0.00549, 0.00675, -0.0217, 0.0576, -0.000656, -0.0138, 0.0219, 0.0221, 0.0263, 0.00623, 0.00333, 0.0183, -0.0, 0.00241, -0.0173, -0.00253, -0.00398, 0.0136, 0.14, 0.000107, 0.00146, -0.0, 0.0941, 0.0762, 0.002, -0.0, -0.017, -0.0279, 0.00397, 0.00449, -0.0, -0.012, 0.0141, -0.0, -0.00579, -0.00821, 0.147, 0.00342, -0.0, 7.61e-05, -0.00256, -0.0187, 0.256, 0.0351, -0.0, 0.00041…	0.0463	[-0.000863, -0.000257, 0.000243, 0.000379, -0.00183, 0.0051, -0.0, -0.000492, 0.000727, 0.00136, 0.0061, 0.000158, 0.00121, 0.000248, -0.0, 0.000261, -0.00811, -0.00176, 0.000107, 0.00236, 0.00755, 0.00203, -9.22e-05, -0.00821, 0.00412, 0.00667, 0.000165, -0.0, 0.00208, 0.00392, -0.00163, 0.00137, 0.00032, 0.005, -0.00292, -0.000574, 0.000703, -0.00183, 0.0121, 0.00021, 4.24e-05, -0.000532, -0.0,…	0.0159	[-0.000206, -2.8e-05, 0.000199, 0.00123, -0.00205, 0.00332, -0.0, -0.00304, 0.000477, 0.00306, 0.0108, 0.000312, 0.00127, -0.0005, -0.0, 0.00047, -0.00754, -0.00145, -8.67e-05, 0.00538, 0.0124, 0.00104, -0.00011, -0.0167, 0.00172, 0.00558, -0.000553, -0.0, 0.00174, 0.00511, 0.000281, 0.000742, -0.000999, 0.00297, 0.00447, -0.00138, 0.000639, -0.000916, 0.0233, 0.000991, -0.00453, -0.000935, -0.0,…	0.0005	[-0.00431, 0.000476, -0.0253, 0.00144, -0.00287, 0.0315, -0.000431, -0.00404, 0.00945, 0.00786, 0.0123, 0.0055, 0.00358, 0.0114, 6.08e-05, 0.00174, -0.0254, -0.00119, -0.00224, 0.0213, 0.0624, 0.00146, 0.000999, -0.0141, 0.0531, 0.0501, -0.0, -0.0, -0.016, -0.0249, 0.00366, 0.00712, -0.00171, -0.0044, 0.00809, -0.00225, -0.000475, -0.005, 0.073, 0.00188, -0.000986, 0.000175, -0.00454, 0.00152, 0.…
GO:0030099	myeloid cell differentiation	biological_process	['FOXP1', 'KMT2E']	0.0021	[0.184, 0.0184]	0.0056	[0.0164, -0.00202]	0.0594	[0.00254, 0.00123]	0.0005	[0.109, 0.00775]
GO:0098900	regulation of action potential	biological_process	['AKAP9', 'ANK2']	0.0112	[-0.0351, 0.116]	0.0112	[0.00152, 0.00879]	0.957	[-0.0067, 0.00301]	0.0005	[0.00662, 0.111]
GO:0071709	membrane assembly	biological_process	['NLGN3', 'NLGN4X', 'NRXN1', 'PTEN', 'SPAST']	0.0005	[-0.00589, -0.00562, 0.448, 0.00198, -0.00813]	0.0235	[-0.00161, -0.0115, 0.0256, -0.000686, 0.000283]	0.0041	[0.000729, 0.00478, 0.018, -0.0, -0.0]	0.0005	[-0.00239, 0.00293, 0.151, 0.00447, -0.00392]
GO:0098901	regulation of cardiac muscle cell action potential	biological_process	['AKAP9', 'ANK2']	0.0112	[-0.0351, 0.116]	0.0112	[0.00152, 0.00879]	0.957	[-0.0067, 0.00301]	0.0005	[0.00662, 0.111]
GO:1905606	regulation of presynapse assembly	biological_process	['NRXN1']	0.0011	[0.203]	0.255	[0.000124]	0.0683	[0.00152]	0.0006	[0.108]
GO:0030316	osteoclast differentiation	biological_process	['FOXP1']	0.0014	[0.184]	0.0017	[0.0164]	0.0438	[0.00254]	0.0006	[0.109]
GO:0099174	regulation of presynapse organization	biological_process	['NRXN1']	0.0011	[0.203]	0.255	[0.000124]	0.0683	[0.00152]	0.0006	[0.108]
GO:0002573	myeloid leukocyte differentiation	biological_process	['FOXP1']	0.0014	[0.184]	0.0017	[0.0164]	0.0438	[0.00254]	0.0006	[0.109]
GO:0021700	developmental maturation	biological_process	['MECP2', 'NRXN1', 'PTEN']	0.0001	[-0.0, 0.516, 0.00306]	0.0006	[-0.0, 0.0285, 0.000596]	0.0423	[-0.000489, 0.00758, -0.0]	0.0006	[-0.00152, 0.127, 0.00166]
GO:1903829	positive regulation of protein localization	biological_process	['ACHE', 'NRXN1', 'PCM1', 'PYHIN1', 'TCF7L2']	0.0001	[-0.0, 0.455, 0.00132, -0.0, 0.003]	0.0406	[-0.0, 0.0101, 0.000151, -0.0, -0.00127]	0.683	[-0.0, 0.00354, -6.15e-06, -0.0, -0.00391]	0.0007	[-0.0, 0.135, 0.0011, -0.0, 0.00245]
GO:0051129	negative regulation of cellular component organization	biological_process	['BCL11A', 'CLASP1', 'DDX3X', 'DYRK1A', 'GRIN2B', 'NRXN1', 'PHF2', 'PTEN', 'SHANK3', 'SYNGAP1']	0.0003	[0.00938, 0.00909, -0.0, 0.000845, -0.0395, 0.481, -0.0014, -0.000659, 0.000588, -0.0]	0.0001	[0.000487, -0.000478, 5.6e-05, -0.00135, 0.0125, 0.0441, -1.21e-05, -0.0, -0.0, -0.0]	0.0049	[0.00163, -0.000387, -0.000146, 0.000712, 0.0124, 0.0147, -2.3e-05, 8.06e-05, -0.0, -0.0]	0.0007	[0.00335, 0.00518, -0.0037, -0.0, -0.0087, 0.168, -0.000425, 0.000747, 0.000554, -0.0]
GO:0032402	melanosome transport	biological_process	['MYO5A']	0.0016	[0.164]	0.0006	[0.0203]	0.0039	[0.013]	0.0008	[0.103]
GO:0032401	establishment of melanosome localization	biological_process	['MYO5A']	0.0016	[0.164]	0.0006	[0.0203]	0.0039	[0.013]	0.0008	[0.103]
GO:0051904	pigment granule transport	biological_process	['MYO5A']	0.0016	[0.164]	0.0006	[0.0203]	0.0039	[0.013]	0.0008	[0.103]
GO:0048665	neuron fate specification	biological_process	['MYT1L']	0.0016	[0.163]	0.0001	[0.0348]	0.0002	[0.0326]	0.0008	[0.0981]
GO:0051875	pigment granule localization	biological_process	['MYO5A']	0.0016	[0.164]	0.0006	[0.0203]	0.0039	[0.013]	0.0008	[0.103]
GO:0032400	melanosome localization	biological_process	['MYO5A']	0.0016	[0.164]	0.0006	[0.0203]	0.0039	[0.013]	0.0008	[0.103]
GO:0032880	regulation of protein localization	biological_process	['ACHE', 'NRXN1', 'PCM1', 'PYHIN1', 'SHANK3', 'TCF7L2']	0.0001	[-0.0, 0.455, 0.00132, -0.0, 0.00733, 0.003]	0.0417	[-0.0, 0.0101, 0.000151, -0.0, 0.000857, -0.00127]	0.367	[-0.0, 0.00354, -6.15e-06, -0.0, 0.00136, -0.00391]	0.0008	[-0.0, 0.135, 0.0011, -0.0, 0.00336, 0.00245]
GO:0051905	establishment of pigment granule localization	biological_process	['MYO5A']	0.0016	[0.164]	0.0006	[0.0203]	0.0039	[0.013]	0.0008	[0.103]
GO:1905330	regulation of morphogenesis of an epithelium	biological_process	['FOXP1']	0.0026	[0.128]	0.926	[-0.00109]	0.127	[0.000601]	0.0008	[0.103]
GO:0021756	striatum development	biological_process	['FOXP1']	0.001	[0.223]	0.0158	[0.00541]	0.0378	[0.00299]	0.0008	[0.102]
GO:0030507	spectrin binding	molecular_function	['ANK2']	0.0014	[0.183]	0.99	[-0.00678]	0.005	[0.012]	0.0009	[0.0978]
GO:0042116	macrophage activation	biological_process	['FOXP1']	0.0016	[0.169]	0.0195	[0.00479]	0.0356	[0.00317]	0.0011	[0.0941]
GO:0044877	protein-containing complex binding	molecular_function	['ACHE', 'ANK2', 'ARID1B', 'DDX3X', 'NAA15', 'PTEN', 'SMARCC2', 'SMURF1']	0.0063	[-0.0256, 0.183, -0.0328, -0.0108, -0.00569, 0.088, -0.0, 0.0421]	0.973	[-0.00508, -0.00678, -0.00372, 0.000988, -0.000933, 0.000934, 0.000635, -0.000211]	0.127	[-0.0, 0.012, -0.00113, 0.00094, 1.87e-05, 0.000164, -0.0, -0.00552]	0.0012	[-0.00846, 0.0978, -0.0138, -0.00649, 0.00145, 0.049, 0.000586, 0.0186]
GO:0002162	dystroglycan binding	molecular_function	['CLASP1']	0.0025	[0.133]	0.0435	[0.00236]	0.254	[7.62e-05]	0.0012	[0.0925]
GO:0002274	myeloid leukocyte activation	biological_process	['FOXP1', 'KMT2E']	0.0042	[0.146, 0.00167]	0.0284	[0.00608, -0.0]	0.0391	[0.00551, -0.0]	0.0013	[0.106, -0.0]
GO:0060341	regulation of cellular localization	biological_process	['ACHE', 'DYNC1H1', 'NRXN1', 'P2RX5', 'PCM1', 'PTEN', 'PYHIN1', 'SHANK3', 'TCF7L2']	0.0002	[-0.0, 0.000494, 0.455, -0.0, 0.00132, 0.00406, -0.0, 0.00733, 0.003]	0.0561	[-0.0, 0.000879, 0.0101, -0.0, 0.000151, 0.00013, -0.0, 0.000857, -0.00127]	0.406	[-0.0, 0.000111, 0.00354, -0.0, -6.15e-06, 0.000215, -0.0, 0.00136, -0.00391]	0.0013	[-0.0, -0.000961, 0.135, -0.0, 0.0011, 0.00131, -0.0, 0.00336, 0.00245]
GO:0050793	regulation of developmental process	biological_process	['ADNP', 'AGAP2', 'ARID1B', 'BCL11A', 'CLASP1', 'CNOT3', 'DSCAM', 'FOXP1', 'KDM5B', 'KMT5B', 'MECP2', 'NLGN3', 'NRXN1', 'PCM1', 'PTEN', 'PTK7', 'RIMS1', 'SHANK3', 'SMARCC2', 'SMURF1', 'SYNGAP1', 'TRIP12']	0.003	[-0.0, 0.00469, -0.0133, 0.0148, 0.0128, -0.0, 0.0137, 0.0797, 0.00387, -0.0, -0.00494, -0.0, 0.249, 0.000218, 0.00122, -0.00532, 0.0326, -0.0, -0.0, 0.00797, -0.0, 0.00665]	0.441	[-0.000479, 0.000211, -0.00181, 0.00385, -0.00172, -0.0, 0.00031, -0.000236, 0.000556, -0.00129, 0.000349, -0.000607, 0.00722, 2.17e-05, 6.15e-05, 0.000913, 0.00034, -0.0, -5.5e-05, -0.00157, -0.0, -0.00344]	0.0371	[-0.000345, 0.00366, -0.0132, 0.00989, -0.000931, -0.0, 0.0139, 0.000347, 0.000585, -0.0, -0.000775, -0.000689, 0.0115, -0.000308, 0.000394, -0.0, 0.000627, -0.0, -0.0, -0.00133, -0.0, -0.0]	0.0013	[-0.0, 0.00134, -0.0144, 0.00837, 0.0129, 4.06e-05, 0.00937, 0.0509, 0.00249, 0.000113, -0.000615, -0.0, 0.106, 9.92e-05, 0.00167, 0.00113, 0.00501, -0.0, 0.000869, 0.00252, -0.0, 0.00282]
GO:0051128	regulation of cellular component organization	biological_process	['ADNP', 'AKAP9', 'ARID1B', 'BCL11A', 'CLASP1', 'CTCF', 'CTTNBP2', 'CUL3', 'DDX3X', 'DSCAM', 'DYNC1H1', 'DYRK1A', 'FOXP1', 'GRIN2B', 'MECP2', 'MYO5A', 'NCKAP1', 'NLGN3', 'NRXN1', 'PHF2', 'PTEN', 'RIMS1', 'SETD5', 'SHANK2', 'SHANK3', 'SMARCC2', 'SMURF1', 'SPAST', 'SYNGAP1', 'TBR1', 'TLK2']	0.0025	[-0.0, -0.0547, -0.0153, 0.0257, 0.0291, 0.00143, -0.0173, -0.0, -0.00111, 0.0137, -0.00681, 0.000845, 0.0322, -0.0256, -0.0, 0.147, 0.00423, -0.0, 0.262, -0.000701, -0.000659, 0.0326, -0.00736, 0.0187, 0.00141, -0.0, 0.00684, -0.00134, -0.0, 0.00221, -0.0]	0.0277	[-0.000479, -0.0026, -0.000445, 0.00436, 0.001, -0.000688, -0.00811, -0.0, 1.95e-05, 0.00031, 0.00112, -0.00135, -0.0, 0.00899, -0.0, 0.0121, 0.00028, -0.000607, 0.0145, -6.03e-06, -0.0, 0.00034, -0.0018, 0.000552, 4.96e-05, -0.0, -0.0, -0.0, -0.0, 0.000441, -0.000414]	0.0006	[-0.000345, 0.000686, 1.42e-05, 0.0047, -0.000432, 7.23e-05, -0.00754, -0.000809, -4.86e-05, 0.0139, 0.000552, 0.000712, -0.0, 0.0139, -0.0, 0.0233, 0.000572, -0.000689, 0.0102, -1.15e-05, 8.06e-05, 0.000627, -0.00147, 0.0011, 2.52e-05, -0.0, -0.0, -0.0, -0.0, 0.000381, -0.0]	0.0014	[-0.0, -0.00769, -0.00228, 0.00925, 0.0161, -0.000104, -0.0254, 0.000737, -0.00106, 0.00937, 0.00079, -0.0, 0.00966, 0.0002, -0.000567, 0.073, 0.00215, -0.0, 0.109, -0.000212, 0.000747, 0.00501, 0.000153, 0.0106, 0.000966, -0.000188, 0.00153, -0.0015, -0.0, 0.00119, -0.0]
GO:1901033	positive regulation of response to reactive oxygen species	biological_process	['FOXP1']	0.002	[0.149]	0.0041	[0.0118]	0.0249	[0.00448]	0.0015	[0.0858]
GO:1903201	regulation of oxidative stress-induced cell death	biological_process	['FOXP1']	0.002	[0.149]	0.0041	[0.0118]	0.0249	[0.00448]	0.0015	[0.0858]
GO:1900407	regulation of cellular response to oxidative stress	biological_process	['FOXP1']	0.002	[0.149]	0.0041	[0.0118]	0.0249	[0.00448]	0.0015	[0.0858]
GO:1901031	regulation of response to reactive oxygen species	biological_process	['FOXP1']	0.002	[0.149]	0.0041	[0.0118]	0.0249	[0.00448]	0.0015	[0.0858]
GO:1902884	positive regulation of response to oxidative stress	biological_process	['FOXP1']	0.002	[0.149]	0.0041	[0.0118]	0.0249	[0.00448]	0.0015	[0.0858]
GO:1903205	regulation of hydrogen peroxide-induced cell death	biological_process	['FOXP1']	0.002	[0.149]	0.0041	[0.0118]	0.0249	[0.00448]	0.0015	[0.0858]
GO:1903209	positive regulation of oxidative stress-induced cell death	biological_process	['FOXP1']	0.002	[0.149]	0.0041	[0.0118]	0.0249	[0.00448]	0.0015	[0.0858]
GO:1905206	positive regulation of hydrogen peroxide-induced cell death	biological_process	['FOXP1']	0.002	[0.149]	0.0041	[0.0118]	0.0249	[0.00448]	0.0015	[0.0858]
GO:1902882	regulation of response to oxidative stress	biological_process	['FOXP1']	0.002	[0.149]	0.0041	[0.0118]	0.0249	[0.00448]	0.0015	[0.0858]
GO:0001708	cell fate specification	biological_process	['MYT1L', 'TBR1']	0.0031	[0.163, 0.00816]	0.0002	[0.0348, 0.00176]	0.0002	[0.0326, 0.00168]	0.0016	[0.0981, 0.00589]
GO:0050789	regulation of biological process	biological_process	['ACHE', 'ADNP', 'AFF2', 'AGAP2', 'AKAP9', 'ANK2', 'APH1A', 'ARID1B', 'ASH1L', 'ASXL3', 'BCL11A', 'BTRC', 'CHD8', 'CLASP1', 'CNOT3', 'CTCF', 'CTTNBP2', 'CUL3', 'DDX3X', 'DNMT3A', 'DSCAM', 'DYNC1H1', 'DYRK1A', 'ERBIN', 'FOXP1', 'GIGYF1', 'GIMAP8', 'GRIA1', 'GRIN2B', 'INTS6', 'KDM5B', 'KDM6B', 'KMT2A', 'KMT2E', 'KMT5B', 'MECP2', 'MED13', 'MYO5A', 'NCKAP1', 'NEXMIF', 'NLGN3', 'NLGN4X', 'NR3C2', 'NRX…	0.0007	[-0.00733, 0.00459, -0.00549, 0.00675, -0.0205, 0.0496, -0.000656, -0.0138, 0.0219, 0.0221, 0.0263, 0.00535, 0.00333, 0.0183, -0.0, 0.00241, -0.0173, -0.00153, -0.00392, 0.0136, 0.14, 0.000107, 0.00146, -0.0, 0.0941, 0.002, -0.0, -0.0121, -0.0298, 0.00397, 0.00449, -0.0, -0.0106, 0.0141, -0.0, -0.00621, -0.00805, 0.147, 0.00342, -0.0, 9.14e-05, -0.00256, -0.0187, 0.26, 0.0351, -0.0, 0.000415, 0.0…	0.0195	[-0.000374, -1.42e-05, 0.000243, 0.000379, -0.00231, 0.00465, -0.0, -0.000492, 0.000727, 0.00136, 0.0061, -3.24e-06, 0.00121, 0.000248, -0.0, 0.000261, -0.00811, -0.000914, 0.000107, 0.00236, 0.00755, 0.00203, -9.22e-05, -0.00905, 0.00412, 0.000165, -0.0, 0.00289, 0.00421, -0.00163, 0.00137, 0.00032, 0.0046, -0.00292, -0.000574, 0.000753, -0.000831, 0.0121, 0.00021, 4.24e-05, -0.000638, -0.0, 0.0…	0.0063	[4.79e-05, 0.00055, 0.000199, 0.00123, -0.00245, 0.00347, -0.0, -0.00304, 0.000477, 0.00306, 0.0108, 0.000208, 0.00127, -0.0005, -0.0, 0.00047, -0.00754, -0.000933, -9.44e-05, 0.00538, 0.0124, 0.00104, -0.00011, -0.0189, 0.00172, -0.000553, -0.0, 0.00233, 0.00552, 0.000281, 0.000742, -0.000999, 0.00286, 0.00447, -0.00138, 0.000685, 0.00103, 0.0233, 0.000991, -0.00453, -0.000914, -0.0, 0.00168, 0.…	0.0016	[-0.003, 0.00061, -0.0253, 0.00144, -0.00271, 0.032, -0.000431, -0.00404, 0.00945, 0.00786, 0.0123, 0.00557, 0.00358, 0.0114, 6.08e-05, 0.00174, -0.0254, -0.00046, -0.00232, 0.0213, 0.0624, 0.00146, 0.000999, -0.0155, 0.0531, -0.0, -0.0, -0.0195, -0.0263, 0.00366, 0.00712, -0.00171, -0.00549, 0.00809, -0.00225, -0.000463, -0.00593, 0.073, 0.00188, -0.000986, 0.000482, -0.00454, 0.00152, 0.1, 0.02…
GO:0016917	GABA receptor activity	molecular_function	['GABRB3']	0.0016	[0.165]	0.0334	[0.0031]	0.0218	[0.00506]	0.0019	[0.0748]
GO:0007166	cell surface receptor signaling pathway	biological_process	['AGAP2', 'DDX3X', 'DSCAM', 'ERBIN', 'GIGYF1', 'GRIA1', 'GRIN2B', 'P2RX5', 'PTEN', 'PTK7', 'SMURF1', 'TCF7L2']	0.0013	[0.0224, -0.00578, 0.398, -0.0, 0.002, -0.0, -0.0189, -0.0, 0.0129, -0.00532, 0.0104, 0.00748]	0.0108	[0.000829, -0.0, 0.0281, -0.00316, 0.000165, -0.000826, 0.000458, -0.0, 0.0013, 0.000913, -0.00291, -0.00193]	0.0158	[0.00495, -0.0, 0.0177, -0.00364, -0.000553, 0.00465, 0.00229, -0.0, 0.00137, -0.0, -0.00418, 0.000376]	0.002	[0.00557, -0.000823, 0.174, -0.00289, -0.0, -0.0131, -0.0404, -0.0, 0.0112, 0.00113, 0.00359, 0.0072]
GO:0086065	cell communication involved in cardiac conduction	biological_process	['ANK2']	0.0017	[0.157]	0.0208	[0.00448]	0.046	[0.00242]	0.002	[0.0738]
GO:0022603	regulation of anatomical structure morphogenesis	biological_process	['ADNP', 'BCL11A', 'CLASP1', 'DSCAM', 'FOXP1', 'MECP2', 'PTEN', 'PTK7', 'RIMS1', 'SHANK3', 'SMURF1', 'SYNGAP1']	0.0132	[-0.0, 0.00887, 0.00859, 0.0137, 0.128, -0.0, -0.0, -0.00532, 0.0326, -0.0, 0.00797, -0.0]	0.791	[-0.0, 0.00238, -0.00439, 0.00031, -0.00109, -0.0, -0.0, 0.000913, 0.00034, -0.0, -0.00157, -0.0]	0.0648	[-0.0, 0.00243, -0.000683, 0.0139, 0.000601, -0.00232, -0.0, -0.0, 0.000627, -0.0, -0.00133, -0.0]	0.0022	[-0.0, 0.00412, 0.0154, 0.00937, 0.103, -0.0, 0.000407, 0.00113, 0.00501, -0.0, 0.00252, -0.0]
GO:0031347	regulation of defense response	biological_process	['ASH1L', 'FOXP1', 'PYHIN1', 'SHANK3']	0.0038	[0.039, 0.166, -0.0, 0.0039]	0.118	[-0.00297, 0.00615, -0.0, 0.000201]	0.226	[0.000239, 0.00132, -0.0, -0.0]	0.0023	[0.0132, 0.0926, -0.0, 0.00202]
GO:0009653	anatomical structure morphogenesis	biological_process	['ANKRD11', 'ASH1L', 'BTRC', 'CUL3', 'DSCAM', 'KDM5B', 'KDM6A', 'NCKAP1', 'NRXN1', 'PAX5', 'PTEN', 'PTK7', 'SHANK3', 'SPAST', 'SYNGAP1']	0.0039	[0.0141, 0.0446, 0.00705, -0.000289, 0.192, 0.0102, 0.00434, 0.00256, 0.0451, -0.0, 0.0083, 0.00869, 0.00245, -0.0037, 0.000943]	0.0215	[0.00092, 0.00412, 0.0022, -0.0017, 0.00959, 0.00377, -0.00052, 8.61e-05, 0.00104, -0.0, 0.000706, 5.15e-05, 0.000621, -0.0, -0.0]	0.0396	[0.00116, 0.00355, 0.000796, -0.00248, 0.00894, 0.0051, -0.00135, 0.00012, 0.000731, -0.0, -0.000919, 0.00231, 0.00069, -0.0, -0.0]	0.0024	[0.00784, 0.0167, 0.00861, 0.000559, 0.0847, 0.0146, 0.00211, 0.000867, 0.00889, -0.0, 0.00515, 0.00164, 0.00127, -0.00102, 0.000591]
GO:0019220	regulation of phosphate metabolic process	biological_process	['ADNP', 'AGAP2', 'AKAP9', 'DDX3X', 'DSCAM', 'NRXN1', 'NUAK1', 'PRKAR1B', 'PTEN']	0.0026	[-0.0, 0.00145, -0.0163, -0.0, 0.0949, 0.172, 0.0647, 0.00263, 0.00141]	0.0129	[-0.0, 1.73e-05, 0.000208, -0.0, 0.001, 0.00375, 0.0122, 0.00283, -0.000685]	0.0323	[-0.0, 2.29e-05, -0.0085, -0.000382, 0.0113, -0.00594, 0.0139, 0.00473, 0.00023]	0.0025	[-0.0, -0.0, -0.00882, -0.00353, 0.0433, 0.0338, 0.0563, 0.00249, 0.0025]
GO:0051174	regulation of phosphorus metabolic process	biological_process	['ADNP', 'AGAP2', 'AKAP9', 'DDX3X', 'DSCAM', 'NRXN1', 'NUAK1', 'PRKAR1B', 'PTEN']	0.0026	[-0.0, 0.00145, -0.0163, -0.0, 0.0949, 0.172, 0.0647, 0.00263, 0.00141]	0.0129	[-0.0, 1.73e-05, 0.000208, -0.0, 0.001, 0.00375, 0.0122, 0.00283, -0.000685]	0.0323	[-0.0, 2.29e-05, -0.0085, -0.000382, 0.0113, -0.00594, 0.0139, 0.00473, 0.00023]	0.0025	[-0.0, -0.0, -0.00882, -0.00353, 0.0433, 0.0338, 0.0563, 0.00249, 0.0025]
GO:0050794	regulation of cellular process	biological_process	['ACHE', 'ADNP', 'AFF2', 'AGAP2', 'AKAP9', 'ANK2', 'ARID1B', 'ASH1L', 'BCL11A', 'BTRC', 'CHD8', 'CLASP1', 'CTCF', 'CTTNBP2', 'CUL3', 'DDX3X', 'DNMT3A', 'DSCAM', 'DYNC1H1', 'DYRK1A', 'ERBIN', 'FOXP1', 'GIGYF1', 'GIMAP8', 'GRIA1', 'GRIN2B', 'INTS6', 'KDM5B', 'KMT2A', 'KMT2E', 'KMT5B', 'MECP2', 'MED13', 'MYO5A', 'NCKAP1', 'NEXMIF', 'NLGN3', 'NLGN4X', 'NR3C2', 'NRXN1', 'NUAK1', 'P2RX5', 'PAX5', 'PCM1…	0.0009	[-0.00636, 0.000935, -0.00549, 0.00714, -0.0256, 0.0351, -0.02, 0.0162, 0.0263, 0.00448, 0.00313, 0.0205, 0.00169, -0.0173, 1.34e-05, -0.00252, 0.00973, 0.14, -0.00438, 0.00064, -0.0, 0.0664, 0.002, -0.0, -0.0121, -0.0257, 0.00397, 0.00449, -0.0133, 0.013, -0.0, -0.00576, -0.00805, 0.147, 0.00342, -0.0, -0.0, -0.00256, -0.0187, 0.243, 0.0351, -0.0, 0.000415, 0.000769, -0.000701, -0.0, 0.00513, 0.…	0.142	[-0.000449, -0.000311, 0.000243, 0.000419, -0.00131, 0.00145, -0.00207, 0.00196, 0.00546, -0.0013, 0.00154, 0.000764, -0.000315, -0.00811, -0.000664, -5.65e-05, 0.000243, 0.00755, 0.00104, -0.000147, -0.00979, 0.00491, 0.000165, -0.0, 0.00289, 0.00393, -0.00163, 0.00137, 0.00369, -0.00354, -0.000574, 0.000655, -0.000831, 0.0121, 0.00021, 4.24e-05, -0.000152, -0.0, 0.00148, 0.0119, 0.00464, -0.0, …	0.0007	[-5e-05, -0.000351, 0.000199, 0.00134, -0.00143, 0.000985, -0.00483, 0.000557, 0.0108, -0.000913, 0.00151, -0.000514, 0.000121, -0.00754, -0.000917, -0.000184, 0.000466, 0.0124, 0.000405, 0.000178, -0.00324, 0.00236, -0.000553, -0.0, 0.00233, 0.00558, 0.000281, 0.000742, 0.0032, 0.00633, -0.00138, 0.000834, 0.00103, 0.0233, 0.000991, -0.00453, -0.000522, -0.0, 0.00168, 0.00941, 0.00591, -0.0, -0.…	0.0025	[-0.00288, 0.000295, -0.0253, 0.00153, -0.00525, 0.0286, -0.00915, 0.00821, 0.0118, 0.00399, 0.0021, 0.0115, 0.000784, -0.0254, -0.000138, -0.00147, 0.00763, 0.0624, 0.000206, 0.000941, -0.0158, 0.0351, -0.0, -0.0, -0.0195, -0.0219, 0.00366, 0.00712, -0.00418, 0.00891, -0.00225, 7.75e-05, -0.00593, 0.073, 0.00188, -0.000986, 5.58e-05, -0.00454, 0.00152, 0.0917, 0.0292, -0.0, -0.0, 0.000598, -0.00…
GO:0099558	maintenance of synapse structure	biological_process	['NRXN1', 'SHANK2', 'SHANK3', 'SYNGAP1']	0.0007	[0.392, 0.0145, -0.0, 0.00328]	0.0062	[0.0154, 0.00233, 0.000169, -0.0]	0.0242	[0.00927, 0.00215, -0.0, -0.0]	0.0027	[0.0973, 0.00612, 0.000453, 0.00115]
GO:0043954	cellular component maintenance	biological_process	['NRXN1', 'SHANK2', 'SHANK3', 'SYNGAP1']	0.0007	[0.392, 0.0145, -0.0, 0.00328]	0.0062	[0.0154, 0.00233, 0.000169, -0.0]	0.0242	[0.00927, 0.00215, -0.0, -0.0]	0.0027	[0.0973, 0.00612, 0.000453, 0.00115]
GO:0034331	cell junction maintenance	biological_process	['NRXN1', 'SHANK2', 'SHANK3', 'SYNGAP1']	0.0007	[0.392, 0.0145, -0.0, 0.00328]	0.0062	[0.0154, 0.00233, 0.000169, -0.0]	0.0242	[0.00927, 0.00215, -0.0, -0.0]	0.0027	[0.0973, 0.00612, 0.000453, 0.00115]
GO:0008093	cytoskeletal anchor activity	molecular_function	['ANK2']	0.0021	[0.147]	0.0029	[0.014]	0.0085	[0.00914]	0.0027	[0.0663]
GO:0048468	cell development	biological_process	['ACHE', 'FOXP1', 'MFRP', 'MYT1L']	0.0052	[-0.00406, 0.214, -0.0, -0.0323]	0.0112	[-0.0, 0.0146, -0.0, 0.000245]	0.0875	[-0.0, 0.00371, -0.0, 0.0013]	0.0029	[-0.00121, 0.119, -0.0, -0.0135]
GO:0007617	mating behavior	biological_process	['PTEN']	0.0241	[0.0214]	0.0129	[0.00634]	0.0259	[0.00431]	0.003	[0.0626]
GO:0060179	male mating behavior	biological_process	['PTEN']	0.0241	[0.0214]	0.0129	[0.00634]	0.0259	[0.00431]	0.003	[0.0626]
GO:1902533	positive regulation of intracellular signal transduction	biological_process	['AGAP2', 'DDX3X', 'ERBIN', 'NR3C2', 'NRXN1', 'P2RX5', 'PYHIN1', 'TAF6', 'WAC']	0.019	[0.00267, -0.00205, -0.0, -0.0135, 0.154, -0.0, -0.0, -0.0, 0.00318]	0.0248	[-0.0, -0.0, -0.00167, 0.00053, 0.0239, -0.0, -0.0, 0.00014, -0.00698]	0.0061	[-0.0, -0.0, -0.00222, 0.00092, 0.0271, -0.0, -0.0, -0.0, 0.000359]	0.0031	[-0.0, -0.00333, -0.00157, -0.00202, 0.126, -0.0, -0.0, 0.000148, 0.00155]
GO:0050681	nuclear androgen receptor binding	molecular_function	['FOXP1']	0.0027	[0.127]	0.0016	[0.0172]	0.0401	[0.00283]	0.0031	[0.0612]
GO:0080134	regulation of response to stress	biological_process	['ARID1B', 'ASH1L', 'CLASP1', 'DYRK1A', 'FOXP1', 'KMT5B', 'POGZ', 'PRKAR1B', 'PTEN', 'PYHIN1', 'SHANK3', 'SMARCC2', 'TAF6', 'TRIP12', 'UIMC1']	0.0123	[-0.0305, 0.039, 0.00562, 0.00228, 0.16, -0.0, 0.00513, 0.0286, 0.00116, -0.0, 0.0039, -0.0, 0.000853, 0.00812, 0.00349]	0.0478	[-0.00176, -0.00297, 0.00114, 0.000763, 0.00805, 0.000142, 0.000288, 0.0126, 0.000454, -0.0, 0.000201, -0.00129, 0.000148, -0.00199, -0.0]	0.262	[-0.00242, 0.000239, 0.000518, -0.0, 0.00237, -0.00276, 0.00157, 0.0067, 0.000116, -0.0, -0.0, -0.0, 3.3e-05, -0.000379, -0.000597]	0.0032	[-0.00919, 0.0132, 0.00357, 0.00126, 0.0903, -0.00461, 0.0023, 0.0367, 0.00113, -0.0, 0.00202, 0.00101, 0.000255, 0.00324, 0.00165]
GO:0001775	cell activation	biological_process	['FOXP1', 'KMT2E', 'PAX5', 'PTEN']	0.0086	[0.137, 0.00167, -0.0, 0.00443]	0.033	[0.00822, -0.0, -0.0, 0.000574]	0.109	[0.00327, -0.0, -0.0, 0.000786]	0.0033	[0.0959, -0.0, -0.0, 0.00383]
GO:0032776	DNA methylation on cytosine	biological_process	['DNMT3A']	0.981	[-0.0326]	0.014	[0.00598]	0.0079	[0.00958]	0.0034	[0.0579]
GO:0035418	protein localization to synapse	biological_process	['NRXN1']	0.0016	[0.164]	0.0679	[0.00145]	0.0438	[0.00255]	0.0035	[0.0575]
GO:0050885	neuromuscular process controlling balance	biological_process	['NRXN1', 'SHANK3']	0	[0.528, 0.00511]	0.0046	[0.0158, -0.0]	0.0446	[0.005, -0.0]	0.0035	[0.0769, 0.00127]
GO:0051130	positive regulation of cellular component organization	biological_process	['ADNP', 'AKAP9', 'BCL11A', 'CLASP1', 'CUL3', 'DDX3X', 'DSCAM', 'DYNC1H1', 'MECP2', 'NCKAP1', 'NLGN3', 'NRXN1', 'SHANK3', 'SPAST']	0.0063	[-0.0, -0.00903, 0.00424, 0.0376, -0.0, -0.00333, 0.0137, -0.00929, -0.0, 0.00423, -0.0, 0.249, 0.00239, -0.000176]	0.121	[-0.000479, -0.0, -0.0, 0.00156, -0.0, 2.38e-06, 0.00031, 0.000696, -0.0, 0.00028, -0.000607, 0.00722, 7.94e-05, -0.0]	0.0163	[-0.000345, 0.000978, 0.000295, -0.00168, -0.000809, -0.0, 0.0139, 0.000523, -0.0, 0.000572, -0.000689, 0.0115, -5.18e-07, -0.0]	0.0035	[-0.0, -0.00297, 0.00167, 0.0176, 0.000737, 0.000515, 0.00937, 0.000968, -0.000567, 0.00215, -0.0, 0.106, 0.00107, -0.0013]
GO:1902414	protein localization to cell junction	biological_process	['NRXN1']	0.0016	[0.164]	0.0679	[0.00145]	0.0438	[0.00255]	0.0035	[0.0575]
GO:0060021	roof of mouth development	biological_process	['GABRB3']	0.0083	[0.0588]	0.0003	[0.0279]	0.0015	[0.0186]	0.0036	[0.0567]
GO:0051650	establishment of vesicle localization	biological_process	['DYNC1H1', 'MYO5A']	0.0081	[-0.0101, 0.113]	0.0062	[0.000379, 0.0131]	0.0049	[0.000438, 0.0153]	0.0037	[0.000416, 0.0742]
GO:0035303	regulation of dephosphorylation	biological_process	['NUAK1']	0.0071	[0.0647]	0.004	[0.0122]	0.0032	[0.0139]	0.0038	[0.0563]
GO:0070972	protein localization to endoplasmic reticulum	biological_process	['ANK2']	0.0026	[0.129]	0.0215	[0.00433]	0.999	[-0.037]	0.0038	[0.0565]
GO:0010921	regulation of phosphatase activity	biological_process	['NUAK1']	0.0071	[0.0647]	0.004	[0.0122]	0.0032	[0.0139]	0.0038	[0.0563]
GO:0035304	regulation of protein dephosphorylation	biological_process	['NUAK1']	0.0071	[0.0647]	0.004	[0.0122]	0.0032	[0.0139]	0.0038	[0.0563]
GO:0002521	leukocyte differentiation	biological_process	['FOXP1', 'PAX5']	0.0063	[0.117, -0.0]	0.0056	[0.0143, -0.0]	0.112	[0.00187, -0.0]	0.0038	[0.0743, -0.0]
GO:0048663	neuron fate commitment	biological_process	['MYT1L', 'TBR1']	0.0136	[0.0679, -0.0]	0.0057	[0.014, 0.00024]	0.0012	[0.0241, -0.0]	0.0038	[0.0737, 0.000495]
GO:0043666	regulation of phosphoprotein phosphatase activity	biological_process	['NUAK1']	0.0071	[0.0647]	0.004	[0.0122]	0.0032	[0.0139]	0.0038	[0.0563]
GO:0035507	regulation of myosin-light-chain-phosphatase activity	biological_process	['NUAK1']	0.0071	[0.0647]	0.004	[0.0122]	0.0032	[0.0139]	0.0038	[0.0563]
GO:0048583	regulation of response to stimulus	biological_process	['AGAP2', 'AKAP9', 'ARID1B', 'ASH1L', 'BTRC', 'CHD8', 'CLASP1', 'CUL3', 'DDX3X', 'DSCAM', 'DYRK1A', 'ERBIN', 'FOXP1', 'GRIN2B', 'KMT5B', 'NLGN3', 'NLGN4X', 'NR3C2', 'NRXN1', 'NUAK1', 'P2RX5', 'POGZ', 'PRKAR1B', 'PTEN', 'PYHIN1', 'RIMS1', 'SHANK2', 'SHANK3', 'SMARCC2', 'SMURF1', 'SYNGAP1', 'TAF6', 'TBR1', 'TCF7L2', 'TRIP12', 'UIMC1', 'WAC']	0.0081	[0.00392, -0.0, -0.0305, 0.0147, 0.00194, 0.00375, 0.00562, -0.0, -0.00214, 0.0137, 0.00228, -0.0, 0.0941, -0.011, -0.0, -0.0, -0.00256, -0.0135, 0.197, 0.0128, -0.0, 0.00513, 0.015, 0.00438, -0.0, 0.0143, 0.0134, 0.00157, -0.0, 0.00301, 0.00121, 0.000426, 0.00221, -0.0, 0.00812, 0.00349, 0.00318]	0.279	[6.59e-05, -0.00156, -0.00176, -0.000829, -0.00162, 0.000547, 0.00114, -0.0, 6.48e-05, 0.00031, 0.000763, -0.0109, 0.005, -0.00375, -0.000574, -0.0, -0.0, 0.00053, 0.0154, 0.00171, -0.0, 0.000288, 0.00638, 0.000589, -0.0, 0.00179, 0.00698, 0.000474, -0.00129, -0.0, 1.6e-05, 0.000144, 0.000441, -0.00195, -0.00199, -0.0, -0.00698]	0.006	[9.6e-05, -0.0, -0.00242, -0.000739, -0.00215, 0.000801, 0.000518, -0.0, -0.00048, 0.0139, -0.0, -0.00266, 0.00221, 0.00239, -0.00138, -0.000699, -0.0, 0.00092, 0.015, 0.00149, -0.0, 0.00157, 0.00335, 0.000705, -0.0, 0.00393, 0.0119, 0.000364, -0.0, -0.000793, -0.0, 1.65e-05, 0.000381, -0.00173, -0.000379, -0.000597, 0.000359]	0.0038	[0.000342, -0.00207, -0.00919, 0.00538, 0.0015, 0.00656, 0.00357, -0.0, -0.00103, 0.00937, 0.00126, -0.0105, 0.0525, -0.012, -0.00225, 0.000112, -0.00454, -0.00202, 0.095, 0.0075, -0.0, 0.0023, 0.0192, 0.00363, -0.0, 0.00662, 0.00992, 0.00145, 0.00101, 0.000975, 0.000194, 0.000201, 0.00119, -0.00112, 0.00324, 0.00165, 0.00155]
GO:0099150	regulation of postsynaptic specialization assembly	biological_process	['NRXN1']	0.0026	[0.128]	0.0029	[0.014]	0.0052	[0.0118]	0.0039	[0.0546]
GO:1904889	regulation of excitatory synapse assembly	biological_process	['NRXN1']	0.0026	[0.128]	0.0029	[0.014]	0.0052	[0.0118]	0.0039	[0.0546]
GO:1905874	regulation of postsynaptic density organization	biological_process	['NRXN1']	0.0026	[0.128]	0.0029	[0.014]	0.0052	[0.0118]	0.0039	[0.0546]
GO:0048661	positive regulation of smooth muscle cell proliferation	biological_process	['FOXP1']	0.0045	[0.0898]	0.0179	[0.00508]	0.0499	[0.00222]	0.0039	[0.0557]
GO:0099151	regulation of postsynaptic density assembly	biological_process	['NRXN1']	0.0026	[0.128]	0.0029	[0.014]	0.0052	[0.0118]	0.0039	[0.0546]
GO:0000146	microfilament motor activity	molecular_function	['MYO5A']	0.0039	[0.102]	0.044	[0.00234]	0.049	[0.00226]	0.0039	[0.0556]
GO:0051117	ATPase binding	molecular_function	['ANK2']	0.0019	[0.151]	0.004	[0.0123]	0.0132	[0.00718]	0.0039	[0.0558]
GO:2000107	negative regulation of leukocyte apoptotic process	biological_process	['FOXP1']	0.0027	[0.125]	0.002	[0.0161]	0.0189	[0.00558]	0.004	[0.0538]
GO:0070229	negative regulation of lymphocyte apoptotic process	biological_process	['FOXP1']	0.0027	[0.125]	0.002	[0.0161]	0.0189	[0.00558]	0.004	[0.0538]
GO:0002903	negative regulation of B cell apoptotic process	biological_process	['FOXP1']	0.0027	[0.125]	0.002	[0.0161]	0.0189	[0.00558]	0.004	[0.0538]
GO:0002039	p53 binding	molecular_function	['CHD8', 'NUAK1']	0.0262	[0.000116, 0.0411]	0.0935	[0.000519, 0.00166]	0.0745	[6.86e-05, 0.00293]	0.004	[0.00201, 0.0712]
GO:0008092	cytoskeletal protein binding	molecular_function	['ADNP', 'ANK2', 'CLASP1', 'DDX3X', 'DYRK1A', 'SPAST']	0.0077	[-0.00467, 0.183, 0.0254, -0.0, -0.00985, -0.0135]	0.985	[-0.00292, -0.00678, 0.00023, -0.00317, -0.00295, -0.00157]	0.82	[-0.0054, 0.012, 0.00183, -0.00361, -0.00511, -0.00168]	0.0042	[-0.00286, 0.0978, 0.0205, -0.00179, -0.000655, -0.00746]
GO:0050727	regulation of inflammatory response	biological_process	['ASH1L', 'FOXP1']	0.0046	[0.039, 0.103]	0.76	[-0.00297, 0.00267]	0.165	[0.000239, 0.000805]	0.0043	[0.0132, 0.0562]
GO:0048584	positive regulation of response to stimulus	biological_process	['AGAP2', 'ARID1B', 'DDX3X', 'DSCAM', 'ERBIN', 'FOXP1', 'GRIN2B', 'KMT5B', 'NLGN3', 'NR3C2', 'NRXN1', 'P2RX5', 'POGZ', 'PRKAR1B', 'PTEN', 'PYHIN1', 'RIMS1', 'SHANK3', 'SMARCC2', 'TAF6', 'UIMC1', 'WAC']	0.0112	[0.00429, -0.0253, -0.00384, 0.0137, -0.0, 0.0835, -0.011, -0.0, -0.0, -0.0135, 0.194, -0.0, 0.00513, 0.015, 0.000843, -0.0, 0.00679, -0.0, -0.0, -0.0, 0.00349, 0.00318]	0.0511	[9.88e-05, -0.000495, 0.000332, 0.00031, -0.00167, 0.00696, -0.00375, -0.000574, -0.0, 0.00053, 0.0177, -0.0, 0.000288, 0.00638, 0.000307, -0.0, -0.000712, -0.0, -0.0, 0.00014, -0.0, -0.00698]	0.0086	[0.000144, -0.00609, -0.00115, 0.0139, -0.00222, 0.00405, 0.00239, -0.00138, -0.0, 0.00092, 0.0175, -0.0, 0.00157, 0.00335, 0.000726, -0.0, 0.000973, -0.0, -0.0, -0.0, -0.000597, 0.000359]	0.0045	[0.000159, -0.0174, -0.00288, 0.00937, -0.00157, 0.0516, -0.012, -0.00225, -0.0, -0.00202, 0.101, -0.0, 0.0023, 0.0192, 0.00209, -0.0, 0.00232, -0.0, 0.000119, 0.000148, 0.00165, 0.00155]
GO:0005246	calcium channel regulator activity	molecular_function	['NRXN1']	0.001	[0.226]	0.0064	[0.0095]	0.0077	[0.00975]	0.0045	[0.0514]
GO:0060307	regulation of ventricular cardiac muscle cell membrane repolarization	biological_process	['AKAP9', 'ANK2']	0.0091	[0.00139, 0.0949]	0.0093	[-0.0134, 0.0247]	0.0119	[-0.00579, 0.0169]	0.0046	[0.00203, 0.0662]
GO:0060306	regulation of membrane repolarization	biological_process	['AKAP9', 'ANK2']	0.0091	[0.00139, 0.0949]	0.0093	[-0.0134, 0.0247]	0.0119	[-0.00579, 0.0169]	0.0046	[0.00203, 0.0662]
GO:0099623	regulation of cardiac muscle cell membrane repolarization	biological_process	['AKAP9', 'ANK2']	0.0091	[0.00139, 0.0949]	0.0093	[-0.0134, 0.0247]	0.0119	[-0.00579, 0.0169]	0.0046	[0.00203, 0.0662]
GO:0010997	anaphase-promoting complex binding	molecular_function	['PTEN']	0.0047	[0.088]	0.098	[0.000934]	0.212	[0.000164]	0.0048	[0.049]
GO:0032459	regulation of protein oligomerization	biological_process	['BCL11A']	0.0026	[0.128]	0.0002	[0.0286]	0.0005	[0.0261]	0.0049	[0.0489]
GO:1902531	regulation of intracellular signal transduction	biological_process	['AGAP2', 'ASH1L', 'BTRC', 'CUL3', 'DDX3X', 'DYRK1A', 'ERBIN', 'NR3C2', 'NRXN1', 'NUAK1', 'P2RX5', 'PTEN', 'PYHIN1', 'SHANK2', 'SYNGAP1', 'TAF6', 'WAC']	0.0225	[0.00267, 0.00258, 0.00123, -0.0, -0.00169, 0.00228, -0.0, -0.0135, 0.154, 0.0128, -0.0, 0.00261, -0.0, 0.0134, 0.00121, -0.0, 0.00318]	0.0557	[-0.0, 0.000239, -0.000647, -0.0, -0.000113, 0.000763, -0.0109, 0.00053, 0.0239, 0.00171, -0.0, 0.000243, -0.0, 0.00698, 1.6e-05, 0.00014, -0.00698]	0.0028	[-0.0, -0.00123, -0.0, -0.0, -9.49e-05, -0.0, -0.00266, 0.00092, 0.0271, 0.00149, -0.0, 0.000661, -0.0, 0.0119, -0.0, -0.0, 0.000359]	0.0049	[-0.0, 0.00149, 0.00103, -0.0, -0.00099, 0.00126, -0.0105, -0.00202, 0.126, 0.0075, -0.0, 0.00114, -0.0, 0.00992, 0.000194, 0.000148, 0.00155]
GO:0110011	regulation of basement membrane organization	biological_process	['CLASP1']	0.0062	[0.0702]	0.0313	[0.00331]	0.0408	[0.00279]	0.005	[0.0479]
GO:0007269	neurotransmitter secretion	biological_process	['NRXN1']	0.0013	[0.193]	0.017	[0.00522]	0.154	[0.000405]	0.005	[0.0474]
GO:0048733	sebaceous gland development	biological_process	['ASH1L']	0.0116	[0.0446]	0.0217	[0.0043]	0.0533	[0.00207]	0.005	[0.0475]
GO:0045321	leukocyte activation	biological_process	['FOXP1', 'KMT2E', 'PAX5', 'PTEN']	0.0117	[0.114, 0.00167, -0.0, 0.00443]	0.0336	[0.00813, -0.0, -0.0, 0.000574]	0.0906	[0.00408, -0.0, -0.0, 0.000786]	0.005	[0.0838, -0.0, -0.0, 0.00383]
GO:0030050	vesicle transport along actin filament	biological_process	['MYO5A']	0.0075	[0.0631]	0.014	[0.00594]	0.0019	[0.0176]	0.0052	[0.0452]
GO:0099515	actin filament-based transport	biological_process	['MYO5A']	0.0075	[0.0631]	0.014	[0.00594]	0.0019	[0.0176]	0.0052	[0.0452]
GO:0030048	actin filament-based movement	biological_process	['MYO5A']	0.0075	[0.0631]	0.014	[0.00594]	0.0019	[0.0176]	0.0052	[0.0452]
GO:0043515	kinetochore binding	molecular_function	['CLASP1']	0.0016	[0.169]	0.132	[0.000602]	0.245	[9.14e-05]	0.0052	[0.0469]
GO:0050905	neuromuscular process	biological_process	['MECP2', 'NRXN1', 'SHANK3']	0.0001	[-0.0, 0.528, 0.00511]	0.0059	[0.000565, 0.0158, -0.0]	0.0795	[-0.000798, 0.005, -0.0]	0.0053	[-0.000757, 0.0769, 0.00127]
GO:0097120	receptor localization to synapse	biological_process	['NRXN1']	0.0014	[0.18]	0.0745	[0.00132]	0.042	[0.00266]	0.0053	[0.0446]
GO:2000772	regulation of cellular senescence	biological_process	['NUAK1', 'PTEN']	0.0145	[0.0567, 0.00848]	0.0192	[0.00442, 0.00332]	0.0169	[0.00805, 0.00133]	0.0054	[0.0494, 0.0143]
GO:0003774	cytoskeletal motor activity	molecular_function	['DYNC1H1', 'MYO5A']	0.0074	[0.00659, 0.102]	0.0336	[0.00301, 0.00234]	0.0675	[0.00105, 0.00226]	0.0054	[0.00832, 0.0556]
GO:0086012	membrane depolarization during cardiac muscle cell action potential	biological_process	['ANK2']	0.0035	[0.11]	0.0018	[0.0163]	0.027	[0.00417]	0.0055	[0.0437]
GO:0048660	regulation of smooth muscle cell proliferation	biological_process	['FOXP1', 'PTEN', 'TCF7L2']	0.0092	[0.0898, 0.025, 0.00198]	0.0706	[0.00508, 0.00255, -0.00343]	0.231	[0.00222, 0.000778, -0.00199]	0.0055	[0.0557, 0.0181, 0.00221]
GO:0010628	positive regulation of gene expression	biological_process	['ARID1B', 'DDX3X', 'DYRK1A', 'FOXP1', 'KMT5B', 'PHF2', 'PYHIN1', 'UPF3B']	0.0174	[0.0299, -0.004, -0.00284, 0.141, -0.0, -0.00842, -0.0, -0.0124]	0.0397	[0.0106, 0.000637, -0.0, 0.00187, -0.00129, 0.000271, -0.0, -0.0]	0.0446	[0.00951, 0.000574, -0.0, 0.00166, -0.0, 0.000729, -0.0, -0.0]	0.0057	[0.0317, -0.00228, 0.0016, 0.0764, 0.000113, 0.000449, -0.0, -0.00195]
GO:0032230	positive regulation of synaptic transmission, GABAergic	biological_process	['NRXN1']	0.001	[0.212]	0.0001	[0.0308]	0.0418	[0.00267]	0.0057	[0.0424]
GO:0007157	heterophilic cell-cell adhesion via plasma membrane cell adhesion molecules	biological_process	['NRXN1']	0.0007	[0.285]	0.0008	[0.0192]	0.0006	[0.0225]	0.0057	[0.0419]
GO:0033043	regulation of organelle organization	biological_process	['AKAP9', 'ARID1B', 'CLASP1', 'CTCF', 'CUL3', 'DYNC1H1', 'DYRK1A', 'MECP2', 'MYO5A', 'NCKAP1', 'NRXN1', 'SHANK3', 'SMARCC2', 'SPAST']	0.0136	[-0.0547, -0.0153, 0.00694, 0.00143, -0.0, -0.00681, 0.000845, -0.0, 0.147, 0.0025, 0.128, 0.000588, -0.0, -0.00242]	0.0165	[-0.0026, -0.000445, -0.000318, -0.000688, -0.0, 0.00112, -0.00135, -0.0, 0.0121, -0.0, 0.014, -0.0, -0.0, -0.0]	0.0028	[0.000686, 1.42e-05, -0.000845, 7.23e-05, -0.000809, 0.000552, 0.000712, -0.0, 0.0233, 0.000643, 0.0118, -0.0, -0.0, -0.0]	0.0057	[-0.00769, -0.00228, 0.00399, -0.000104, 0.000737, 0.00079, -0.0, -0.000567, 0.073, 0.00232, 0.0546, 0.000554, -0.000188, -0.00174]
GO:0051656	establishment of organelle localization	biological_process	['CLASP1', 'CUL3', 'DYNC1H1', 'MYO5A', 'PCM1', 'SPAST']	0.0157	[0.0106, 0.00548, 0.00187, 0.113, 0.00841, -0.012]	0.0074	[-0.0, 0.00267, 0.00333, 0.0131, 0.00241, -0.00221]	0.071	[0.000465, 0.000233, 0.00059, 0.0153, -0.00543, -0.00308]	0.0057	[0.00827, 0.00728, 0.000406, 0.0742, 0.0139, -0.00643]
GO:0044087	regulation of cellular component biogenesis	biological_process	['ADNP', 'AKAP9', 'BCL11A', 'CLASP1', 'DDX3X', 'DYNC1H1', 'DYRK1A', 'MECP2', 'NCKAP1', 'NLGN3', 'NRXN1', 'PTEN', 'SETD5', 'SHANK3']	0.0068	[-0.0, -0.00903, 0.0723, 0.00625, -0.00166, -0.00929, 0.000845, -0.0, 0.00489, -0.0, 0.215, 0.0059, -0.00289, 0.000588]	0.005	[-0.000959, -0.0, 0.0151, -0.000114, 2.92e-05, 0.000696, -0.00135, -0.0, 0.000421, -0.000607, 0.0156, 0.00162, -0.000562, -0.0]	0.0167	[-0.000689, 0.000978, 0.0147, -0.0016, -7.29e-05, 0.000523, 0.000712, -0.0, 0.000349, -0.000689, 0.00726, 0.00422, -0.00165, -0.0]	0.0058	[-0.0, -0.00297, 0.0282, 0.00576, -0.00159, 0.000968, -0.0, -0.000567, 0.0013, -0.0, 0.0845, 0.00622, 0.000307, 0.000554]
GO:0001819	positive regulation of cytokine production	biological_process	['DDX3X', 'FOXP1', 'PYHIN1']	0.0071	[-0.00423, 0.141, -0.0]	0.109	[0.00091, 0.00187, -0.0]	0.123	[0.000957, 0.00166, -0.0]	0.0061	[-0.00305, 0.0764, -0.0]
GO:0051094	positive regulation of developmental process	biological_process	['ADNP', 'AGAP2', 'ARID1B', 'BCL11A', 'CLASP1', 'DSCAM', 'KDM5B', 'KMT5B', 'MECP2', 'NLGN3', 'NRXN1', 'RIMS1', 'SHANK3', 'SMARCC2', 'SMURF1']	0.0055	[-0.0, 0.00469, -0.0133, 0.00424, 0.0145, 0.0137, 0.00387, -0.0, -0.0098, -0.0, 0.249, 0.0326, -0.0, -0.0, 0.00684]	0.29	[-0.000479, 0.000211, -0.00181, -0.0, -0.000824, 0.00031, 0.000556, -0.00129, 0.000654, -0.000607, 0.00722, 0.00034, -0.0, -5.5e-05, -0.0]	0.0668	[-0.000345, 0.00366, -0.0132, 0.000295, -0.00149, 0.0139, 0.000585, -0.0, -0.0, -0.000689, 0.0115, 0.000627, -0.0, -0.0, -0.0]	0.0061	[-0.0, 0.00134, -0.0144, 0.00167, 0.012, 0.00937, 0.00249, 0.000113, -0.00192, -0.0, 0.106, 0.00501, -0.0, 0.000869, 0.00153]
GO:1903358	regulation of Golgi organization	biological_process	['AKAP9', 'MYO5A']	0.0221	[-0.1, 0.147]	0.0237	[-0.00519, 0.0121]	0.0013	[0.000395, 0.0233]	0.0062	[-0.0124, 0.073]
GO:0051240	positive regulation of multicellular organismal process	biological_process	['ACHE', 'ADNP', 'AGAP2', 'ARID1B', 'BCL11A', 'CNOT3', 'DDX3X', 'DSCAM', 'DYNC1H1', 'FOXP1', 'KDM5B', 'KDM6B', 'KMT5B', 'MECP2', 'NLGN3', 'NRXN1', 'PRKAR1B', 'PYHIN1', 'RIMS1', 'SHANK3', 'SMARCC2']	0.015	[-0.0122, -0.0, 0.00469, -0.0071, 0.00424, -0.0, -0.00423, 0.0137, 0.0128, 0.141, 0.00387, -0.0, -0.0, -0.0098, -0.0, 0.0464, 0.0282, -0.0, 0.0219, -0.0, -0.0]	0.0101	[-0.0, -0.000479, 0.000211, -0.000293, -0.0, -0.0, 0.00091, 0.00031, 0.0048, 0.00187, 0.000556, 0.00032, -0.00129, 0.000654, -0.000607, 0.00426, 0.0144, -0.0, 0.00428, -0.0, -0.00011]	0.0074	[0.000538, -0.000345, 0.00366, -0.00251, 0.000295, -0.0, 0.000957, 0.0139, 0.00378, 0.00166, 0.000585, -0.000999, -0.0, -0.0, -0.000689, 0.00101, 0.00619, -0.0, 0.00688, -0.0, -0.0]	0.0062	[-0.00362, -0.0, 0.00134, -0.00162, 0.00167, -0.0, -0.00305, 0.00937, 0.00632, 0.0764, 0.00249, -0.00171, 0.000113, -0.00192, -0.0, 0.00766, 0.0367, -0.0, 0.0109, -0.0, -0.0]
GO:0030913	paranodal junction assembly	biological_process	['ANK2']	0.0011	[0.206]	0.0139	[0.00608]	0.0218	[0.00503]	0.0063	[0.0408]
GO:0007043	cell-cell junction assembly	biological_process	['ANK2']	0.0011	[0.206]	0.0139	[0.00608]	0.0218	[0.00503]	0.0063	[0.0408]
GO:0010927	cellular component assembly involved in morphogenesis	biological_process	['ANK2']	0.0011	[0.206]	0.0139	[0.00608]	0.0218	[0.00503]	0.0063	[0.0408]
GO:0051239	regulation of multicellular organismal process	biological_process	['ACHE', 'ADNP', 'AGAP2', 'AKAP9', 'ANK2', 'ARID1B', 'BCL11A', 'CLASP1', 'CNOT3', 'DDX3X', 'DSCAM', 'DYNC1H1', 'ERBIN', 'FOXP1', 'GRIN2B', 'KDM5B', 'KDM6B', 'KMT5B', 'MECP2', 'NLGN3', 'NLGN4X', 'NRXN1', 'PCM1', 'PRKAR1B', 'PTEN', 'PYHIN1', 'RIMS1', 'SHANK3', 'SMARCC2', 'SYNGAP1', 'TRIP12']	0.0059	[-0.0122, -0.0, 0.00469, -0.00107, 0.047, -0.0071, 0.00847, 0.00444, -0.0, -0.00423, 0.0137, 0.0128, -0.0, 0.0806, -0.011, 0.00449, -0.0, -0.0, -0.00187, 0.000152, -0.00256, 0.2, 0.000218, 0.0193, 0.00095, -0.0, 0.0143, 0.00183, -0.0, -0.0, 0.00665]	0.0726	[-0.0, -0.000479, 0.000211, -0.000778, 0.00159, -0.000293, 0.00297, -0.00219, -0.0, 0.00091, 0.00031, 0.0048, -0.00536, 0.0022, -0.00375, 0.00137, 0.00032, -0.00129, 0.000253, -0.00106, -0.0, 0.0117, 2.17e-05, 0.00964, 4.61e-05, -0.0, 0.00179, 0.000549, -0.00011, -0.0, -0.00344]	0.978	[0.000538, -0.000345, 0.00366, -0.0, 0.00239, -0.00251, 0.00304, -0.000342, -0.0, 0.000957, 0.0139, 0.00378, -0.0974, 0.000833, 0.00239, 0.000742, -0.000999, -0.0, -0.000694, -0.00106, -0.0, 0.00919, -0.000308, 0.00413, 0.000324, -0.0, 0.00393, 0.000725, -0.0, -0.0, -0.0]	0.0063	[-0.00362, -0.0, 0.00134, -0.00305, 0.0205, -0.00162, 0.00495, 0.00772, 2.03e-05, -0.00305, 0.00937, 0.00632, -0.0139, 0.0427, -0.012, 0.00712, -0.00171, 0.000113, -0.00035, 0.000729, -0.00454, 0.0675, 9.92e-05, 0.025, 0.00132, -0.0, 0.00662, 0.0016, -0.0, -0.0, 0.00282]
GO:0098772	molecular function regulator activity	molecular_function	['AGAP2', 'AKAP9', 'APH1A', 'BTRC', 'DDX3X', 'NRXN1', 'PRKAR1B', 'PTEN', 'RIMS1']	0.0008	[0.0149, -0.00493, 0.00203, 0.0121, -0.0, 0.226, 0.0126, 0.00543, 0.166]	0.0007	[0.00238, 0.000162, -0.0, 0.00235, -0.0, 0.0095, 0.00741, -3.66e-05, 0.0167]	0.0003	[0.00332, 0.00132, -0.0, 0.000495, 0.000161, 0.00975, 0.0138, 0.000553, 0.014]	0.0063	[0.00557, -0.000946, -0.00046, 0.0123, -0.0, 0.0514, 0.01, -0.00125, 0.0302]
GO:0002287	alpha-beta T cell activation involved in immune response	biological_process	['FOXP1']	0.01	[0.0506]	0.004	[0.0122]	0.0817	[0.00121]	0.0065	[0.0397]
GO:0002761	regulation of myeloid leukocyte differentiation	biological_process	['FOXP1']	0.0056	[0.0791]	0.171	[0.000379]	0.148	[0.000441]	0.0065	[0.0401]
GO:0030217	T cell differentiation	biological_process	['FOXP1']	0.01	[0.0506]	0.004	[0.0122]	0.0817	[0.00121]	0.0065	[0.0397]
GO:0035710	CD4-positive, alpha-beta T cell activation	biological_process	['FOXP1']	0.01	[0.0506]	0.004	[0.0122]	0.0817	[0.00121]	0.0065	[0.0397]
GO:0051262	protein tetramerization	biological_process	['GRIN2B']	0.992	[-0.0637]	0.0799	[0.00123]	0.0003	[0.0302]	0.0065	[0.0397]
GO:0051291	protein heterooligomerization	biological_process	['GRIN2B']	0.992	[-0.0637]	0.0799	[0.00123]	0.0003	[0.0302]	0.0065	[0.0397]
GO:0002286	T cell activation involved in immune response	biological_process	['FOXP1']	0.01	[0.0506]	0.004	[0.0122]	0.0817	[0.00121]	0.0065	[0.0397]
GO:0045637	regulation of myeloid cell differentiation	biological_process	['FOXP1']	0.0056	[0.0791]	0.171	[0.000379]	0.148	[0.000441]	0.0065	[0.0401]
GO:0046631	alpha-beta T cell activation	biological_process	['FOXP1']	0.01	[0.0506]	0.004	[0.0122]	0.0817	[0.00121]	0.0065	[0.0397]
GO:0002292	T cell differentiation involved in immune response	biological_process	['FOXP1']	0.01	[0.0506]	0.004	[0.0122]	0.0817	[0.00121]	0.0065	[0.0397]
GO:0045655	regulation of monocyte differentiation	biological_process	['FOXP1']	0.0056	[0.0791]	0.171	[0.000379]	0.148	[0.000441]	0.0065	[0.0401]
GO:0046632	alpha-beta T cell differentiation	biological_process	['FOXP1']	0.01	[0.0506]	0.004	[0.0122]	0.0817	[0.00121]	0.0065	[0.0397]
GO:0051290	protein heterotetramerization	biological_process	['GRIN2B']	0.992	[-0.0637]	0.0799	[0.00123]	0.0003	[0.0302]	0.0065	[0.0397]
GO:0002366	leukocyte activation involved in immune response	biological_process	['FOXP1']	0.01	[0.0506]	0.004	[0.0122]	0.0817	[0.00121]	0.0065	[0.0397]
GO:0002293	alpha-beta T cell differentiation involved in immune response	biological_process	['FOXP1']	0.01	[0.0506]	0.004	[0.0122]	0.0817	[0.00121]	0.0065	[0.0397]
GO:0043367	CD4-positive, alpha-beta T cell differentiation	biological_process	['FOXP1']	0.01	[0.0506]	0.004	[0.0122]	0.0817	[0.00121]	0.0065	[0.0397]
GO:0002294	CD4-positive, alpha-beta T cell differentiation involved in immune response	biological_process	['FOXP1']	0.01	[0.0506]	0.004	[0.0122]	0.0817	[0.00121]	0.0065	[0.0397]
GO:0042093	T-helper cell differentiation	biological_process	['FOXP1']	0.01	[0.0506]	0.004	[0.0122]	0.0817	[0.00121]	0.0065	[0.0397]
GO:0002285	lymphocyte activation involved in immune response	biological_process	['FOXP1']	0.01	[0.0506]	0.004	[0.0122]	0.0817	[0.00121]	0.0065	[0.0397]
GO:0061025	membrane fusion	biological_process	['RIMS1']	0.0022	[0.142]	0.0145	[0.00577]	0.015	[0.00643]	0.0065	[0.0399]
GO:0002263	cell activation involved in immune response	biological_process	['FOXP1']	0.01	[0.0506]	0.004	[0.0122]	0.0817	[0.00121]	0.0065	[0.0397]
GO:0061470	T follicular helper cell differentiation	biological_process	['FOXP1']	0.01	[0.0506]	0.004	[0.0122]	0.0817	[0.00121]	0.0065	[0.0397]
GO:0002902	regulation of B cell apoptotic process	biological_process	['FOXP1', 'PTEN']	0.0052	[0.125, 0.0072]	0.0036	[0.0161, 0.000495]	0.0386	[0.00558, -0.0]	0.0067	[0.0538, 0.00518]
GO:0010942	positive regulation of cell death	biological_process	['DNMT3A', 'FOXP1', 'GRIN2B', 'PTEN', 'TAF6']	0.0096	[0.00973, 0.149, -0.00984, 0.00169, -0.0]	0.002	[0.000243, 0.0118, 0.0134, 0.000614, 0.00014]	0.0063	[0.000466, 0.00448, 0.0141, 0.00145, -0.0]	0.0068	[0.00763, 0.0858, -0.0105, 0.0034, 0.000148]
GO:0043570	maintenance of DNA repeat elements	biological_process	['TCF7L2']	0.051	[0.00948]	0.332	[1.51e-05]	0.113	[0.000728]	0.0072	[0.0378]
GO:0032501	multicellular organismal process	biological_process	['ADCY3', 'ADNP', 'AFF2', 'AKAP9', 'ANK2', 'ASH1L', 'BTRC', 'CHD8', 'CIC', 'DSCAM', 'GABRB3', 'GRIA1', 'GRIN2B', 'KDM5B', 'KDM6A', 'KMT2A', 'MECP2', 'NLGN3', 'NLGN4X', 'NRXN1', 'PAX5', 'PCM1', 'PRKAR1B', 'PTEN', 'SCN2A', 'SETD5', 'SHANK2', 'SHANK3', 'SLC6A1', 'SYNGAP1', 'TBL1XR1', 'TBR1', 'USP45']	0.0018	[0.00612, -0.00326, -0.00169, -0.00214, 0.0508, 0.023, 0.00705, -0.0, -0.0, 0.0192, 0.111, -0.0262, -0.0323, 0.00997, 0.00363, -0.00919, 0.00103, -0.00132, -0.0243, 0.307, 0.000565, 0.0072, 0.0042, 0.00769, 0.00226, -0.000498, 0.0181, 0.00179, -0.072, 0.0135, 0.0506, 0.0025, -0.00133]	0.0719	[0.000225, -0.0, -0.0, -0.0, 0.000749, -0.00747, 0.0022, -0.0, -0.0, -0.000297, 0.00459, 0.000312, 0.000437, 0.00167, -0.00421, 0.00256, 0.000379, -0.00138, -0.00332, 0.0201, -0.0, -9.4e-05, -0.0, 0.00144, 0.000207, -0.0, 0.00279, 1.97e-05, 0.000189, 0.00093, -0.00245, 0.000552, 0.000606]	0.192	[0.000111, -0.00303, -5.07e-05, -0.0, -0.0014, -0.0106, 0.000796, -0.00158, -0.0, 0.003, 0.00454, 0.000608, 0.000281, 0.000266, -0.00197, 0.000578, -0.000652, -0.00191, -3.11e-05, 0.0183, -0.0, 6.34e-05, 0.000307, 0.00216, 0.00151, -0.0, 0.00625, -0.000277, -0.00328, 0.000572, -0.00236, 0.000824, 0.000507]	0.0074	[0.00563, 0.0008, -0.0054, -0.00403, 0.0276, 0.0105, 0.00861, 0.000693, -0.0, 0.00385, 0.0506, -0.0064, -0.016, 0.00833, 0.00218, -0.00528, -0.000226, -0.00214, -0.00844, 0.0832, -0.0, 0.00842, 0.00205, 0.0131, 0.00118, 0.000163, 0.0106, 0.000859, -0.0574, 0.00317, 0.0185, 0.00408, 0.00116]
GO:0051930	regulation of sensory perception of pain	biological_process	['PRKAR1B']	0.0197	[0.0278]	0.0019	[0.0162]	0.0185	[0.00568]	0.0075	[0.0366]
GO:0051931	regulation of sensory perception	biological_process	['PRKAR1B']	0.0197	[0.0278]	0.0019	[0.0162]	0.0185	[0.00568]	0.0075	[0.0366]
GO:1903367	positive regulation of fear response	biological_process	['PRKAR1B']	0.0192	[0.0286]	0.0038	[0.0126]	0.0145	[0.0067]	0.0075	[0.0367]
GO:1904058	positive regulation of sensory perception of pain	biological_process	['PRKAR1B']	0.0197	[0.0278]	0.0019	[0.0162]	0.0185	[0.00568]	0.0075	[0.0366]
GO:0086005	ventricular cardiac muscle cell action potential	biological_process	['ANK2']	0.0048	[0.0857]	0.103	[0.000879]	0.0511	[0.00215]	0.0076	[0.0364]
GO:0019098	reproductive behavior	biological_process	['PTEN']	0.03	[0.0174]	0.0215	[0.00434]	0.0485	[0.00227]	0.0076	[0.0364]
GO:0004888	transmembrane signaling receptor activity	molecular_function	['GABRB3', 'GRIA1', 'GRIN2B', 'P2RX5']	0.0058	[0.165, 0.000916, 0.00317, -0.0]	0.0198	[0.0031, 0.000549, 0.00789, -0.0]	0.0315	[0.00506, 0.000996, 0.00401, -0.0]	0.0076	[0.0748, -0.000954, 0.00167, -0.0]
GO:0043621	protein self-association	molecular_function	['ACHE', 'DYRK1A', 'FOXP1', 'SHANK3']	0.0074	[-0.013, 0.00296, 0.158, 0.00314]	0.89	[-0.00329, -0.00823, 0.00834, 0.000512]	0.855	[-0.0, -0.00339, 0.00136, 0.000271]	0.0076	[-0.00441, 0.000685, 0.0771, 0.00199]
GO:1902115	regulation of organelle assembly	biological_process	['DYNC1H1', 'NRXN1']	0.0062	[-0.00929, 0.128]	0.0052	[0.000696, 0.014]	0.0095	[0.000523, 0.0118]	0.0077	[0.000968, 0.0546]
GO:0042391	regulation of membrane potential	biological_process	['AKAP9', 'ANK2', 'GABRB3', 'GRIA1', 'GRIN2B', 'KMT2A', 'MECP2', 'NLGN3', 'NLGN4X', 'NRXN1', 'P2RX5', 'PRKAR1B', 'PTEN', 'RIMS1', 'SCN2A', 'SHANK3']	0.0049	[-0.0168, 0.097, 0.0762, -0.0374, -0.00909, -0.0082, -0.0, -0.0, -0.00256, 0.182, -0.0, 0.00137, 0.000572, 0.0143, 0.0263, -0.0]	0.0236	[-0.00596, 0.0114, 0.00667, 0.000555, -0.0015, 0.000738, -0.0, -0.0, -0.0, 0.0018, -0.0, 0.000176, -0.0, 0.00179, 0.00521, -0.0]	0.0733	[-0.00624, 0.0061, 0.00558, 0.000953, 0.00148, -0.0, -0.0, -0.000519, -0.0, 0.00166, -0.0, -0.0, -0.0, 0.00393, 0.0018, -0.0]	0.0077	[0.00432, 0.0572, 0.0501, -0.02, -0.0106, -0.00537, -0.000643, -0.00068, -0.00454, 0.0331, -0.0, 0.00168, 0.00119, 0.00662, 0.00907, -0.0]
GO:0048519	negative regulation of biological process	biological_process	['ACHE', 'ADNP', 'AGAP2', 'ASH1L', 'ASXL3', 'BCL11A', 'BTRC', 'CHD8', 'CLASP1', 'CNOT3', 'CTCF', 'CUL3', 'DDX3X', 'DNMT3A', 'DSCAM', 'DYRK1A', 'ERBIN', 'FOXP1', 'GRIA1', 'GRIN2B', 'KMT2A', 'MECP2', 'NEXMIF', 'NLGN4X', 'NRXN1', 'PAX5', 'PCM1', 'PHF2', 'PRKAR1B', 'PTEN', 'SHANK2', 'SHANK3', 'SLC6A1', 'SMURF1', 'SYNGAP1', 'TAF6', 'TCF7L2', 'TLK2', 'TNRC6B', 'TRIP12', 'UIMC1', 'UPF3B', 'WAC']	0.0023	[-0.0, -0.0, 0.00738, 0.0147, 0.0221, 0.012, 0.00265, 0.00299, 0.00887, -0.0, 0.00537, -0.0, -0.000506, 0.016, 0.0543, 0.0018, -0.0, 0.0639, -0.0242, -0.0395, -0.00962, -0.00524, -0.0, -0.00256, 0.453, 0.000415, 0.000218, -0.0014, 0.00263, 0.00444, 0.00981, 0.000628, -0.0787, 0.00301, -0.0, 0.000814, 0.00161, -0.0, 0.00515, -0.00291, 0.00279, -0.0354, 0.00119]	0.0104	[-0.0, -0.0, 0.000713, -0.000829, 0.00136, 0.00325, -0.0026, 0.00117, -0.000226, -0.0, 0.00108, -0.0, -4.74e-05, 0.00404, 0.00073, -0.000196, -0.00563, 0.00664, 0.00661, 0.0125, 0.00388, 0.000392, 4.24e-05, -0.0, 0.0405, -0.0, 2.17e-05, -1.21e-05, 0.00283, 0.000508, 0.00385, -0.0, -0.0379, -0.0, -0.0, 3.86e-05, -0.00192, -0.0, 0.000418, -0.000283, 0.000197, 0.000385, -0.000956]	0.466	[-0.0, -0.0, 0.000712, -0.000739, 0.00306, 0.01, -0.0043, 0.00124, 2.02e-05, -0.0, 0.00024, -0.0, -3.94e-05, 0.0098, 0.00651, 0.000237, -0.0515, 0.00271, -0.0, 0.0124, 0.00142, -0.000513, -0.00453, -0.0, 0.0229, -0.0, -0.000308, -2.3e-05, 0.00473, 0.000609, 0.00597, -0.0, -0.0087, -0.000793, -0.0, 1.97e-05, -0.00285, -0.0, 0.000244, 9.91e-06, 0.000465, -0.00303, -0.00115]	0.0077	[-0.000132, -0.00027, 0.00192, 0.00538, 0.00786, 0.00589, 0.00197, 0.00515, 0.00537, 0.000101, 0.0042, -0.0, -0.00073, 0.0345, 0.0225, 0.00072, -0.0106, 0.0267, -0.0259, -0.0087, -0.011, 0.000304, -0.000986, -0.00454, 0.176, -0.0, 9.92e-05, -0.000425, 0.00249, 0.00388, 0.00647, 0.000277, -0.071, 0.000975, -0.0, 0.000695, -0.0101, -0.0, 0.000542, 0.0119, 0.000924, -0.00597, 0.0013]
GO:1901538	changes to DNA methylation involved in embryo development	biological_process	['DNMT3A']	0.0524	[0.0093]	0.0388	[0.00268]	0.0358	[0.00313]	0.0078	[0.0359]
GO:0043045	DNA methylation involved in embryo development	biological_process	['DNMT3A']	0.0524	[0.0093]	0.0388	[0.00268]	0.0358	[0.00313]	0.0078	[0.0359]
GO:0090091	positive regulation of extracellular matrix disassembly	biological_process	['CLASP1']	0.0042	[0.0979]	0.0255	[0.00391]	0.127	[0.0006]	0.0079	[0.0358]
GO:0010715	regulation of extracellular matrix disassembly	biological_process	['CLASP1']	0.0042	[0.0979]	0.0255	[0.00391]	0.127	[0.0006]	0.0079	[0.0358]
GO:2000106	regulation of leukocyte apoptotic process	biological_process	['FOXP1', 'GIMAP8', 'PTEN']	0.0065	[0.125, -0.0, 0.0182]	0.0028	[0.0161, -0.0, 0.00339]	0.0334	[0.00558, -0.0, 0.00259]	0.008	[0.0538, -0.0, 0.0122]
GO:0009888	tissue development	biological_process	['ASH1L', 'PTEN', 'PTK7', 'SMURF1', 'TBL1XR1']	0.0123	[0.0337, 0.0127, 0.0164, 0.0385, 0.0306]	0.0588	[0.00279, 0.000596, 0.000931, -0.00149, 0.00429]	0.281	[-0.00108, 0.000116, 0.000943, -0.0, 0.00142]	0.008	[0.0176, 0.00771, 0.00598, 0.0278, 0.0232]
GO:0002376	immune system process	biological_process	['FOXP1', 'KMT2E', 'PAX5', 'PTEN', 'PTMS', 'PYHIN1']	0.0151	[0.114, 0.00547, -0.0, 0.00443, 0.00657, -0.0]	0.0449	[0.00813, -0.0, -0.0, 0.000574, 0.000754, -0.0]	0.122	[0.00408, -0.0, -0.0, 0.000786, 0.00039, -0.0]	0.0082	[0.0838, -0.00211, -0.0, 0.00383, 0.000925, -0.0]
GO:0099643	signal release from synapse	biological_process	['NRXN1', 'RIMS1']	0.0021	[0.193, 0.0116]	0.0306	[0.00522, 0.000492]	0.175	[0.000405, 0.000542]	0.0085	[0.0474, 0.00518]
GO:0031399	regulation of protein modification process	biological_process	['ADNP', 'AGAP2', 'AKAP9', 'BTRC', 'CTCF', 'CUL3', 'DDX3X', 'DYRK1A', 'KMT2A', 'KMT2E', 'MECP2', 'NRXN1', 'NUAK1', 'PAX5', 'PRKAR1B', 'PTEN', 'SETD5', 'TRIP12']	0.0137	[0.00884, 0.00196, -0.0163, 0.00587, 0.00206, -0.00773, -0.00341, 0.00472, -0.0139, 0.0211, -0.00574, 0.172, 0.0647, 0.000415, 0.00263, 0.00225, -0.0015, 0.000588]	0.0076	[0.000589, 3.47e-05, 0.000208, 0.00336, 5.44e-05, -0.00192, 0.000433, 0.000126, 0.00678, -0.00314, 0.00175, 0.00375, 0.0122, -0.0, 0.00283, 0.000525, 0.000418, 0.00189]	0.025	[0.00199, 4.58e-05, -0.0085, 0.00328, 0.000115, -0.000999, -0.000167, -0.00126, 0.00455, 0.00486, 0.00292, -0.00594, 0.0139, -0.0, 0.00473, 0.000638, 0.000565, 0.0034]	0.0085	[0.000834, -0.0, -0.00882, 0.00936, 0.00166, -0.00175, -0.00244, 0.00123, -0.00772, 0.0113, 0.00167, 0.0338, 0.0563, -0.0, 0.00249, 0.00301, 0.00774, 0.0149]
GO:0140718	facultative heterochromatin formation	biological_process	['DNMT3A']	0.0324	[0.016]	0.0247	[0.00404]	0.0076	[0.0098]	0.0085	[0.0345]
GO:0006346	DNA methylation-dependent heterochromatin formation	biological_process	['DNMT3A']	0.0324	[0.016]	0.0247	[0.00404]	0.0076	[0.0098]	0.0085	[0.0345]
GO:0071440	regulation of histone H3-K14 acetylation	biological_process	['KMT2A']	0.0439	[0.0115]	0.0099	[0.00755]	0.0141	[0.00696]	0.0085	[0.0342]
GO:0045165	cell fate commitment	biological_process	['KDM6B', 'MYT1L', 'TBR1', 'TCF7L2']	0.0301	[-0.0, 0.0679, -0.0, -0.00515]	0.0148	[-0.0, 0.014, 0.00024, -0.000984]	0.0032	[-0.0, 0.0241, -0.0, -0.00117]	0.0086	[0.00046, 0.0737, 0.000495, -0.00295]
GO:0033138	positive regulation of peptidyl-serine phosphorylation	biological_process	['AKAP9', 'NRXN1']	0.0021	[-0.0163, 0.221]	0.0244	[0.000208, 0.00654]	0.966	[-0.0085, 0.00387]	0.0087	[-0.00882, 0.0603]
GO:0098976	excitatory chemical synaptic transmission	biological_process	['GRIN2B']	0.0217	[0.0248]	0.0072	[0.00905]	0.0007	[0.021]	0.0088	[0.0332]
GO:0030674	protein-macromolecule adaptor activity	molecular_function	['ANK2', 'BTRC', 'SHANK2', 'SHANK3']	0.0062	[0.147, 0.0161, -0.0, -0.0]	0.0205	[0.014, -0.00273, -0.0, -0.0]	0.0301	[0.00914, -0.000563, 0.00172, -0.0]	0.0088	[0.0663, 0.00444, -0.0, -0.0]
GO:0003006	developmental process involved in reproduction	biological_process	['ASH1L', 'KDM5B', 'PTEN']	0.0206	[0.0391, 0.0166, 0.0104]	0.015	[0.00345, 0.00432, 0.00349]	0.0035	[0.00124, 0.00966, 0.00947]	0.0089	[0.0171, 0.024, 0.0217]
GO:1903053	regulation of extracellular matrix organization	biological_process	['CLASP1']	0.0079	[0.0601]	0.0391	[0.00266]	0.841	[-0.000163]	0.009	[0.033]
GO:0016247	channel regulator activity	molecular_function	['AKAP9', 'NRXN1']	0.0019	[-0.00493, 0.226]	0.0126	[0.000162, 0.0095]	0.012	[0.00132, 0.00975]	0.009	[-0.000946, 0.0514]
GO:0099106	ion channel regulator activity	molecular_function	['AKAP9', 'NRXN1']	0.0019	[-0.00493, 0.226]	0.0126	[0.000162, 0.0095]	0.012	[0.00132, 0.00975]	0.009	[-0.000946, 0.0514]
GO:0050872	white fat cell differentiation	biological_process	['TBL1XR1']	0.0029	[0.122]	0.737	[-0.0]	0.936	[-0.00116]	0.0091	[0.0329]
GO:0021542	dentate gyrus development	biological_process	['PTEN']	0.0171	[0.0316]	0.0433	[0.00237]	0.0522	[0.00211]	0.0092	[0.0327]
GO:0086002	cardiac muscle cell action potential involved in contraction	biological_process	['ANK2']	0.0053	[0.0822]	0.0286	[0.00356]	0.035	[0.00322]	0.0093	[0.0325]
GO:0086001	cardiac muscle cell action potential	biological_process	['ANK2']	0.0053	[0.0822]	0.0286	[0.00356]	0.035	[0.00322]	0.0093	[0.0325]
GO:0086010	membrane depolarization during action potential	biological_process	['ANK2', 'SCN2A']	0.006	[0.11, 0.0109]	0.0026	[0.0163, 0.00159]	0.0395	[0.00417, 0.00129]	0.0097	[0.0437, 0.00452]
GO:0031646	positive regulation of nervous system process	biological_process	['PRKAR1B', 'RIMS1']	0.0208	[0.0278, 0.0219]	0.0013	[0.0162, 0.00428]	0.0088	[0.00568, 0.00688]	0.0098	[0.0366, 0.0109]
GO:0045184	establishment of protein localization	biological_process	['ERBIN', 'NRXN1', 'RANBP17', 'RAPGEF4', 'SMURF1']	0.0015	[-0.0, 0.368, -0.0622, 0.00397, 0.00854]	0.139	[-0.00319, 0.00618, 0.000844, -0.0, -0.000291]	0.97	[-0.0123, 0.00782, -0.00499, -0.0, -0.0013]	0.0098	[-0.00983, 0.109, -0.03, 0.00362, 0.00229]
GO:1903555	regulation of tumor necrosis factor superfamily cytokine production	biological_process	['FOXP1']	0.0047	[0.0875]	0.0929	[0.001]	0.101	[0.000874]	0.01	[0.0308]
GO:0032680	regulation of tumor necrosis factor production	biological_process	['FOXP1']	0.0047	[0.0875]	0.0929	[0.001]	0.101	[0.000874]	0.01	[0.0308]
GO:0048522	positive regulation of cellular process	biological_process	['ACHE', 'ADNP', 'AGAP2', 'AKAP9', 'ANK2', 'ARID1B', 'BCL11A', 'CHD8', 'CLASP1', 'CUL3', 'DDX3X', 'DNMT3A', 'DSCAM', 'DYNC1H1', 'DYRK1A', 'ERBIN', 'FOXP1', 'GRIN2B', 'KDM5B', 'KMT2A', 'KMT2E', 'KMT5B', 'MECP2', 'MED13', 'NCKAP1', 'NLGN3', 'NR3C2', 'NRXN1', 'P2RX5', 'PCM1', 'POGZ', 'PRKAR1B', 'PTEN', 'PYHIN1', 'RIMS1', 'SHANK2', 'SHANK3', 'SMARCC2', 'SMURF1', 'SPAST', 'TAF6', 'TCF7L2', 'TNRC6B', '…	0.0107	[-0.0, -0.0, 0.00323, -0.0093, 0.0159, -0.0173, 0.00424, 0.00402, 0.0231, -0.000101, -0.00204, 0.00973, 0.0543, -0.0044, -0.00284, -0.0, 0.065, -0.0119, 0.00387, -0.0162, 0.013, -0.0, -0.005, -0.00218, 0.00423, -0.0, -0.0135, 0.229, -0.0, 0.00132, 0.00513, 0.00159, 0.000863, -0.0, 0.0148, 0.00232, 0.000341, -0.0, 0.00474, -0.00552, 0.000777, -0.00308, 0.0058, 0.00349, -0.0124, 0.00199]	0.0704	[-0.0, -0.00024, 8.86e-05, 6.95e-05, 0.000644, -0.00137, -0.0, 0.00129, 0.000799, -0.000257, -1.53e-05, 0.000243, 0.000657, 0.000787, -0.0, -0.00167, 0.00475, 0.00303, 0.000556, 0.00455, -0.00354, -0.000574, 0.000898, 0.000382, 0.00028, -0.000152, 0.00053, 0.0116, -0.0, 0.000151, 0.000288, 8.81e-05, 0.00019, -0.0, -0.000113, 0.000241, 1.13e-05, -3.67e-05, -0.0, -0.0, 0.000553, -0.00294, 0.00701, …	0.0931	[-0.0, -0.000172, 0.000799, -0.00251, 0.000578, -0.0108, 0.000295, 0.00133, -0.00145, -0.000661, -0.000341, 0.000466, 0.0126, 0.000317, -0.0, -0.00222, 0.00258, 0.00418, 0.000585, 0.00572, 0.00633, -0.00138, 0.00122, 0.00396, 0.000572, -0.000522, 0.00092, 0.00699, -0.0, -6.15e-06, 0.00157, 8.59e-05, 0.000452, -0.0, 0.000533, -0.0, -7.4e-08, -0.0, -0.000466, -0.0, 7.99e-05, -0.00857, 0.00259, -0.0…	0.01	[-0.0, -0.0, 0.000332, -0.00393, 0.00984, -0.0154, 0.00167, 0.000453, 0.0109, 0.000521, -0.00179, 0.00763, 0.0263, 3.5e-06, 0.0016, -0.00157, 0.0401, -0.00955, 0.00249, -0.00129, 0.00891, -0.00225, 0.00135, -0.00659, 0.00215, 5.58e-05, -0.00202, 0.0822, -0.0, 0.0011, 0.0023, 0.00114, 0.00125, -0.0, 0.00287, 0.000915, 0.000231, 0.000619, 0.00119, -0.00256, 0.000836, -0.00168, 0.012, 0.00165, -0.00…
GO:0003680	minor groove of adenine-thymine-rich DNA binding	molecular_function	['KMT2A']	0.233	[0.000585]	0.0017	[0.0166]	0.0148	[0.0065]	0.01	[0.0307]
GO:0000217	DNA secondary structure binding	molecular_function	['KMT2A']	0.233	[0.000585]	0.0017	[0.0166]	0.0148	[0.0065]	0.01	[0.0307]
GO:0098632	cell-cell adhesion mediator activity	molecular_function	['DSCAM']	0.0064	[0.0673]	0.737	[-0.0]	0.992	[-0.00897]	0.01	[0.0308]
GO:0098631	cell adhesion mediator activity	molecular_function	['DSCAM']	0.0064	[0.0673]	0.737	[-0.0]	0.992	[-0.00897]	0.01	[0.0308]
GO:0030695	GTPase regulator activity	molecular_function	['RIMS1']	0.0016	[0.166]	0.0017	[0.0167]	0.0032	[0.014]	0.0102	[0.0302]
GO:0060589	nucleoside-triphosphatase regulator activity	molecular_function	['RIMS1']	0.0016	[0.166]	0.0017	[0.0167]	0.0032	[0.014]	0.0102	[0.0302]
GO:0001508	action potential	biological_process	['ANK2', 'SCN2A']	0.0055	[0.0822, 0.0416]	0.0079	[0.00356, 0.00884]	0.0388	[0.00322, 0.00232]	0.0103	[0.0325, 0.0136]
GO:0070228	regulation of lymphocyte apoptotic process	biological_process	['FOXP1', 'GIMAP8', 'PTEN']	0.0074	[0.125, -0.0, 0.0072]	0.0056	[0.0161, -0.0, 0.000495]	0.0582	[0.00558, -0.0, -0.0]	0.0104	[0.0538, -0.0, 0.00518]
GO:0099518	vesicle cytoskeletal trafficking	biological_process	['DYNC1H1', 'MYO5A']	0.0191	[-0.0101, 0.0631]	0.0267	[0.000379, 0.00594]	0.0036	[0.000438, 0.0176]	0.0105	[0.000416, 0.0452]
GO:0042552	myelination	biological_process	['SCN2A']	0.0099	[0.0508]	0.0004	[0.0233]	0.0109	[0.00798]	0.0105	[0.0293]
GO:0048732	gland development	biological_process	['ASH1L', 'PHF2']	0.0268	[0.0446, -0.00455]	0.0453	[0.0043, -0.0]	0.103	[0.00207, -0.0]	0.0105	[0.0475, -0.00214]
GO:0008366	axon ensheathment	biological_process	['SCN2A']	0.0099	[0.0508]	0.0004	[0.0233]	0.0109	[0.00798]	0.0105	[0.0293]
GO:0007272	ensheathment of neurons	biological_process	['SCN2A']	0.0099	[0.0508]	0.0004	[0.0233]	0.0109	[0.00798]	0.0105	[0.0293]
GO:0045322	unmethylated CpG binding	molecular_function	['KMT2A']	0.825	[-0.00204]	0.0017	[0.0167]	0.0032	[0.014]	0.0105	[0.0292]
GO:2000311	regulation of AMPA receptor activity	biological_process	['NLGN3', 'NRXN1', 'SHANK3']	0.0079	[-0.0, 0.126, -0.0]	0.441	[-0.0, 0.000159, -0.0]	0.114	[-0.0014, 0.00428, -0.0]	0.0106	[0.000223, 0.0578, 0.000542]
GO:0086014	atrial cardiac muscle cell action potential	biological_process	['ANK2']	0.0058	[0.0787]	0.0133	[0.00624]	0.026	[0.00429]	0.0108	[0.0287]
GO:0031023	microtubule organizing center organization	biological_process	['CLASP1', 'PCM1']	0.0232	[0.0411, 0.00411]	0.112	[-0.00098, 0.00274]	0.962	[-0.00502, 0.000842]	0.0109	[0.0201, 0.024]
GO:0032655	regulation of interleukin-12 production	biological_process	['FOXP1']	0.0103	[0.0486]	0.0474	[0.0022]	0.0537	[0.00206]	0.0112	[0.028]
GO:0099175	regulation of postsynapse organization	biological_process	['GRIN2B', 'NRXN1', 'PTEN', 'SHANK3']	0.0124	[-0.0118, 0.128, -0.0, -0.0]	0.0042	[0.00544, 0.014, -0.0, -0.0]	0.0019	[0.0154, 0.0118, -0.0, -0.0]	0.0112	[0.0091, 0.0546, 0.000814, -0.0]
GO:0007398	ectoderm development	biological_process	['SMURF1']	0.0138	[0.0385]	0.944	[-0.00149]	0.769	[-0.0]	0.0112	[0.0278]
GO:0050807	regulation of synapse organization	biological_process	['ADNP', 'CTTNBP2', 'GRIN2B', 'NLGN3', 'NRXN1', 'PTEN', 'SETD5', 'SHANK2', 'SHANK3']	0.0102	[-0.0, -0.0173, -0.0118, -0.0, 0.207, -0.0, -0.00289, 0.0187, 0.00132]	0.262	[-0.000959, -0.00811, 0.00544, -0.000607, 0.00714, -0.0, -0.000562, 0.000552, 5.95e-05]	0.0339	[-0.000689, -0.00754, 0.0154, -0.000689, 0.00909, -0.0, -0.00165, 0.0011, 5.07e-05]	0.0112	[-0.0, -0.0254, 0.0091, -0.0, 0.0937, 0.000814, 0.000307, 0.0106, 0.00112]
GO:0016595	glutamate binding	molecular_function	['GRIN2B']	0.0089	[0.0545]	0.0211	[0.00442]	0.0003	[0.0315]	0.0112	[0.0275]
GO:0051259	protein complex oligomerization	biological_process	['GRIN2B', 'SPAST']	0.994	[-0.0637, -0.0453]	0.0828	[0.00123, 0.00124]	0.0005	[0.0302, 0.00111]	0.0113	[0.0397, 0.00316]
GO:2000310	regulation of NMDA receptor activity	biological_process	['NRXN1']	0.0093	[0.0531]	0.0558	[0.00187]	0.0511	[0.00215]	0.0113	[0.0273]
GO:0023061	signal release	biological_process	['NRXN1', 'RAPGEF4', 'RIMS1']	0.0029	[0.193, 0.00397, 0.0116]	0.0469	[0.00522, -0.0, 0.000492]	0.239	[0.000405, -0.0, 0.000542]	0.0117	[0.0474, 0.00362, 0.00518]
GO:0007270	neuron-neuron synaptic transmission	biological_process	['PTEN']	0.059	[0.00802]	0.0397	[0.0026]	0.053	[0.00208]	0.0118	[0.0262]
GO:0033135	regulation of peptidyl-serine phosphorylation	biological_process	['AKAP9', 'NRXN1', 'PTEN']	0.003	[-0.0163, 0.221, 0.00079]	0.0374	[0.000208, 0.00654, -0.0]	0.95	[-0.0085, 0.00387, -0.0]	0.0118	[-0.00882, 0.0603, 0.00428]
GO:0042110	T cell activation	biological_process	['FOXP1', 'PTEN']	0.0183	[0.0506, 0.00392]	0.0079	[0.0122, 0.000205]	0.1	[0.00121, 0.000922]	0.012	[0.0397, 0.00192]
GO:0006325	chromatin organization	biological_process	['ARID1B', 'CHD2', 'CTCF', 'DNMT3A', 'MECP2', 'PHF2', 'SMARCC2']	0.109	[0.0299, 0.0028, 0.00537, 0.016, -0.0159, -0.00842, -0.0]	0.0141	[0.0106, -0.000659, 0.00108, 0.00404, 0.00118, 0.000271, 0.000829]	0.0107	[0.00951, -0.000319, 0.00024, 0.0098, 0.00027, 0.000729, -0.0]	0.0121	[0.0317, 0.00249, 0.0042, 0.0345, 0.00114, 0.000449, 0.00529]
GO:0006338	chromatin remodeling	biological_process	['ARID1B', 'CHD2', 'CTCF', 'DNMT3A', 'MECP2', 'PHF2', 'SMARCC2']	0.109	[0.0299, 0.0028, 0.00537, 0.016, -0.0159, -0.00842, -0.0]	0.0141	[0.0106, -0.000659, 0.00108, 0.00404, 0.00118, 0.000271, 0.000829]	0.0107	[0.00951, -0.000319, 0.00024, 0.0098, 0.00027, 0.000729, -0.0]	0.0121	[0.0317, 0.00249, 0.0042, 0.0345, 0.00114, 0.000449, 0.00529]
GO:1903055	positive regulation of extracellular matrix organization	biological_process	['CLASP1']	0.0087	[0.0551]	0.044	[0.00234]	0.952	[-0.00164]	0.0123	[0.0256]
GO:0030534	adult behavior	biological_process	['MECP2', 'NLGN3', 'NLGN4X', 'NRXN1', 'PAX5', 'PTEN', 'SHANK2', 'SHANK3']	0.0083	[-0.0, -0.00447, -0.0244, 0.221, 0.000565, 0.00665, 0.00264, 0.00213]	0.009	[-0.0, -0.00138, -0.0008, 0.0218, -0.0, 0.00016, 0.000355, 0.000157]	0.0085	[-0.0, -0.000874, 0.000831, 0.0224, -0.0, 0.000104, 0.000897, -0.000433]	0.0123	[-0.0, -0.00232, -0.0107, 0.0903, -0.0, 0.00427, 0.000774, 0.00128]
GO:0014041	regulation of neuron maturation	biological_process	['BCL11A']	0.0158	[0.0341]	0.0214	[0.00435]	0.0009	[0.0207]	0.0125	[0.0251]
GO:0097284	hepatocyte apoptotic process	biological_process	['DNMT3A']	0.0439	[0.0115]	0.0365	[0.00282]	0.0345	[0.00326]	0.0125	[0.0251]
GO:0001835	blastocyst hatching	biological_process	['TBL1XR1']	0.0062	[0.0706]	0.0773	[0.00127]	0.958	[-0.0019]	0.0125	[0.0248]
GO:0045664	regulation of neuron differentiation	biological_process	['BCL11A']	0.0158	[0.0341]	0.0214	[0.00435]	0.0009	[0.0207]	0.0125	[0.0251]
GO:0035188	hatching	biological_process	['TBL1XR1']	0.0062	[0.0706]	0.0773	[0.00127]	0.958	[-0.0019]	0.0125	[0.0248]
GO:0071684	organism emergence from protective structure	biological_process	['TBL1XR1']	0.0062	[0.0706]	0.0773	[0.00127]	0.958	[-0.0019]	0.0125	[0.0248]
GO:0061038	uterus morphogenesis	biological_process	['ASH1L', 'KDM5B']	0.0161	[0.0446, 0.0166]	0.0167	[0.00412, 0.00432]	0.0077	[0.00355, 0.00966]	0.0127	[0.0167, 0.024]
GO:0042975	peroxisome proliferator activated receptor binding	molecular_function	['ASXL3']	0.0029	[0.122]	0.0146	[0.00572]	0.0141	[0.00693]	0.0128	[0.0243]
GO:0045444	fat cell differentiation	biological_process	['TBL1XR1', 'TCF7L2']	0.0052	[0.122, 0.00795]	0.978	[-0.0, -0.00612]	0.983	[-0.00116, -0.00711]	0.0129	[0.0329, 0.00754]
GO:0007098	centrosome cycle	biological_process	['PCM1']	0.102	[0.00411]	0.038	[0.00274]	0.103	[0.000842]	0.0129	[0.024]
GO:0009967	positive regulation of signal transduction	biological_process	['AGAP2', 'DDX3X', 'ERBIN', 'FOXP1', 'GRIN2B', 'NLGN3', 'NR3C2', 'NRXN1', 'P2RX5', 'PRKAR1B', 'PTEN', 'PYHIN1', 'RIMS1', 'SHANK3', 'TAF6', 'WAC']	0.0171	[0.00429, -0.00384, -0.0, 0.0176, -0.011, -0.0, -0.0135, 0.194, -0.0, 0.00137, 0.000843, -0.0, 0.00679, -0.0, -0.0, 0.00318]	0.157	[9.88e-05, 0.000332, -0.00167, 0.00208, -0.00375, -0.0, 0.00053, 0.0177, -0.0, 0.000176, 0.000307, -0.0, -0.000712, -0.0, 0.00014, -0.00698]	0.023	[0.000144, -0.00115, -0.00222, 0.00361, 0.00239, -0.0, 0.00092, 0.0175, -0.0, -0.0, 0.000726, -0.0, 0.000973, -0.0, -0.0, 0.000359]	0.013	[0.000159, -0.00288, -0.00157, 0.0174, -0.012, -0.0, -0.00202, 0.101, -0.0, 0.00168, 0.00209, -0.0, 0.00232, -0.0, 0.000148, 0.00155]
GO:0010458	exit from mitosis	biological_process	['CLASP1', 'SPAST']	0.0245	[0.074, -0.0305]	0.0764	[0.00309, -0.000404]	0.0216	[0.0108, -0.00265]	0.013	[0.0505, -0.0103]
GO:1903779	regulation of cardiac conduction	biological_process	['ANK2']	0.0045	[0.0906]	0.0096	[0.00763]	0.0076	[0.0098]	0.0133	[0.0232]
GO:0030098	lymphocyte differentiation	biological_process	['FOXP1', 'PAX5']	0.0202	[0.0506, -0.0]	0.0079	[0.0122, -0.0]	0.152	[0.00121, -0.0]	0.0133	[0.0397, -0.0]
GO:0060613	fat pad development	biological_process	['TBL1XR1']	0.0174	[0.0306]	0.0217	[0.00429]	0.0717	[0.00142]	0.0133	[0.0232]
GO:1903321	negative regulation of protein modification by small protein conjugation or removal	biological_process	['TRIP12']	0.977	[-0.0274]	0.0975	[0.00094]	0.0408	[0.00279]	0.0133	[0.0233]
GO:0061448	connective tissue development	biological_process	['TBL1XR1']	0.0174	[0.0306]	0.0217	[0.00429]	0.0717	[0.00142]	0.0133	[0.0232]
GO:0031397	negative regulation of protein ubiquitination	biological_process	['TRIP12']	0.977	[-0.0274]	0.0975	[0.00094]	0.0408	[0.00279]	0.0133	[0.0233]
GO:1902915	negative regulation of protein polyubiquitination	biological_process	['TRIP12']	0.977	[-0.0274]	0.0975	[0.00094]	0.0408	[0.00279]	0.0133	[0.0233]
GO:1900045	negative regulation of protein K63-linked ubiquitination	biological_process	['TRIP12']	0.977	[-0.0274]	0.0975	[0.00094]	0.0408	[0.00279]	0.0133	[0.0233]
GO:0060612	adipose tissue development	biological_process	['TBL1XR1']	0.0174	[0.0306]	0.0217	[0.00429]	0.0717	[0.00142]	0.0133	[0.0232]
GO:1903131	mononuclear cell differentiation	biological_process	['FOXP1', 'PAX5']	0.0202	[0.0506, -0.0]	0.0079	[0.0122, -0.0]	0.152	[0.00121, -0.0]	0.0133	[0.0397, -0.0]
GO:0046903	secretion	biological_process	['MECP2', 'NRXN1', 'RAPGEF4', 'RIMS1']	0.0037	[8.24e-05, 0.193, 0.00331, 0.0167]	0.0589	[0.000108, 0.00522, 0.000117, 0.000553]	0.197	[-0.000154, 0.000405, 0.000753, 0.000949]	0.0135	[-0.000479, 0.0474, 0.00426, 0.00836]
GO:0140352	export from cell	biological_process	['MECP2', 'NRXN1', 'RAPGEF4', 'RIMS1']	0.0037	[8.24e-05, 0.193, 0.00331, 0.0167]	0.0589	[0.000108, 0.00522, 0.000117, 0.000553]	0.197	[-0.000154, 0.000405, 0.000753, 0.000949]	0.0135	[-0.000479, 0.0474, 0.00426, 0.00836]
GO:0032940	secretion by cell	biological_process	['MECP2', 'NRXN1', 'RAPGEF4', 'RIMS1']	0.0037	[8.24e-05, 0.193, 0.00331, 0.0167]	0.0589	[0.000108, 0.00522, 0.000117, 0.000553]	0.197	[-0.000154, 0.000405, 0.000753, 0.000949]	0.0135	[-0.000479, 0.0474, 0.00426, 0.00836]
GO:0006903	vesicle targeting	biological_process	['CLASP1']	0.0026	[0.128]	0.0118	[0.00682]	0.0299	[0.0037]	0.0136	[0.0226]
GO:1903365	regulation of fear response	biological_process	['PRKAR1B', 'SHANK3']	0.0332	[0.0286, 0.0039]	0.0073	[0.0126, 0.000201]	0.0297	[0.0067, -0.0]	0.0139	[0.0367, 0.00202]
GO:0070411	I-SMAD binding	molecular_function	['SMURF1']	0.0171	[0.0316]	0.0571	[0.00179]	0.923	[-0.000893]	0.0139	[0.0221]
GO:0006259	DNA metabolic process	biological_process	['CTCF', 'DNMT3A', 'KMT2A', 'KMT2E', 'POGZ', 'PTMS', 'TCF7L2', 'UIMC1', 'USP45']	0.456	[0.00378, -0.00558, -0.0491, 0.0182, 0.0127, 0.0142, 0.00948, 0.00222, -0.00621]	0.344	[0.00035, 0.00302, 0.00756, -0.00399, -0.00925, 0.00323, 1.51e-05, 7.04e-05, 0.000842]	0.531	[0.000298, 0.00586, 0.0037, 0.00114, -0.0142, 0.00184, 0.000728, 0.000474, 0.000467]	0.0142	[0.00375, 0.0352, -0.00617, 0.0028, 0.00168, 0.00726, 0.0378, 0.00111, 5.08e-05]
GO:0086004	regulation of cardiac muscle cell contraction	biological_process	['ANK2']	0.0238	[0.0217]	0.961	[-0.00224]	0.0839	[0.00116]	0.0143	[0.0218]
GO:1903115	regulation of actin filament-based movement	biological_process	['ANK2']	0.0238	[0.0217]	0.961	[-0.00224]	0.0839	[0.00116]	0.0143	[0.0218]
GO:0007249	I-kappaB kinase/NF-kappaB signaling	biological_process	['ASH1L']	0.0123	[0.0435]	0.0161	[0.00539]	0.0271	[0.00413]	0.0146	[0.0217]
GO:0060736	prostate gland growth	biological_process	['PTEN']	0.0477	[0.0104]	0.0296	[0.00349]	0.0081	[0.00947]	0.0146	[0.0217]
GO:2000807	regulation of synaptic vesicle clustering	biological_process	['PTEN']	0.0431	[0.0117]	0.0222	[0.00425]	0.0378	[0.00299]	0.0147	[0.0215]
GO:0051963	regulation of synapse assembly	biological_process	['ADNP', 'NLGN3', 'NRXN1', 'SETD5']	0.0111	[-0.0, -0.0, 0.126, -0.00289]	0.0982	[-0.000959, -0.000607, 0.00613, -0.000562]	0.21	[-0.000689, -0.000689, 0.00478, -0.00165]	0.015	[-0.0, -0.0, 0.0567, 0.000307]
GO:0022414	reproductive process	biological_process	['ADCY3', 'ADNP', 'ASH1L', 'DDX3X', 'DNMT3A', 'KDM5B', 'PLCD4', 'PTEN', 'RIMS1']	0.0449	[0.0051, 0.00128, 0.0239, -0.0, 0.00655, 0.0105, -0.0, 0.015, 0.0219]	0.0899	[0.00124, -0.000566, -0.000296, -0.0, 0.00042, 0.00248, 0.000175, 0.00405, 0.000614]	0.0355	[-0.00059, -0.00087, 0.000126, -0.0, 0.00486, 0.00524, -0.0, 0.00467, 0.00135]	0.0153	[1.65e-05, -0.00244, 0.013, -0.0, 0.0118, 0.0154, 0.000208, 0.0315, 0.0115]
GO:0044237	cellular metabolic process	biological_process	['ACHE', 'ADCY3', 'APH1A', 'ASH1L', 'BCL11A', 'BTRC', 'CMPK2', 'CNOT3', 'CTCF', 'CUL3', 'DDX3X', 'DNMT3A', 'DYRK1A', 'ETFB', 'FBXO11', 'INTS6', 'KDM6A', 'KMT2A', 'KMT2C', 'KMT2E', 'KMT5B', 'MECP2', 'PHF3', 'PLCD4', 'POGZ', 'PTEN', 'PTMS', 'SETD5', 'SMURF1', 'TAF6', 'TCF7L2', 'UIMC1', 'UPF3B', 'USP45', 'WDFY3']	0.32	[-0.0274, -0.00475, -0.00292, 0.0049, 0.0288, 0.00426, -0.00194, -0.0, 0.00378, -0.00937, -0.013, -0.00319, -0.00255, -0.000339, 0.00687, 0.00999, -0.0, -0.0114, -0.0106, 0.0182, -0.0, -0.00188, -0.0252, -0.0, 0.0127, 0.00629, 0.0142, -0.00354, 0.0381, 0.002, 0.00948, 0.00222, -0.0354, -0.00621, 0.019]	0.738	[-0.00233, -0.0, -0.00102, 0.00126, 0.00626, -0.0, -0.000255, -0.0, 0.00035, -1.85e-05, 0.000759, 0.00231, 0.000363, -0.000202, -0.000309, -0.0044, -0.00034, 0.00395, -0.00259, -0.00399, -0.000947, 0.000773, 0.000778, -0.0, -0.00925, 0.000423, 0.00323, -0.00329, 0.000427, 0.000393, 1.51e-05, 7.04e-05, 0.000385, 0.000842, 0.00178]	0.744	[-0.000968, 0.000577, -0.00203, -0.000581, 0.00432, -0.0, 0.000145, -0.0, 0.000298, -0.00287, -0.00109, 0.00442, -0.000731, -0.0, 2.56e-05, -0.0, -0.0032, 0.00275, -0.00239, 0.00114, -0.0, 0.000566, 6.96e-06, -0.0, -0.0142, 0.00173, 0.00184, 8.99e-05, 0.00294, 0.000207, 0.000728, 0.000474, -0.00303, 0.000467, 0.0033]	0.0153	[-0.00822, 0.00172, -0.00123, 0.00189, 0.00858, 0.0039, -0.00267, 0.000202, 0.00375, 0.000438, -0.00197, 0.0268, 0.00202, -0.000239, 0.00174, 0.00981, -0.000194, 0.000625, 0.00379, 0.0028, 0.000315, 0.00043, -0.00122, -0.0, 0.00168, 0.0069, 0.00726, 0.00114, 0.0137, 0.00212, 0.0378, 0.00111, -0.00597, 5.08e-05, 0.0209]
GO:0019899	enzyme binding	molecular_function	['ANK2', 'DSCAM', 'PRKAR1B', 'PTEN', 'WAC']	0.0057	[0.151, 0.0188, 0.00897, 0.00714, 0.00701]	0.823	[0.0123, -0.0116, 0.00454, 0.00133, -0.0084]	0.0025	[0.00718, 0.0183, 0.0058, 0.00258, -0.00672]	0.0155	[0.0558, 0.00966, 0.00551, 0.00769, -0.0167]
GO:0035973	aggrephagy	biological_process	['WDFY3']	0.0271	[0.019]	0.0573	[0.00178]	0.0341	[0.0033]	0.0157	[0.0209]
GO:0051966	regulation of synaptic transmission, glutamatergic	biological_process	['GRIN2B', 'NLGN3', 'NRXN1', 'SHANK3']	0.0051	[-0.0145, -0.0, 0.196, -0.0]	0.404	[0.000407, -0.0, -0.0, -0.0]	0.595	[-0.0, -0.0, -0.0, -0.0]	0.0157	[-0.00634, -0.0, 0.0621, -0.0]
GO:0061912	selective autophagy	biological_process	['WDFY3']	0.0271	[0.019]	0.0573	[0.00178]	0.0341	[0.0033]	0.0157	[0.0209]
GO:0051968	positive regulation of synaptic transmission, glutamatergic	biological_process	['GRIN2B', 'NLGN3', 'NRXN1', 'SHANK3']	0.0051	[-0.0145, -0.0, 0.196, -0.0]	0.404	[0.000407, -0.0, -0.0, -0.0]	0.595	[-0.0, -0.0, -0.0, -0.0]	0.0157	[-0.00634, -0.0, 0.0621, -0.0]
GO:0006914	autophagy	biological_process	['WDFY3']	0.0271	[0.019]	0.0573	[0.00178]	0.0341	[0.0033]	0.0157	[0.0209]
GO:0016236	macroautophagy	biological_process	['WDFY3']	0.0271	[0.019]	0.0573	[0.00178]	0.0341	[0.0033]	0.0157	[0.0209]
GO:0061919	process utilizing autophagic mechanism	biological_process	['WDFY3']	0.0271	[0.019]	0.0573	[0.00178]	0.0341	[0.0033]	0.0157	[0.0209]
GO:1903429	regulation of cell maturation	biological_process	['BCL11A']	0.0193	[0.0284]	0.0069	[0.00933]	0.0002	[0.0321]	0.0158	[0.0206]
GO:0060359	response to ammonium ion	biological_process	['GRIA1']	0.074	[0.00613]	0.0029	[0.0139]	0.0003	[0.0306]	0.0159	[0.0204]
GO:0051010	microtubule plus-end binding	molecular_function	['CLASP1']	0.0213	[0.0254]	0.213	[0.00023]	0.0591	[0.00183]	0.0159	[0.0205]
GO:0008017	microtubule binding	molecular_function	['CLASP1']	0.0213	[0.0254]	0.213	[0.00023]	0.0591	[0.00183]	0.0159	[0.0205]
GO:0060211	regulation of nuclear-transcribed mRNA poly(A) tail shortening	biological_process	['TNRC6B']	0.0626	[0.0075]	0.014	[0.00606]	0.0052	[0.0118]	0.016	[0.0203]
GO:0060213	positive regulation of nuclear-transcribed mRNA poly(A) tail shortening	biological_process	['TNRC6B']	0.0626	[0.0075]	0.014	[0.00606]	0.0052	[0.0118]	0.016	[0.0203]
GO:0002252	immune effector process	biological_process	['FOXP1', 'KMT2E']	0.0164	[0.0506, 0.00927]	0.0079	[0.0122, -0.0]	0.152	[0.00121, -0.0]	0.0161	[0.0397, -0.00421]
GO:0071277	cellular response to calcium ion	biological_process	['NRXN1']	0.0014	[0.184]	0.0377	[0.00275]	0.0151	[0.0064]	0.0162	[0.0199]
GO:0071241	cellular response to inorganic substance	biological_process	['NRXN1']	0.0014	[0.184]	0.0377	[0.00275]	0.0151	[0.0064]	0.0162	[0.0199]
GO:0071248	cellular response to metal ion	biological_process	['NRXN1']	0.0014	[0.184]	0.0377	[0.00275]	0.0151	[0.0064]	0.0162	[0.0199]
GO:0030705	cytoskeleton-dependent intracellular transport	biological_process	['DYNC1H1', 'MYO5A', 'PCM1', 'SPAST']	0.0359	[-0.00316, 0.0631, 0.00445, -0.0106]	0.0195	[0.00392, 0.00594, 0.00287, -0.0011]	0.0092	[0.000995, 0.0176, 0.0011, -0.00283]	0.0164	[0.00326, 0.0452, 0.0102, -0.00429]
GO:0050839	cell adhesion molecule binding	molecular_function	['DSCAM', 'NLGN3', 'NLGN4X', 'NRXN1', 'PTK7']	0.0065	[0.0673, -0.0, -0.00314, 0.115, 0.000941]	0.155	[-0.0, -0.0, -0.000625, 0.00379, -0.0]	0.163	[-0.00897, -0.00201, 9.72e-05, 0.0138, 0.000293]	0.0164	[0.0308, 0.000301, 0.00388, 0.0253, 0.000249]
GO:0060325	face morphogenesis	biological_process	['ANKRD11']	0.0207	[0.0263]	0.0211	[0.00444]	0.0205	[0.00524]	0.0165	[0.0195]
GO:0030029	actin filament-based process	biological_process	['CUL3', 'MYO5A', 'NCKAP1', 'PTK7']	0.0206	[-0.0, 0.0631, 0.0173, 0.00394]	0.0832	[-0.00193, 0.00594, 0.000404, 0.000203]	0.008	[-0.00129, 0.0176, 0.000711, 0.000813]	0.0165	[-0.000592, 0.0452, 0.00825, 0.00123]
GO:0033032	regulation of myeloid cell apoptotic process	biological_process	['PTEN']	0.0181	[0.0293]	0.0131	[0.00628]	0.0207	[0.00519]	0.0168	[0.0193]
GO:2000109	regulation of macrophage apoptotic process	biological_process	['PTEN']	0.0181	[0.0293]	0.0131	[0.00628]	0.0207	[0.00519]	0.0168	[0.0193]
GO:0031503	protein-containing complex localization	biological_process	['AKAP9', 'NRXN1', 'PCM1']	0.0051	[-0.0292, 0.18, 0.00445]	0.0753	[-0.000198, 0.00132, 0.00287]	0.0851	[0.000149, 0.00266, 0.0011]	0.0168	[-0.0105, 0.0446, 0.0102]
GO:0045937	positive regulation of phosphate metabolic process	biological_process	['ADNP', 'AGAP2', 'AKAP9', 'DDX3X', 'DSCAM', 'NRXN1']	0.004	[-0.0, 0.00145, -0.0163, -0.0, 0.0949, 0.172]	0.114	[-0.0, 1.73e-05, 0.000208, -0.0, 0.001, 0.00375]	0.881	[-0.0, 2.29e-05, -0.0085, -0.000382, 0.0113, -0.00594]	0.0169	[-0.0, -0.0, -0.00882, -0.00353, 0.0433, 0.0338]
GO:0010562	positive regulation of phosphorus metabolic process	biological_process	['ADNP', 'AGAP2', 'AKAP9', 'DDX3X', 'DSCAM', 'NRXN1']	0.004	[-0.0, 0.00145, -0.0163, -0.0, 0.0949, 0.172]	0.114	[-0.0, 1.73e-05, 0.000208, -0.0, 0.001, 0.00375]	0.881	[-0.0, 2.29e-05, -0.0085, -0.000382, 0.0113, -0.00594]	0.0169	[-0.0, -0.0, -0.00882, -0.00353, 0.0433, 0.0338]
GO:0042327	positive regulation of phosphorylation	biological_process	['ADNP', 'AGAP2', 'AKAP9', 'DDX3X', 'DSCAM', 'NRXN1']	0.004	[-0.0, 0.00145, -0.0163, -0.0, 0.0949, 0.172]	0.114	[-0.0, 1.73e-05, 0.000208, -0.0, 0.001, 0.00375]	0.881	[-0.0, 2.29e-05, -0.0085, -0.000382, 0.0113, -0.00594]	0.0169	[-0.0, -0.0, -0.00882, -0.00353, 0.0433, 0.0338]
GO:1901019	regulation of calcium ion transmembrane transporter activity	biological_process	['ANK2']	0.018	[0.0297]	0.0732	[0.00135]	0.0554	[0.002]	0.017	[0.0192]
GO:1901021	positive regulation of calcium ion transmembrane transporter activity	biological_process	['ANK2']	0.018	[0.0297]	0.0732	[0.00135]	0.0554	[0.002]	0.017	[0.0192]
GO:0038023	signaling receptor activity	molecular_function	['GABRB3', 'GRIA1', 'GRIN2B', 'NR3C2', 'P2RX5', 'PTK7']	0.0315	[0.113, 0.000458, 0.00317, -0.049, -0.0, 0.0143]	0.0198	[0.00218, 0.000725, 0.00789, 0.00373, -0.0, -0.00023]	0.036	[0.00352, 0.00151, 0.00401, 0.00225, -0.0, 0.000532]	0.017	[0.0523, -0.00409, 0.00167, 0.0099, -0.0, 0.00479]
GO:0001046	core promoter sequence-specific DNA binding	molecular_function	['FOXP1']	0.0133	[0.0403]	0.111	[0.000793]	0.231	[0.000117]	0.017	[0.0192]
GO:0060089	molecular transducer activity	molecular_function	['GABRB3', 'GRIA1', 'GRIN2B', 'NR3C2', 'P2RX5', 'PTK7']	0.0315	[0.113, 0.000458, 0.00317, -0.049, -0.0, 0.0143]	0.0198	[0.00218, 0.000725, 0.00789, 0.00373, -0.0, -0.00023]	0.036	[0.00352, 0.00151, 0.00401, 0.00225, -0.0, 0.000532]	0.017	[0.0523, -0.00409, 0.00167, 0.0099, -0.0, 0.00479]
GO:0040029	epigenetic regulation of gene expression	biological_process	['ARID1B', 'CTCF', 'DNMT3A', 'MECP2', 'PHF2']	0.0967	[0.0299, 0.00324, 0.0155, -0.0158, -0.00842]	0.0098	[0.0106, 0.000943, 0.00342, 0.00182, 0.000271]	0.0057	[0.00951, 0.00102, 0.00784, 0.00201, 0.000729]	0.0172	[0.0317, 0.00274, 0.0282, -0.00389, 0.000449]
GO:0045792	negative regulation of cell size	biological_process	['PTEN']	0.0426	[0.012]	0.0168	[0.00528]	0.0674	[0.00155]	0.0172	[0.0191]
GO:0046649	lymphocyte activation	biological_process	['FOXP1', 'PAX5', 'PTEN']	0.0262	[0.0506, -0.0, 0.00443]	0.0118	[0.0122, -0.0, 0.000574]	0.152	[0.00121, -0.0, 0.000786]	0.0173	[0.0397, -0.0, 0.00383]
GO:0060090	molecular adaptor activity	molecular_function	['AKAP9', 'ANK2', 'BTRC', 'SHANK2', 'SHANK3']	0.0135	[-0.039, 0.147, 0.0161, -0.0, -0.0]	0.0346	[-0.00148, 0.014, -0.00273, -0.0, -0.0]	0.0512	[-0.00149, 0.00914, -0.000563, 0.00172, -0.0]	0.0175	[-0.0119, 0.0663, 0.00444, -0.0, -0.0]
GO:0051899	membrane depolarization	biological_process	['ANK2', 'KMT2A', 'SCN2A']	0.0098	[0.11, -0.0082, 0.0109]	0.0033	[0.0163, 0.000738, 0.00159]	0.0595	[0.00417, -0.0, 0.00129]	0.0177	[0.0437, -0.00537, 0.00452]
GO:0080135	regulation of cellular response to stress	biological_process	['ARID1B', 'DYRK1A', 'FOXP1', 'KMT5B', 'POGZ', 'PTEN', 'PYHIN1', 'SMARCC2', 'TAF6', 'TRIP12', 'UIMC1']	0.0248	[-0.0305, 0.00228, 0.149, -0.0, 0.00513, 0.000848, -0.0, -0.0, 0.000853, 0.00812, 0.00349]	0.111	[-0.00176, 0.000763, 0.0118, 0.000142, 0.000288, -0.0, -0.0, -0.00129, 0.000148, -0.00199, -0.0]	0.596	[-0.00242, -0.0, 0.00448, -0.00276, 0.00157, -0.0, -0.0, -0.0, 3.3e-05, -0.000379, -0.000597]	0.0182	[-0.00919, 0.00126, 0.0858, -0.00461, 0.0023, 0.00103, -0.0, 0.00101, 0.000255, 0.00324, 0.00165]
GO:0048185	activin binding	molecular_function	['SMURF1']	0.0129	[0.0421]	0.831	[-0.000211]	0.985	[-0.00552]	0.0182	[0.0186]
GO:0048333	mesodermal cell differentiation	biological_process	['KDM6A', 'KDM6B']	0.0232	[0.0449, 0.000286]	0.995	[-0.0172, 0.000397]	0.106	[0.000592, 0.00143]	0.0183	[0.0317, 0.000715]
GO:0065003	protein-containing complex assembly	biological_process	['CUL3', 'GRIN2B', 'POGZ', 'SPAST', 'TAF6']	0.933	[0.00166, -0.0637, 0.0632, -0.0453, 0.00122]	0.102	[-0.000758, 0.00123, 0.00267, 0.00124, 0.000337]	0.0004	[0.00124, 0.0302, 0.00351, 0.00111, -0.0]	0.0183	[-0.00427, 0.0397, 0.0181, 0.00316, 0.000784]
GO:0009008	DNA-methyltransferase activity	molecular_function	['DNMT3A']	0.0347	[0.0151]	0.0198	[0.00475]	0.0705	[0.00145]	0.0183	[0.0185]
GO:0045815	epigenetic maintenance of chromatin in transcription-competent conformation	biological_process	['ARID1B', 'PHF2']	0.047	[0.0299, -0.00842]	0.0099	[0.0106, 0.000271]	0.0143	[0.00951, 0.000729]	0.0186	[0.0317, 0.000449]
GO:0098597	observational learning	biological_process	['NRXN1', 'SHANK3']	0.0066	[0.113, -0.0]	0.235	[0.000579, -0.0]	0.213	[0.000659, -0.0]	0.0189	[0.0313, 0.000512]
GO:0098598	learned vocalization behavior or vocal learning	biological_process	['NRXN1', 'SHANK3']	0.0066	[0.113, -0.0]	0.235	[0.000579, -0.0]	0.213	[0.000659, -0.0]	0.0189	[0.0313, 0.000512]
GO:0098596	imitative learning	biological_process	['NRXN1', 'SHANK3']	0.0066	[0.113, -0.0]	0.235	[0.000579, -0.0]	0.213	[0.000659, -0.0]	0.0189	[0.0313, 0.000512]
GO:0031223	auditory behavior	biological_process	['NRXN1', 'SHANK3']	0.0066	[0.113, -0.0]	0.235	[0.000579, -0.0]	0.213	[0.000659, -0.0]	0.0189	[0.0313, 0.000512]
GO:0042297	vocal learning	biological_process	['NRXN1', 'SHANK3']	0.0066	[0.113, -0.0]	0.235	[0.000579, -0.0]	0.213	[0.000659, -0.0]	0.0189	[0.0313, 0.000512]
GO:0007638	mechanosensory behavior	biological_process	['NRXN1', 'SHANK3']	0.0066	[0.113, -0.0]	0.235	[0.000579, -0.0]	0.213	[0.000659, -0.0]	0.0189	[0.0313, 0.000512]
GO:0051382	kinetochore assembly	biological_process	['POGZ']	0.0075	[0.0632]	0.0389	[0.00267]	0.0318	[0.00351]	0.019	[0.0181]
GO:1904706	negative regulation of vascular associated smooth muscle cell proliferation	biological_process	['PTEN']	0.0215	[0.025]	0.0408	[0.00255]	0.109	[0.000778]	0.019	[0.0181]
GO:0048662	negative regulation of smooth muscle cell proliferation	biological_process	['PTEN']	0.0215	[0.025]	0.0408	[0.00255]	0.109	[0.000778]	0.019	[0.0181]
GO:0051383	kinetochore organization	biological_process	['POGZ']	0.0075	[0.0632]	0.0389	[0.00267]	0.0318	[0.00351]	0.019	[0.0181]
GO:1904705	regulation of vascular associated smooth muscle cell proliferation	biological_process	['PTEN']	0.0215	[0.025]	0.0408	[0.00255]	0.109	[0.000778]	0.019	[0.0181]
GO:1904019	epithelial cell apoptotic process	biological_process	['AGAP2', 'DNMT3A']	0.0369	[0.0172, 0.0115]	0.0418	[0.0018, 0.00282]	0.0233	[0.00455, 0.00326]	0.019	[0.00655, 0.0251]
GO:0042325	regulation of phosphorylation	biological_process	['ADNP', 'AGAP2', 'AKAP9', 'DDX3X', 'DSCAM', 'NRXN1', 'PRKAR1B', 'PTEN']	0.0054	[-0.0, 0.00145, -0.0163, -0.0, 0.0949, 0.172, 0.00263, 0.00141]	0.096	[-0.0, 1.73e-05, 0.000208, -0.0, 0.001, 0.00375, 0.00283, -0.000685]	0.366	[-0.0, 2.29e-05, -0.0085, -0.000382, 0.0113, -0.00594, 0.00473, 0.00023]	0.0192	[-0.0, -0.0, -0.00882, -0.00353, 0.0433, 0.0338, 0.00249, 0.0025]
GO:0140657	ATP-dependent activity	molecular_function	['CHD2', 'CHD8', 'DDX3X', 'DYNC1H1', 'KATNAL2', 'MYO5A', 'SPAST']	0.035	[0.00238, 0.00084, -0.00607, 0.00659, 0.00286, 0.102, -0.0236]	0.709	[-0.000842, 0.000179, -6.85e-05, 0.00301, -0.00561, 0.00234, -0.0]	0.147	[-0.000345, -6.43e-05, 3.3e-05, 0.00105, 0.000197, 0.00226, 0.00189]	0.0193	[0.00237, 0.00105, -0.00204, 0.00832, 0.000343, 0.0556, 0.000324]
GO:0046697	decidualization	biological_process	['ASH1L']	0.016	[0.0337]	0.0368	[0.00279]	0.932	[-0.00108]	0.0194	[0.0176]
GO:0046332	SMAD binding	molecular_function	['SMURF1']	0.0197	[0.0281]	0.0835	[0.00117]	0.923	[-0.000882]	0.0194	[0.0176]
GO:0050855	regulation of B cell receptor signaling pathway	biological_process	['FOXP1']	0.0296	[0.0176]	0.05	[0.00208]	0.0309	[0.00361]	0.0195	[0.0174]
GO:0050857	positive regulation of antigen receptor-mediated signaling pathway	biological_process	['FOXP1']	0.0296	[0.0176]	0.05	[0.00208]	0.0309	[0.00361]	0.0195	[0.0174]
GO:0050854	regulation of antigen receptor-mediated signaling pathway	biological_process	['FOXP1']	0.0296	[0.0176]	0.05	[0.00208]	0.0309	[0.00361]	0.0195	[0.0174]
GO:0050861	positive regulation of B cell receptor signaling pathway	biological_process	['FOXP1']	0.0296	[0.0176]	0.05	[0.00208]	0.0309	[0.00361]	0.0195	[0.0174]
GO:0060688	regulation of morphogenesis of a branching structure	biological_process	['BCL11A']	0.0206	[0.0265]	0.0041	[0.0119]	0.0055	[0.0114]	0.0195	[0.0174]
GO:0043933	protein-containing complex organization	biological_process	['CHD2', 'CUL3', 'GRIN2B', 'POGZ', 'SMARCC2', 'SPAST', 'TAF6']	0.898	[0.0028, 0.00166, -0.0637, 0.0632, -0.0, -0.0453, 0.00122]	0.135	[-0.000659, -0.000758, 0.00123, 0.00267, 0.000829, 0.00124, 0.000337]	0.0008	[-0.000319, 0.00124, 0.0302, 0.00351, -0.0, 0.00111, -0.0]	0.0197	[0.00249, -0.00427, 0.0397, 0.0181, 0.00529, 0.00316, 0.000784]
GO:0005253	anion channel activity	molecular_function	['GABRB3']	0.0232	[0.0222]	0.02	[0.0047]	0.0608	[0.00177]	0.0197	[0.0173]
GO:0005254	chloride channel activity	molecular_function	['GABRB3']	0.0232	[0.0222]	0.02	[0.0047]	0.0608	[0.00177]	0.0197	[0.0173]
GO:0099095	ligand-gated anion channel activity	molecular_function	['GABRB3']	0.0232	[0.0222]	0.02	[0.0047]	0.0608	[0.00177]	0.0197	[0.0173]
GO:0022851	GABA-gated chloride ion channel activity	molecular_function	['GABRB3']	0.0232	[0.0222]	0.02	[0.0047]	0.0608	[0.00177]	0.0197	[0.0173]
GO:0070306	lens fiber cell differentiation	biological_process	['KDM5B']	0.0223	[0.0232]	0.144	[0.000517]	0.146	[0.000452]	0.0198	[0.0172]
GO:0045814	negative regulation of gene expression, epigenetic	biological_process	['CTCF', 'DNMT3A', 'MECP2']	0.199	[0.00537, 0.016, -0.0159]	0.0411	[0.00108, 0.00404, 0.00118]	0.0221	[0.00024, 0.0098, 0.00027]	0.02	[0.0042, 0.0345, 0.00114]
GO:0070828	heterochromatin organization	biological_process	['CTCF', 'DNMT3A', 'MECP2']	0.199	[0.00537, 0.016, -0.0159]	0.0411	[0.00108, 0.00404, 0.00118]	0.0221	[0.00024, 0.0098, 0.00027]	0.02	[0.0042, 0.0345, 0.00114]
GO:0031507	heterochromatin formation	biological_process	['CTCF', 'DNMT3A', 'MECP2']	0.199	[0.00537, 0.016, -0.0159]	0.0411	[0.00108, 0.00404, 0.00118]	0.0221	[0.00024, 0.0098, 0.00027]	0.02	[0.0042, 0.0345, 0.00114]
GO:1901888	regulation of cell junction assembly	biological_process	['ADNP', 'CLASP1', 'NLGN3', 'NRXN1', 'PTEN', 'SETD5']	0.0169	[-0.0, 0.00261, -0.0, 0.126, -0.00349, -0.00289]	0.145	[-0.000959, -0.0, -0.000607, 0.00613, -0.0, -0.000562]	0.257	[-0.000689, -0.0, -0.000689, 0.00478, 0.000322, -0.00165]	0.0202	[-0.0, 0.00144, -0.0, 0.0567, 0.00115, 0.000307]
GO:0090304	nucleic acid metabolic process	biological_process	['BCL11A', 'CNOT3', 'CTCF', 'DDX3X', 'DNMT3A', 'INTS6', 'KMT2A', 'KMT2E', 'PHF3', 'POGZ', 'PTMS', 'TAF6', 'TCF7L2', 'UIMC1', 'UPF3B', 'USP45']	0.78	[0.0288, -0.0, 0.00378, -0.0193, -0.00558, 0.00999, -0.0491, 0.0182, -0.0252, 0.0127, 0.0142, 0.002, 0.00948, 0.00222, -0.0354, -0.00621]	0.212	[0.00626, -0.0, 0.00035, 0.00113, 0.00302, -0.0044, 0.00756, -0.00399, 0.000778, -0.00925, 0.00323, 0.000393, 1.51e-05, 7.04e-05, 0.000385, 0.000842]	0.578	[0.00432, -0.0, 0.000298, -0.00163, 0.00586, -0.0, 0.0037, 0.00114, 6.96e-06, -0.0142, 0.00184, 0.000207, 0.000728, 0.000474, -0.00303, 0.000467]	0.0205	[0.00858, 0.000202, 0.00375, -0.00304, 0.0352, 0.00981, -0.00617, 0.0028, -0.00122, 0.00168, 0.00726, 0.00212, 0.0378, 0.00111, -0.00597, 5.08e-05]
GO:0043565	sequence-specific DNA binding	molecular_function	['FOXP1', 'KDM5B', 'KMT2A', 'MECP2', 'TBL1XR1']	0.0431	[0.0403, 0.00264, -0.00204, 0.00275, 0.0111]	0.0042	[0.000793, 3.36e-05, 0.0167, 0.00333, 0.000144]	0.0123	[0.000117, 0.000167, 0.014, 0.00232, 4.56e-06]	0.0205	[0.0192, 0.00194, 0.0292, 0.0013, 0.00256]
GO:0033144	negative regulation of intracellular steroid hormone receptor signaling pathway	biological_process	['FOXP1']	0.0157	[0.0344]	0.0264	[0.00379]	0.0438	[0.00255]	0.0206	[0.0167]
GO:0060765	regulation of androgen receptor signaling pathway	biological_process	['FOXP1']	0.0157	[0.0344]	0.0264	[0.00379]	0.0438	[0.00255]	0.0206	[0.0167]
GO:0033143	regulation of intracellular steroid hormone receptor signaling pathway	biological_process	['FOXP1']	0.0157	[0.0344]	0.0264	[0.00379]	0.0438	[0.00255]	0.0206	[0.0167]
GO:0060766	negative regulation of androgen receptor signaling pathway	biological_process	['FOXP1']	0.0157	[0.0344]	0.0264	[0.00379]	0.0438	[0.00255]	0.0206	[0.0167]
GO:0008284	positive regulation of cell population proliferation	biological_process	['AGAP2', 'FOXP1', 'KDM5B', 'MECP2', 'TCF7L2']	0.0245	[0.00469, 0.0898, 0.00387, -0.0098, -0.00192]	0.0975	[0.000211, 0.00508, 0.000556, 0.000654, -0.00161]	0.136	[0.00366, 0.00222, 0.000585, -0.0, -0.00252]	0.0206	[0.00134, 0.0557, 0.00249, -0.00192, -0.00362]
GO:0051225	spindle assembly	biological_process	['CLASP1']	0.0207	[0.0264]	0.249	[0.000138]	0.769	[-0.0]	0.0207	[0.0166]
GO:2001257	regulation of cation channel activity	biological_process	['ANK2', 'NLGN3', 'NRXN1', 'SHANK3']	0.0158	[0.0132, -0.0, 0.0895, -0.0]	0.217	[0.000583, -0.0, 0.00102, -0.0]	0.153	[0.000916, -0.0014, 0.00322, -0.0]	0.0207	[0.00385, 0.000223, 0.0425, 0.000542]
GO:0090307	mitotic spindle assembly	biological_process	['CLASP1']	0.0207	[0.0264]	0.249	[0.000138]	0.769	[-0.0]	0.0207	[0.0166]
GO:0008152	metabolic process	biological_process	['ACHE', 'ADCY3', 'APH1A', 'ASH1L', 'BCL11A', 'BTRC', 'CHD2', 'CMPK2', 'CNOT3', 'CTCF', 'CUL3', 'DDX3X', 'DNMT3A', 'DPP3', 'DYRK1A', 'ETFB', 'FBXO11', 'INTS6', 'KDM5B', 'KDM6A', 'KDM6B', 'KMT2A', 'KMT2C', 'KMT2E', 'KMT5B', 'MECP2', 'NAA15', 'PHF2', 'PHF3', 'PLCD4', 'POGZ', 'PTEN', 'PTMS', 'SETD5', 'SHANK3', 'SMURF1', 'SPAST', 'TAF6', 'TBL1XR1', 'TBR1', 'TCF7L2', 'UIMC1', 'UPF3B', 'USP45', 'WAC', …	0.215	[-0.0214, -0.00475, -0.00107, 0.0049, 0.0254, 0.00409, 0.00272, -0.00194, -0.0, 0.00378, -0.00209, -0.013, -0.00319, -0.0, -0.00255, -0.000339, 0.00687, 0.00999, 0.00683, 0.000442, 0.00016, -0.00942, -0.0106, 0.0182, -0.0, -0.00223, 0.000849, -0.00209, -0.0252, 1.86e-05, 0.0127, 0.00629, 0.0142, -0.00354, 0.00486, 0.0381, -0.0169, 0.000999, 0.023, 0.00302, 0.00948, 0.00219, -0.0354, -0.0031, 0.00…	0.827	[-0.00146, -0.0, -0.000992, 0.00126, 0.00538, -0.000736, -0.000535, -0.000255, -0.0, 0.00035, -0.00154, 0.000759, 0.00231, -0.0, 0.000363, -0.000202, -0.000309, -0.0044, 0.00107, -0.00187, 0.000185, 0.0038, -0.00259, -0.00399, -0.000947, 0.00058, -1.86e-05, 0.000208, 0.000778, -0.0, -0.00925, 0.000423, 0.00323, -0.00329, 0.000545, 0.000427, -0.000508, 0.000196, -0.00144, 3.65e-05, 1.51e-05, 0.000…	0.697	[-0.000371, 0.000577, -0.00125, -0.000581, 0.00568, -0.0, -0.00107, 0.000145, -0.0, 0.000298, -0.00216, -0.00109, 0.00442, -0.0, -0.000731, -0.0, 2.56e-05, -0.0, 0.00157, -0.00186, 5.98e-05, 0.00257, -0.00239, 0.00114, -0.0, 0.000291, 0.000105, -0.0, 6.96e-06, -0.0, -0.0142, 0.00173, 0.00184, 8.99e-05, 0.000577, 0.00294, -0.000423, 0.000104, -0.00266, 0.000271, 0.000728, 0.00143, -0.00303, 0.0002…	0.0208	[-0.00658, 0.00172, -0.00178, 0.00189, 0.00683, 0.00274, 0.00188, -0.00267, 0.000202, 0.00375, 0.00033, -0.00197, 0.0268, -0.0, 0.00202, -0.000239, 0.00174, 0.00981, 0.00137, -0.0016, 0.000149, 0.000765, 0.00379, 0.0028, 0.000315, 0.000481, 0.00053, -0.0, -0.00122, -2.65e-05, 0.00168, 0.0069, 0.00726, 0.00114, 0.00313, 0.0137, -0.00699, 0.00117, 0.0045, 0.00205, 0.0378, 0.00142, -0.00597, 0.00017…
GO:0030579	ubiquitin-dependent SMAD protein catabolic process	biological_process	['SMURF1']	0.0096	[0.0523]	0.0359	[0.00286]	0.0207	[0.00519]	0.0209	[0.0165]
GO:0032412	regulation of ion transmembrane transporter activity	biological_process	['AKAP9', 'ANK2', 'NLGN3', 'NRXN1', 'SHANK3']	0.0192	[-0.00256, 0.0159, -0.0, 0.0895, -0.0]	0.253	[-0.0, 0.000644, -0.0, 0.00102, -0.0]	0.203	[-0.0, 0.000578, -0.0014, 0.00322, -0.0]	0.0211	[-0.0, 0.00984, 0.000223, 0.0425, 0.000542]
GO:0022898	regulation of transmembrane transporter activity	biological_process	['AKAP9', 'ANK2', 'NLGN3', 'NRXN1', 'SHANK3']	0.0192	[-0.00256, 0.0159, -0.0, 0.0895, -0.0]	0.253	[-0.0, 0.000644, -0.0, 0.00102, -0.0]	0.203	[-0.0, 0.000578, -0.0014, 0.00322, -0.0]	0.0211	[-0.0, 0.00984, 0.000223, 0.0425, 0.000542]
GO:0044057	regulation of system process	biological_process	['AKAP9', 'ANK2', 'FOXP1', 'GRIN2B', 'KDM5B', 'MECP2', 'NLGN3', 'NLGN4X', 'NRXN1', 'PRKAR1B', 'PTEN', 'RIMS1', 'SHANK3']	0.0063	[-0.00107, 0.047, 0.0322, -0.011, 0.0051, 0.00232, 0.000228, -0.00256, 0.182, 0.0146, 0.000735, 0.0143, -0.0]	0.0954	[-0.000778, 0.00159, -0.0, -0.00375, 0.00219, 0.000359, -0.00129, -0.0, 0.0018, 0.00817, -0.0, 0.00179, -0.0]	0.0736	[-0.0, 0.00239, -0.0, 0.00239, 0.000898, -0.000452, -0.00124, -0.0, 0.00166, 0.00284, 0.000579, 0.00393, -0.0]	0.0211	[-0.00305, 0.0205, 0.00966, -0.012, 0.0117, 0.000522, 0.00109, -0.00454, 0.0331, 0.0192, 0.00191, 0.00662, -0.0]
GO:1902105	regulation of leukocyte differentiation	biological_process	['ARID1B', 'FOXP1', 'SMARCC2']	0.0186	[-0.0071, 0.0791, -0.0]	0.608	[-0.000293, 0.000379, -0.00011]	0.897	[-0.00251, 0.000441, -0.0]	0.0213	[-0.00162, 0.0401, -0.0]
GO:1903706	regulation of hemopoiesis	biological_process	['ARID1B', 'FOXP1', 'SMARCC2']	0.0186	[-0.0071, 0.0791, -0.0]	0.608	[-0.000293, 0.000379, -0.00011]	0.897	[-0.00251, 0.000441, -0.0]	0.0213	[-0.00162, 0.0401, -0.0]
GO:0019222	regulation of metabolic process	biological_process	['ACHE', 'ADNP', 'AFF2', 'AGAP2', 'AKAP9', 'APH1A', 'ARID1B', 'ASXL3', 'BTRC', 'CHD8', 'CNOT3', 'CTCF', 'CUL3', 'DDX3X', 'DNMT3A', 'DSCAM', 'DYNC1H1', 'DYRK1A', 'ERBIN', 'FOXP1', 'GRIN2B', 'INTS6', 'KDM6B', 'KMT2A', 'KMT2E', 'KMT5B', 'MECP2', 'MED13', 'NRXN1', 'NUAK1', 'PAX5', 'PHF2', 'POGZ', 'PRKAR1B', 'PTEN', 'PYHIN1', 'SETD5', 'SMARCC2', 'SMURF1', 'TAF6', 'TBL1XR1', 'TCF7L2', 'TLK2', 'TNRC6B',…	0.0082	[-0.0151, 0.00884, -0.00549, 0.00217, -0.0163, -0.000656, -0.0104, 0.0221, 0.00686, 0.00402, -0.0, 0.00265, -0.00773, -0.00459, 0.0155, 0.0949, 0.0128, 0.00138, -0.0, 0.102, -0.0706, 0.00397, -0.0, -0.0154, 0.0211, -0.0, -0.0103, -0.00805, 0.172, 0.0607, 0.000415, -0.00421, 0.00513, 0.00263, 0.00345, -0.0, 8.54e-05, -0.0, 0.00263, 0.0012, 0.036, -0.00452, -0.0, 0.00558, 0.00247, 0.00349, -0.0239,…	0.0498	[-0.00112, 0.000589, 0.000243, 3.24e-05, 0.000208, -0.0, 0.00235, 0.00136, 0.000652, 0.00129, -0.0, 0.000498, -0.00192, 0.000333, 0.00342, 0.001, 0.0048, 4.19e-05, -0.00917, 0.00324, 0.00698, -0.00163, 0.00032, 0.00546, -0.00314, -0.000574, 0.00136, -0.000831, 0.00375, 0.00833, -0.0, 0.000136, 0.000288, 0.00283, 0.00084, -0.0, -0.00043, -0.00129, -0.0, 0.000557, -0.0015, -0.00614, -0.0, 0.00481, …	0.794	[0.000599, 0.00199, 0.000199, 0.000125, -0.0085, -0.0, 0.00155, 0.00306, 0.00133, 0.00133, -0.0, 0.00057, -0.000999, 0.000169, 0.00784, 0.0113, 0.00378, -0.000421, -0.051, 0.00118, 0.00494, 0.000281, -0.000999, 0.00374, 0.00486, -0.00138, 0.002, 0.00103, -0.00594, 0.011, -0.0, 0.000365, 0.00157, 0.00473, 0.000645, -0.0, 0.000507, -0.0, -0.000933, 9.64e-05, -0.00315, -0.00854, -0.0, 0.00181, 0.002…	0.0213	[-0.00511, 0.000834, -0.0253, 0.000246, -0.00882, -0.000431, 0.00444, 0.00786, 0.00676, 0.000453, 6.75e-05, 0.0022, -0.00175, -0.00214, 0.0282, 0.0433, 0.00632, 0.00124, -0.0293, 0.0555, -0.0708, 0.00366, -0.00171, -0.00687, 0.0113, -0.00225, -0.000814, -0.00593, 0.0338, 0.0528, -0.0, 0.000224, 0.0023, 0.00249, 0.00438, -0.0, 0.00503, 0.00101, 0.000845, 0.000889, 0.0136, -0.00112, -0.0, 0.00821, …
GO:0006915	apoptotic process	biological_process	['ADNP', 'AGAP2', 'CUL3', 'DNMT3A', 'SCN2A', 'SYNGAP1']	0.0446	[-0.0, 0.0172, 0.00413, 0.0115, 0.0229, 0.00633]	0.0561	[-0.00363, 0.0018, 0.00245, 0.00282, 0.00456, 0.000337]	0.0061	[-0.00351, 0.00455, 0.000679, 0.00326, 0.017, 0.000212]	0.0217	[-0.00332, 0.00655, 0.015, 0.0251, 0.0117, 0.00265]
GO:0012501	programmed cell death	biological_process	['ADNP', 'AGAP2', 'CUL3', 'DNMT3A', 'SCN2A', 'SYNGAP1']	0.0446	[-0.0, 0.0172, 0.00413, 0.0115, 0.0229, 0.00633]	0.0561	[-0.00363, 0.0018, 0.00245, 0.00282, 0.00456, 0.000337]	0.0061	[-0.00351, 0.00455, 0.000679, 0.00326, 0.017, 0.000212]	0.0217	[-0.00332, 0.00655, 0.015, 0.0251, 0.0117, 0.00265]
GO:0008219	cell death	biological_process	['ADNP', 'AGAP2', 'CUL3', 'DNMT3A', 'SCN2A', 'SYNGAP1']	0.0446	[-0.0, 0.0172, 0.00413, 0.0115, 0.0229, 0.00633]	0.0561	[-0.00363, 0.0018, 0.00245, 0.00282, 0.00456, 0.000337]	0.0061	[-0.00351, 0.00455, 0.000679, 0.00326, 0.017, 0.000212]	0.0217	[-0.00332, 0.00655, 0.015, 0.0251, 0.0117, 0.00265]
GO:0044260	cellular macromolecule metabolic process	biological_process	['ASH1L', 'BTRC', 'CNOT3', 'CTCF', 'CUL3', 'DNMT3A', 'FBXO11', 'KDM6A', 'KMT2A', 'KMT2C', 'KMT2E', 'KMT5B', 'MECP2', 'POGZ', 'PTMS', 'SETD5', 'SMURF1', 'TCF7L2', 'UIMC1', 'UPF3B', 'USP45']	0.215	[0.0049, 0.00426, -0.0, 0.00378, -0.00937, -0.00319, 0.00687, -0.0, -0.0114, -0.0106, 0.0182, -0.0, -0.00122, 0.0127, 0.0142, -0.00354, 0.0381, 0.00948, 0.00222, -0.0354, -0.00621]	0.862	[0.00126, -0.0, -0.0, 0.00035, -1.85e-05, 0.00231, -0.000309, -0.00034, 0.00395, -0.00259, -0.00399, -0.000947, 7.52e-05, -0.00925, 0.00323, -0.00329, 0.000427, 1.51e-05, 7.04e-05, 0.000385, 0.000842]	0.891	[-0.000581, -0.0, -0.0, 0.000298, -0.00287, 0.00442, 2.56e-05, -0.0032, 0.00275, -0.00239, 0.00114, -0.0, 1.64e-05, -0.0142, 0.00184, 8.99e-05, 0.00294, 0.000728, 0.000474, -0.00303, 0.000467]	0.0218	[0.00189, 0.0039, 0.000202, 0.00375, 0.000438, 0.0268, 0.00174, -0.000194, 0.000625, 0.00379, 0.0028, 0.000315, 0.000192, 0.00168, 0.00726, 0.00114, 0.0137, 0.0378, 0.00111, -0.00597, 5.08e-05]
GO:0030234	enzyme regulator activity	molecular_function	['AGAP2', 'APH1A', 'BTRC', 'DDX3X', 'PRKAR1B', 'RIMS1']	0.0057	[0.0149, 0.00203, 0.0121, -0.0, 0.0126, 0.166]	0.0015	[0.00238, -0.0, 0.00235, -0.0, 0.00741, 0.0167]	0.0014	[0.00332, -0.0, 0.000495, 0.000161, 0.0138, 0.014]	0.0218	[0.00557, -0.00046, 0.0123, -0.0, 0.01, 0.0302]
GO:1903430	negative regulation of cell maturation	biological_process	['BCL11A']	0.0228	[0.0227]	0.0027	[0.0143]	0	[0.0435]	0.0219	[0.016]
GO:0008172	S-methyltransferase activity	molecular_function	['DNMT3A', 'KMT2A']	0.03	[0.00493, 0.0311]	0.0311	[0.00276, 0.00288]	0.0128	[0.00604, 0.0047]	0.0222	[0.0214, 0.00698]
GO:0010941	regulation of cell death	biological_process	['AGAP2', 'CHD8', 'DDX3X', 'DNMT3A', 'FOXP1', 'GIMAP8', 'GRIN2B', 'PTEN', 'TAF6', 'TCF7L2']	0.0162	[0.00926, 0.00224, -0.0, 0.00973, 0.137, -0.0, -0.00984, 0.0127, -0.0, 0.00161]	0.0023	[0.00104, 0.00179, -0.000113, 0.000243, 0.014, -0.0, 0.0134, 0.00246, 0.00014, -0.00192]	0.0144	[0.000903, 0.00168, -3.01e-05, 0.000466, 0.00503, -0.0, 0.0141, 0.00221, -0.0, -0.00285]	0.0223	[0.00251, 0.00374, 8.06e-05, 0.00763, 0.0698, -0.0, -0.0105, 0.00929, 0.000148, -0.0101]
GO:0006942	regulation of striated muscle contraction	biological_process	['ANK2']	0.0222	[0.0234]	0.921	[-0.001]	0.129	[0.000582]	0.0224	[0.0155]
GO:0006937	regulation of muscle contraction	biological_process	['ANK2']	0.0222	[0.0234]	0.921	[-0.001]	0.129	[0.000582]	0.0224	[0.0155]
GO:0055117	regulation of cardiac muscle contraction	biological_process	['ANK2']	0.0222	[0.0234]	0.921	[-0.001]	0.129	[0.000582]	0.0224	[0.0155]
GO:0010470	regulation of gastrulation	biological_process	['CLASP1']	0.056	[0.00859]	0.983	[-0.00439]	0.91	[-0.000683]	0.0225	[0.0154]
GO:0048853	forebrain morphogenesis	biological_process	['PTEN']	0.024	[0.0216]	0.0761	[0.0013]	0.212	[0.000163]	0.0225	[0.0154]
GO:1901203	positive regulation of extracellular matrix assembly	biological_process	['CLASP1']	0.0418	[0.0123]	0.114	[0.000762]	0.978	[-0.00388]	0.0228	[0.0153]
GO:1901201	regulation of extracellular matrix assembly	biological_process	['CLASP1']	0.0418	[0.0123]	0.114	[0.000762]	0.978	[-0.00388]	0.0228	[0.0153]
GO:0030953	astral microtubule organization	biological_process	['CLASP1']	0.0331	[0.0156]	0.207	[0.000247]	0.146	[0.000453]	0.023	[0.0152]
GO:0002021	response to dietary excess	biological_process	['TBL1XR1']	0.0146	[0.0367]	0.108	[0.00082]	0.769	[-0.0]	0.0233	[0.0151]
GO:0016922	nuclear receptor binding	molecular_function	['FOXP1', 'MED13', 'TCF7L2', 'TRIP12']	0.0099	[0.127, 0.00436, -0.00623, 0.00702]	0.0297	[0.0172, -0.004, -0.00452, 0.000676]	0.8	[0.00283, -0.00118, -0.00384, 0.00115]	0.0233	[0.0612, 0.00104, -0.0233, 0.00471]
GO:0043066	negative regulation of apoptotic process	biological_process	['AGAP2', 'CHD8', 'DDX3X', 'FOXP1', 'TCF7L2']	0.0114	[0.00926, 0.00224, -0.0, 0.125, 0.00161]	0.0101	[0.00104, 0.00179, -0.000113, 0.0161, -0.00192]	0.103	[0.000903, 0.00168, -3.01e-05, 0.00558, -0.00285]	0.0234	[0.00251, 0.00374, 8.06e-05, 0.0538, -0.0101]
GO:0043069	negative regulation of programmed cell death	biological_process	['AGAP2', 'CHD8', 'DDX3X', 'FOXP1', 'TCF7L2']	0.0114	[0.00926, 0.00224, -0.0, 0.125, 0.00161]	0.0101	[0.00104, 0.00179, -0.000113, 0.0161, -0.00192]	0.103	[0.000903, 0.00168, -3.01e-05, 0.00558, -0.00285]	0.0234	[0.00251, 0.00374, 8.06e-05, 0.0538, -0.0101]
GO:0060548	negative regulation of cell death	biological_process	['AGAP2', 'CHD8', 'DDX3X', 'FOXP1', 'TCF7L2']	0.0114	[0.00926, 0.00224, -0.0, 0.125, 0.00161]	0.0101	[0.00104, 0.00179, -0.000113, 0.0161, -0.00192]	0.103	[0.000903, 0.00168, -3.01e-05, 0.00558, -0.00285]	0.0234	[0.00251, 0.00374, 8.06e-05, 0.0538, -0.0101]
GO:0097150	neuronal stem cell population maintenance	biological_process	['PCM1']	0.036	[0.0144]	0.0329	[0.00315]	0.0248	[0.00451]	0.0235	[0.015]
GO:0044346	fibroblast apoptotic process	biological_process	['CUL3']	0.101	[0.00413]	0.0423	[0.00245]	0.119	[0.000679]	0.0235	[0.015]
GO:0019827	stem cell population maintenance	biological_process	['PCM1']	0.036	[0.0144]	0.0329	[0.00315]	0.0248	[0.00451]	0.0235	[0.015]
GO:0098727	maintenance of cell number	biological_process	['PCM1']	0.036	[0.0144]	0.0329	[0.00315]	0.0248	[0.00451]	0.0235	[0.015]
GO:0040016	embryonic cleavage	biological_process	['CUL3']	0.0608	[0.00776]	0.0718	[0.00137]	0.254	[7.54e-05]	0.0236	[0.0149]
GO:0052745	inositol phosphate phosphatase activity	molecular_function	['PTEN']	0.0281	[0.0182]	0.0205	[0.0046]	0.047	[0.00236]	0.0238	[0.0147]
GO:0052743	inositol tetrakisphosphate phosphatase activity	molecular_function	['PTEN']	0.0281	[0.0182]	0.0205	[0.0046]	0.047	[0.00236]	0.0238	[0.0147]
GO:0016597	amino acid binding	molecular_function	['GRIN2B']	0.0111	[0.0467]	0.0249	[0.00399]	0.0004	[0.0273]	0.0238	[0.0147]
GO:0031406	carboxylic acid binding	molecular_function	['GRIN2B']	0.0111	[0.0467]	0.0249	[0.00399]	0.0004	[0.0273]	0.0238	[0.0147]
GO:0043177	organic acid binding	molecular_function	['GRIN2B']	0.0111	[0.0467]	0.0249	[0.00399]	0.0004	[0.0273]	0.0238	[0.0147]
GO:1902065	response to L-glutamate	biological_process	['BCL11A']	0.021	[0.0257]	0.0088	[0.00812]	0.0152	[0.00637]	0.0241	[0.0145]
GO:0032652	regulation of interleukin-1 production	biological_process	['FOXP1', 'PYHIN1']	0.0275	[0.0384, -0.0]	0.222	[0.000653, -0.0]	0.324	[0.000198, -0.0]	0.0243	[0.0261, -0.0]
GO:2000773	negative regulation of cellular senescence	biological_process	['PTEN']	0.0565	[0.00848]	0.0313	[0.00332]	0.0754	[0.00133]	0.0243	[0.0143]
GO:0032651	regulation of interleukin-1 beta production	biological_process	['FOXP1', 'PYHIN1']	0.0275	[0.0384, -0.0]	0.222	[0.000653, -0.0]	0.324	[0.000198, -0.0]	0.0243	[0.0261, -0.0]
GO:0006139	nucleobase-containing compound metabolic process	biological_process	['ADCY3', 'BCL11A', 'CMPK2', 'CNOT3', 'CTCF', 'DDX3X', 'DNMT3A', 'INTS6', 'KMT2A', 'KMT2E', 'PHF3', 'POGZ', 'PTMS', 'TAF6', 'TCF7L2', 'UIMC1', 'UPF3B', 'USP45']	0.791	[-0.00475, 0.0288, -0.00194, -0.0, 0.00378, -0.0193, -0.00558, 0.00999, -0.0491, 0.0182, -0.0252, 0.0127, 0.0142, 0.002, 0.00948, 0.00222, -0.0354, -0.00621]	0.243	[-0.0, 0.00626, -0.000255, -0.0, 0.00035, 0.00113, 0.00302, -0.0044, 0.00756, -0.00399, 0.000778, -0.00925, 0.00323, 0.000393, 1.51e-05, 7.04e-05, 0.000385, 0.000842]	0.535	[0.000577, 0.00432, 0.000145, -0.0, 0.000298, -0.00163, 0.00586, -0.0, 0.0037, 0.00114, 6.96e-06, -0.0142, 0.00184, 0.000207, 0.000728, 0.000474, -0.00303, 0.000467]	0.0243	[0.00172, 0.00858, -0.00267, 0.000202, 0.00375, -0.00304, 0.0352, 0.00981, -0.00617, 0.0028, -0.00122, 0.00168, 0.00726, 0.00212, 0.0378, 0.00111, -0.00597, 5.08e-05]
GO:0006725	cellular aromatic compound metabolic process	biological_process	['ADCY3', 'BCL11A', 'CMPK2', 'CNOT3', 'CTCF', 'DDX3X', 'DNMT3A', 'INTS6', 'KMT2A', 'KMT2E', 'PHF3', 'POGZ', 'PTMS', 'TAF6', 'TCF7L2', 'UIMC1', 'UPF3B', 'USP45']	0.791	[-0.00475, 0.0288, -0.00194, -0.0, 0.00378, -0.0193, -0.00558, 0.00999, -0.0491, 0.0182, -0.0252, 0.0127, 0.0142, 0.002, 0.00948, 0.00222, -0.0354, -0.00621]	0.243	[-0.0, 0.00626, -0.000255, -0.0, 0.00035, 0.00113, 0.00302, -0.0044, 0.00756, -0.00399, 0.000778, -0.00925, 0.00323, 0.000393, 1.51e-05, 7.04e-05, 0.000385, 0.000842]	0.535	[0.000577, 0.00432, 0.000145, -0.0, 0.000298, -0.00163, 0.00586, -0.0, 0.0037, 0.00114, 6.96e-06, -0.0142, 0.00184, 0.000207, 0.000728, 0.000474, -0.00303, 0.000467]	0.0243	[0.00172, 0.00858, -0.00267, 0.000202, 0.00375, -0.00304, 0.0352, 0.00981, -0.00617, 0.0028, -0.00122, 0.00168, 0.00726, 0.00212, 0.0378, 0.00111, -0.00597, 5.08e-05]
GO:0046483	heterocycle metabolic process	biological_process	['ADCY3', 'BCL11A', 'CMPK2', 'CNOT3', 'CTCF', 'DDX3X', 'DNMT3A', 'INTS6', 'KMT2A', 'KMT2E', 'PHF3', 'POGZ', 'PTMS', 'TAF6', 'TCF7L2', 'UIMC1', 'UPF3B', 'USP45']	0.791	[-0.00475, 0.0288, -0.00194, -0.0, 0.00378, -0.0193, -0.00558, 0.00999, -0.0491, 0.0182, -0.0252, 0.0127, 0.0142, 0.002, 0.00948, 0.00222, -0.0354, -0.00621]	0.243	[-0.0, 0.00626, -0.000255, -0.0, 0.00035, 0.00113, 0.00302, -0.0044, 0.00756, -0.00399, 0.000778, -0.00925, 0.00323, 0.000393, 1.51e-05, 7.04e-05, 0.000385, 0.000842]	0.535	[0.000577, 0.00432, 0.000145, -0.0, 0.000298, -0.00163, 0.00586, -0.0, 0.0037, 0.00114, 6.96e-06, -0.0142, 0.00184, 0.000207, 0.000728, 0.000474, -0.00303, 0.000467]	0.0243	[0.00172, 0.00858, -0.00267, 0.000202, 0.00375, -0.00304, 0.0352, 0.00981, -0.00617, 0.0028, -0.00122, 0.00168, 0.00726, 0.00212, 0.0378, 0.00111, -0.00597, 5.08e-05]
GO:0051276	chromosome organization	biological_process	['CHD2', 'CHD8', 'DDX3X', 'POGZ', 'TCF7L2']	0.0601	[0.000635, 0.00212, -0.0139, 0.0423, 0.00948]	0.232	[-0.000693, 0.000535, -0.0, 0.00204, 1.51e-05]	0.0711	[-0.0, -0.0, -0.0, 0.00637, 0.000728]	0.0247	[0.003, 0.00055, -0.00889, 0.016, 0.0378]
GO:0007064	mitotic sister chromatid cohesion	biological_process	['POGZ']	0.0241	[0.0215]	0.0697	[0.00141]	0.0084	[0.00923]	0.0248	[0.014]
GO:0007062	sister chromatid cohesion	biological_process	['POGZ']	0.0241	[0.0215]	0.0697	[0.00141]	0.0084	[0.00923]	0.0248	[0.014]
GO:1901360	organic cyclic compound metabolic process	biological_process	['ADCY3', 'BCL11A', 'CMPK2', 'CNOT3', 'CTCF', 'DDX3X', 'DNMT3A', 'INTS6', 'KMT2A', 'KMT2E', 'MECP2', 'PHF3', 'POGZ', 'PTMS', 'TAF6', 'TCF7L2', 'UIMC1', 'UPF3B', 'USP45']	0.814	[-0.00475, 0.0288, -0.00194, -0.0, 0.00378, -0.0193, -0.00558, 0.00999, -0.0491, 0.0182, -0.00803, -0.0252, 0.0127, 0.0142, 0.002, 0.00948, 0.00222, -0.0354, -0.00621]	0.246	[-0.0, 0.00626, -0.000255, -0.0, 0.00035, 0.00113, 0.00302, -0.0044, 0.00756, -0.00399, 0.000196, 0.000778, -0.00925, 0.00323, 0.000393, 1.51e-05, 7.04e-05, 0.000385, 0.000842]	0.526	[0.000577, 0.00432, 0.000145, -0.0, 0.000298, -0.00163, 0.00586, -0.0, 0.0037, 0.00114, 0.000208, 6.96e-06, -0.0142, 0.00184, 0.000207, 0.000728, 0.000474, -0.00303, 0.000467]	0.0248	[0.00172, 0.00858, -0.00267, 0.000202, 0.00375, -0.00304, 0.0352, 0.00981, -0.00617, 0.0028, 0.00125, -0.00122, 0.00168, 0.00726, 0.00212, 0.0378, 0.00111, -0.00597, 5.08e-05]
GO:1901681	sulfur compound binding	molecular_function	['KMT5B']	0.678	[-0.0]	0.155	[0.000452]	0.769	[-0.0]	0.0248	[0.014]
GO:1904047	S-adenosyl-L-methionine binding	molecular_function	['KMT5B']	0.678	[-0.0]	0.155	[0.000452]	0.769	[-0.0]	0.0248	[0.014]
GO:0071545	inositol phosphate catabolic process	biological_process	['PTEN']	0.05	[0.00964]	0.0861	[0.00112]	0.0358	[0.00315]	0.0253	[0.0137]
GO:0043647	inositol phosphate metabolic process	biological_process	['PTEN']	0.05	[0.00964]	0.0861	[0.00112]	0.0358	[0.00315]	0.0253	[0.0137]
GO:0046174	polyol catabolic process	biological_process	['PTEN']	0.05	[0.00964]	0.0861	[0.00112]	0.0358	[0.00315]	0.0253	[0.0137]
GO:0046838	phosphorylated carbohydrate dephosphorylation	biological_process	['PTEN']	0.05	[0.00964]	0.0861	[0.00112]	0.0358	[0.00315]	0.0253	[0.0137]
GO:0090207	regulation of triglyceride metabolic process	biological_process	['TBL1XR1']	0.015	[0.036]	0.944	[-0.0015]	0.974	[-0.00315]	0.0253	[0.0136]
GO:0046855	inositol phosphate dephosphorylation	biological_process	['PTEN']	0.05	[0.00964]	0.0861	[0.00112]	0.0358	[0.00315]	0.0253	[0.0137]
GO:0051294	establishment of spindle orientation	biological_process	['CLASP1']	0.0421	[0.0121]	0.737	[-0.0]	0.769	[-0.0]	0.0253	[0.0136]
GO:1901616	organic hydroxy compound catabolic process	biological_process	['PTEN']	0.05	[0.00964]	0.0861	[0.00112]	0.0358	[0.00315]	0.0253	[0.0137]
GO:0019228	neuronal action potential	biological_process	['SCN2A']	0.013	[0.0416]	0.0076	[0.00884]	0.0476	[0.00232]	0.0253	[0.0136]
GO:0046164	alcohol catabolic process	biological_process	['PTEN']	0.05	[0.00964]	0.0861	[0.00112]	0.0358	[0.00315]	0.0253	[0.0137]
GO:0046434	organophosphate catabolic process	biological_process	['PTEN']	0.05	[0.00964]	0.0861	[0.00112]	0.0358	[0.00315]	0.0253	[0.0137]
GO:1902914	regulation of protein polyubiquitination	biological_process	['DDX3X', 'TRIP12']	0.947	[0.00334, -0.0274]	0.078	[0.00168, 0.00094]	0.0801	[-0.0, 0.00279]	0.0254	[0.00196, 0.0233]
GO:1900044	regulation of protein K63-linked ubiquitination	biological_process	['DDX3X', 'TRIP12']	0.947	[0.00334, -0.0274]	0.078	[0.00168, 0.00094]	0.0801	[-0.0, 0.00279]	0.0254	[0.00196, 0.0233]
GO:0090257	regulation of muscle system process	biological_process	['ANK2', 'FOXP1']	0.0178	[0.0234, 0.0322]	0.86	[-0.001, -0.0]	0.225	[0.000582, -0.0]	0.0255	[0.0155, 0.00966]
GO:0042127	regulation of cell population proliferation	biological_process	['AGAP2', 'FOXP1', 'KDM5B', 'KMT2A', 'MECP2', 'PTEN', 'TCF7L2']	0.028	[0.00469, 0.0898, 0.00387, 0.00245, -0.0098, 0.00921, 2.8e-05]	0.0521	[0.000211, 0.00508, 0.000556, 0.00461, 0.000654, 0.000968, -0.00252]	0.104	[0.00366, 0.00222, 0.000585, 0.00172, -0.0, 0.000918, -0.00226]	0.0256	[0.00134, 0.0557, 0.00249, -0.00495, -0.00192, 0.00562, -0.000704]
GO:0099601	regulation of neurotransmitter receptor activity	biological_process	['AKAP9', 'NLGN3', 'NRXN1', 'SHANK3']	0.0192	[-0.0, -0.0, 0.0895, -0.0]	0.715	[-0.00156, -0.0, 0.00102, -0.0]	0.205	[-0.0, -0.0014, 0.00322, -0.0]	0.0257	[-0.00207, 0.000223, 0.0425, 0.000542]
GO:0010469	regulation of signaling receptor activity	biological_process	['AKAP9', 'NLGN3', 'NRXN1', 'SHANK3']	0.0192	[-0.0, -0.0, 0.0895, -0.0]	0.715	[-0.00156, -0.0, 0.00102, -0.0]	0.205	[-0.0, -0.0014, 0.00322, -0.0]	0.0257	[-0.00207, 0.000223, 0.0425, 0.000542]
GO:0032409	regulation of transporter activity	biological_process	['AKAP9', 'ANK2', 'KMT2A', 'NLGN3', 'NRXN1', 'SHANK3']	0.0233	[-0.00256, 0.0159, -0.00102, -0.0, 0.0895, -0.0]	0.278	[-0.0, 0.000644, 8.77e-05, -0.0, 0.00102, -0.0]	0.227	[-0.0, 0.000578, 0.000115, -0.0014, 0.00322, -0.0]	0.026	[-0.0, 0.00984, -0.0006, 0.000223, 0.0425, 0.000542]
GO:0002673	regulation of acute inflammatory response	biological_process	['ASH1L']	0.0137	[0.039]	0.972	[-0.00297]	0.188	[0.000239]	0.0263	[0.0132]
GO:0050728	negative regulation of inflammatory response	biological_process	['ASH1L']	0.0137	[0.039]	0.972	[-0.00297]	0.188	[0.000239]	0.0263	[0.0132]
GO:0031348	negative regulation of defense response	biological_process	['ASH1L']	0.0137	[0.039]	0.972	[-0.00297]	0.188	[0.000239]	0.0263	[0.0132]
GO:0002674	negative regulation of acute inflammatory response	biological_process	['ASH1L']	0.0137	[0.039]	0.972	[-0.00297]	0.188	[0.000239]	0.0263	[0.0132]
GO:0070412	R-SMAD binding	molecular_function	['SMURF1']	0.0217	[0.0247]	0.14	[0.000544]	0.922	[-0.00087]	0.0263	[0.0132]
GO:0044772	mitotic cell cycle phase transition	biological_process	['CLASP1', 'CUL3', 'SPAST']	0.0346	[0.074, 0.000471, -0.0305]	0.873	[0.00309, -0.00442, -0.000404]	0.0566	[0.0108, -0.00243, -0.00265]	0.0264	[0.0505, -0.0069, -0.0103]
GO:0044770	cell cycle phase transition	biological_process	['CLASP1', 'CUL3', 'SPAST']	0.0346	[0.074, 0.000471, -0.0305]	0.873	[0.00309, -0.00442, -0.000404]	0.0566	[0.0108, -0.00243, -0.00265]	0.0264	[0.0505, -0.0069, -0.0103]
GO:0002027	regulation of heart rate	biological_process	['AKAP9', 'ANK2']	0.0211	[-0.00214, 0.0508]	0.205	[-0.0, 0.000749]	0.9	[-0.0, -0.0014]	0.0274	[-0.00403, 0.0276]
GO:0061337	cardiac conduction	biological_process	['AKAP9', 'ANK2']	0.0211	[-0.00214, 0.0508]	0.205	[-0.0, 0.000749]	0.9	[-0.0, -0.0014]	0.0274	[-0.00403, 0.0276]
GO:0086091	regulation of heart rate by cardiac conduction	biological_process	['AKAP9', 'ANK2']	0.0211	[-0.00214, 0.0508]	0.205	[-0.0, 0.000749]	0.9	[-0.0, -0.0014]	0.0274	[-0.00403, 0.0276]
GO:0035637	multicellular organismal signaling	biological_process	['AKAP9', 'ANK2']	0.0211	[-0.00214, 0.0508]	0.205	[-0.0, 0.000749]	0.9	[-0.0, -0.0014]	0.0274	[-0.00403, 0.0276]
GO:0042981	regulation of apoptotic process	biological_process	['AGAP2', 'CHD8', 'DDX3X', 'FOXP1', 'GIMAP8', 'PTEN', 'TAF6', 'TCF7L2']	0.0157	[0.00926, 0.00224, -0.0, 0.125, -0.0, 0.0127, -0.0, 0.00161]	0.0104	[0.00104, 0.00179, -0.000113, 0.0161, -0.0, 0.00246, 0.00014, -0.00192]	0.106	[0.000903, 0.00168, -3.01e-05, 0.00558, -0.0, 0.00221, -0.0, -0.00285]	0.0276	[0.00251, 0.00374, 8.06e-05, 0.0538, -0.0, 0.00929, 0.000148, -0.0101]
GO:0043067	regulation of programmed cell death	biological_process	['AGAP2', 'CHD8', 'DDX3X', 'FOXP1', 'GIMAP8', 'PTEN', 'TAF6', 'TCF7L2']	0.0157	[0.00926, 0.00224, -0.0, 0.125, -0.0, 0.0127, -0.0, 0.00161]	0.0104	[0.00104, 0.00179, -0.000113, 0.0161, -0.0, 0.00246, 0.00014, -0.00192]	0.106	[0.000903, 0.00168, -3.01e-05, 0.00558, -0.0, 0.00221, -0.0, -0.00285]	0.0276	[0.00251, 0.00374, 8.06e-05, 0.0538, -0.0, 0.00929, 0.000148, -0.0101]
GO:0008168	methyltransferase activity	molecular_function	['ASH1L', 'DNMT3A', 'FBXO11', 'KMT2A', 'KMT2C', 'KMT2E', 'KMT5B', 'SETD5']	0.0305	[0.0221, 0.00754, 0.0187, 0.0174, 0.0111, 0.0155, -0.0, 0.0107]	0.006	[0.00937, 0.00217, -0.000466, 0.00945, -0.00783, -0.0015, 0.00237, 0.00907]	0.0245	[0.00959, 0.0022, 8.21e-05, 0.00586, -0.0171, 0.000991, 0.00252, 0.012]	0.0276	[0.0124, 0.0123, 0.0109, 0.0039, 0.0107, 0.00313, 0.000974, 0.00517]
GO:0016741	transferase activity, transferring one-carbon groups	molecular_function	['ASH1L', 'DNMT3A', 'FBXO11', 'KMT2A', 'KMT2C', 'KMT2E', 'KMT5B', 'SETD5']	0.0305	[0.0221, 0.00754, 0.0187, 0.0174, 0.0111, 0.0155, -0.0, 0.0107]	0.006	[0.00937, 0.00217, -0.000466, 0.00945, -0.00783, -0.0015, 0.00237, 0.00907]	0.0245	[0.00959, 0.0022, 8.21e-05, 0.00586, -0.0171, 0.000991, 0.00252, 0.012]	0.0276	[0.0124, 0.0123, 0.0109, 0.0039, 0.0107, 0.00313, 0.000974, 0.00517]
GO:0071704	organic substance metabolic process	biological_process	['ACHE', 'ADCY3', 'APH1A', 'ASH1L', 'BCL11A', 'BTRC', 'CHD2', 'CMPK2', 'CNOT3', 'CTCF', 'CUL3', 'DDX3X', 'DNMT3A', 'DPP3', 'DYRK1A', 'ETFB', 'FBXO11', 'INTS6', 'KDM5B', 'KDM6A', 'KDM6B', 'KMT2A', 'KMT2C', 'KMT2E', 'KMT5B', 'MECP2', 'NAA15', 'PHF2', 'PHF3', 'PLCD4', 'POGZ', 'PTEN', 'PTMS', 'SETD5', 'SHANK3', 'SMURF1', 'TAF6', 'TBL1XR1', 'TBR1', 'TCF7L2', 'UIMC1', 'UPF3B', 'USP45', 'WAC']	0.227	[-0.0186, -0.00475, -0.00107, 0.0049, 0.0254, 0.00409, 0.00272, -0.00194, -0.0, 0.00378, -0.00209, -0.0193, -0.00319, -0.0, -0.00255, -0.00116, 0.00687, 0.00999, 0.00683, 0.000442, 0.00016, -0.00942, -0.0106, 0.0182, -0.0, -0.00223, 0.000849, -0.00209, -0.0252, 1.86e-05, 0.0127, 0.00629, 0.0142, -0.00354, 0.00486, 0.0381, 0.000999, 0.023, 0.00302, 0.00948, 0.00219, -0.0354, -0.0031, 0.00242]	0.832	[-0.000618, -0.0, -0.000992, 0.00126, 0.00538, -0.000736, -0.000535, -0.000255, -0.0, 0.00035, -0.00154, 0.00113, 0.00231, -0.0, 0.000363, -0.000184, -0.000309, -0.0044, 0.00107, -0.00187, 0.000185, 0.0038, -0.00259, -0.00399, -0.000947, 0.00058, -1.86e-05, 0.000208, 0.000778, -0.0, -0.00925, 0.000423, 0.00323, -0.00329, 0.000545, 0.000427, 0.000196, -0.00144, 3.65e-05, 1.51e-05, 0.000123, 0.0003…	0.759	[4.79e-06, 0.000577, -0.00125, -0.000581, 0.00568, -0.0, -0.00107, 0.000145, -0.0, 0.000298, -0.00216, -0.00163, 0.00442, -0.0, -0.000731, -0.0, 2.56e-05, -0.0, 0.00157, -0.00186, 5.98e-05, 0.00257, -0.00239, 0.00114, -0.0, 0.000291, 0.000105, -0.0, 6.96e-06, -0.0, -0.0142, 0.00173, 0.00184, 8.99e-05, 0.000577, 0.00294, 0.000104, -0.00266, 0.000271, 0.000728, 0.00143, -0.00303, 0.000254, -0.00211]	0.0277	[-0.0052, 0.00172, -0.00178, 0.00189, 0.00683, 0.00274, 0.00188, -0.00267, 0.000202, 0.00375, 0.00033, -0.00304, 0.0268, -0.0, 0.00202, 5.54e-05, 0.00174, 0.00981, 0.00137, -0.0016, 0.000149, 0.000765, 0.00379, 0.0028, 0.000315, 0.000481, 0.00053, -0.0, -0.00122, -2.65e-05, 0.00168, 0.0069, 0.00726, 0.00114, 0.00313, 0.0137, 0.00117, 0.0045, 0.00205, 0.0378, 0.00142, -0.00597, 0.000171, 0.00268]
GO:0061629	RNA polymerase II-specific DNA-binding transcription factor binding	molecular_function	['FOXP1', 'MED13', 'TAF6', 'TCF7L2', 'TRIP12']	0.0119	[0.127, 0.00436, 0.00289, -0.00623, 0.00702]	0.0361	[0.0172, -0.004, 0.000225, -0.00452, 0.000676]	0.773	[0.00283, -0.00118, -0.0, -0.00384, 0.00115]	0.0278	[0.0612, 0.00104, 0.00136, -0.0233, 0.00471]
GO:0140297	DNA-binding transcription factor binding	molecular_function	['FOXP1', 'MED13', 'TAF6', 'TCF7L2', 'TRIP12']	0.0119	[0.127, 0.00436, 0.00289, -0.00623, 0.00702]	0.0361	[0.0172, -0.004, 0.000225, -0.00452, 0.000676]	0.773	[0.00283, -0.00118, -0.0, -0.00384, 0.00115]	0.0278	[0.0612, 0.00104, 0.00136, -0.0233, 0.00471]
GO:0051657	maintenance of organelle location	biological_process	['AKAP9']	0.997	[-0.101]	0.151	[0.000472]	0.998	[-0.0229]	0.028	[0.0126]
GO:0051661	maintenance of centrosome location	biological_process	['AKAP9']	0.997	[-0.101]	0.151	[0.000472]	0.998	[-0.0229]	0.028	[0.0126]
GO:0071470	cellular response to osmotic stress	biological_process	['DDX3X', 'SCN2A']	0.0207	[-0.00353, 0.0535]	0.0001	[0.000117, 0.0409]	0.0006	[0.000448, 0.0306]	0.028	[0.000564, 0.0225]
GO:0006970	response to osmotic stress	biological_process	['DDX3X', 'SCN2A']	0.0207	[-0.00353, 0.0535]	0.0001	[0.000117, 0.0409]	0.0006	[0.000448, 0.0306]	0.028	[0.000564, 0.0225]
GO:0051642	centrosome localization	biological_process	['AKAP9']	0.997	[-0.101]	0.151	[0.000472]	0.998	[-0.0229]	0.028	[0.0126]
GO:0051651	maintenance of location in cell	biological_process	['AKAP9']	0.997	[-0.101]	0.151	[0.000472]	0.998	[-0.0229]	0.028	[0.0126]
GO:0051235	maintenance of location	biological_process	['AKAP9']	0.997	[-0.101]	0.151	[0.000472]	0.998	[-0.0229]	0.028	[0.0126]
GO:0061842	microtubule organizing center localization	biological_process	['AKAP9']	0.997	[-0.101]	0.151	[0.000472]	0.998	[-0.0229]	0.028	[0.0126]
GO:0045216	cell-cell junction organization	biological_process	['ANK2', 'NLGN4X']	0.0032	[0.206, -0.0424]	0.0224	[0.00608, 0.00107]	0.0428	[0.00503, 0.000142]	0.0283	[0.0408, -0.018]
GO:0044238	primary metabolic process	biological_process	['ACHE', 'ADCY3', 'APH1A', 'ASH1L', 'BCL11A', 'BTRC', 'CMPK2', 'CNOT3', 'CTCF', 'CUL3', 'DDX3X', 'DNMT3A', 'DPP3', 'DYRK1A', 'ETFB', 'FBXO11', 'INTS6', 'KDM5B', 'KDM6A', 'KDM6B', 'KMT2A', 'KMT2C', 'KMT2E', 'KMT5B', 'MECP2', 'NAA15', 'PHF2', 'PHF3', 'PLCD4', 'POGZ', 'PTEN', 'PTMS', 'SETD5', 'SMURF1', 'TAF6', 'TBL1XR1', 'TBR1', 'TCF7L2', 'UIMC1', 'UPF3B', 'USP45', 'WAC']	0.209	[-0.0177, -0.00475, -0.00107, 0.0049, 0.0254, 0.00409, -0.00194, -0.0, 0.00378, -0.00208, -0.0193, -0.00319, -0.0, -0.00255, -0.00116, 0.00687, 0.00999, 0.00683, 0.000442, 0.00016, -0.00942, -0.0106, 0.0182, -0.0, -0.00237, 0.000849, -0.00209, -0.0252, 1.86e-05, 0.0127, 0.00629, 0.0142, -0.00354, 0.0523, 0.000999, 0.023, 0.000896, 0.00948, 0.00219, -0.0354, -0.0031, 0.00242]	0.803	[-0.00111, -0.0, -0.000992, 0.00126, 0.00538, -0.000736, -0.000255, -0.0, 0.00035, -0.00104, 0.00113, 0.00231, -0.0, 0.000363, -0.000184, -0.000309, -0.0044, 0.00107, -0.00187, 0.000185, 0.0038, -0.00259, -0.00399, -0.000947, 0.000505, -1.86e-05, 0.000208, 0.000778, -0.0, -0.00925, 0.000423, 0.00323, -0.00329, 0.00286, 0.000196, -0.00144, -0.0, 1.51e-05, 0.000123, 0.000385, 0.000421, -0.000979]	0.704	[0.000413, 0.000577, -0.00125, -0.000581, 0.00568, -0.0, 0.000145, -0.0, 0.000298, -0.00226, -0.00163, 0.00442, -0.0, -0.000731, -0.0, 2.56e-05, -0.0, 0.00157, -0.00186, 5.98e-05, 0.00257, -0.00239, 0.00114, -0.0, 0.000419, 0.000105, -0.0, 6.96e-06, -0.0, -0.0142, 0.00173, 0.00184, 8.99e-05, 0.00519, 0.000104, -0.00266, -0.0, 0.000728, 0.00143, -0.00303, 0.000254, -0.00211]	0.0284	[-0.00528, 0.00172, -0.00178, 0.00189, 0.00683, 0.00274, -0.00267, 0.000202, 0.00375, 0.000161, -0.00304, 0.0268, -0.0, 0.00202, 5.54e-05, 0.00174, 0.00981, 0.00137, -0.0016, 0.000149, 0.000765, 0.00379, 0.0028, 0.000315, 0.00104, 0.00053, -0.0, -0.00122, -2.65e-05, 0.00168, 0.0069, 0.00726, 0.00114, 0.0165, 0.00117, 0.0045, 0.000498, 0.0378, 0.00142, -0.00597, 0.000171, 0.00268]
GO:0033182	regulation of histone ubiquitination	biological_process	['TRIP12']	0.0276	[0.0186]	0.0206	[0.00452]	0.0076	[0.0098]	0.0287	[0.0123]
GO:0097027	ubiquitin-protein transferase activator activity	molecular_function	['BTRC']	0.0421	[0.0121]	0.0437	[0.00235]	0.139	[0.000495]	0.0287	[0.0123]
GO:0055106	ubiquitin-protein transferase regulator activity	molecular_function	['BTRC']	0.0421	[0.0121]	0.0437	[0.00235]	0.139	[0.000495]	0.0287	[0.0123]
GO:0001817	regulation of cytokine production	biological_process	['DDX3X', 'ERBIN', 'FOXP1', 'PYHIN1']	0.0171	[-0.00423, -0.0, 0.102, -0.0]	0.8	[0.00091, -0.00536, 0.00324, -0.0]	0.999	[0.000957, -0.0974, 0.00118, -0.0]	0.0288	[-0.00305, -0.0139, 0.0555, -0.0]
GO:0023056	positive regulation of signaling	biological_process	['AGAP2', 'DDX3X', 'ERBIN', 'FOXP1', 'GRIN2B', 'MECP2', 'NLGN3', 'NR3C2', 'NRXN1', 'P2RX5', 'PRKAR1B', 'PTEN', 'PYHIN1', 'RIMS1', 'SHANK2', 'SHANK3', 'TAF6', 'TCF7L2', 'WAC']	0.0201	[0.00429, -0.00384, -0.0, 0.0176, -0.0126, -0.0, -0.0, -0.0135, 0.198, -0.0, 0.00159, 0.000562, -0.0, 0.00586, 0.00232, -0.0, -0.0, -0.0, 0.00318]	0.124	[9.88e-05, 0.000332, -0.00167, 0.00208, -0.000412, -0.0, -0.0, 0.00053, 0.0168, -0.0, 8.81e-05, 0.000205, -0.0, -0.00034, 0.000241, -0.0, 0.00014, -0.0, -0.00698]	0.0992	[0.000144, -0.00115, -0.00222, 0.00361, 0.000889, -0.0, -0.0, 0.00092, 0.011, -0.0, 8.59e-05, 0.000484, -0.0, 0.000487, -0.0, -0.0, -0.0, -0.000505, 0.000359]	0.0288	[0.000159, -0.00288, -0.00157, 0.0174, -0.00925, -0.00065, -0.0, -0.00202, 0.0813, -0.0, 0.00114, 0.00139, -0.0, 0.0018, 0.000915, -0.0, 0.000148, -0.0, 0.00155]
GO:0010647	positive regulation of cell communication	biological_process	['AGAP2', 'DDX3X', 'ERBIN', 'FOXP1', 'GRIN2B', 'MECP2', 'NLGN3', 'NR3C2', 'NRXN1', 'P2RX5', 'PRKAR1B', 'PTEN', 'PYHIN1', 'RIMS1', 'SHANK2', 'SHANK3', 'TAF6', 'TCF7L2', 'WAC']	0.0201	[0.00429, -0.00384, -0.0, 0.0176, -0.0126, -0.0, -0.0, -0.0135, 0.198, -0.0, 0.00159, 0.000562, -0.0, 0.00586, 0.00232, -0.0, -0.0, -0.0, 0.00318]	0.124	[9.88e-05, 0.000332, -0.00167, 0.00208, -0.000412, -0.0, -0.0, 0.00053, 0.0168, -0.0, 8.81e-05, 0.000205, -0.0, -0.00034, 0.000241, -0.0, 0.00014, -0.0, -0.00698]	0.0992	[0.000144, -0.00115, -0.00222, 0.00361, 0.000889, -0.0, -0.0, 0.00092, 0.011, -0.0, 8.59e-05, 0.000484, -0.0, 0.000487, -0.0, -0.0, -0.0, -0.000505, 0.000359]	0.0288	[0.000159, -0.00288, -0.00157, 0.0174, -0.00925, -0.00065, -0.0, -0.00202, 0.0813, -0.0, 0.00114, 0.00139, -0.0, 0.0018, 0.000915, -0.0, 0.000148, -0.0, 0.00155]
GO:0140694	non-membrane-bounded organelle assembly	biological_process	['CLASP1', 'DDX3X', 'DYNC1H1', 'POGZ']	0.0301	[0.0264, -0.0162, -0.0107, 0.0632]	0.0474	[0.000138, 0.000263, 0.00394, 0.00267]	0.0722	[-0.0, 0.000806, 0.00156, 0.00351]	0.0289	[0.0166, -0.00743, 0.0112, 0.0181]
GO:0043170	macromolecule metabolic process	biological_process	['ACHE', 'APH1A', 'ASH1L', 'BCL11A', 'BTRC', 'CHD2', 'CNOT3', 'CTCF', 'CUL3', 'DDX3X', 'DNMT3A', 'DPP3', 'DYRK1A', 'FBXO11', 'INTS6', 'KDM5B', 'KDM6A', 'KDM6B', 'KMT2A', 'KMT2C', 'KMT2E', 'KMT5B', 'MECP2', 'NAA15', 'PHF2', 'PHF3', 'POGZ', 'PTMS', 'SETD5', 'SHANK3', 'SMURF1', 'TAF6', 'TBL1XR1', 'TBR1', 'TCF7L2', 'UIMC1', 'UPF3B', 'USP45', 'WAC']	0.215	[-0.0177, -0.00107, 0.0049, 0.0254, 0.00409, 0.00272, -0.0, 0.00378, -0.00209, -0.0193, -0.00319, -0.0, -0.00255, 0.00687, 0.00999, 0.00683, 0.000442, 0.00016, -0.00942, -0.0106, 0.0182, -0.0, -0.000649, 0.000849, -0.00209, -0.0252, 0.0127, 0.0142, -0.00354, 0.00486, 0.0381, 0.000999, 0.018, 0.00302, 0.00948, 0.00219, -0.0354, -0.0031, 0.00242]	0.864	[-0.00111, -0.000992, 0.00126, 0.00538, -0.000736, -0.000535, -0.0, 0.00035, -0.00154, 0.00113, 0.00231, -0.0, 0.000363, -0.000309, -0.0044, 0.00107, -0.00187, 0.000185, 0.0038, -0.00259, -0.00399, -0.000947, 0.000154, -1.86e-05, 0.000208, 0.000778, -0.00925, 0.00323, -0.00329, 0.000545, 0.000427, 0.000196, -0.00225, 3.65e-05, 1.51e-05, 0.000123, 0.000385, 0.000421, -0.000979]	0.827	[0.000413, -0.00125, -0.000581, 0.00568, -0.0, -0.00107, -0.0, 0.000298, -0.00216, -0.00163, 0.00442, -0.0, -0.000731, 2.56e-05, -0.0, 0.00157, -0.00186, 5.98e-05, 0.00257, -0.00239, 0.00114, -0.0, -0.000324, 0.000105, -0.0, 6.96e-06, -0.0142, 0.00184, 8.99e-05, 0.000577, 0.00294, 0.000104, -0.00378, 0.000271, 0.000728, 0.00143, -0.00303, 0.000254, -0.00211]	0.0292	[-0.00528, -0.00178, 0.00189, 0.00683, 0.00274, 0.00188, 0.000202, 0.00375, 0.00033, -0.00304, 0.0268, -0.0, 0.00202, 0.00174, 0.00981, 0.00137, -0.0016, 0.000149, 0.000765, 0.00379, 0.0028, 0.000315, 0.000228, 0.00053, -0.0, -0.00122, 0.00168, 0.00726, 0.00114, 0.00313, 0.0137, 0.00117, 0.00144, 0.00205, 0.0378, 0.00142, -0.00597, 0.000171, 0.00268]
GO:0051574	positive regulation of histone H3-K9 methylation	biological_process	['MECP2']	0.145	[0.00225]	0.0294	[0.0035]	0.0138	[0.00702]	0.0293	[0.0121]
GO:0004879	nuclear receptor activity	molecular_function	['NR3C2']	0.973	[-0.0239]	0.0328	[0.00319]	0.0553	[0.00201]	0.0293	[0.0122]
GO:0000981	DNA-binding transcription factor activity, RNA polymerase II-specific	molecular_function	['NR3C2']	0.973	[-0.0239]	0.0328	[0.00319]	0.0553	[0.00201]	0.0293	[0.0122]
GO:0098531	ligand-activated transcription factor activity	molecular_function	['NR3C2']	0.973	[-0.0239]	0.0328	[0.00319]	0.0553	[0.00201]	0.0293	[0.0122]
GO:0033365	protein localization to organelle	biological_process	['ANK2', 'CTCF', 'DDX3X', 'PCM1', 'RANBP17', 'SMURF1']	0.0438	[0.129, 0.000551, -0.0246, -0.00774, -0.0393, 0.00496]	0.0727	[0.00433, 0.000419, 1.69e-05, 0.00164, 0.000573, -0.0]	0.994	[-0.037, -0.0, 6.85e-06, -0.000663, -0.00109, -0.00261]	0.0294	[0.0565, 0.00236, 0.000691, 0.00497, -0.0167, 0.00106]
GO:0061013	regulation of mRNA catabolic process	biological_process	['TNRC6B']	0.0779	[0.0058]	0.0114	[0.00701]	0.0431	[0.00259]	0.0297	[0.012]
GO:1903313	positive regulation of mRNA metabolic process	biological_process	['TNRC6B']	0.0779	[0.0058]	0.0114	[0.00701]	0.0431	[0.00259]	0.0297	[0.012]
GO:0061014	positive regulation of mRNA catabolic process	biological_process	['TNRC6B']	0.0779	[0.0058]	0.0114	[0.00701]	0.0431	[0.00259]	0.0297	[0.012]
GO:0034453	microtubule anchoring	biological_process	['CLASP1', 'PCM1']	0.0359	[0.0151, 0.0141]	0.381	[0.000134, -0.0]	0.0569	[0.00159, 0.00238]	0.0299	[0.0123, 0.00956]
GO:0000976	transcription cis-regulatory region binding	molecular_function	['FOXP1', 'TBL1XR1']	0.0198	[0.0403, 0.0111]	0.178	[0.000793, 0.000144]	0.362	[0.000117, 4.56e-06]	0.03	[0.0192, 0.00256]
GO:0001067	transcription regulatory region nucleic acid binding	molecular_function	['FOXP1', 'TBL1XR1']	0.0198	[0.0403, 0.0111]	0.178	[0.000793, 0.000144]	0.362	[0.000117, 4.56e-06]	0.03	[0.0192, 0.00256]
GO:0043046	DNA methylation involved in gamete generation	biological_process	['DNMT3A']	0.0697	[0.00655]	0.161	[0.00042]	0.023	[0.00486]	0.0302	[0.0118]
GO:0022412	cellular process involved in reproduction in multicellular organism	biological_process	['DNMT3A']	0.0697	[0.00655]	0.161	[0.00042]	0.023	[0.00486]	0.0302	[0.0118]
GO:0034641	cellular nitrogen compound metabolic process	biological_process	['ADCY3', 'APH1A', 'BCL11A', 'CMPK2', 'CNOT3', 'CTCF', 'DDX3X', 'DNMT3A', 'DYRK1A', 'INTS6', 'KMT2A', 'KMT2E', 'MECP2', 'PHF3', 'POGZ', 'PTMS', 'TAF6', 'TCF7L2', 'UIMC1', 'UPF3B', 'USP45']	0.847	[-0.00475, -0.00292, 0.0288, -0.00194, -0.0, 0.00378, -0.0193, -0.00558, -0.0181, 0.00999, -0.0491, 0.0182, -0.00271, -0.0252, 0.0127, 0.0142, 0.002, 0.00948, 0.00222, -0.0354, -0.00621]	0.187	[-0.0, -0.00102, 0.00626, -0.000255, -0.0, 0.00035, 0.00113, 0.00302, 0.00242, -0.0044, 0.00756, -0.00399, 0.00134, 0.000778, -0.00925, 0.00323, 0.000393, 1.51e-05, 7.04e-05, 0.000385, 0.000842]	0.495	[0.000577, -0.00203, 0.00432, 0.000145, -0.0, 0.000298, -0.00163, 0.00586, 0.00234, -0.0, 0.0037, 0.00114, 0.000631, 6.96e-06, -0.0142, 0.00184, 0.000207, 0.000728, 0.000474, -0.00303, 0.000467]	0.0304	[0.00172, -0.00123, 0.00858, -0.00267, 0.000202, 0.00375, -0.00304, 0.0352, 0.00334, 0.00981, -0.00617, 0.0028, -0.00333, -0.00122, 0.00168, 0.00726, 0.00212, 0.0378, 0.00111, -0.00597, 5.08e-05]
GO:2000831	regulation of steroid hormone secretion	biological_process	['KDM5B']	0.0858	[0.0051]	0.0475	[0.00219]	0.0988	[0.000898]	0.0307	[0.0117]
GO:1905952	regulation of lipid localization	biological_process	['KDM5B']	0.0858	[0.0051]	0.0475	[0.00219]	0.0988	[0.000898]	0.0307	[0.0117]
GO:0032368	regulation of lipid transport	biological_process	['KDM5B']	0.0858	[0.0051]	0.0475	[0.00219]	0.0988	[0.000898]	0.0307	[0.0117]
GO:0044060	regulation of endocrine process	biological_process	['KDM5B']	0.0858	[0.0051]	0.0475	[0.00219]	0.0988	[0.000898]	0.0307	[0.0117]
GO:0052744	phosphatidylinositol monophosphate phosphatase activity	molecular_function	['PTEN']	0.0252	[0.0203]	0.0429	[0.0024]	0.0389	[0.00291]	0.0307	[0.0117]
GO:0004438	phosphatidylinositol-3-phosphatase activity	molecular_function	['PTEN']	0.0252	[0.0203]	0.0429	[0.0024]	0.0389	[0.00291]	0.0307	[0.0117]
GO:0033962	P-body assembly	biological_process	['DYNC1H1']	0.97	[-0.0224]	0.0205	[0.00458]	0.0598	[0.0018]	0.0313	[0.0115]
GO:0060478	acrosomal vesicle exocytosis	biological_process	['RIMS1']	0.0235	[0.0219]	0.131	[0.000614]	0.0745	[0.00135]	0.0313	[0.0115]
GO:0048518	positive regulation of biological process	biological_process	['ACHE', 'ADNP', 'AGAP2', 'AKAP9', 'ANK2', 'APH1A', 'ARID1B', 'BCL11A', 'BTRC', 'CHD8', 'CLASP1', 'CNOT3', 'CUL3', 'DDX3X', 'DNMT3A', 'DSCAM', 'DYNC1H1', 'DYRK1A', 'ERBIN', 'FOXP1', 'GRIN2B', 'KDM5B', 'KDM6B', 'KMT2A', 'KMT2E', 'KMT5B', 'MECP2', 'MED13', 'NCKAP1', 'NLGN3', 'NR3C2', 'NRXN1', 'P2RX5', 'PCM1', 'PHF2', 'POGZ', 'PRKAR1B', 'PTEN', 'PYHIN1', 'RIMS1', 'SHANK2', 'SHANK3', 'SLC6A1', 'SMARC…	0.0178	[-0.00611, -0.0, 0.00323, -0.0093, 0.0159, -0.000656, -0.0055, 0.00424, 0.00768, 0.00402, 0.0217, -0.0, -0.00264, -0.00444, 0.00973, 0.0543, 0.00132, 0.000941, -0.0, 0.0802, -0.0236, 0.00387, -0.0, -0.00863, 0.013, -0.0, -0.005, -0.00218, 0.00423, -0.0, -0.0135, 0.229, -0.0, 0.00132, -0.00842, 0.00513, 0.0149, 0.00148, -0.0, 0.0165, 0.00232, 0.000299, -0.0727, -0.0, 0.00474, -0.00552, 0.000777, -…	0.0639	[-0.0, -0.00024, 8.86e-05, 6.95e-05, 0.000644, -0.0, 0.00161, -0.0, 0.00133, 0.00129, 0.000528, -0.0, -0.000811, 0.000222, 0.000243, 0.000657, 0.00212, 6.29e-05, -0.00167, 0.00418, 0.00382, 0.000556, 0.00032, 0.00232, -0.00354, -0.000574, 0.000898, 0.000382, 0.00028, -0.000152, 0.00053, 0.0116, -0.0, 0.000151, 0.000271, 0.000288, 0.00723, 0.000741, -0.0, 0.000986, 0.000241, 9.92e-06, -0.0098, -3.…	0.161	[0.000269, -0.000172, 0.000799, -0.00251, 0.000578, -0.0, -0.00574, 0.000295, 0.0014, 0.00133, -0.00146, -0.0, -0.000774, -0.000133, 0.000466, 0.0126, 0.00147, -0.000632, -0.00222, 0.00239, 0.00433, 0.000585, -0.000999, 0.00292, 0.00633, -0.00138, 0.00122, 0.00396, 0.000572, -0.000522, 0.00092, 0.00699, -0.0, -6.15e-06, 0.000729, 0.00157, 0.00314, 0.000652, -0.0, 0.00212, -0.0, -6.47e-08, -0.0134…	0.0316	[-0.00181, -0.0, 0.000332, -0.00393, 0.00984, -0.000431, -0.00365, 0.00167, 0.00892, 0.000453, 0.011, -0.0, -0.000236, -0.00298, 0.00763, 0.0263, 0.00211, 0.00142, -0.00157, 0.0474, -0.0218, 0.00249, -0.00171, -0.000946, 0.00891, -0.00225, 0.00135, -0.00659, 0.00215, 5.58e-05, -0.00202, 0.0822, -0.0, 0.0011, 0.000449, 0.0023, 0.0189, 0.00181, -0.0, 0.00488, 0.000915, 0.000202, -0.0688, 0.000619, …
GO:0042048	olfactory behavior	biological_process	['ADCY3']	0.0419	[0.0122]	0.155	[0.000449]	0.194	[0.000222]	0.0318	[0.0113]
GO:0090069	regulation of ribosome biogenesis	biological_process	['PTEN']	0.0339	[0.0153]	0.0324	[0.00323]	0.0105	[0.00813]	0.0318	[0.0113]
GO:0007635	chemosensory behavior	biological_process	['ADCY3']	0.0419	[0.0122]	0.155	[0.000449]	0.194	[0.000222]	0.0318	[0.0113]
GO:0009887	animal organ morphogenesis	biological_process	['ANKRD11', 'ASH1L', 'CUL3', 'KDM5B', 'KDM6A', 'PAX5', 'PTEN', 'SHANK3']	0.0333	[0.00803, 0.0446, 0.00784, 0.0166, 0.00434, -0.0, 0.0109, 0.0049]	0.0638	[-0.00084, 0.00412, -0.000566, 0.00432, -0.00052, -0.0, 0.00152, 0.00124]	0.17	[-0.000877, 0.00355, -0.00366, 0.00966, -0.00135, -0.0, -0.00384, 0.00138]	0.0321	[0.00202, 0.0167, 0.00321, 0.024, 0.00211, -0.0, 0.00469, 0.00254]
GO:0035264	multicellular organism growth	biological_process	['KDM6A', 'TBL1XR1']	0.0197	[0.00726, 0.0445]	0.996	[-0.0104, -0.00945]	0.989	[-0.00687, -0.00517]	0.0322	[0.00519, 0.0157]
GO:0048523	negative regulation of cellular process	biological_process	['ACHE', 'ADNP', 'AGAP2', 'ASH1L', 'BCL11A', 'BTRC', 'CHD8', 'CLASP1', 'CUL3', 'DDX3X', 'DSCAM', 'DYRK1A', 'ERBIN', 'FOXP1', 'GRIA1', 'GRIN2B', 'KMT2A', 'MECP2', 'NEXMIF', 'NLGN4X', 'NRXN1', 'PAX5', 'PCM1', 'PHF2', 'PRKAR1B', 'PTEN', 'SHANK2', 'SHANK3', 'SLC6A1', 'SMURF1', 'SYNGAP1', 'TAF6', 'TCF7L2', 'TLK2', 'TNRC6B', 'TRIP12', 'UIMC1', 'WAC']	0.0013	[-0.0, -0.0, 0.00926, 0.00258, 0.012, 0.00265, 0.00224, 0.00909, -0.0, -0.000506, 0.0543, 0.0018, -0.0, 0.0639, -0.0242, -0.0395, -0.00962, -0.00251, -0.0, -0.00256, 0.481, 0.000415, 0.000218, -0.0014, 0.00263, 0.00338, 0.00981, 0.000628, -0.0787, 0.00301, -0.0, 0.000814, 0.00161, -0.0, 0.00515, 0.00812, 0.00279, 0.00119]	0.0127	[-0.0, -0.0, 0.00104, 0.000239, 0.00325, -0.0026, 0.00179, -0.000478, -0.0, -4.74e-05, 0.00073, -0.000196, -0.00591, 0.00664, 0.00661, 0.0125, 0.00388, 0.000196, 4.24e-05, -0.0, 0.0441, -0.0, 2.17e-05, -1.21e-05, 0.00283, 0.000385, 0.00385, -0.0, -0.0379, -0.0, -0.0, 3.86e-05, -0.00192, -0.0, 0.000418, -0.00199, 0.000197, -0.000956]	0.0325	[-0.0, -0.0, 0.000903, -0.00123, 0.01, -0.0043, 0.00168, -0.000387, -0.0, -3.94e-05, 0.00651, 0.000237, -0.00555, 0.00271, -0.0, 0.0124, 0.00142, -0.0, -0.00453, -0.0, 0.0147, -0.0, -0.000308, -2.3e-05, 0.00473, 0.000528, 0.00597, -0.0, -0.0087, -0.000793, -0.0, 1.97e-05, -0.00285, -0.0, 0.000244, -0.000379, 0.000465, -0.00115]	0.0323	[-0.000132, -0.00027, 0.00251, 0.00149, 0.00589, 0.00197, 0.00374, 0.00518, -0.0, -0.00073, 0.0225, 0.00072, -0.00734, 0.0267, -0.0259, -0.0087, -0.011, 3.83e-05, -0.000986, -0.00454, 0.168, -0.0, 9.92e-05, -0.000425, 0.00249, 0.0031, 0.00647, 0.000277, -0.071, 0.000975, -0.0, 0.000695, -0.0101, -0.0, 0.000542, 0.00324, 0.000924, 0.0013]
GO:0008361	regulation of cell size	biological_process	['PTEN', 'SHANK3']	0.0671	[0.012, 0.00295]	0.0291	[0.00528, 0.000651]	0.0959	[0.00155, 0.000706]	0.0323	[0.0191, 0.00172]
GO:0009893	positive regulation of metabolic process	biological_process	['ACHE', 'ADNP', 'AGAP2', 'AKAP9', 'APH1A', 'ARID1B', 'BTRC', 'CHD8', 'CNOT3', 'CUL3', 'DDX3X', 'DSCAM', 'DYNC1H1', 'DYRK1A', 'FOXP1', 'GRIN2B', 'KDM6B', 'KMT2A', 'KMT2E', 'KMT5B', 'MECP2', 'MED13', 'NRXN1', 'PHF2', 'POGZ', 'PTEN', 'PYHIN1', 'SMARCC2', 'SMURF1', 'TAF6', 'TCF7L2', 'TNRC6B', 'UIMC1', 'UPF3B', 'WAC']	0.0126	[-0.0122, -0.0, 0.00145, -0.0163, -0.000656, 0.00232, 0.00845, 0.00402, -0.0, -0.00773, -0.0044, 0.0949, 0.0128, 0.000941, 0.141, -0.0706, -0.0, -0.0162, 0.0261, -0.0, -0.00377, -0.00218, 0.172, -0.00842, 0.00513, 0.00285, -0.0, -0.0, 0.00263, 0.00155, -0.0164, 0.0058, 0.00349, -0.0124, 0.000805]	0.0269	[-0.0, -0.0, 1.73e-05, 0.000208, -0.0, 0.00503, 0.00169, 0.00129, -0.0, -0.00192, 0.000492, 0.001, 0.0048, 6.29e-05, 0.00187, 0.00698, 0.00032, 0.00455, -0.0046, -0.000574, 0.00189, 0.000382, 0.00375, 0.000271, 0.000288, 0.00154, -0.0, -0.0, -0.0, 0.000967, -0.00758, 0.00701, -0.0, -0.0, -0.000303]	0.252	[0.000538, -0.0, 2.29e-05, -0.0085, -0.0, 0.00171, 0.00189, 0.00133, -0.0, -0.000999, 0.00022, 0.0113, 0.00378, -0.000632, 0.00166, 0.00494, -0.000999, 0.00572, 0.00898, -0.00138, 0.00348, 0.00396, -0.00594, 0.000729, 0.00157, 0.000905, -0.0, -0.0, -0.000933, 0.00016, -0.024, 0.00259, -0.000597, -0.0, -0.000241]	0.0326	[-0.00362, -0.0, -0.0, -0.00882, -0.000431, 0.00715, 0.0089, 0.000453, -0.0, -0.00175, -0.00239, 0.0433, 0.00632, 0.00142, 0.0764, -0.0708, -0.00171, -0.00129, 0.0162, -0.00225, 0.00516, -0.00659, 0.0338, 0.000449, 0.0023, 0.00244, -0.0, 0.000119, 0.000845, 0.00152, -0.00802, 0.012, 0.00165, -0.00195, 0.00227]
GO:0006892	post-Golgi vesicle-mediated transport	biological_process	['MYO5A']	0.0142	[0.0379]	0.0675	[0.00146]	0.0733	[0.00138]	0.0328	[0.011]
GO:0048193	Golgi vesicle transport	biological_process	['MYO5A']	0.0142	[0.0379]	0.0675	[0.00146]	0.0733	[0.00138]	0.0328	[0.011]
GO:0097151	positive regulation of inhibitory postsynaptic potential	biological_process	['RIMS1']	0.0235	[0.0219]	0.0218	[0.00428]	0.0142	[0.00688]	0.0331	[0.0109]
GO:0032801	receptor catabolic process	biological_process	['SMURF1']	0.0222	[0.0238]	0.957	[-0.00201]	0.118	[0.000684]	0.0331	[0.0109]
GO:0098828	modulation of inhibitory postsynaptic potential	biological_process	['RIMS1']	0.0235	[0.0219]	0.0218	[0.00428]	0.0142	[0.00688]	0.0331	[0.0109]
GO:0043112	receptor metabolic process	biological_process	['SMURF1']	0.0222	[0.0238]	0.957	[-0.00201]	0.118	[0.000684]	0.0331	[0.0109]
GO:0016273	arginine N-methyltransferase activity	molecular_function	['FBXO11']	0.0275	[0.0187]	0.875	[-0.000466]	0.25	[8.21e-05]	0.0331	[0.0109]
GO:0034647	histone H3-tri/di/monomethyl-lysine-4 demethylase activity	molecular_function	['KDM5B']	0.0682	[0.00671]	0.0133	[0.00624]	0.0095	[0.00864]	0.0331	[0.0109]
GO:0052866	phosphatidylinositol phosphate phosphatase activity	molecular_function	['PTEN']	0.0291	[0.0178]	0.0528	[0.00196]	0.0499	[0.00223]	0.0331	[0.0109]
GO:0032453	histone H3-methyl-lysine-4 demethylase activity	molecular_function	['KDM5B']	0.0682	[0.00671]	0.0133	[0.00624]	0.0095	[0.00864]	0.0331	[0.0109]
GO:0016274	protein-arginine N-methyltransferase activity	molecular_function	['FBXO11']	0.0275	[0.0187]	0.875	[-0.000466]	0.25	[8.21e-05]	0.0331	[0.0109]
GO:0050896	response to stimulus	biological_process	['ADCY3', 'ADNP', 'AKAP9', 'ANK2', 'ARID1B', 'BCL11A', 'BTRC', 'DDX3X', 'DNMT3A', 'ERBIN', 'FOXP1', 'GABRB3', 'GRIA1', 'KDM5B', 'KDM6B', 'KMT2A', 'MECP2', 'MYO5A', 'NRXN1', 'NUAK1', 'P2RX5', 'PTEN', 'PTK7', 'PYHIN1', 'RIMS1', 'SCN2A', 'SHANK2', 'SHANK3', 'SLC6A1', 'SYNGAP1', 'TBL1XR1', 'TCF7L2', 'TLK2', 'UIMC1', 'USP45', 'WAC']	0.0012	[-0.0, -0.00113, -0.0237, 0.267, -0.016, 0.018, 0.000176, -0.000916, 0.00251, -0.0, 0.0305, 0.0125, -0.00515, 0.00498, -0.0, -0.00687, -0.00031, 0.00335, 0.184, 0.0139, -0.0, 0.00569, 0.00299, -0.0, 0.0579, 0.0535, 0.00743, 0.000359, -0.126, -0.0, 0.0367, -0.0, 0.00141, 0.00253, -0.00621, 0.00114]	0.0198	[-0.0, -0.00276, 0.000158, 0.00535, -0.00929, 0.00406, -0.00017, 0.000111, 0.000551, -0.00308, -0.0, 0.000172, 0.0083, 0.000896, -0.0, -0.00133, 0.000169, -0.0, 0.00275, 0.00132, -0.0, 0.000759, -0.0, -0.0, 0.00258, 0.0409, 0.00379, 0.000194, -0.0173, -0.0, 0.00082, -0.0, -0.00556, 8.91e-05, 0.000842, -0.00191]	0.0034	[-0.0, -0.002, 0.000459, -0.00197, -0.0143, 0.00685, -0.000617, -7.79e-05, 0.000319, -0.00932, 0.000676, 0.0014, 0.0181, 0.000466, -0.0, 0.000411, -0.000818, 0.000451, 0.0064, 0.0117, -0.0, 0.00166, 7.74e-05, -0.0, 0.00064, 0.0306, 0.00374, 9.5e-05, -0.00774, 0.000303, -0.0, -0.0, 0.00224, 0.000342, 0.000467, -0.00104]	0.0332	[-0.0, -0.00152, -0.00657, 0.113, 0.0015, 0.0081, 1.11e-05, -0.000655, 0.00172, -0.00493, 0.00467, 0.00609, 0.00859, 0.00199, -0.0, -0.00588, -0.000409, 0.00359, 0.0199, 0.00761, -0.0, 0.00412, 0.000488, -0.0, 0.00815, 0.0225, 0.00417, 0.000123, -0.101, 0.000204, 0.0151, -0.0, 0.00105, 0.00133, 5.08e-05, 0.00105]
GO:0034593	phosphatidylinositol bisphosphate phosphatase activity	molecular_function	['PTEN']	0.0393	[0.0132]	0.067	[0.00147]	0.0598	[0.0018]	0.0337	[0.0107]
GO:0031058	positive regulation of histone modification	biological_process	['KMT2A', 'KMT2E', 'MECP2']	0.114	[-0.0162, 0.0261, 0.00225]	0.0892	[0.00455, -0.0046, 0.0035]	0.0027	[0.00572, 0.00898, 0.00702]	0.0348	[-0.00129, 0.0162, 0.0121]
GO:0031062	positive regulation of histone methylation	biological_process	['KMT2A', 'KMT2E', 'MECP2']	0.114	[-0.0162, 0.0261, 0.00225]	0.0892	[0.00455, -0.0046, 0.0035]	0.0027	[0.00572, 0.00898, 0.00702]	0.0348	[-0.00129, 0.0162, 0.0121]
GO:0034594	phosphatidylinositol trisphosphate phosphatase activity	molecular_function	['PTEN']	0.0257	[0.0198]	0.0512	[0.00203]	0.0559	[0.00198]	0.0352	[0.0104]
GO:0051301	cell division	biological_process	['CUL3']	0.0996	[0.00417]	0.947	[-0.0016]	0.953	[-0.00169]	0.0353	[0.0103]
GO:0051928	positive regulation of calcium ion transport	biological_process	['ANK2', 'P2RX5']	0.0354	[0.0297, -0.0]	0.138	[0.00135, -0.0]	0.107	[0.002, -0.0]	0.0354	[0.0192, -0.0]
GO:1904427	positive regulation of calcium ion transmembrane transport	biological_process	['ANK2', 'P2RX5']	0.0354	[0.0297, -0.0]	0.138	[0.00135, -0.0]	0.107	[0.002, -0.0]	0.0354	[0.0192, -0.0]
GO:0006807	nitrogen compound metabolic process	biological_process	['ACHE', 'ADCY3', 'APH1A', 'ASH1L', 'BCL11A', 'BTRC', 'CMPK2', 'CNOT3', 'CTCF', 'CUL3', 'DDX3X', 'DNMT3A', 'DPP3', 'DYRK1A', 'ETFB', 'FBXO11', 'INTS6', 'KDM5B', 'KDM6A', 'KDM6B', 'KMT2A', 'KMT2C', 'KMT2E', 'KMT5B', 'MECP2', 'NAA15', 'PHF2', 'PHF3', 'POGZ', 'PTMS', 'SETD5', 'SMURF1', 'TAF6', 'TBL1XR1', 'TBR1', 'TCF7L2', 'UIMC1', 'UPF3B', 'USP45', 'WAC']	0.234	[-0.0213, -0.00475, -0.00107, 0.0049, 0.0254, 0.00409, -0.00194, -0.0, 0.00378, -0.00208, -0.0193, -0.00319, -0.0, -0.00255, 0.000145, 0.00687, 0.00999, 0.00683, 0.000442, 0.00016, -0.00942, -0.0106, 0.0182, -0.0, -0.000574, 0.000849, -0.00209, -0.0252, 0.0127, 0.0142, -0.00354, 0.0523, 0.000999, 0.018, 0.000896, 0.00948, 0.00219, -0.0354, -0.0031, 0.00242]	0.821	[-0.000886, -0.0, -0.000992, 0.00126, 0.00538, -0.000736, -0.000255, -0.0, 0.00035, -0.00104, 0.00113, 0.00231, -0.0, 0.000363, -0.000369, -0.000309, -0.0044, 0.00107, -0.00187, 0.000185, 0.0038, -0.00259, -0.00399, -0.000947, 0.00083, -1.86e-05, 0.000208, 0.000778, -0.00925, 0.00323, -0.00329, 0.00286, 0.000196, -0.00225, -0.0, 1.51e-05, 0.000123, 0.000385, 0.000421, -0.000979]	0.773	[-1.14e-05, 0.000577, -0.00125, -0.000581, 0.00568, -0.0, 0.000145, -0.0, 0.000298, -0.00226, -0.00163, 0.00442, -0.0, -0.000731, -0.0, 2.56e-05, -0.0, 0.00157, -0.00186, 5.98e-05, 0.00257, -0.00239, 0.00114, -0.0, 0.000443, 0.000105, -0.0, 6.96e-06, -0.0142, 0.00184, 8.99e-05, 0.00519, 0.000104, -0.00378, -0.0, 0.000728, 0.00143, -0.00303, 0.000254, -0.00211]	0.0354	[-0.00549, 0.00172, -0.00178, 0.00189, 0.00683, 0.00274, -0.00267, 0.000202, 0.00375, 0.000161, -0.00304, 0.0268, -0.0, 0.00202, 0.000111, 0.00174, 0.00981, 0.00137, -0.0016, 0.000149, 0.000765, 0.00379, 0.0028, 0.000315, -0.000187, 0.00053, -0.0, -0.00122, 0.00168, 0.00726, 0.00114, 0.0165, 0.00117, 0.00144, 0.000498, 0.0378, 0.00142, -0.00597, 0.000171, 0.00268]
GO:0009966	regulation of signal transduction	biological_process	['AGAP2', 'AKAP9', 'ASH1L', 'BTRC', 'CUL3', 'DDX3X', 'DYRK1A', 'ERBIN', 'FOXP1', 'GRIN2B', 'NLGN3', 'NLGN4X', 'NR3C2', 'NRXN1', 'NUAK1', 'P2RX5', 'PRKAR1B', 'PTEN', 'PYHIN1', 'RIMS1', 'SHANK2', 'SHANK3', 'SMURF1', 'SYNGAP1', 'TAF6', 'TCF7L2', 'WAC']	0.0268	[0.00392, -0.0, 0.00258, 0.00194, -0.0, -0.00214, 0.00228, -0.0, 0.026, -0.011, -0.0, -0.00256, -0.0135, 0.152, 0.0128, -0.0, 0.00137, 0.00178, -0.0, 0.0143, 0.0134, 0.000793, 0.00301, 0.00121, -0.0, -0.0, 0.00318]	0.563	[6.59e-05, -0.00156, 0.000239, -0.00162, -0.0, 6.48e-05, 0.000763, -0.0109, 0.00294, -0.00375, -0.0, -0.0, 0.00053, 0.0111, 0.00171, -0.0, 0.000176, 0.000224, -0.0, 0.00179, 0.00698, 0.000565, -0.0, 1.6e-05, 0.00014, -0.00195, -0.00698]	0.0314	[9.6e-05, -0.0, -0.00123, -0.00215, -0.0, -0.00048, -0.0, -0.00266, 0.00308, 0.00239, -0.000699, -0.0, 0.00092, 0.0118, 0.00149, -0.0, -0.0, 0.000573, -0.0, 0.00393, 0.0119, 0.000485, -0.000793, -0.0, -0.0, -0.00173, 0.000359]	0.0355	[0.000342, -0.00207, 0.00149, 0.0015, -0.0, -0.00103, 0.00126, -0.0105, 0.0171, -0.012, 0.000112, -0.00454, -0.00202, 0.0774, 0.0075, -0.0, 0.00168, 0.00153, -0.0, 0.00662, 0.00992, 0.00125, 0.000975, 0.000194, 0.000148, -0.00112, 0.00155]
GO:0042073	intraciliary transport	biological_process	['PCM1']	0.0952	[0.00445]	0.0359	[0.00287]	0.0868	[0.0011]	0.036	[0.0102]
GO:0035735	intraciliary transport involved in cilium assembly	biological_process	['PCM1']	0.0952	[0.00445]	0.0359	[0.00287]	0.0868	[0.0011]	0.036	[0.0102]
GO:0060746	parental behavior	biological_process	['PTEN']	0.0392	[0.0133]	0.044	[0.00234]	0.19	[0.000233]	0.0365	[0.0101]
GO:0042711	maternal behavior	biological_process	['PTEN']	0.0392	[0.0133]	0.044	[0.00234]	0.19	[0.000233]	0.0365	[0.0101]
GO:0030291	protein serine/threonine kinase inhibitor activity	molecular_function	['PRKAR1B']	0.0408	[0.0126]	0.0101	[0.00741]	0.0034	[0.0138]	0.037	[0.01]
GO:0004860	protein kinase inhibitor activity	molecular_function	['PRKAR1B']	0.0408	[0.0126]	0.0101	[0.00741]	0.0034	[0.0138]	0.037	[0.01]
GO:0008603	cAMP-dependent protein kinase regulator activity	molecular_function	['PRKAR1B']	0.0408	[0.0126]	0.0101	[0.00741]	0.0034	[0.0138]	0.037	[0.01]
GO:0004862	cAMP-dependent protein kinase inhibitor activity	molecular_function	['PRKAR1B']	0.0408	[0.0126]	0.0101	[0.00741]	0.0034	[0.0138]	0.037	[0.01]
GO:0019210	kinase inhibitor activity	molecular_function	['PRKAR1B']	0.0408	[0.0126]	0.0101	[0.00741]	0.0034	[0.0138]	0.037	[0.01]
GO:0004857	enzyme inhibitor activity	molecular_function	['PRKAR1B']	0.0408	[0.0126]	0.0101	[0.00741]	0.0034	[0.0138]	0.037	[0.01]
GO:0070925	organelle assembly	biological_process	['CLASP1', 'DDX3X', 'DYNC1H1', 'PCM1', 'POGZ', 'PTEN', 'SHANK3']	0.048	[0.0264, -0.0162, -0.0107, -0.011, 0.0632, 0.00887, 0.0053]	0.0914	[0.000138, 0.000263, 0.00394, -0.00123, 0.00267, 0.000562, 0.000315]	0.0922	[-0.0, 0.000806, 0.00156, -0.0, 0.00351, 0.00107, 0.000537]	0.0372	[0.0166, -0.00743, 0.0112, 0.000564, 0.0181, 0.00462, 0.00317]
GO:0035330	regulation of hippo signaling	biological_process	['SHANK2']	0.0389	[0.0134]	0.0115	[0.00698]	0.0051	[0.0119]	0.0373	[0.00992]
GO:0035331	negative regulation of hippo signaling	biological_process	['SHANK2']	0.0389	[0.0134]	0.0115	[0.00698]	0.0051	[0.0119]	0.0373	[0.00992]
GO:0033598	mammary gland epithelial cell proliferation	biological_process	['AGAP2', 'BTRC']	0.0256	[0.0194, 0.0226]	0.0118	[0.00273, 0.00728]	0.0011	[0.0269, -0.0014]	0.0374	[0.00442, 0.0142]
GO:0050673	epithelial cell proliferation	biological_process	['AGAP2', 'BTRC']	0.0256	[0.0194, 0.0226]	0.0118	[0.00273, 0.00728]	0.0011	[0.0269, -0.0014]	0.0374	[0.00442, 0.0142]
GO:0042800	histone methyltransferase activity (H3-K4 specific)	molecular_function	['ASH1L', 'KMT2A', 'KMT2C']	0.0381	[0.0253, 0.0037, 0.0111]	0.0099	[0.00545, 0.016, -0.00783]	0.975	[0.00172, 0.00703, -0.0171]	0.0375	[0.0139, 0.000812, 0.0107]
GO:0016073	snRNA metabolic process	biological_process	['INTS6']	0.0489	[0.00999]	0.983	[-0.0044]	0.769	[-0.0]	0.0376	[0.00981]
GO:0031123	RNA 3'-end processing	biological_process	['INTS6']	0.0489	[0.00999]	0.983	[-0.0044]	0.769	[-0.0]	0.0376	[0.00981]
GO:0016180	snRNA processing	biological_process	['INTS6']	0.0489	[0.00999]	0.983	[-0.0044]	0.769	[-0.0]	0.0376	[0.00981]
GO:0034472	snRNA 3'-end processing	biological_process	['INTS6']	0.0489	[0.00999]	0.983	[-0.0044]	0.769	[-0.0]	0.0376	[0.00981]
GO:0060070	canonical Wnt signaling pathway	biological_process	['PTEN', 'TCF7L2']	0.0493	[0.0129, 0.00748]	0.819	[0.0013, -0.00193]	0.117	[0.00137, 0.000376]	0.038	[0.0112, 0.0072]
GO:0010611	regulation of cardiac muscle hypertrophy	biological_process	['FOXP1']	0.0169	[0.0322]	0.737	[-0.0]	0.769	[-0.0]	0.0381	[0.00966]
GO:0014741	negative regulation of muscle hypertrophy	biological_process	['FOXP1']	0.0169	[0.0322]	0.737	[-0.0]	0.769	[-0.0]	0.0381	[0.00966]
GO:0051154	negative regulation of striated muscle cell differentiation	biological_process	['FOXP1']	0.0169	[0.0322]	0.737	[-0.0]	0.769	[-0.0]	0.0381	[0.00966]
GO:0014743	regulation of muscle hypertrophy	biological_process	['FOXP1']	0.0169	[0.0322]	0.737	[-0.0]	0.769	[-0.0]	0.0381	[0.00966]
GO:0043502	regulation of muscle adaptation	biological_process	['FOXP1']	0.0169	[0.0322]	0.737	[-0.0]	0.769	[-0.0]	0.0381	[0.00966]
GO:0051153	regulation of striated muscle cell differentiation	biological_process	['FOXP1']	0.0169	[0.0322]	0.737	[-0.0]	0.769	[-0.0]	0.0381	[0.00966]
GO:0010614	negative regulation of cardiac muscle hypertrophy	biological_process	['FOXP1']	0.0169	[0.0322]	0.737	[-0.0]	0.769	[-0.0]	0.0381	[0.00966]
GO:0061050	regulation of cell growth involved in cardiac muscle cell development	biological_process	['FOXP1']	0.0169	[0.0322]	0.737	[-0.0]	0.769	[-0.0]	0.0381	[0.00966]
GO:0061052	negative regulation of cell growth involved in cardiac muscle cell development	biological_process	['FOXP1']	0.0169	[0.0322]	0.737	[-0.0]	0.769	[-0.0]	0.0381	[0.00966]
GO:0016311	dephosphorylation	biological_process	['PTEN']	0.0565	[0.00843]	0.129	[0.000635]	0.0456	[0.00245]	0.0381	[0.00966]
GO:1990782	protein tyrosine kinase binding	molecular_function	['DSCAM']	0.0273	[0.0188]	0.996	[-0.0116]	0.0015	[0.0183]	0.0381	[0.00966]
GO:0008757	S-adenosylmethionine-dependent methyltransferase activity	molecular_function	['ASH1L', 'DNMT3A', 'FBXO11', 'KMT2A', 'KMT2C', 'KMT2E', 'KMT5B', 'SETD5']	0.0387	[0.0221, 0.00508, 0.0187, 0.0037, 0.0111, 0.0155, -0.0, 0.0107]	0.003	[0.00937, 0.000595, -0.000466, 0.016, -0.00783, -0.0015, 0.00237, 0.00907]	0.0262	[0.00959, 0.000546, 8.21e-05, 0.00703, -0.0171, 0.000991, 0.00252, 0.012]	0.0381	[0.0124, 0.00609, 0.0109, 0.000812, 0.0107, 0.00313, 0.000974, 0.00517]
GO:0072393	microtubule anchoring at microtubule organizing center	biological_process	['PCM1']	0.0371	[0.0141]	0.737	[-0.0]	0.0468	[0.00238]	0.0383	[0.00956]
GO:0034454	microtubule anchoring at centrosome	biological_process	['PCM1']	0.0371	[0.0141]	0.737	[-0.0]	0.0468	[0.00238]	0.0383	[0.00956]
GO:0045995	regulation of embryonic development	biological_process	['CLASP1', 'TRIP12']	0.0657	[0.00859, 0.00665]	0.985	[-0.00439, -0.00344]	0.844	[-0.000683, -0.0]	0.0384	[0.0154, 0.00282]
GO:0031401	positive regulation of protein modification process	biological_process	['ADNP', 'AGAP2', 'AKAP9', 'BTRC', 'CUL3', 'DDX3X', 'DYRK1A', 'KMT2A', 'KMT2E', 'MECP2', 'NRXN1', 'PTEN']	0.0169	[-0.0, 0.00196, -0.0163, 0.00587, -0.00773, -0.00341, 0.00472, -0.0162, 0.0261, 0.00225, 0.172, 0.00394]	0.0609	[-0.0, 3.47e-05, 0.000208, 0.00336, -0.00192, 0.000433, 0.000126, 0.00455, -0.0046, 0.0035, 0.00375, 0.00295]	0.113	[-0.0, 4.58e-05, -0.0085, 0.00328, -0.000999, -0.000167, -0.00126, 0.00572, 0.00898, 0.00702, -0.00594, 0.00145]	0.0386	[-0.0, -0.0, -0.00882, 0.00936, -0.00175, -0.00244, 0.00123, -0.00129, 0.0162, 0.0121, 0.0338, 0.00404]
GO:0006304	DNA modification	biological_process	['CTCF', 'DNMT3A', 'KMT2A', 'KMT2E']	0.931	[0.00148, -0.00558, -0.0491, 0.0182]	0.0507	[0.000104, 0.00302, 0.00756, -0.00399]	0.0305	[-0.000465, 0.00586, 0.0037, 0.00114]	0.0388	[-0.0004, 0.0352, -0.00617, 0.0028]
GO:0006305	DNA alkylation	biological_process	['CTCF', 'DNMT3A', 'KMT2A', 'KMT2E']	0.931	[0.00148, -0.00558, -0.0491, 0.0182]	0.0507	[0.000104, 0.00302, 0.00756, -0.00399]	0.0305	[-0.000465, 0.00586, 0.0037, 0.00114]	0.0388	[-0.0004, 0.0352, -0.00617, 0.0028]
GO:0044728	DNA methylation or demethylation	biological_process	['CTCF', 'DNMT3A', 'KMT2A', 'KMT2E']	0.931	[0.00148, -0.00558, -0.0491, 0.0182]	0.0507	[0.000104, 0.00302, 0.00756, -0.00399]	0.0305	[-0.000465, 0.00586, 0.0037, 0.00114]	0.0388	[-0.0004, 0.0352, -0.00617, 0.0028]
GO:0006306	DNA methylation	biological_process	['CTCF', 'DNMT3A', 'KMT2A', 'KMT2E']	0.931	[0.00148, -0.00558, -0.0491, 0.0182]	0.0507	[0.000104, 0.00302, 0.00756, -0.00399]	0.0305	[-0.000465, 0.00586, 0.0037, 0.00114]	0.0388	[-0.0004, 0.0352, -0.00617, 0.0028]
GO:0050921	positive regulation of chemotaxis	biological_process	['DSCAM']	0.0379	[0.0137]	0.188	[0.00031]	0.0032	[0.0139]	0.0391	[0.00937]
GO:0048841	regulation of axon extension involved in axon guidance	biological_process	['DSCAM']	0.0379	[0.0137]	0.188	[0.00031]	0.0032	[0.0139]	0.0391	[0.00937]
GO:0048842	positive regulation of axon extension involved in axon guidance	biological_process	['DSCAM']	0.0379	[0.0137]	0.188	[0.00031]	0.0032	[0.0139]	0.0391	[0.00937]
GO:0051282	regulation of sequestering of calcium ion	biological_process	['ANK2']	0.0215	[0.0251]	0.208	[0.000242]	0.769	[-0.0]	0.0392	[0.00934]
GO:0010882	regulation of cardiac muscle contraction by calcium ion signaling	biological_process	['ANK2']	0.0215	[0.0251]	0.208	[0.000242]	0.769	[-0.0]	0.0392	[0.00934]
GO:0051279	regulation of release of sequestered calcium ion into cytosol	biological_process	['ANK2']	0.0215	[0.0251]	0.208	[0.000242]	0.769	[-0.0]	0.0392	[0.00934]
GO:0010880	regulation of release of sequestered calcium ion into cytosol by sarcoplasmic reticulum	biological_process	['ANK2']	0.0215	[0.0251]	0.208	[0.000242]	0.769	[-0.0]	0.0392	[0.00934]
GO:0010881	regulation of cardiac muscle contraction by regulation of the release of sequestered calcium ion	biological_process	['ANK2']	0.0215	[0.0251]	0.208	[0.000242]	0.769	[-0.0]	0.0392	[0.00934]
GO:0048813	dendrite morphogenesis	biological_process	['DSCAM']	0.0227	[0.0229]	0.737	[-0.0]	0.769	[-0.0]	0.0394	[0.0093]
GO:0035014	phosphatidylinositol 3-kinase regulator activity	molecular_function	['AGAP2']	0.0247	[0.0208]	0.0206	[0.00454]	0.0159	[0.00624]	0.0398	[0.00916]
GO:1902950	regulation of dendritic spine maintenance	biological_process	['GRIN2B']	0.941	[-0.0118]	0.0157	[0.00544]	0.0024	[0.0154]	0.0399	[0.0091]
GO:0046974	histone methyltransferase activity (H3-K9 specific)	molecular_function	['ASH1L', 'SETD5']	0.0288	[0.0262, 0.011]	0.0017	[0.0118, 0.0074]	0.0004	[0.0166, 0.0153]	0.0401	[0.0103, 0.00713]
GO:0042753	positive regulation of circadian rhythm	biological_process	['BTRC']	0.074	[0.00615]	0.131	[0.000614]	0.151	[0.000421]	0.0404	[0.00897]
GO:0071214	cellular response to abiotic stimulus	biological_process	['DDX3X', 'PTEN', 'SCN2A', 'TLK2']	0.0332	[-0.00353, 0.00611, 0.0535, 0.00141]	0.0003	[0.000117, 0.00138, 0.0409, -0.00556]	0.0003	[0.000448, 0.00293, 0.0306, 0.00224]	0.0404	[0.000564, 0.00645, 0.0225, 0.00105]
GO:0042752	regulation of circadian rhythm	biological_process	['BTRC']	0.074	[0.00615]	0.131	[0.000614]	0.151	[0.000421]	0.0404	[0.00897]
GO:0104004	cellular response to environmental stimulus	biological_process	['DDX3X', 'PTEN', 'SCN2A', 'TLK2']	0.0332	[-0.00353, 0.00611, 0.0535, 0.00141]	0.0003	[0.000117, 0.00138, 0.0409, -0.00556]	0.0003	[0.000448, 0.00293, 0.0306, 0.00224]	0.0404	[0.000564, 0.00645, 0.0225, 0.00105]
GO:0043168	anion binding	molecular_function	['GRIN2B', 'NLGN4X', 'PRKAR1B', 'RAPGEF4']	0.0347	[0.0467, -0.00539, 0.0111, 0.00305]	0.102	[0.00399, -0.00179, 0.000733, 0.000963]	0.0008	[0.0273, 0.000729, 0.000867, 0.00306]	0.0404	[0.0147, -0.00131, 0.00877, 0.0084]
GO:1990837	sequence-specific double-stranded DNA binding	molecular_function	['FOXP1', 'KDM5B', 'TBL1XR1']	0.0269	[0.0403, 0.00264, 0.0111]	0.239	[0.000793, 3.36e-05, 0.000144]	0.373	[0.000117, 0.000167, 4.56e-06]	0.0405	[0.0192, 0.00194, 0.00256]
GO:0030554	adenyl nucleotide binding	molecular_function	['PRKAR1B', 'RAPGEF4']	0.0709	[0.0111, 0.00305]	0.115	[0.000733, 0.000963]	0.0574	[0.000867, 0.00306]	0.0409	[0.00877, 0.0084]
GO:0032555	purine ribonucleotide binding	molecular_function	['PRKAR1B', 'RAPGEF4']	0.0709	[0.0111, 0.00305]	0.115	[0.000733, 0.000963]	0.0574	[0.000867, 0.00306]	0.0409	[0.00877, 0.0084]
GO:0017076	purine nucleotide binding	molecular_function	['PRKAR1B', 'RAPGEF4']	0.0709	[0.0111, 0.00305]	0.115	[0.000733, 0.000963]	0.0574	[0.000867, 0.00306]	0.0409	[0.00877, 0.0084]
GO:0030551	cyclic nucleotide binding	molecular_function	['PRKAR1B', 'RAPGEF4']	0.0709	[0.0111, 0.00305]	0.115	[0.000733, 0.000963]	0.0574	[0.000867, 0.00306]	0.0409	[0.00877, 0.0084]
GO:0032553	ribonucleotide binding	molecular_function	['PRKAR1B', 'RAPGEF4']	0.0709	[0.0111, 0.00305]	0.115	[0.000733, 0.000963]	0.0574	[0.000867, 0.00306]	0.0409	[0.00877, 0.0084]
GO:0032559	adenyl ribonucleotide binding	molecular_function	['PRKAR1B', 'RAPGEF4']	0.0709	[0.0111, 0.00305]	0.115	[0.000733, 0.000963]	0.0574	[0.000867, 0.00306]	0.0409	[0.00877, 0.0084]
GO:0097367	carbohydrate derivative binding	molecular_function	['PRKAR1B', 'RAPGEF4']	0.0709	[0.0111, 0.00305]	0.115	[0.000733, 0.000963]	0.0574	[0.000867, 0.00306]	0.0409	[0.00877, 0.0084]
GO:0030552	cAMP binding	molecular_function	['PRKAR1B', 'RAPGEF4']	0.0709	[0.0111, 0.00305]	0.115	[0.000733, 0.000963]	0.0574	[0.000867, 0.00306]	0.0409	[0.00877, 0.0084]
GO:0008170	N-methyltransferase activity	molecular_function	['ASH1L', 'FBXO11', 'KMT2A', 'KMT2C', 'KMT2E', 'KMT5B', 'SETD5']	0.0368	[0.0221, 0.0187, 0.0037, 0.0111, 0.0155, -0.0, 0.0107]	0.0028	[0.00937, -0.000466, 0.016, -0.00783, -0.0015, 0.00237, 0.00907]	0.0241	[0.00959, 8.21e-05, 0.00703, -0.0171, 0.000991, 0.00252, 0.012]	0.041	[0.0124, 0.0109, 0.000812, 0.0107, 0.00313, 0.000974, 0.00517]
GO:0010646	regulation of cell communication	biological_process	['ACHE', 'ADNP', 'AGAP2', 'AKAP9', 'ANK2', 'ASH1L', 'BTRC', 'CUL3', 'DDX3X', 'DYRK1A', 'ERBIN', 'FOXP1', 'GRIA1', 'GRIN2B', 'KDM5B', 'KMT2A', 'MECP2', 'NLGN3', 'NLGN4X', 'NR3C2', 'NRXN1', 'NUAK1', 'P2RX5', 'PRKAR1B', 'PTEN', 'PYHIN1', 'RIMS1', 'SHANK2', 'SHANK3', 'SLC6A1', 'SMURF1', 'SYNGAP1', 'TAF6', 'TCF7L2', 'WAC']	0.0297	[-0.00157, -0.0, 0.00392, -0.0, 0.116, 0.00258, 0.00194, -0.0, -0.00214, 0.00228, -0.0, 0.026, -0.0242, -0.0155, 0.0051, -0.0, -0.0, -0.0, -0.00256, -0.0135, 0.167, 0.0128, -0.0, 0.00159, 0.00142, -0.0, 0.00856, 0.00731, 0.000339, -0.0787, 0.00301, 0.000807, -0.0, -0.0, 0.00318]	0.909	[-0.0, -0.0, 6.59e-05, -0.00156, 0.00879, 0.000239, -0.00162, -0.0, 6.48e-05, 0.000763, -0.0109, 0.00294, 0.00661, 0.000139, 0.00219, 0.00311, -0.0, -0.0, -0.0, 0.00053, 0.0123, 0.00171, -0.0, 8.81e-05, 0.000168, -0.0, 0.000756, 0.00265, 0.000188, -0.0379, -0.0, 1.07e-05, 0.00014, -0.000974, -0.00698]	0.308	[-0.000455, -0.0, 9.6e-05, -0.0, 0.00301, -0.00123, -0.00215, -0.0, -0.00048, -0.0, -0.00266, 0.00308, -0.0, 0.00135, 0.000898, 0.000657, -0.0, -0.000466, -0.0, 0.00092, 0.00881, 0.00149, -0.0, 8.59e-05, 0.000429, -0.0, 0.00166, 0.00398, 0.000162, -0.0087, -0.000793, 8.76e-05, -0.0, -0.00112, 0.000359]	0.0413	[-0.00157, -0.00027, 0.000342, -0.00207, 0.111, 0.00149, 0.0015, -0.0, -0.00103, 0.00126, -0.0105, 0.0171, -0.0259, -0.0102, 0.0117, -0.00133, -0.00065, 7.44e-05, -0.00454, -0.00202, 0.0702, 0.0075, -0.0, 0.00114, 0.00127, -0.0, 0.00404, 0.00462, 0.000418, -0.071, 0.000975, 0.000129, 0.000148, -0.00056, 0.00155]
GO:0010092	specification of animal organ identity	biological_process	['TBR1']	0.103	[0.00403]	0.0697	[0.00141]	0.0481	[0.0023]	0.0416	[0.0087]
GO:0003002	regionalization	biological_process	['TBR1']	0.103	[0.00403]	0.0697	[0.00141]	0.0481	[0.0023]	0.0416	[0.0087]
GO:0062197	cellular response to chemical stress	biological_process	['DDX3X', 'KDM6B', 'SCN2A']	0.0298	[-0.00353, -0.0, 0.0535]	0.0001	[0.000117, -0.0, 0.0409]	0.0008	[0.000448, -0.0, 0.0306]	0.042	[0.000564, -0.0, 0.0225]
GO:0006354	DNA-templated transcription elongation	biological_process	['BCL11A']	0.0187	[0.0288]	0.0132	[0.00626]	0.0256	[0.00432]	0.0421	[0.00858]
GO:0007338	single fertilization	biological_process	['ADCY3', 'ASH1L', 'KDM5B']	0.0781	[0.00124, 0.013, 0.00432]	0.869	[0.000571, -0.00288, 0.000638]	0.902	[-0.00199, -0.00105, 0.000821]	0.0422	[0.0026, 0.0135, 0.00685]
GO:0009566	fertilization	biological_process	['ADCY3', 'ASH1L', 'KDM5B']	0.0781	[0.00124, 0.013, 0.00432]	0.869	[0.000571, -0.00288, 0.000638]	0.902	[-0.00199, -0.00105, 0.000821]	0.0422	[0.0026, 0.0135, 0.00685]
GO:0008276	protein methyltransferase activity	molecular_function	['ASH1L', 'DNMT3A', 'FBXO11', 'KMT2A', 'KMT2C', 'KMT2E', 'KMT5B', 'SETD5']	0.0387	[0.0221, 0.00507, 0.0187, 0.0037, 0.0111, 0.0155, -0.0, 0.0107]	0.003	[0.00937, 0.000572, -0.000466, 0.016, -0.00783, -0.0015, 0.00237, 0.00907]	0.0253	[0.00959, 0.000767, 8.21e-05, 0.00703, -0.0171, 0.000991, 0.00252, 0.012]	0.0422	[0.0124, 0.00313, 0.0109, 0.000812, 0.0107, 0.00313, 0.000974, 0.00517]
GO:0032970	regulation of actin filament-based process	biological_process	['ANK2', 'CLASP1', 'NCKAP1', 'SHANK3']	0.062	[0.0217, 0.00751, 0.0025, 0.000588]	0.916	[-0.00224, -0.00122, -0.0, -0.0]	0.282	[0.00116, -0.000773, 0.000643, -0.0]	0.0423	[0.0218, 0.00463, 0.00232, 0.000554]
GO:0031667	response to nutrient levels	biological_process	['DNMT3A', 'NUAK1', 'SHANK2', 'TBL1XR1']	0.0306	[0.00385, 0.0139, 0.00743, 0.0367]	0.0364	[0.00234, 0.00132, 0.00379, 0.00082]	0.0104	[0.000595, 0.0117, 0.00374, -0.0]	0.0426	[0.00225, 0.00761, 0.00417, 0.0151]
GO:0043491	protein kinase B signaling	biological_process	['PTEN']	0.074	[0.00618]	0.0675	[0.00146]	0.0822	[0.0012]	0.0427	[0.00846]
GO:0008016	regulation of heart contraction	biological_process	['AKAP9', 'ANK2']	0.0234	[-0.00214, 0.047]	0.121	[-0.0, 0.00159]	0.0915	[-0.0, 0.00239]	0.0428	[-0.00403, 0.0205]
GO:1903522	regulation of blood circulation	biological_process	['AKAP9', 'ANK2']	0.0234	[-0.00214, 0.047]	0.121	[-0.0, 0.00159]	0.0915	[-0.0, 0.00239]	0.0428	[-0.00403, 0.0205]
GO:0046975	histone methyltransferase activity (H3-K36 specific)	molecular_function	['ASH1L', 'SETD5']	0.0419	[0.0147, 0.0103]	0.0011	[0.0109, 0.0107]	0.0029	[0.0104, 0.00877]	0.0431	[0.0131, 0.00321]
GO:0048536	spleen development	biological_process	['KMT2A']	0.977	[-0.0268]	0.0147	[0.00566]	0.0737	[0.00137]	0.0434	[0.00835]
GO:0016791	phosphatase activity	molecular_function	['PTEN']	0.0408	[0.0126]	0.0516	[0.00201]	0.064	[0.00166]	0.0434	[0.00836]
GO:0003777	microtubule motor activity	molecular_function	['DYNC1H1']	0.0693	[0.00659]	0.0345	[0.00301]	0.0891	[0.00105]	0.0435	[0.00832]
GO:0008569	minus-end-directed microtubule motor activity	molecular_function	['DYNC1H1']	0.0693	[0.00659]	0.0345	[0.00301]	0.0891	[0.00105]	0.0435	[0.00832]
GO:0009975	cyclase activity	molecular_function	['ADCY3']	0.0587	[0.00804]	0.935	[-0.00125]	0.0849	[0.00114]	0.0436	[0.00828]
GO:0016829	lyase activity	molecular_function	['ADCY3']	0.0587	[0.00804]	0.935	[-0.00125]	0.0849	[0.00114]	0.0436	[0.00828]
GO:0004016	adenylate cyclase activity	molecular_function	['ADCY3']	0.0587	[0.00804]	0.935	[-0.00125]	0.0849	[0.00114]	0.0436	[0.00828]
GO:0016849	phosphorus-oxygen lyase activity	molecular_function	['ADCY3']	0.0587	[0.00804]	0.935	[-0.00125]	0.0849	[0.00114]	0.0436	[0.00828]
GO:0030866	cortical actin cytoskeleton organization	biological_process	['NCKAP1']	0.0301	[0.0173]	0.165	[0.000404]	0.115	[0.000711]	0.0437	[0.00825]
GO:0030865	cortical cytoskeleton organization	biological_process	['NCKAP1']	0.0301	[0.0173]	0.165	[0.000404]	0.115	[0.000711]	0.0437	[0.00825]
GO:0008134	transcription factor binding	molecular_function	['CTCF', 'DDX3X', 'FOXP1', 'MED13', 'TAF6', 'TCF7L2', 'TRIP12']	0.0177	[-0.00208, -0.00284, 0.127, 0.00436, 0.00289, -0.00623, 0.00702]	0.0565	[7.45e-05, -0.000512, 0.0172, -0.004, 0.000225, -0.00452, 0.000676]	0.722	[-0.0, 8.21e-05, 0.00283, -0.00118, -0.0, -0.00384, 0.00115]	0.0438	[0.000396, -0.00326, 0.0612, 0.00104, 0.00136, -0.0233, 0.00471]
GO:0016043	cellular component organization	biological_process	['ACHE', 'AFF2', 'AKAP9', 'ANK2', 'ARID1B', 'CHD2', 'CHD8', 'CLASP1', 'CTCF', 'CUL3', 'DDX3X', 'DNMT3A', 'DSCAM', 'DYNC1H1', 'ERBIN', 'GABRB3', 'GRIN2B', 'KATNAL2', 'MECP2', 'NCKAP1', 'NLGN3', 'NLGN4X', 'NRXN1', 'PCM1', 'PHF2', 'POGZ', 'PTEN', 'PTK7', 'RIMS1', 'SHANK2', 'SHANK3', 'SLC6A1', 'SMARCC2', 'SMURF1', 'SPAST', 'SYNGAP1', 'TAF6', 'TCF7L2']	0.0005	[-0.0, -0.0113, -0.017, 0.256, 0.0299, 0.00172, 0.00212, 0.0187, 0.00537, -0.000282, -0.0155, 0.016, 0.0171, -0.00762, -0.0, 0.00164, -0.0637, -0.0096, -0.00576, 0.00905, -0.00399, -0.0141, 0.312, 0.00225, -0.00842, 0.0423, 0.00403, 0.00394, 0.142, 0.00821, 0.00165, -0.129, -0.0, 0.0279, -0.018, 0.00222, 0.00122, 0.00948]	0.0281	[-0.0, 0.0038, 0.000179, 0.0152, 0.0106, -0.000676, 0.000535, -5.76e-05, 0.00108, -0.00107, 0.000175, 0.00404, 0.00228, 0.00163, -0.0265, 0.000312, 0.00123, -0.0, 0.000294, 0.000454, -0.0015, -0.00415, 0.0163, 0.000379, 0.000271, 0.00204, 0.000688, 0.000203, 0.00577, 0.00116, 0.000227, -0.00551, 0.000829, 9.89e-05, -0.000397, -0.0, 0.000337, 1.51e-05]	0	[-0.0, 0.00601, -0.0, 0.0201, 0.00951, -0.00016, -0.0, -0.000328, 0.00024, -0.000213, 0.000538, 0.0098, 0.000849, 0.000725, -0.0162, 0.00768, 0.0302, -0.0, 6.76e-05, 0.000627, -0.000266, 0.00245, 0.00925, 0.000806, 0.000729, 0.00637, 0.000115, 0.000813, 0.00643, 0.000811, 0.000249, -0.00299, -0.0, -0.00143, 8.67e-05, -0.0, -0.0, 0.000728]	0.0443	[-0.0, -0.13, -0.0163, 0.0927, 0.0317, 0.00274, 0.00055, 0.0135, 0.0042, -0.00172, -0.00792, 0.0345, 0.00839, 0.00465, -0.072, 0.00166, 0.0397, -0.00128, -0.000334, 0.00416, -0.00333, -0.00275, 0.0895, 0.00862, 0.000449, 0.016, 0.00386, 0.00123, 0.0399, 0.00306, 0.00107, -0.104, 0.00529, 0.007, -0.00758, 0.00058, 0.000784, 0.0378]
GO:0071840	cellular component organization or biogenesis	biological_process	['ACHE', 'AFF2', 'AKAP9', 'ANK2', 'ARID1B', 'CHD2', 'CHD8', 'CLASP1', 'CTCF', 'CUL3', 'DDX3X', 'DNMT3A', 'DSCAM', 'DYNC1H1', 'ERBIN', 'GABRB3', 'GRIN2B', 'KATNAL2', 'MECP2', 'NCKAP1', 'NLGN3', 'NLGN4X', 'NRXN1', 'PCM1', 'PHF2', 'POGZ', 'PTEN', 'PTK7', 'RIMS1', 'SHANK2', 'SHANK3', 'SLC6A1', 'SMARCC2', 'SMURF1', 'SPAST', 'SYNGAP1', 'TAF6', 'TCF7L2']	0.0005	[-0.0, -0.0113, -0.017, 0.256, 0.0299, 0.00172, 0.00212, 0.0187, 0.00537, -0.000282, -0.0155, 0.016, 0.0171, -0.00762, -0.0, 0.00164, -0.0637, -0.0096, -0.00576, 0.00905, -0.00399, -0.0141, 0.312, 0.00225, -0.00842, 0.0423, 0.00403, 0.00394, 0.142, 0.00821, 0.00165, -0.129, -0.0, 0.0279, -0.018, 0.00222, 0.00122, 0.00948]	0.0281	[-0.0, 0.0038, 0.000179, 0.0152, 0.0106, -0.000676, 0.000535, -5.76e-05, 0.00108, -0.00107, 0.000175, 0.00404, 0.00228, 0.00163, -0.0265, 0.000312, 0.00123, -0.0, 0.000294, 0.000454, -0.0015, -0.00415, 0.0163, 0.000379, 0.000271, 0.00204, 0.000688, 0.000203, 0.00577, 0.00116, 0.000227, -0.00551, 0.000829, 9.89e-05, -0.000397, -0.0, 0.000337, 1.51e-05]	0	[-0.0, 0.00601, -0.0, 0.0201, 0.00951, -0.00016, -0.0, -0.000328, 0.00024, -0.000213, 0.000538, 0.0098, 0.000849, 0.000725, -0.0162, 0.00768, 0.0302, -0.0, 6.76e-05, 0.000627, -0.000266, 0.00245, 0.00925, 0.000806, 0.000729, 0.00637, 0.000115, 0.000813, 0.00643, 0.000811, 0.000249, -0.00299, -0.0, -0.00143, 8.67e-05, -0.0, -0.0, 0.000728]	0.0443	[-0.0, -0.13, -0.0163, 0.0927, 0.0317, 0.00274, 0.00055, 0.0135, 0.0042, -0.00172, -0.00792, 0.0345, 0.00839, 0.00465, -0.072, 0.00166, 0.0397, -0.00128, -0.000334, 0.00416, -0.00333, -0.00275, 0.0895, 0.00862, 0.000449, 0.016, 0.00386, 0.00123, 0.0399, 0.00306, 0.00107, -0.104, 0.00529, 0.007, -0.00758, 0.00058, 0.000784, 0.0378]
GO:0036094	small molecule binding	molecular_function	['GRIN2B', 'MECP2', 'PRKAR1B', 'RAPGEF4', 'S100G']	0.0361	[0.0467, 0.00275, 0.0111, 0.00305, -0.0]	0.0404	[0.00399, 0.00333, 0.000733, 0.000963, -0.0]	0.0008	[0.0273, 0.00232, 0.000867, 0.00306, -0.0]	0.0445	[0.0147, 0.0013, 0.00877, 0.0084, -0.0]
GO:0007097	nuclear migration	biological_process	['DYNC1H1', 'PCM1']	0.04	[0.0181, 0.00841]	0.0083	[0.00945, 0.00241]	0.963	[0.00115, -0.00543]	0.0447	[0.00196, 0.0139]
GO:0051647	nucleus localization	biological_process	['DYNC1H1', 'PCM1']	0.04	[0.0181, 0.00841]	0.0083	[0.00945, 0.00241]	0.963	[0.00115, -0.00543]	0.0447	[0.00196, 0.0139]
GO:0034329	cell junction assembly	biological_process	['ACHE', 'ANK2', 'DSCAM', 'GABRB3', 'MECP2', 'NLGN3', 'NRXN1', 'PTEN', 'SHANK2', 'SHANK3']	0.0075	[-0.0, 0.206, 0.0114, 0.00164, -0.0, -0.0, 0.0188, -0.0, 0.00191, -0.0]	0.0484	[-0.0, 0.00608, 0.00456, 0.000312, -0.0, 0.00011, 0.00142, -0.0, -0.0, -0.0]	0.0377	[-0.0, 0.00503, 0.0017, 0.00768, -0.0, -0.0, 0.00192, -0.000552, -0.000526, -0.0]	0.0448	[-0.0, 0.0408, 0.00748, 0.00166, -0.0, -0.0, 0.00229, -0.0, -0.0, -0.0]
GO:0007162	negative regulation of cell adhesion	biological_process	['DSCAM', 'NEXMIF', 'PTEN']	0.028	[0.0543, -0.0, -0.00174]	0.267	[0.00073, 5.65e-05, -0.0]	0.737	[0.00651, -0.007, 0.000161]	0.0451	[0.0225, -0.00131, 0.000603]
GO:0032535	regulation of cellular component size	biological_process	['NCKAP1', 'PTEN', 'SHANK3']	0.0852	[0.00207, 0.012, 0.00295]	0.0447	[-0.0, 0.00528, 0.000651]	0.126	[0.000269, 0.00155, 0.000706]	0.0456	[0.000789, 0.0191, 0.00172]
GO:0090066	regulation of anatomical structure size	biological_process	['NCKAP1', 'PTEN', 'SHANK3']	0.0852	[0.00207, 0.012, 0.00295]	0.0447	[-0.0, 0.00528, 0.000651]	0.126	[0.000269, 0.00155, 0.000706]	0.0456	[0.000789, 0.0191, 0.00172]
GO:0010216	maintenance of DNA methylation	biological_process	['CTCF']	0.0744	[0.00609]	0.133	[0.000596]	0.0888	[0.00106]	0.0458	[0.00791]
GO:0051055	negative regulation of lipid biosynthetic process	biological_process	['ASXL3']	0.0234	[0.0221]	0.0723	[0.00136]	0.0371	[0.00306]	0.0459	[0.00786]
GO:0045833	negative regulation of lipid metabolic process	biological_process	['ASXL3']	0.0234	[0.0221]	0.0723	[0.00136]	0.0371	[0.00306]	0.0459	[0.00786]
GO:0046890	regulation of lipid biosynthetic process	biological_process	['ASXL3']	0.0234	[0.0221]	0.0723	[0.00136]	0.0371	[0.00306]	0.0459	[0.00786]
GO:0022402	cell cycle process	biological_process	['CLASP1', 'CUL3', 'DYNC1H1', 'MECP2', 'PCM1', 'POGZ', 'SPAST', 'UIMC1', 'WAC']	0.173	[0.0274, 0.00297, -0.0083, -0.00711, 0.00411, 0.0215, -0.0232, 0.00279, 0.00114]	0.335	[0.000694, -0.000878, 0.00014, -0.0, 0.00274, 0.00141, -0.000447, 0.000197, -0.00191]	0.0804	[0.00244, -0.0011, 9.3e-05, -0.0, 0.000842, 0.00923, -0.00111, 0.000465, -0.00104]	0.0459	[0.0198, 0.000188, 0.000214, -0.00187, 0.024, 0.014, -0.01, 0.000924, 0.00105]
GO:0019216	regulation of lipid metabolic process	biological_process	['AGAP2', 'ASXL3', 'TBL1XR1']	0.0243	[0.00094, 0.0221, 0.036]	0.657	[-0.0, 0.00136, -0.0015]	0.666	[-0.0, 0.00306, -0.00315]	0.0462	[-0.0, 0.00786, 0.0136]
GO:0019901	protein kinase binding	molecular_function	['DSCAM', 'PRKAR1B']	0.0383	[0.0188, 0.00897]	0.982	[-0.0116, 0.00454]	0.0012	[0.0183, 0.0058]	0.0465	[0.00966, 0.00551]
GO:0019900	kinase binding	molecular_function	['DSCAM', 'PRKAR1B']	0.0383	[0.0188, 0.00897]	0.982	[-0.0116, 0.00454]	0.0012	[0.0183, 0.0058]	0.0465	[0.00966, 0.00551]
GO:0070016	armadillo repeat domain binding	molecular_function	['CHD8', 'TCF7L2']	0.167	[0.00373, 0.000778]	0.957	[0.00169, -0.00533]	0.187	[0.000809, 2.95e-05]	0.0466	[0.00831, 0.00683]
GO:0030218	erythrocyte differentiation	biological_process	['KMT2E']	0.0279	[0.0184]	0.957	[-0.00202]	0.0804	[0.00123]	0.0468	[0.00775]
GO:0048738	cardiac muscle tissue development	biological_process	['PTEN']	0.0406	[0.0127]	0.133	[0.000596]	0.232	[0.000116]	0.0471	[0.00771]
GO:0060537	muscle tissue development	biological_process	['PTEN']	0.0406	[0.0127]	0.133	[0.000596]	0.232	[0.000116]	0.0471	[0.00771]
GO:0014706	striated muscle tissue development	biological_process	['PTEN']	0.0406	[0.0127]	0.133	[0.000596]	0.232	[0.000116]	0.0471	[0.00771]
GO:1990381	ubiquitin-specific protease binding	molecular_function	['PTEN']	0.065	[0.00714]	0.0738	[0.00133]	0.0432	[0.00258]	0.0472	[0.00769]
GO:0002020	protease binding	molecular_function	['PTEN']	0.065	[0.00714]	0.0738	[0.00133]	0.0432	[0.00258]	0.0472	[0.00769]
GO:0051569	regulation of histone H3-K4 methylation	biological_process	['KMT2A', 'KMT2E']	0.0951	[-0.0162, 0.0261]	0.669	[0.00455, -0.0046]	0.0059	[0.00572, 0.00898]	0.0473	[-0.00129, 0.0162]
GO:0051571	positive regulation of histone H3-K4 methylation	biological_process	['KMT2A', 'KMT2E']	0.0951	[-0.0162, 0.0261]	0.669	[0.00455, -0.0046]	0.0059	[0.00572, 0.00898]	0.0473	[-0.00129, 0.0162]
GO:0003707	nuclear steroid receptor activity	molecular_function	['NR3C2']	0.994	[-0.0741]	0.0222	[0.00426]	0.0446	[0.00249]	0.0476	[0.00762]
GO:0042149	cellular response to glucose starvation	biological_process	['NUAK1']	0.0375	[0.0139]	0.0745	[0.00132]	0.0052	[0.0117]	0.0477	[0.00761]
GO:0009267	cellular response to starvation	biological_process	['NUAK1']	0.0375	[0.0139]	0.0745	[0.00132]	0.0052	[0.0117]	0.0477	[0.00761]
GO:0031669	cellular response to nutrient levels	biological_process	['NUAK1']	0.0375	[0.0139]	0.0745	[0.00132]	0.0052	[0.0117]	0.0477	[0.00761]
GO:0042594	response to starvation	biological_process	['NUAK1']	0.0375	[0.0139]	0.0745	[0.00132]	0.0052	[0.0117]	0.0477	[0.00761]
GO:0006066	alcohol metabolic process	biological_process	['MECP2', 'PTEN']	0.374	[-0.00936, 0.00964]	0.158	[-0.0, 0.00112]	0.0603	[0.000543, 0.00315]	0.0478	[0.00102, 0.0137]
GO:0044262	cellular carbohydrate metabolic process	biological_process	['MECP2', 'PTEN']	0.374	[-0.00936, 0.00964]	0.158	[-0.0, 0.00112]	0.0603	[0.000543, 0.00315]	0.0478	[0.00102, 0.0137]
GO:0019751	polyol metabolic process	biological_process	['MECP2', 'PTEN']	0.374	[-0.00936, 0.00964]	0.158	[-0.0, 0.00112]	0.0603	[0.000543, 0.00315]	0.0478	[0.00102, 0.0137]
GO:0005975	carbohydrate metabolic process	biological_process	['MECP2', 'PTEN']	0.374	[-0.00936, 0.00964]	0.158	[-0.0, 0.00112]	0.0603	[0.000543, 0.00315]	0.0478	[0.00102, 0.0137]
GO:1901615	organic hydroxy compound metabolic process	biological_process	['MECP2', 'PTEN']	0.374	[-0.00936, 0.00964]	0.158	[-0.0, 0.00112]	0.0603	[0.000543, 0.00315]	0.0478	[0.00102, 0.0137]
GO:0019941	modification-dependent protein catabolic process	biological_process	['BTRC', 'CUL3', 'SMURF1']	0.0319	[0.00426, -0.00937, 0.0523]	0.107	[-0.0, -1.85e-05, 0.00286]	0.135	[-0.0, -0.00287, 0.00519]	0.0479	[0.0039, 0.000438, 0.0165]
GO:0043632	modification-dependent macromolecule catabolic process	biological_process	['BTRC', 'CUL3', 'SMURF1']	0.0319	[0.00426, -0.00937, 0.0523]	0.107	[-0.0, -1.85e-05, 0.00286]	0.135	[-0.0, -0.00287, 0.00519]	0.0479	[0.0039, 0.000438, 0.0165]
GO:0006511	ubiquitin-dependent protein catabolic process	biological_process	['BTRC', 'CUL3', 'SMURF1']	0.0319	[0.00426, -0.00937, 0.0523]	0.107	[-0.0, -1.85e-05, 0.00286]	0.135	[-0.0, -0.00287, 0.00519]	0.0479	[0.0039, 0.000438, 0.0165]
GO:1903320	regulation of protein modification by small protein conjugation or removal	biological_process	['BTRC', 'CUL3', 'DDX3X', 'PTEN', 'TRIP12']	0.408	[0.00587, -0.00773, 0.00334, 0.00394, -0.00441]	0.0421	[0.00336, -0.00192, 0.00168, 0.00295, 0.00273]	0.0406	[0.00328, -0.000999, -0.0, 0.00145, 0.00629]	0.0481	[0.00936, -0.00175, 0.00196, 0.00404, 0.0178]
GO:0031396	regulation of protein ubiquitination	biological_process	['BTRC', 'CUL3', 'DDX3X', 'PTEN', 'TRIP12']	0.408	[0.00587, -0.00773, 0.00334, 0.00394, -0.00441]	0.0421	[0.00336, -0.00192, 0.00168, 0.00295, 0.00273]	0.0406	[0.00328, -0.000999, -0.0, 0.00145, 0.00629]	0.0481	[0.00936, -0.00175, 0.00196, 0.00404, 0.0178]
GO:0048873	homeostasis of number of cells within a tissue	biological_process	['KMT2A']	0.979	[-0.0294]	0.0033	[0.0133]	0.0138	[0.00701]	0.0483	[0.00749]
GO:0048872	homeostasis of number of cells	biological_process	['KMT2A']	0.979	[-0.0294]	0.0033	[0.0133]	0.0138	[0.00701]	0.0483	[0.00749]
GO:0060249	anatomical structure homeostasis	biological_process	['KMT2A']	0.979	[-0.0294]	0.0033	[0.0133]	0.0138	[0.00701]	0.0483	[0.00749]
GO:0001894	tissue homeostasis	biological_process	['KMT2A']	0.979	[-0.0294]	0.0033	[0.0133]	0.0138	[0.00701]	0.0483	[0.00749]
GO:0051179	localization	biological_process	['ACHE', 'AGAP2', 'AKAP9', 'ANK2', 'CACNA2D3', 'CLASP1', 'CTCF', 'CUL3', 'DDX3X', 'DYNC1H1', 'ERBIN', 'GRIA1', 'GRIN2B', 'MECP2', 'MYO5A', 'NLGN3', 'NLGN4X', 'NRXN1', 'P2RX5', 'PCM1', 'PTEN', 'RANBP17', 'RAPGEF4', 'RIMS1', 'SCN2A', 'SHANK3', 'SLC6A1', 'SMURF1', 'SPAST', 'SYNGAP1', 'UPF3B', 'ZC3H11A']	0.0192	[-0.00843, 0.00863, -0.0652, 0.117, 0.00257, 0.0106, 0.000551, 0.00548, -0.0246, 0.00235, -0.0, -0.0568, -0.00415, 0.000402, 0.0882, -0.0, -0.0317, 0.344, -0.0, 0.00171, 0.00608, -0.0576, 0.00331, 0.0167, 0.00222, 0.00348, -0.113, 0.0182, -0.0106, 0.0122, -0.00882, 0.00094]	0.0177	[-0.0, 0.000124, 0.000137, 0.00993, 0.000665, -0.0, 0.000419, 0.00267, 1.69e-05, 0.00436, -0.00319, 0.00475, 0.000926, 0.000467, 0.00923, -0.000261, -0.0, 0.014, -0.0, 0.00231, 7.04e-05, 0.000863, 0.000117, 0.000553, 0.000167, 0.00137, -0.0183, -0.000173, -0.0011, 0.00144, -0.0, -0.0]	0.923	[-0.0, 0.000595, -0.0114, -0.00555, 3.91e-05, 0.000465, -0.0, 0.000233, 6.85e-06, 0.00083, -0.0123, 0.00542, 0.000322, -7.69e-05, 0.0107, -0.000199, 0.000721, 0.00718, -0.0, -0.00166, 9.85e-05, -0.00266, 0.000753, 0.000949, 0.000985, 0.0011, -0.0148, -0.000868, -0.00283, 0.00115, -0.0, -0.0]	0.0484	[-0.00429, 0.00199, 0.00104, 0.0593, 0.00209, 0.00827, 0.00236, 0.00728, 0.000691, 0.00183, -0.00983, -0.0393, -0.0051, 0.0021, 0.0531, -0.00158, -0.0154, 0.123, -0.0, 0.00966, 0.00136, -0.0244, 0.00426, 0.00836, 0.000269, 0.00142, -0.097, 0.00441, -0.00429, 0.00576, -0.00313, -0.0]
GO:0050806	positive regulation of synaptic transmission	biological_process	['GRIN2B', 'MECP2', 'NLGN3', 'NRXN1', 'PRKAR1B', 'PTEN', 'RIMS1', 'SHANK2', 'SHANK3']	0.0097	[-0.0134, -0.0, -0.0, 0.204, 0.0018, -0.0, 0.00492, 0.00232, -0.0]	0.0209	[0.00126, -0.0, -0.0, 0.0154, -0.0, -0.0, 3.18e-05, 0.000241, -0.0]	0.372	[0.000141, -0.0, -0.0, 0.00134, 0.000172, -0.0, -0.0, -0.0, -0.0]	0.0485	[-0.00785, -0.00065, -0.0, 0.0523, 0.00059, -0.0, 0.00127, 0.000915, -0.0]
GO:0051603	proteolysis involved in protein catabolic process	biological_process	['BTRC', 'CUL3', 'SMURF1']	0.0284	[0.00426, -0.00469, 0.0523]	0.107	[-0.0, -9.23e-06, 0.00286]	0.0884	[-0.0, -0.00144, 0.00519]	0.0485	[0.0039, 0.000219, 0.0165]
GO:0051924	regulation of calcium ion transport	biological_process	['ANK2', 'P2RX5']	0.0385	[0.0274, -0.0]	0.197	[0.000796, -0.0]	0.169	[0.001, -0.0]	0.049	[0.0143, -0.0]
GO:1903169	regulation of calcium ion transmembrane transport	biological_process	['ANK2', 'P2RX5']	0.0385	[0.0274, -0.0]	0.197	[0.000796, -0.0]	0.169	[0.001, -0.0]	0.049	[0.0143, -0.0]
GO:0045309	protein phosphorylated amino acid binding	molecular_function	['BTRC']	0.0441	[0.0114]	0.111	[0.000789]	0.131	[0.000561]	0.0495	[0.00732]
GO:0051219	phosphoprotein binding	molecular_function	['BTRC']	0.0441	[0.0114]	0.111	[0.000789]	0.131	[0.000561]	0.0495	[0.00732]
GO:0051959	dynein light intermediate chain binding	molecular_function	['DYNC1H1']	0.0636	[0.00738]	0.0761	[0.0013]	0.0739	[0.00136]	0.0495	[0.00732]
GO:0007080	mitotic metaphase plate congression	biological_process	['CUL3']	0.0814	[0.00548]	0.0389	[0.00267]	0.19	[0.000233]	0.0499	[0.00728]
GO:0051303	establishment of chromosome localization	biological_process	['CUL3']	0.0814	[0.00548]	0.0389	[0.00267]	0.19	[0.000233]	0.0499	[0.00728]
GO:0051310	metaphase plate congression	biological_process	['CUL3']	0.0814	[0.00548]	0.0389	[0.00267]	0.19	[0.000233]	0.0499	[0.00728]
GO:0050000	chromosome localization	biological_process	['CUL3']	0.0814	[0.00548]	0.0389	[0.00267]	0.19	[0.000233]	0.0499	[0.00728]
GO:0006260	DNA replication	biological_process	['PTMS']	0.0367	[0.0142]	0.0324	[0.00323]	0.0588	[0.00184]	0.0501	[0.00726]
GO:1900019	regulation of protein kinase C activity	biological_process	['NRXN1']	0.0027	[0.123]	0.0969	[0.000952]	0.996	[-0.0157]	0.0504	[0.00718]
GO:1900020	positive regulation of protein kinase C activity	biological_process	['NRXN1']	0.0027	[0.123]	0.0969	[0.000952]	0.996	[-0.0157]	0.0504	[0.00718]
GO:0005248	voltage-gated sodium channel activity	molecular_function	['SCN2A']	0.0394	[0.0131]	0.0277	[0.00366]	0.0363	[0.00309]	0.0506	[0.00717]
GO:0005272	sodium channel activity	molecular_function	['SCN2A']	0.0394	[0.0131]	0.0277	[0.00366]	0.0363	[0.00309]	0.0506	[0.00717]
GO:0060444	branching involved in mammary gland duct morphogenesis	biological_process	['BTRC', 'KDM5B']	0.0889	[0.00705, 0.00372]	0.0329	[0.0022, 0.00323]	0.142	[0.000796, 0.000531]	0.051	[0.00861, 0.00514]
GO:0048754	branching morphogenesis of an epithelial tube	biological_process	['BTRC', 'KDM5B']	0.0889	[0.00705, 0.00372]	0.0329	[0.0022, 0.00323]	0.142	[0.000796, 0.000531]	0.051	[0.00861, 0.00514]
GO:0061138	morphogenesis of a branching epithelium	biological_process	['BTRC', 'KDM5B']	0.0889	[0.00705, 0.00372]	0.0329	[0.0022, 0.00323]	0.142	[0.000796, 0.000531]	0.051	[0.00861, 0.00514]
GO:0001763	morphogenesis of a branching structure	biological_process	['BTRC', 'KDM5B']	0.0889	[0.00705, 0.00372]	0.0329	[0.0022, 0.00323]	0.142	[0.000796, 0.000531]	0.051	[0.00861, 0.00514]
GO:0035239	tube morphogenesis	biological_process	['BTRC', 'KDM5B']	0.0889	[0.00705, 0.00372]	0.0329	[0.0022, 0.00323]	0.142	[0.000796, 0.000531]	0.051	[0.00861, 0.00514]
GO:0044282	small molecule catabolic process	biological_process	['ETFB', 'PTEN']	0.107	[-0.00116, 0.00964]	0.178	[-0.000184, 0.00112]	0.0708	[-0.0, 0.00315]	0.051	[5.54e-05, 0.0137]
GO:0010717	regulation of epithelial to mesenchymal transition	biological_process	['CLASP1', 'PTEN']	0.0582	[0.0154, 0.00194]	0.434	[4.81e-05, -0.0]	0.836	[-0.000614, -0.0]	0.0513	[0.0113, 0.00231]
GO:0045505	dynein intermediate chain binding	molecular_function	['DYNC1H1']	0.0524	[0.00932]	0.0718	[0.00137]	0.123	[0.000631]	0.0513	[0.00707]
GO:0016740	transferase activity	molecular_function	['ASH1L', 'CMPK2', 'DNMT3A', 'DYRK1A', 'FBXO11', 'KMT2A', 'KMT2C', 'KMT2E', 'KMT5B', 'NAA15', 'PTK7', 'SETD5']	0.0427	[0.0221, -0.0, 0.00754, 0.00401, 0.0136, 0.0174, 0.014, 0.0155, -0.0, -0.00284, 0.00388, 0.0107]	0.0272	[0.00937, -0.0, 0.00217, -0.00108, -0.000233, 0.00945, -0.0132, -0.0015, 0.00237, 0.000809, 0.000215, 0.00907]	0.0196	[0.00959, -0.0, 0.0022, -0.000538, 0.000143, 0.00586, -0.0152, 0.000991, 0.00252, 0.00304, 0.00064, 0.012]	0.0516	[0.0124, -0.00128, 0.0123, 0.00104, 0.00752, 0.0039, 0.00365, 0.00313, 0.000974, 0.00394, 0.000993, 0.00517]
GO:0010324	membrane invagination	biological_process	['SMURF1']	0.0197	[0.0279]	0.27	[9.89e-05]	0.946	[-0.00143]	0.0517	[0.007]
GO:0016874	ligase activity	molecular_function	['BTRC']	0.046	[0.0109]	0.0955	[0.000966]	0.286	[3.42e-05]	0.0519	[0.00696]
GO:1904666	regulation of ubiquitin protein ligase activity	biological_process	['BTRC', 'PTEN']	0.0957	[0.00587, 0.00394]	0.0268	[0.00336, 0.00295]	0.0476	[0.00328, 0.00145]	0.0521	[0.00936, 0.00404]
GO:0051443	positive regulation of ubiquitin-protein transferase activity	biological_process	['BTRC', 'PTEN']	0.0957	[0.00587, 0.00394]	0.0268	[0.00336, 0.00295]	0.0476	[0.00328, 0.00145]	0.0521	[0.00936, 0.00404]
GO:1904668	positive regulation of ubiquitin protein ligase activity	biological_process	['BTRC', 'PTEN']	0.0957	[0.00587, 0.00394]	0.0268	[0.00336, 0.00295]	0.0476	[0.00328, 0.00145]	0.0521	[0.00936, 0.00404]
GO:0051438	regulation of ubiquitin-protein transferase activity	biological_process	['BTRC', 'PTEN']	0.0957	[0.00587, 0.00394]	0.0268	[0.00336, 0.00295]	0.0476	[0.00328, 0.00145]	0.0521	[0.00936, 0.00404]
GO:0045055	regulated exocytosis	biological_process	['RAPGEF4', 'RIMS1']	0.052	[0.00265, 0.0167]	0.199	[0.000233, 0.000553]	0.0893	[0.00151, 0.000949]	0.0527	[0.00489, 0.00836]
GO:0006887	exocytosis	biological_process	['RAPGEF4', 'RIMS1']	0.052	[0.00265, 0.0167]	0.199	[0.000233, 0.000553]	0.0893	[0.00151, 0.000949]	0.0527	[0.00489, 0.00836]
GO:0017156	calcium-ion regulated exocytosis	biological_process	['RAPGEF4', 'RIMS1']	0.052	[0.00265, 0.0167]	0.199	[0.000233, 0.000553]	0.0893	[0.00151, 0.000949]	0.0527	[0.00489, 0.00836]
GO:2000026	regulation of multicellular organismal development	biological_process	['ADNP', 'ARID1B', 'BCL11A', 'CLASP1', 'DSCAM', 'FOXP1', 'MECP2', 'NLGN3', 'NRXN1', 'PCM1', 'PTEN', 'SHANK3', 'SMARCC2', 'SYNGAP1', 'TRIP12']	0.0408	[-0.0, -0.0071, 0.00247, 0.00859, 0.0137, 0.0556, -0.0049, -0.0, 0.0464, 0.000218, 0.0015, -0.0, -0.0, -0.0, 0.00665]	0.806	[-0.000479, -0.000293, -0.0, -0.00439, 0.00031, 0.000189, 0.000327, -0.000607, 0.00426, 2.17e-05, 0.000123, -0.0, -0.00011, -0.0, -0.00344]	0.126	[-0.000345, -0.00251, 0.000272, -0.000683, 0.0139, 0.000221, -0.00116, -0.000689, 0.00101, -0.000308, 0.000787, -0.0, -0.0, -0.0, -0.0]	0.0532	[-0.0, -0.00162, 0.000815, 0.0154, 0.00937, 0.0249, -0.000961, -0.0, 0.00766, 9.92e-05, 0.00196, -0.0, -0.0, -0.0, 0.00282]
GO:0016278	lysine N-methyltransferase activity	molecular_function	['ASH1L', 'KMT2A', 'KMT2C', 'KMT2E', 'KMT5B', 'SETD5']	0.0436	[0.0221, 0.0037, 0.0111, 0.0155, -0.0, 0.0107]	0.002	[0.00937, 0.016, -0.00783, -0.0015, 0.00237, 0.00907]	0.0202	[0.00959, 0.00703, -0.0171, 0.000991, 0.00252, 0.012]	0.0533	[0.0124, 0.000812, 0.0107, 0.00313, 0.000974, 0.00517]
GO:0042054	histone methyltransferase activity	molecular_function	['ASH1L', 'KMT2A', 'KMT2C', 'KMT2E', 'KMT5B', 'SETD5']	0.0436	[0.0221, 0.0037, 0.0111, 0.0155, -0.0, 0.0107]	0.002	[0.00937, 0.016, -0.00783, -0.0015, 0.00237, 0.00907]	0.0202	[0.00959, 0.00703, -0.0171, 0.000991, 0.00252, 0.012]	0.0533	[0.0124, 0.000812, 0.0107, 0.00313, 0.000974, 0.00517]
GO:0016279	protein-lysine N-methyltransferase activity	molecular_function	['ASH1L', 'KMT2A', 'KMT2C', 'KMT2E', 'KMT5B', 'SETD5']	0.0436	[0.0221, 0.0037, 0.0111, 0.0155, -0.0, 0.0107]	0.002	[0.00937, 0.016, -0.00783, -0.0015, 0.00237, 0.00907]	0.0202	[0.00959, 0.00703, -0.0171, 0.000991, 0.00252, 0.012]	0.0533	[0.0124, 0.000812, 0.0107, 0.00313, 0.000974, 0.00517]
GO:0018024	histone-lysine N-methyltransferase activity	molecular_function	['ASH1L', 'KMT2A', 'KMT2C', 'KMT2E', 'KMT5B', 'SETD5']	0.0436	[0.0221, 0.0037, 0.0111, 0.0155, -0.0, 0.0107]	0.002	[0.00937, 0.016, -0.00783, -0.0015, 0.00237, 0.00907]	0.0202	[0.00959, 0.00703, -0.0171, 0.000991, 0.00252, 0.012]	0.0533	[0.0124, 0.000812, 0.0107, 0.00313, 0.000974, 0.00517]
GO:0098918	structural constituent of synapse	molecular_function	['SHANK2', 'SHANK3']	0.0468	[0.0216, -0.0]	0.0079	[0.0131, -0.000712]	0.0157	[0.0103, -0.000531]	0.0534	[0.0128, 0.000335]
GO:0099186	structural constituent of postsynapse	molecular_function	['SHANK2', 'SHANK3']	0.0468	[0.0216, -0.0]	0.0079	[0.0131, -0.000712]	0.0157	[0.0103, -0.000531]	0.0534	[0.0128, 0.000335]
GO:0072175	epithelial tube formation	biological_process	['SHANK3']	0.0882	[0.00491]	0.0526	[0.00198]	0.0413	[0.00271]	0.0537	[0.00671]
GO:0001838	embryonic epithelial tube formation	biological_process	['SHANK3']	0.0882	[0.00491]	0.0526	[0.00198]	0.0413	[0.00271]	0.0537	[0.00671]
GO:0003677	DNA binding	molecular_function	['CTCF', 'FOXP1', 'KDM5B', 'KDM6A', 'KDM6B', 'KMT2A', 'MECP2', 'PYHIN1', 'SMARCC2', 'TBL1XR1', 'TBR1']	0.118	[0.000458, 0.0403, 0.00264, 0.000673, -0.0, -0.000728, -0.015, 2.6e-05, -0.0, 0.0111, 0.00231]	0.0621	[0.000431, 0.000793, 3.36e-05, -0.0103, 0.000561, 0.0167, 0.00183, -0.0, 0.000635, 0.000144, 0.000811]	0.303	[0.000199, 0.000117, 0.000167, -0.00717, -0.0, 0.0102, -0.000831, -0.0, -0.0, 4.56e-06, 0.000508]	0.054	[0.000721, 0.0192, 0.00194, 0.00105, -0.00213, 0.0299, -0.00583, -0.0, 0.000586, 0.00256, 0.0013]
GO:0007585	respiratory gaseous exchange by respiratory system	biological_process	['MECP2']	0.0895	[0.00484]	0.045	[0.0023]	0.0412	[0.00272]	0.0542	[0.00668]
GO:1903311	regulation of mRNA metabolic process	biological_process	['DYRK1A', 'TNRC6B']	0.111	[0.00227, 0.0058]	0.0232	[-0.0, 0.00701]	0.0849	[-0.0, 0.00259]	0.0543	[0.000899, 0.012]
GO:0010033	response to organic substance	biological_process	['ADCY3', 'ADNP', 'AKAP9', 'ANK2', 'ARID1B', 'BCL11A', 'BTRC', 'DNMT3A', 'ERBIN', 'FOXP1', 'GABRB3', 'KDM5B', 'MYO5A', 'P2RX5', 'PTK7', 'PYHIN1', 'SHANK3', 'SLC6A1', 'TCF7L2']	0.0125	[-0.0, 0.000464, -0.0, 0.267, -0.00576, 0.018, 0.000176, 0.00096, -0.0, 0.0305, 0.0125, 0.0017, 0.00335, -0.0, 0.00102, -0.0, 0.000359, -0.0772, -0.0]	0.804	[-0.0, -0.00234, -0.0, 0.00535, -0.0, 0.00406, -0.00017, 0.000424, -0.00308, -0.0, 0.000172, 0.000926, -0.0, -0.0, -0.0, -0.0, 0.000194, -0.0104, -0.0]	0.892	[-0.0, -0.00158, -0.0, -0.00197, -0.00186, 0.00685, -0.000617, -5.96e-05, -0.00932, 0.000676, 0.0014, 0.000356, 0.000451, -0.0, -0.0, -0.0, 9.5e-05, -0.00482, -0.0]	0.0546	[-0.0, 0.000379, -0.0, 0.113, 0.000625, 0.0081, 1.11e-05, 0.000818, -0.00493, 0.00467, 0.00609, 0.00128, 0.00359, -0.0, -0.0, -0.0, 0.000123, -0.066, -0.0]
GO:0098909	regulation of cardiac muscle cell action potential involved in regulation of contraction	biological_process	['AKAP9']	0.983	[-0.0351]	0.0654	[0.00152]	0.989	[-0.0067]	0.0548	[0.00662]
GO:0071257	cellular response to electrical stimulus	biological_process	['PTEN']	0.0742	[0.00611]	0.0716	[0.00138]	0.0387	[0.00293]	0.0559	[0.00645]
GO:0000166	nucleotide binding	molecular_function	['MECP2', 'PRKAR1B', 'RAPGEF4']	0.0857	[0.00275, 0.0111, 0.00305]	0.0568	[0.00333, 0.000733, 0.000963]	0.0497	[0.00232, 0.000867, 0.00306]	0.0562	[0.0013, 0.00877, 0.0084]
GO:1901265	nucleoside phosphate binding	molecular_function	['MECP2', 'PRKAR1B', 'RAPGEF4']	0.0857	[0.00275, 0.0111, 0.00305]	0.0568	[0.00333, 0.000733, 0.000963]	0.0497	[0.00232, 0.000867, 0.00306]	0.0562	[0.0013, 0.00877, 0.0084]
GO:0016055	Wnt signaling pathway	biological_process	['PTEN', 'PTK7', 'SMURF1', 'TCF7L2']	0.0804	[0.0129, -0.00532, 0.0091, 0.00748]	0.898	[0.0013, 0.000913, -0.00313, -0.00193]	0.787	[0.00137, -0.0, -0.00266, 0.000376]	0.0565	[0.0112, 0.00113, 0.00351, 0.0072]
GO:1905114	cell surface receptor signaling pathway involved in cell-cell signaling	biological_process	['PTEN', 'PTK7', 'SMURF1', 'TCF7L2']	0.0804	[0.0129, -0.00532, 0.0091, 0.00748]	0.898	[0.0013, 0.000913, -0.00313, -0.00193]	0.787	[0.00137, -0.0, -0.00266, 0.000376]	0.0565	[0.0112, 0.00113, 0.00351, 0.0072]
GO:0031644	regulation of nervous system process	biological_process	['AKAP9', 'GRIN2B', 'NLGN3', 'NLGN4X', 'NRXN1', 'PRKAR1B', 'PTEN', 'RIMS1', 'SHANK3']	0.0098	[-0.0, -0.011, -0.0, -0.00256, 0.182, 0.0146, 0.000735, 0.0143, -0.0]	0.123	[-0.00156, -0.00375, -0.0, -0.0, 0.0018, 0.00817, -0.0, 0.00179, -0.0]	0.061	[-0.0, 0.00239, -0.0, -0.0, 0.00166, 0.00284, 0.000579, 0.00393, -0.0]	0.0566	[-0.00207, -0.012, -0.0, -0.00454, 0.0331, 0.0192, 0.00191, 0.00662, -0.0]
GO:0009991	response to extracellular stimulus	biological_process	['ADNP', 'DNMT3A', 'NUAK1', 'SHANK2', 'TBL1XR1']	0.0374	[-0.0, 0.00385, 0.0139, 0.00743, 0.0367]	0.0565	[-0.000972, 0.00234, 0.00132, 0.00379, 0.00082]	0.0158	[-0.000856, 0.000595, 0.0117, 0.00374, -0.0]	0.0568	[-0.00153, 0.00225, 0.00761, 0.00417, 0.0151]
GO:0097190	apoptotic signaling pathway	biological_process	['CUL3', 'DDX3X', 'SCN2A']	0.0329	[0.000257, -0.00412, 0.0497]	0.0029	[-0.00214, -0.0, 0.0214]	0.0112	[-0.00234, -0.0, 0.0162]	0.0579	[-0.00159, -0.00165, 0.0213]
GO:0055021	regulation of cardiac muscle tissue growth	biological_process	['FOXP1', 'PTEN']	0.0303	[0.0322, 0.00345]	0.288	[-0.0, 0.000369]	0.218	[-0.0, 0.000625]	0.0582	[0.00966, 0.00256]
GO:0061117	negative regulation of heart growth	biological_process	['FOXP1', 'PTEN']	0.0303	[0.0322, 0.00345]	0.288	[-0.0, 0.000369]	0.218	[-0.0, 0.000625]	0.0582	[0.00966, 0.00256]
GO:0046621	negative regulation of organ growth	biological_process	['FOXP1', 'PTEN']	0.0303	[0.0322, 0.00345]	0.288	[-0.0, 0.000369]	0.218	[-0.0, 0.000625]	0.0582	[0.00966, 0.00256]
GO:0060420	regulation of heart growth	biological_process	['FOXP1', 'PTEN']	0.0303	[0.0322, 0.00345]	0.288	[-0.0, 0.000369]	0.218	[-0.0, 0.000625]	0.0582	[0.00966, 0.00256]
GO:0055022	negative regulation of cardiac muscle tissue growth	biological_process	['FOXP1', 'PTEN']	0.0303	[0.0322, 0.00345]	0.288	[-0.0, 0.000369]	0.218	[-0.0, 0.000625]	0.0582	[0.00966, 0.00256]
GO:0046620	regulation of organ growth	biological_process	['FOXP1', 'PTEN']	0.0303	[0.0322, 0.00345]	0.288	[-0.0, 0.000369]	0.218	[-0.0, 0.000625]	0.0582	[0.00966, 0.00256]
GO:0030888	regulation of B cell proliferation	biological_process	['PTEN']	0.035	[0.0149]	0.0612	[0.00164]	0.0411	[0.00276]	0.0586	[0.00615]
GO:0050869	negative regulation of B cell activation	biological_process	['PTEN']	0.035	[0.0149]	0.0612	[0.00164]	0.0411	[0.00276]	0.0586	[0.00615]
GO:2000341	regulation of chemokine (C-X-C motif) ligand 2 production	biological_process	['FOXP1']	0.965	[-0.0194]	0.0992	[0.00092]	0.769	[-0.0]	0.0586	[0.00615]
GO:0030889	negative regulation of B cell proliferation	biological_process	['PTEN']	0.035	[0.0149]	0.0612	[0.00164]	0.0411	[0.00276]	0.0586	[0.00615]
GO:0008090	retrograde axonal transport	biological_process	['DYNC1H1']	0.107	[0.00381]	0.01	[0.00745]	0.0674	[0.00155]	0.0589	[0.0061]
GO:0071420	cellular response to histamine	biological_process	['GABRB3']	0.0412	[0.0125]	0.235	[0.000172]	0.0725	[0.0014]	0.0591	[0.00609]
GO:0034776	response to histamine	biological_process	['GABRB3']	0.0412	[0.0125]	0.235	[0.000172]	0.0725	[0.0014]	0.0591	[0.00609]
GO:0010468	regulation of gene expression	biological_process	['AFF2', 'ARID1B', 'BTRC', 'CHD8', 'CNOT3', 'CTCF', 'DDX3X', 'DNMT3A', 'DYRK1A', 'ERBIN', 'FOXP1', 'INTS6', 'KMT2A', 'KMT5B', 'MECP2', 'MED13', 'PHF2', 'PTEN', 'PYHIN1', 'SETD5', 'TAF6', 'TCF7L2', 'TNRC6B', 'UPF3B']	0.0675	[-0.00549, 0.0299, 0.00957, 0.00402, -0.0, 0.00324, -0.0051, 0.0155, -0.000283, -0.0, 0.102, 0.00397, 0.000801, -0.0, -0.0158, -0.00805, -0.00421, 0.0037, -0.0, 0.00168, 0.00155, 0.000195, 0.00558, -0.0239]	0.144	[0.000243, 0.0106, -0.000645, 0.00129, -0.0, 0.000943, 0.00037, 0.00342, -0.0, -0.00917, 0.00324, -0.00163, 0.00493, -0.00129, 0.00182, -0.000831, 0.000136, -0.0, -0.0, -0.00128, 0.000967, -0.00615, 0.00481, 0.000192]	0.945	[0.000199, 0.00951, 0.00156, 0.00133, -0.0, 0.00102, 0.00041, 0.00784, -0.0, -0.051, 0.00118, 0.000281, -0.0, -0.0, 0.00201, 0.00103, 0.000365, 0.000266, -0.0, 0.000448, 0.00016, 0.00111, 0.00181, -0.00151]	0.0595	[-0.0253, 0.0317, 0.00898, 0.000453, 0.000101, 0.00274, -0.00219, 0.0282, 0.00125, -0.0293, 0.0555, 0.00366, -0.00385, 0.000113, -0.00389, -0.00593, 0.000224, 0.00211, -0.0, 0.00232, 0.00152, 0.00168, 0.00821, -0.00396]
GO:0050778	positive regulation of immune response	biological_process	['FOXP1', 'KMT5B', 'PYHIN1']	0.0824	[0.0176, -0.0, -0.0]	0.267	[0.00208, -0.00129, -0.0]	0.0916	[0.00361, -0.0, -0.0]	0.0597	[0.0174, 0.000113, -0.0]
GO:0060485	mesenchyme development	biological_process	['PTK7']	0.0317	[0.0164]	0.0983	[0.000931]	0.0959	[0.000943]	0.0602	[0.00598]
GO:0060484	lung-associated mesenchyme development	biological_process	['PTK7']	0.0317	[0.0164]	0.0983	[0.000931]	0.0959	[0.000943]	0.0602	[0.00598]
GO:0097193	intrinsic apoptotic signaling pathway	biological_process	['CUL3', 'DDX3X', 'SCN2A']	0.0316	[0.000257, -0.00246, 0.0497]	0.0029	[-0.00214, -0.0, 0.0214]	0.0112	[-0.00234, -0.0, 0.0162]	0.0606	[-0.00159, -0.00248, 0.0213]
GO:0046883	regulation of hormone secretion	biological_process	['KDM5B', 'TCF7L2']	0.154	[0.0051, -0.0]	0.093	[0.00219, -0.0]	0.263	[0.000898, -0.000505]	0.0612	[0.0117, -0.0]
GO:0042100	B cell proliferation	biological_process	['PTEN']	0.0879	[0.00495]	0.0974	[0.000944]	0.121	[0.00065]	0.0619	[0.00573]
GO:1901880	negative regulation of protein depolymerization	biological_process	['CLASP1']	0.0465	[0.0107]	0.201	[0.000264]	0.769	[-0.0]	0.062	[0.00572]
GO:0043242	negative regulation of protein-containing complex disassembly	biological_process	['CLASP1']	0.0465	[0.0107]	0.201	[0.000264]	0.769	[-0.0]	0.062	[0.00572]
GO:0007026	negative regulation of microtubule depolymerization	biological_process	['CLASP1']	0.0465	[0.0107]	0.201	[0.000264]	0.769	[-0.0]	0.062	[0.00572]
GO:0010817	regulation of hormone levels	biological_process	['KDM5B', 'RAPGEF4', 'TCF7L2']	0.129	[0.0051, 0.00397, 0.00131]	0.665	[0.00219, -0.0, -0.00235]	0.801	[0.000898, -0.0, -0.00163]	0.0622	[0.0117, 0.00362, 0.00149]
GO:0046839	phospholipid dephosphorylation	biological_process	['PTEN']	0.0648	[0.00721]	0.243	[0.000153]	0.0612	[0.00175]	0.0627	[0.00566]
GO:0046856	phosphatidylinositol dephosphorylation	biological_process	['PTEN']	0.0648	[0.00721]	0.243	[0.000153]	0.0612	[0.00175]	0.0627	[0.00566]
GO:0017145	stem cell division	biological_process	['CUL3']	0.235	[0.000574]	0.984	[-0.00457]	0.976	[-0.00345]	0.0628	[0.00563]
GO:0031400	negative regulation of protein modification process	biological_process	['PAX5', 'PRKAR1B', 'PTEN', 'TRIP12']	0.652	[0.000415, 0.00263, 0.00141, -0.00843]	0.144	[-0.0, 0.00283, -0.000685, 0.000571]	0.0845	[-0.0, 0.00473, 0.00023, 0.000204]	0.0629	[-0.0, 0.00249, 0.0025, 0.0162]
GO:0030855	epithelial cell differentiation	biological_process	['KDM5B', 'KDM6B', 'PTK7']	0.0611	[0.0232, -0.0, 0.00116]	0.262	[0.000517, 0.000302, -0.0]	0.273	[0.000452, 0.000274, -0.0]	0.0633	[0.0172, -0.00166, 0.000967]
GO:0007259	receptor signaling pathway via JAK-STAT	biological_process	['AGAP2']	0.023	[0.0224]	0.107	[0.000829]	0.0225	[0.00495]	0.0635	[0.00557]
GO:0097696	receptor signaling pathway via STAT	biological_process	['AGAP2']	0.023	[0.0224]	0.107	[0.000829]	0.0225	[0.00495]	0.0635	[0.00557]
GO:0033554	cellular response to stress	biological_process	['DDX3X', 'KDM6B', 'NUAK1', 'SCN2A', 'UIMC1', 'USP45', 'WAC']	0.0522	[-0.00353, -0.0, 0.0139, 0.0535, 0.00251, -0.00621, 0.00114]	0.0002	[0.000117, -0.0, 0.00132, 0.0409, 0.000134, 0.000842, -0.00191]	0.0002	[0.000448, -0.0, 0.0117, 0.0306, 0.000469, 0.000467, -0.00104]	0.0635	[0.000564, -0.0, 0.00761, 0.0225, 0.00101, 5.08e-05, 0.00105]
GO:0031325	positive regulation of cellular metabolic process	biological_process	['ADNP', 'AGAP2', 'AKAP9', 'ARID1B', 'CHD8', 'DDX3X', 'DSCAM', 'DYRK1A', 'KMT2A', 'KMT2E', 'KMT5B', 'MECP2', 'MED13', 'NRXN1', 'POGZ', 'PTEN', 'PYHIN1', 'SMARCC2', 'SMURF1', 'TAF6', 'TCF7L2', 'TNRC6B', 'UIMC1', 'UPF3B', 'WAC']	0.0222	[-0.0, 0.00145, -0.0163, -0.0253, 0.00402, -0.00183, 0.0949, -0.00284, -0.0162, 0.0261, -0.0, -0.00377, -0.00218, 0.172, 0.00513, 0.00177, -0.0, -0.0, 0.00263, 0.00155, -0.0164, 0.0058, 0.00349, -0.0124, 0.000805]	0.242	[-0.0, 1.73e-05, 0.000208, -0.000495, 0.00129, 0.000113, 0.001, -0.0, 0.00455, -0.0046, -0.000574, 0.00189, 0.000382, 0.00375, 0.000288, 0.000144, -0.0, -0.0, -0.0, 0.000967, -0.00758, 0.00701, -0.0, -0.0, -0.000303]	0.841	[-0.0, 2.29e-05, -0.0085, -0.00609, 0.00133, -0.000191, 0.0113, -0.0, 0.00572, 0.00898, -0.00138, 0.00348, 0.00396, -0.00594, 0.00157, 0.000356, -0.0, -0.0, -0.000933, 0.00016, -0.024, 0.00259, -0.000597, -0.0, -0.000241]	0.0639	[-0.0, -0.0, -0.00882, -0.0174, 0.000453, -0.00232, 0.0433, 0.0016, -0.00129, 0.0162, -0.00225, 0.00516, -0.00659, 0.0338, 0.0023, 0.000845, -0.0, 0.000119, 0.000845, 0.00152, -0.00802, 0.012, 0.00165, -0.00195, 0.00227]
GO:0044648	histone H3-K4 dimethylation	biological_process	['KMT2A']	0.103	[0.004]	0.113	[0.000778]	0.0398	[0.00287]	0.0641	[0.00552]
GO:0034236	protein kinase A catalytic subunit binding	molecular_function	['PRKAR1B']	0.0541	[0.00897]	0.0206	[0.00454]	0.0179	[0.0058]	0.0642	[0.00551]
GO:0007610	behavior	biological_process	['ADCY3', 'ADNP', 'AFF2', 'CHD8', 'CIC', 'DSCAM', 'GRIA1', 'GRIN2B', 'KMT2A', 'MECP2', 'NLGN3', 'NLGN4X', 'NRXN1', 'PAX5', 'PCM1', 'PRKAR1B', 'PTEN', 'SCN2A', 'SHANK2', 'SHANK3', 'SLC6A1', 'SYNGAP1', 'TBR1']	0.0265	[0.00612, -0.00326, -0.00169, -0.0, -0.0, 0.0192, -0.0262, -0.0323, -0.0, -0.00039, -0.00176, -0.0229, 0.251, 0.000565, -0.0, 0.0042, 0.00763, 0.00226, 0.0181, 0.00131, -0.0292, -0.0, 0.00174]	0.0451	[0.000225, -0.0, -0.0, -0.0, -0.0, -0.000297, 0.000312, 0.000437, 0.00022, -0.0, -0.00107, -0.00182, 0.0211, -0.0, -0.00334, -0.0, 0.00132, 0.000207, 0.00279, 2.25e-05, -0.0, -0.0, 0.00012]	0.0538	[0.000111, -0.00303, -5.07e-05, -0.00158, -0.0, 0.003, 0.000608, 0.000281, 0.000262, -0.000939, -0.00177, -0.000439, 0.0216, -0.0, -0.00438, 0.000307, 0.00124, 0.00151, 0.00625, -0.000317, -0.00221, 0.000303, 8.8e-05]	0.0646	[0.00563, 0.0008, -0.0054, 0.000693, -0.0, 0.00385, -0.0064, -0.016, -0.0, -0.000235, -0.00322, -0.00401, 0.0848, -0.0, 0.00181, 0.00205, 0.0135, 0.00118, 0.0106, 0.000801, -0.0225, 0.000204, 0.00177]
GO:0009056	catabolic process	biological_process	['ACHE', 'BTRC', 'CNOT3', 'CUL3', 'DPP3', 'ETFB', 'PLCD4', 'PTEN', 'SMURF1', 'TBL1XR1', 'UPF3B', 'WDFY3']	0.159	[-0.0215, 0.00426, -0.0, -0.00937, -0.0, -0.00116, 3.72e-05, 0.00964, 0.0381, 0.0281, -0.0354, 0.019]	0.488	[-0.00204, -0.0, -0.0, -1.85e-05, -0.0, -0.000184, -0.0, 0.00112, 0.000427, -0.000633, 0.000385, 0.00178]	0.465	[-0.000731, -0.0, -0.0, -0.00287, -0.0, -0.0, -0.0, 0.00315, 0.00294, -0.00155, -0.00303, 0.0033]	0.0646	[-0.00767, 0.0039, 0.000202, 0.000438, -0.0, 5.54e-05, -5.31e-05, 0.0137, 0.0137, 0.00755, -0.00597, 0.0209]
GO:0042221	response to chemical	biological_process	['ADCY3', 'ADNP', 'AKAP9', 'ANK2', 'ARID1B', 'BCL11A', 'BTRC', 'DDX3X', 'DNMT3A', 'ERBIN', 'FOXP1', 'GABRB3', 'GRIA1', 'KDM5B', 'KDM6B', 'KMT2A', 'MYO5A', 'NRXN1', 'P2RX5', 'PTK7', 'PYHIN1', 'SCN2A', 'SHANK2', 'SHANK3', 'SLC6A1', 'TCF7L2']	0.0026	[-0.0, -0.0017, -0.0, 0.267, -0.00576, 0.018, 0.000176, -0.00137, 0.00216, -0.0, 0.0305, 0.0125, -0.00515, 0.00498, -0.0, -0.0137, 0.00335, 0.184, -0.0, 0.00102, -0.0, 0.0535, 0.00743, 0.000359, -0.126, -0.0]	0.0038	[-0.0, -0.00365, -0.0, 0.00535, -0.0, 0.00406, -0.00017, 0.000167, 0.000619, -0.00308, -0.0, 0.000172, 0.0083, 0.000896, -0.0, -0.0031, -0.0, 0.00275, -0.0, -0.0, -0.0, 0.0409, 0.00379, 0.000194, -0.0173, -0.0]	0.0027	[-0.0, -0.00257, -0.0, -0.00197, -0.00186, 0.00685, -0.000617, -0.000117, 0.000353, -0.00932, 0.000676, 0.0014, 0.0181, 0.000466, -0.0, 0.000529, 0.000451, 0.0064, -0.0, -0.0, -0.0, 0.0306, 0.00374, 9.5e-05, -0.00774, -0.0]	0.0646	[-0.0, -0.00151, -0.0, 0.113, 0.000625, 0.0081, 1.11e-05, -0.000983, 0.0016, -0.00493, 0.00467, 0.00609, 0.00859, 0.00199, -0.0, -0.0118, 0.00359, 0.0199, -0.0, -0.0, -0.0, 0.0225, 0.00417, 0.000123, -0.101, -0.0]
GO:0031323	regulation of cellular metabolic process	biological_process	['ACHE', 'ADNP', 'AFF2', 'AGAP2', 'AKAP9', 'ARID1B', 'BTRC', 'CHD8', 'CTCF', 'DDX3X', 'DSCAM', 'DYRK1A', 'ERBIN', 'INTS6', 'KMT2A', 'KMT2E', 'KMT5B', 'MECP2', 'MED13', 'NRXN1', 'NUAK1', 'PAX5', 'POGZ', 'PRKAR1B', 'PTEN', 'PYHIN1', 'SETD5', 'SMARCC2', 'SMURF1', 'TAF6', 'TBL1XR1', 'TCF7L2', 'TLK2', 'TNRC6B', 'TRIP12', 'UIMC1', 'UPF3B', 'WAC']	0.0142	[-0.0179, -0.0, -0.00549, 0.00145, -0.0163, -0.0305, 0.00957, 0.00402, 0.00196, -0.00383, 0.0949, -0.000283, -0.0, 0.00397, -0.0231, 0.0261, -0.0, -0.00754, -0.00805, 0.172, 0.0607, 0.000415, 0.00513, 0.00263, 0.00335, -0.0, 0.00168, -0.0, 0.00263, 0.0012, 0.036, -0.0081, -0.0, 0.00558, 0.00812, 0.00349, -0.0124, 0.00102]	0.834	[-0.00224, -0.0, 0.000243, 1.73e-05, 0.000208, -0.00176, -0.000645, 0.00129, 5.8e-05, -2.36e-05, 0.001, -0.0, -0.013, -0.00163, 0.00358, -0.0046, -0.000574, 0.00114, -0.000831, 0.00375, 0.00833, -0.0, 0.000288, 0.00283, 0.000419, -0.0, -0.00128, -0.00129, -0.0, 0.000557, -0.0015, -0.00687, -0.0, 0.00481, -0.00199, -0.0, -0.0, -0.000151]	0.25	[0.00066, -0.0, 0.000199, 2.29e-05, -0.0085, -0.00242, 0.00156, 0.00133, 0.00017, -0.000127, 0.0113, -0.0, -0.00458, 0.000281, 0.00455, 0.00898, -0.00138, 0.002, 0.00103, -0.00594, 0.011, -0.0, 0.00157, 0.00473, 0.000483, -0.0, 0.000448, -0.0, -0.000933, 9.64e-05, -0.00315, -0.0114, -0.0, 0.00181, -0.000379, -0.000597, -0.0, -0.000748]	0.0657	[-0.00659, -0.0, -0.0253, -0.0, -0.00882, -0.00919, 0.00898, 0.000453, 0.00167, -0.0022, 0.0433, 0.00125, -0.0447, 0.00366, -0.00487, 0.0162, -0.00225, 0.000725, -0.00593, 0.0338, 0.0528, -0.0, 0.0023, 0.00249, 0.00444, -0.0, 0.00232, 0.00101, 0.000845, 0.000889, 0.0136, -0.00317, -0.0, 0.00821, 0.00324, 0.00165, -0.00195, 0.00191]
GO:0006337	nucleosome disassembly	biological_process	['SMARCC2']	0.678	[-0.0]	0.107	[0.000829]	0.769	[-0.0]	0.0662	[0.00529]
GO:0032986	protein-DNA complex disassembly	biological_process	['SMARCC2']	0.678	[-0.0]	0.107	[0.000829]	0.769	[-0.0]	0.0662	[0.00529]
GO:0032984	protein-containing complex disassembly	biological_process	['SMARCC2']	0.678	[-0.0]	0.107	[0.000829]	0.769	[-0.0]	0.0662	[0.00529]
GO:0035197	siRNA binding	molecular_function	['MECP2']	0.903	[-0.00638]	0.155	[0.000449]	0.0317	[0.00354]	0.0668	[0.00524]
GO:0061980	regulatory RNA binding	molecular_function	['MECP2']	0.903	[-0.00638]	0.155	[0.000449]	0.0317	[0.00354]	0.0668	[0.00524]
GO:0050773	regulation of dendrite development	biological_process	['BCL11A']	0.0298	[0.0175]	0.217	[0.00022]	0.0412	[0.00273]	0.0671	[0.0052]
GO:2000171	negative regulation of dendrite development	biological_process	['BCL11A']	0.0298	[0.0175]	0.217	[0.00022]	0.0412	[0.00273]	0.0671	[0.0052]
GO:0019207	kinase regulator activity	molecular_function	['AGAP2', 'DDX3X', 'PRKAR1B']	0.055	[0.0149, -0.0, 0.0126]	0.0198	[0.00238, -0.0, 0.00741]	0.0065	[0.00332, 0.000161, 0.0138]	0.0672	[0.00557, -0.0, 0.01]
GO:0016079	synaptic vesicle exocytosis	biological_process	['RIMS1']	0.0436	[0.0116]	0.148	[0.000492]	0.134	[0.000542]	0.0673	[0.00518]
GO:0048791	calcium ion-regulated exocytosis of neurotransmitter	biological_process	['RIMS1']	0.0436	[0.0116]	0.148	[0.000492]	0.134	[0.000542]	0.0673	[0.00518]
GO:0002009	morphogenesis of an epithelium	biological_process	['BTRC', 'KDM5B', 'PTK7']	0.075	[0.00705, 0.00372, 0.00855]	0.0483	[0.0022, 0.00323, 0.000155]	0.0328	[0.000796, 0.000531, 0.00694]	0.0678	[0.00861, 0.00514, 0.00164]
GO:0048729	tissue morphogenesis	biological_process	['BTRC', 'KDM5B', 'PTK7']	0.075	[0.00705, 0.00372, 0.00855]	0.0483	[0.0022, 0.00323, 0.000155]	0.0328	[0.000796, 0.000531, 0.00694]	0.0678	[0.00861, 0.00514, 0.00164]
GO:0050920	regulation of chemotaxis	biological_process	['DSCAM', 'TBR1']	0.0631	[0.0137, 0.00221]	0.204	[0.00031, 0.000441]	0.0064	[0.0139, 0.000381]	0.0681	[0.00937, 0.00119]
GO:0003700	DNA-binding transcription factor activity	molecular_function	['MECP2', 'NR3C2']	0.959	[-0.00585, -0.0239]	0.0565	[0.000419, 0.00319]	0.163	[-0.000935, 0.00201]	0.0681	[-0.00165, 0.0122]
GO:0140640	catalytic activity, acting on a nucleic acid	molecular_function	['CHD2', 'CHD8', 'DDX3X', 'DNMT3A']	0.143	[0.00238, 0.00084, -0.00607, 0.0151]	0.0979	[-0.000842, 0.000179, -6.85e-05, 0.00475]	0.277	[-0.000345, -6.43e-05, 3.3e-05, 0.00145]	0.0681	[0.00237, 0.00105, -0.00204, 0.0185]
GO:0007389	pattern specification process	biological_process	['KDM6A', 'SYNGAP1', 'TBR1']	0.0479	[0.00119, 0.027, 0.00403]	0.0943	[-0.0, 0.00186, 0.00141]	0.0661	[0.00187, 0.00084, 0.0023]	0.0682	[0.000458, 0.00614, 0.0087]
GO:0016925	protein sumoylation	biological_process	['BCL11A']	0.0235	[0.022]	0.0208	[0.0045]	0.0138	[0.00704]	0.0683	[0.00508]
GO:0051716	cellular response to stimulus	biological_process	['ADCY3', 'ADNP', 'AKAP9', 'ARID1B', 'BCL11A', 'BTRC', 'DDX3X', 'DNMT3A', 'GABRB3', 'GRIA1', 'KDM5B', 'KDM6B', 'MYO5A', 'NRXN1', 'NUAK1', 'PTEN', 'PTK7', 'PYHIN1', 'SCN2A', 'TLK2', 'UIMC1', 'USP45', 'WAC']	0.0137	[-0.0, -0.0, -0.0, -0.00576, 0.0102, 0.000176, -0.00137, 0.000416, 0.0125, -0.0164, 0.0017, -0.0, 0.00335, 0.184, 0.0139, 0.00611, 0.00102, -0.0, 0.0535, 0.00141, 0.00251, -0.00621, 0.00114]	0.002	[-0.0, -0.000972, -0.0, -0.0, -0.0, -0.00017, 0.000167, 6.62e-05, 0.000172, 0.00266, 0.000926, -0.0, -0.0, 0.00275, 0.00132, 0.00138, -0.0, -0.0, 0.0409, -0.00556, 0.000134, 0.000842, -0.00191]	0.0002	[-0.0, -0.000856, -0.0, -0.00186, 0.00733, -0.000617, -0.000117, -0.000318, 0.0014, 0.00562, 0.000356, -0.0, 0.000451, 0.0064, 0.0117, 0.00293, -0.0, -0.0, 0.0306, 0.00224, 0.000469, 0.000467, -0.00104]	0.0683	[-0.0, -0.00153, -0.0, 0.000625, 0.00174, 1.11e-05, -0.000983, 0.000761, 0.00609, -0.00323, 0.00128, -0.0, 0.00359, 0.0199, 0.00761, 0.00645, -0.0, -0.0, 0.0225, 0.00105, 0.00101, 5.08e-05, 0.00105]
GO:0140097	catalytic activity, acting on DNA	molecular_function	['CHD2', 'CHD8', 'DDX3X', 'DNMT3A']	0.134	[0.00238, 0.00084, -0.00498, 0.0151]	0.106	[-0.000842, 0.000179, -0.000337, 0.00475]	0.293	[-0.000345, -6.43e-05, -9.32e-05, 0.00145]	0.0684	[0.00237, 0.00105, -0.00214, 0.0185]
GO:0030518	intracellular steroid hormone receptor signaling pathway	biological_process	['NR3C2']	0.973	[-0.024]	0.0425	[0.00243]	0.0456	[0.00244]	0.0686	[0.00506]
GO:0043401	steroid hormone mediated signaling pathway	biological_process	['NR3C2']	0.973	[-0.024]	0.0425	[0.00243]	0.0456	[0.00244]	0.0686	[0.00506]
GO:0009755	hormone-mediated signaling pathway	biological_process	['NR3C2']	0.973	[-0.024]	0.0425	[0.00243]	0.0456	[0.00244]	0.0686	[0.00506]
GO:0030522	intracellular receptor signaling pathway	biological_process	['NR3C2']	0.973	[-0.024]	0.0425	[0.00243]	0.0456	[0.00244]	0.0686	[0.00506]
GO:0042255	ribosome assembly	biological_process	['DDX3X']	0.906	[-0.00666]	0.0956	[0.000965]	0.0511	[0.00215]	0.0691	[0.00504]
GO:0042256	mature ribosome assembly	biological_process	['DDX3X']	0.906	[-0.00666]	0.0956	[0.000965]	0.0511	[0.00215]	0.0691	[0.00504]
GO:0072698	protein localization to microtubule cytoskeleton	biological_process	['PCM1']	0.916	[-0.00774]	0.0612	[0.00164]	0.909	[-0.000663]	0.07	[0.00497]
GO:0044380	protein localization to cytoskeleton	biological_process	['PCM1']	0.916	[-0.00774]	0.0612	[0.00164]	0.909	[-0.000663]	0.07	[0.00497]
GO:1905508	protein localization to microtubule organizing center	biological_process	['PCM1']	0.916	[-0.00774]	0.0612	[0.00164]	0.909	[-0.000663]	0.07	[0.00497]
GO:0071539	protein localization to centrosome	biological_process	['PCM1']	0.916	[-0.00774]	0.0612	[0.00164]	0.909	[-0.000663]	0.07	[0.00497]
GO:0046824	positive regulation of nucleocytoplasmic transport	biological_process	['TCF7L2']	0.0753	[0.00599]	0.966	[-0.00254]	0.99	[-0.00731]	0.0707	[0.0049]
GO:0046822	regulation of nucleocytoplasmic transport	biological_process	['TCF7L2']	0.0753	[0.00599]	0.966	[-0.00254]	0.99	[-0.00731]	0.0707	[0.0049]
GO:0046825	regulation of protein export from nucleus	biological_process	['TCF7L2']	0.0753	[0.00599]	0.966	[-0.00254]	0.99	[-0.00731]	0.0707	[0.0049]
GO:0046827	positive regulation of protein export from nucleus	biological_process	['TCF7L2']	0.0753	[0.00599]	0.966	[-0.00254]	0.99	[-0.00731]	0.0707	[0.0049]
GO:0035148	tube formation	biological_process	['KDM6A', 'SHANK3']	0.11	[0.00325, 0.00491]	0.0716	[0.000882, 0.00198]	0.0815	[-0.0, 0.00271]	0.0711	[0.00345, 0.00671]
GO:0140096	catalytic activity, acting on a protein	molecular_function	['ASH1L', 'CAPN12', 'DNMT3A', 'DPP3', 'DYRK1A', 'FBXO11', 'KATNAL2', 'KDM5B', 'KDM6A', 'KDM6B', 'KMT2A', 'KMT2C', 'KMT2E', 'KMT5B', 'PHF2', 'PTEN', 'PTK7', 'SETD5', 'SPAST']	0.101	[0.0221, -0.0, 0.00507, -0.0, 0.00401, 0.0136, 0.00286, 0.00671, 0.00163, -0.0, 0.0037, 0.0111, 0.0155, -0.0, -0.00522, 0.00216, 0.00388, 0.0107, -0.0236]	0.0296	[0.00937, -0.0, 0.000572, -0.0, -0.00108, -0.000233, -0.00561, 0.00624, -0.00699, 0.000513, 0.016, -0.00783, -0.0015, 0.00237, -0.000709, 0.000769, 0.000215, 0.00907, -0.0]	0.016	[0.00959, 0.000195, 0.000767, -0.0, -0.000538, 0.000143, 0.000197, 0.00864, 1.96e-05, 2.3e-05, 0.00703, -0.0171, 0.000991, 0.00252, 0.000607, 0.000452, 0.00064, 0.012, 0.00189]	0.0718	[0.0124, 0.000271, 0.00313, -0.0, 0.00104, 0.00752, 0.000343, 0.0109, 0.00117, -0.000899, 0.000812, 0.0107, 0.00313, 0.000974, -0.000882, 0.00133, 0.000993, 0.00517, 0.000324]
GO:0030308	negative regulation of cell growth	biological_process	['BCL11A', 'FOXP1']	0.032	[0.00158, 0.0322]	0.633	[-0.0, -0.0]	0.302	[0.00026, -0.0]	0.0719	[0.000388, 0.00966]
GO:1904929	coreceptor activity involved in Wnt signaling pathway, planar cell polarity pathway	molecular_function	['PTK7']	0.0363	[0.0143]	0.835	[-0.00023]	0.135	[0.000532]	0.0724	[0.00479]
GO:0071936	coreceptor activity involved in Wnt signaling pathway	molecular_function	['PTK7']	0.0363	[0.0143]	0.835	[-0.00023]	0.135	[0.000532]	0.0724	[0.00479]
GO:0015026	coreceptor activity	molecular_function	['PTK7']	0.0363	[0.0143]	0.835	[-0.00023]	0.135	[0.000532]	0.0724	[0.00479]
GO:0033483	gas homeostasis	biological_process	['ADNP']	0.102	[0.00408]	0.104	[0.000867]	0.948	[-0.0015]	0.0729	[0.00474]
GO:0070887	cellular response to chemical stimulus	biological_process	['ADCY3', 'AKAP9', 'ARID1B', 'BCL11A', 'BTRC', 'DDX3X', 'DNMT3A', 'GABRB3', 'GRIA1', 'KDM5B', 'KDM6B', 'MYO5A', 'NRXN1', 'PTK7', 'PYHIN1', 'SCN2A']	0.0116	[-0.0, -0.0, -0.00576, 0.0102, 0.000176, -0.00137, 0.000416, 0.0125, -0.0164, 0.0017, -0.0, 0.00335, 0.184, 0.00102, -0.0, 0.0535]	0.0004	[-0.0, -0.0, -0.0, -0.0, -0.00017, 0.000167, 6.62e-05, 0.000172, 0.00266, 0.000926, -0.0, -0.0, 0.00275, -0.0, -0.0, 0.0409]	0.0004	[-0.0, -0.0, -0.00186, 0.00733, -0.000617, -0.000117, -0.000318, 0.0014, 0.00562, 0.000356, -0.0, 0.000451, 0.0064, -0.0, -0.0, 0.0306]	0.0729	[-0.0, -0.0, 0.000625, 0.00174, 1.11e-05, -0.000983, 0.000761, 0.00609, -0.00323, 0.00128, -0.0, 0.00359, 0.0199, -0.0, -0.0, 0.0225]
GO:0006349	regulation of gene expression by genomic imprinting	biological_process	['CTCF', 'DNMT3A', 'MECP2']	0.392	[0.0011, 0.0151, -0.0156]	0.0433	[0.000807, 0.0028, 0.00246]	0.0177	[0.00181, 0.00588, 0.00375]	0.0736	[0.00127, 0.0218, -0.00892]
GO:0051937	catecholamine transport	biological_process	['MECP2']	0.222	[0.000722]	0.108	[0.000825]	0.769	[-0.0]	0.0737	[0.00468]
GO:0015844	monoamine transport	biological_process	['MECP2']	0.222	[0.000722]	0.108	[0.000825]	0.769	[-0.0]	0.0737	[0.00468]
GO:0015850	organic hydroxy compound transport	biological_process	['MECP2']	0.222	[0.000722]	0.108	[0.000825]	0.769	[-0.0]	0.0737	[0.00468]
GO:0033574	response to testosterone	biological_process	['FOXP1']	0.0174	[0.0305]	0.737	[-0.0]	0.119	[0.000676]	0.0738	[0.00467]
GO:0051148	negative regulation of muscle cell differentiation	biological_process	['FOXP1', 'MECP2']	0.0388	[0.0322, -0.00502]	0.281	[-0.0, 0.000392]	0.665	[-0.0, -0.0]	0.0742	[0.00966, 7.65e-05]
GO:0051147	regulation of muscle cell differentiation	biological_process	['FOXP1', 'MECP2']	0.0388	[0.0322, -0.00502]	0.281	[-0.0, 0.000392]	0.665	[-0.0, -0.0]	0.0742	[0.00966, 7.65e-05]
GO:0110020	regulation of actomyosin structure organization	biological_process	['CLASP1']	0.0626	[0.00751]	0.933	[-0.00122]	0.917	[-0.000773]	0.0743	[0.00463]
GO:0051492	regulation of stress fiber assembly	biological_process	['CLASP1']	0.0626	[0.00751]	0.933	[-0.00122]	0.917	[-0.000773]	0.0743	[0.00463]
GO:0051497	negative regulation of stress fiber assembly	biological_process	['CLASP1']	0.0626	[0.00751]	0.933	[-0.00122]	0.917	[-0.000773]	0.0743	[0.00463]
GO:0048638	regulation of developmental growth	biological_process	['ADNP', 'BCL11A', 'DSCAM', 'FOXP1', 'PTEN', 'RIMS1', 'SMURF1']	0.0311	[-0.0, 0.00447, 0.0137, 0.0322, 0.00345, 0.0326, 0.00684]	0.389	[-0.0, -0.0, 0.00031, -0.0, 0.000369, 0.00034, -0.0]	0.0231	[-0.0, 0.000204, 0.0139, -0.0, 0.000625, 0.000627, -0.0]	0.0746	[-0.0, 0.000809, 0.00937, 0.00966, 0.00256, 0.00501, 0.00153]
GO:0045773	positive regulation of axon extension	biological_process	['ADNP', 'DSCAM']	0.073	[-0.0, 0.0137]	0.307	[-0.0, 0.00031]	0.0068	[-0.0, 0.0139]	0.0767	[-0.0, 0.00937]
GO:0032103	positive regulation of response to external stimulus	biological_process	['DSCAM', 'PYHIN1']	0.073	[0.0137, -0.0]	0.307	[0.00031, -0.0]	0.0068	[0.0139, -0.0]	0.0767	[0.00937, -0.0]
GO:0001934	positive regulation of protein phosphorylation	biological_process	['ADNP', 'AGAP2', 'AKAP9', 'DDX3X', 'NRXN1']	0.0083	[-0.0, 0.00196, -0.0163, -0.0, 0.172]	0.123	[-0.0, 3.47e-05, 0.000208, -0.0, 0.00375]	0.98	[-0.0, 4.58e-05, -0.0085, -0.000382, -0.00594]	0.0771	[-0.0, -0.0, -0.00882, -0.00353, 0.0338]
GO:0033523	histone H2B ubiquitination	biological_process	['WAC']	0.12	[0.0032]	0.159	[0.00043]	0.182	[0.000266]	0.0775	[0.00444]
GO:1990756	ubiquitin ligase-substrate adaptor activity	molecular_function	['BTRC']	0.0323	[0.0161]	0.969	[-0.00273]	0.9	[-0.000563]	0.0775	[0.00444]
GO:0140767	enzyme-substrate adaptor activity	molecular_function	['BTRC']	0.0323	[0.0161]	0.969	[-0.00273]	0.9	[-0.000563]	0.0775	[0.00444]
GO:0043217	myelin maintenance	biological_process	['PTEN']	0.0499	[0.00969]	0.856	[-0.000333]	0.942	[-0.00131]	0.0779	[0.00439]
GO:0007009	plasma membrane organization	biological_process	['PTEN']	0.0499	[0.00969]	0.856	[-0.000333]	0.942	[-0.00131]	0.0779	[0.00439]
GO:0031057	negative regulation of histone modification	biological_process	['PAX5', 'TRIP12']	0.0875	[0.000415, 0.0106]	0.35	[-0.0, 0.000201]	0.935	[-0.0, -0.00238]	0.0781	[-0.0, 0.00916]
GO:0043414	macromolecule methylation	biological_process	['ASH1L', 'CTCF', 'DNMT3A', 'FBXO11', 'KDM6A', 'KMT2A', 'KMT2C', 'KMT2E', 'KMT5B', 'MECP2', 'SETD5']	0.418	[0.0049, 0.00148, -0.00319, 0.00687, -0.0, -0.0114, -0.0106, 0.0182, -0.0, -0.00122, -0.00354]	0.829	[0.00126, 0.000104, 0.00231, -0.000309, -0.00034, 0.00395, -0.00259, -0.00399, -0.000947, 7.52e-05, -0.00329]	0.398	[-0.000581, -0.000465, 0.00442, 2.56e-05, -0.0032, 0.00275, -0.00239, 0.00114, -0.0, 1.64e-05, 8.99e-05]	0.0784	[0.00189, -0.0004, 0.0268, 0.00174, -0.000194, 0.000625, 0.00379, 0.0028, 0.000315, 0.000192, 0.00114]
GO:0032259	methylation	biological_process	['ASH1L', 'CTCF', 'DNMT3A', 'FBXO11', 'KDM6A', 'KMT2A', 'KMT2C', 'KMT2E', 'KMT5B', 'MECP2', 'SETD5']	0.418	[0.0049, 0.00148, -0.00319, 0.00687, -0.0, -0.0114, -0.0106, 0.0182, -0.0, -0.00122, -0.00354]	0.829	[0.00126, 0.000104, 0.00231, -0.000309, -0.00034, 0.00395, -0.00259, -0.00399, -0.000947, 7.52e-05, -0.00329]	0.398	[-0.000581, -0.000465, 0.00442, 2.56e-05, -0.0032, 0.00275, -0.00239, 0.00114, -0.0, 1.64e-05, 8.99e-05]	0.0784	[0.00189, -0.0004, 0.0268, 0.00174, -0.000194, 0.000625, 0.00379, 0.0028, 0.000315, 0.000192, 0.00114]
GO:0050803	regulation of synapse structure or activity	biological_process	['SYNGAP1']	0.0541	[0.00895]	0.737	[-0.0]	0.769	[-0.0]	0.0785	[0.00432]
GO:0045595	regulation of cell differentiation	biological_process	['ADNP', 'ARID1B', 'BCL11A', 'CLASP1', 'DSCAM', 'FOXP1', 'MECP2', 'PCM1', 'PTEN', 'SHANK3', 'SMARCC2', 'SYNGAP1']	0.0645	[-0.0, -0.0133, 0.0128, 0.0154, 0.0137, 0.0556, -0.00741, 0.000218, 0.000972, -0.0, -0.0, -0.0]	0.315	[-0.0, -0.00181, 0.00373, 4.81e-05, 0.00031, 0.000189, 0.000523, 2.17e-05, -0.0, -0.0, -5.5e-05, -0.0]	0.0669	[-0.0, -0.0132, 0.013, -0.000614, 0.0139, 0.000221, -0.0, -0.000308, -0.0, -0.0, -0.0, -0.0]	0.0788	[-0.0, -0.0144, 0.00872, 0.0113, 0.00937, 0.0249, -0.000922, 9.92e-05, 0.00116, -0.0, 0.000869, -0.0]
GO:0033137	negative regulation of peptidyl-serine phosphorylation	biological_process	['PTEN']	0.216	[0.00079]	0.737	[-0.0]	0.769	[-0.0]	0.079	[0.00428]
GO:0009605	response to external stimulus	biological_process	['ADNP', 'DDX3X', 'DNMT3A', 'MECP2', 'NUAK1', 'SHANK2', 'TBL1XR1']	0.0512	[-0.0, -0.0, 0.00385, 0.000357, 0.0139, 0.00743, 0.0367]	0.0753	[-0.000972, -0.0, 0.00234, 0.000338, 0.00132, 0.00379, 0.00082]	0.0263	[-0.000856, -0.0, 0.000595, -0.000561, 0.0117, 0.00374, -0.0]	0.0792	[-0.00153, -0.0, 0.00225, -0.000111, 0.00761, 0.00417, 0.0151]
GO:0003824	catalytic activity	molecular_function	['ACHE', 'ADCY3', 'ASH1L', 'BTRC', 'CAPN12', 'CHD2', 'CHD8', 'CMPK2', 'DDX3X', 'DNMT3A', 'DPP3', 'DYRK1A', 'ETFB', 'FBXO11', 'KATNAL2', 'KDM5B', 'KDM6A', 'KDM6B', 'KMT2A', 'KMT2C', 'KMT2E', 'KMT5B', 'NAA15', 'PHF2', 'PLCD4', 'PTEN', 'PTK7', 'SETD5', 'SPAST']	0.0954	[-0.0131, 0.00804, 0.0221, 0.0109, -0.0, 0.00238, 0.00084, -0.0, -0.00607, 0.00754, -0.0, 0.00401, -0.0, 0.0136, -0.00276, 0.00671, 0.00244, -0.0, 0.0174, 0.014, 0.0155, -0.0, -0.00284, -0.00261, -0.0, 0.0126, 0.00388, 0.0107, -0.0207]	0.152	[0.000116, -0.00125, 0.00937, 0.000966, -0.0, -0.000842, 0.000179, -0.0, -6.85e-05, 0.00217, -0.0, -0.00108, -0.0, -0.000233, -0.00525, 0.00624, -0.00531, 0.000384, 0.00945, -0.0132, -0.0015, 0.00237, 0.000809, -0.000432, -0.0, 0.00201, 0.000215, 0.00907, -0.00109]	0.0294	[0.000128, 0.00114, 0.00959, 3.42e-05, 0.000195, -0.000345, -6.43e-05, -0.0, 3.3e-05, 0.0022, -0.0, -0.000538, -0.0, 0.000143, -0.00222, 0.00864, -0.00225, 0.00013, 0.00586, -0.0152, 0.000991, 0.00252, 0.00304, 0.000214, -0.0, 0.00166, 0.00064, 0.012, 0.000358]	0.0799	[-0.00428, 0.00828, 0.0124, 0.00696, 0.000271, 0.00237, 0.00105, -0.00128, -0.00204, 0.0123, -0.0, 0.00104, -0.0, 0.00752, -0.00978, 0.0109, 0.00179, -0.000936, 0.0039, 0.00365, 0.00313, 0.000974, 0.00394, -0.000611, -0.0, 0.00836, 0.000993, 0.00517, -0.00487]
GO:0071514	genomic imprinting	biological_process	['CTCF']	0.0824	[0.00537]	0.0888	[0.00108]	0.188	[0.00024]	0.08	[0.0042]
GO:0004842	ubiquitin-protein transferase activity	molecular_function	['FBXO11']	0.0565	[0.00847]	0.737	[-0.0]	0.198	[0.000203]	0.0803	[0.00419]
GO:0019787	ubiquitin-like protein transferase activity	molecular_function	['FBXO11']	0.0565	[0.00847]	0.737	[-0.0]	0.198	[0.000203]	0.0803	[0.00419]
GO:0035255	ionotropic glutamate receptor binding	molecular_function	['SHANK2', 'SHANK3']	0.0708	[0.0126, 0.00157]	0.128	[0.00148, -0.0]	0.0482	[0.00566, -0.000996]	0.0808	[0.00804, 0.000797]
GO:0035254	glutamate receptor binding	molecular_function	['SHANK2', 'SHANK3']	0.0708	[0.0126, 0.00157]	0.128	[0.00148, -0.0]	0.0482	[0.00566, -0.000996]	0.0808	[0.00804, 0.000797]
GO:0046928	regulation of neurotransmitter secretion	biological_process	['RIMS1']	0.104	[0.00394]	0.737	[-0.0]	0.188	[0.000241]	0.0812	[0.00413]
GO:0051588	regulation of neurotransmitter transport	biological_process	['RIMS1']	0.104	[0.00394]	0.737	[-0.0]	0.188	[0.000241]	0.0812	[0.00413]
GO:0043200	response to amino acid	biological_process	['BCL11A', 'DNMT3A']	0.0561	[0.018, -0.0]	0.0493	[0.00406, -0.0]	0.042	[0.00685, -0.0016]	0.0816	[0.0081, 0.00063]
GO:0001101	response to acid chemical	biological_process	['BCL11A', 'DNMT3A']	0.0561	[0.018, -0.0]	0.0493	[0.00406, -0.0]	0.042	[0.00685, -0.0016]	0.0816	[0.0081, 0.00063]
GO:0061351	neural precursor cell proliferation	biological_process	['SHANK3']	0.0693	[0.00659]	0.0861	[0.00112]	0.136	[0.000526]	0.0824	[0.00406]
GO:0001932	regulation of protein phosphorylation	biological_process	['ADNP', 'AGAP2', 'AKAP9', 'DDX3X', 'NRXN1', 'PRKAR1B', 'PTEN']	0.0114	[-0.0, 0.00196, -0.0163, -0.0, 0.172, 0.00263, 0.00141]	0.102	[-0.0, 3.47e-05, 0.000208, -0.0, 0.00375, 0.00283, -0.000685]	0.953	[-0.0, 4.58e-05, -0.0085, -0.000382, -0.00594, 0.00473, 0.00023]	0.083	[-0.0, -0.0, -0.00882, -0.00353, 0.0338, 0.00249, 0.0025]
GO:0045926	negative regulation of growth	biological_process	['BCL11A', 'FOXP1', 'PTEN']	0.0412	[0.00158, 0.0322, 0.00345]	0.364	[-0.0, -0.0, 0.000369]	0.247	[0.00026, -0.0, 0.000625]	0.083	[0.000388, 0.00966, 0.00256]
GO:0048640	negative regulation of developmental growth	biological_process	['BCL11A', 'FOXP1', 'PTEN']	0.0412	[0.00158, 0.0322, 0.00345]	0.364	[-0.0, -0.0, 0.000369]	0.247	[0.00026, -0.0, 0.000625]	0.083	[0.000388, 0.00966, 0.00256]
GO:0001558	regulation of cell growth	biological_process	['ADNP', 'BCL11A', 'DDX3X', 'DSCAM', 'FOXP1', 'RIMS1', 'SMURF1']	0.0326	[-0.0, 0.00447, -0.0, 0.0137, 0.0322, 0.0326, 0.00684]	0.444	[-0.0, -0.0, -0.0, 0.00031, -0.0, 0.00034, -0.0]	0.0258	[-0.0, 0.000204, -0.0, 0.0139, -0.0, 0.000627, -0.0]	0.0832	[-0.0, 0.000809, -0.0, 0.00937, 0.00966, 0.00501, 0.00153]
GO:0050877	nervous system process	biological_process	['ADCY3', 'ADNP', 'AFF2', 'CIC', 'GABRB3', 'GRIA1', 'GRIN2B', 'KMT2A', 'MECP2', 'NLGN3', 'NLGN4X', 'NRXN1', 'PRKAR1B', 'PTEN', 'SCN2A', 'SETD5', 'SHANK2', 'SHANK3', 'SLC6A1', 'SYNGAP1', 'TBR1']	0.0058	[-0.0, -0.00326, -0.00169, -0.0, 0.111, -0.0262, -0.0323, -0.0, 0.0012, 0.000228, -0.0173, 0.321, 0.0042, 0.000983, 0.00226, -0.000498, 0.00165, 0.00128, -0.0292, -0.0, -0.0]	0.102	[-0.0, -0.0, -0.0, -0.0, 0.00459, 0.000312, 0.000437, 0.00044, 0.000256, -0.00129, -0.0, 0.00821, -0.0, -0.0, 0.000207, -0.0, 0.000161, -0.0, -0.0, -0.0, -0.0]	0.424	[-0.0, -0.00303, -5.07e-05, -0.0, 0.00454, 0.000608, 0.000281, 0.000292, -0.000866, -0.00124, -0.000163, 0.00283, 0.000307, -0.0, 0.00151, -0.0, 0.000184, -8.44e-05, -0.00221, 0.000303, -0.0]	0.0839	[-0.0, 0.0008, -0.0054, -0.0, 0.0506, -0.0064, -0.016, -0.0, -0.000599, 0.00109, -0.0042, 0.0541, 0.00205, 0.000484, 0.00118, 0.000163, 0.000871, 0.000446, -0.0225, 0.000204, -0.0]
GO:1903047	mitotic cell cycle process	biological_process	['CLASP1', 'CUL3', 'DYNC1H1', 'MECP2', 'POGZ', 'SPAST', 'UIMC1', 'WAC']	0.153	[0.0365, 0.00297, -0.0142, -0.00711, 0.0215, -0.0211, 0.00279, 0.00114]	0.594	[0.00107, -0.000878, 0.000124, -0.0, 0.00141, -0.000179, 0.000197, -0.00191]	0.0653	[0.00391, -0.0011, -0.0, -0.0, 0.00923, -0.00122, 0.000465, -0.00104]	0.0839	[0.0233, 0.000188, 0.00159, -0.00187, 0.014, -0.00995, 0.000924, 0.00105]
GO:0008080	N-acetyltransferase activity	molecular_function	['NAA15']	0.846	[-0.00284]	0.109	[0.000809]	0.0374	[0.00304]	0.0849	[0.00394]
GO:0016407	acetyltransferase activity	molecular_function	['NAA15']	0.846	[-0.00284]	0.109	[0.000809]	0.0374	[0.00304]	0.0849	[0.00394]
GO:0016410	N-acyltransferase activity	molecular_function	['NAA15']	0.846	[-0.00284]	0.109	[0.000809]	0.0374	[0.00304]	0.0849	[0.00394]
GO:0034212	peptide N-acetyltransferase activity	molecular_function	['NAA15']	0.846	[-0.00284]	0.109	[0.000809]	0.0374	[0.00304]	0.0849	[0.00394]
GO:0016747	acyltransferase activity, transferring groups other than amino-acyl groups	molecular_function	['NAA15']	0.846	[-0.00284]	0.109	[0.000809]	0.0374	[0.00304]	0.0849	[0.00394]
GO:0042578	phosphoric ester hydrolase activity	molecular_function	['PLCD4', 'PTEN']	0.0787	[-0.0, 0.0126]	0.1	[-0.0, 0.00201]	0.122	[-0.0, 0.00166]	0.0849	[-0.0, 0.00836]
GO:0004596	peptide alpha-N-acetyltransferase activity	molecular_function	['NAA15']	0.846	[-0.00284]	0.109	[0.000809]	0.0374	[0.00304]	0.0849	[0.00394]
GO:2000463	positive regulation of excitatory postsynaptic potential	biological_process	['GRIN2B', 'NLGN3', 'NRXN1', 'PRKAR1B', 'PTEN', 'RIMS1', 'SHANK3']	0.0093	[-0.011, -0.0, 0.182, 0.00137, -0.0, 0.00679, -0.0]	0.823	[-0.00375, -0.0, 0.0018, 0.000176, -0.0, -0.000712, -0.0]	0.147	[0.00239, -0.0, 0.00166, -0.0, -0.0, 0.000973, -0.0]	0.085	[-0.012, -0.0, 0.0331, 0.00168, 0.000773, 0.00232, -0.0]
GO:0040008	regulation of growth	biological_process	['ADNP', 'BCL11A', 'DDX3X', 'DSCAM', 'FOXP1', 'PTEN', 'RIMS1', 'SMURF1']	0.0355	[-0.0, 0.00447, -0.0, 0.0137, 0.0322, 0.00345, 0.0326, 0.00684]	0.412	[-0.0, -0.0, -0.0, 0.00031, -0.0, 0.000369, 0.00034, -0.0]	0.0275	[-0.0, 0.000204, -0.0, 0.0139, -0.0, 0.000625, 0.000627, -0.0]	0.085	[-0.0, 0.000809, -0.0, 0.00937, 0.00966, 0.00256, 0.00501, 0.00153]
GO:0006950	response to stress	biological_process	['ARID1B', 'DDX3X', 'KDM6B', 'MECP2', 'NUAK1', 'PTEN', 'PTK7', 'SCN2A', 'UIMC1', 'USP45', 'WAC']	0.113	[-0.0262, -0.00353, -0.0, -0.00195, 0.0139, 0.00527, 0.00497, 0.0535, 0.00251, -0.00621, 0.00114]	0.0095	[-0.0186, 0.000117, -0.0, -0.0, 0.00132, 0.000136, -0.0, 0.0409, 0.000134, 0.000842, -0.00191]	0.0485	[-0.0267, 0.000448, -0.0, -0.00215, 0.0117, 0.000386, 0.000155, 0.0306, 0.000469, 0.000467, -0.00104]	0.0851	[0.00237, 0.000564, -0.0, -0.00141, 0.00761, 0.0018, 0.000975, 0.0225, 0.00101, 5.08e-05, 0.00105]
GO:0018026	peptidyl-lysine monomethylation	biological_process	['KMT2A']	0.678	[-0.0]	0.0096	[0.00763]	0.0377	[0.00302]	0.0857	[0.00391]
GO:0031146	SCF-dependent proteasomal ubiquitin-dependent protein catabolic process	biological_process	['BTRC']	0.0983	[0.00426]	0.737	[-0.0]	0.769	[-0.0]	0.0857	[0.0039]
GO:0051125	regulation of actin nucleation	biological_process	['NCKAP1']	0.126	[0.00292]	0.737	[-0.0]	0.0909	[0.00102]	0.0865	[0.00386]
GO:0034315	regulation of Arp2/3 complex-mediated actin nucleation	biological_process	['NCKAP1']	0.126	[0.00292]	0.737	[-0.0]	0.0909	[0.00102]	0.0865	[0.00386]
GO:0051127	positive regulation of actin nucleation	biological_process	['NCKAP1']	0.126	[0.00292]	0.737	[-0.0]	0.0909	[0.00102]	0.0865	[0.00386]
GO:2000601	positive regulation of Arp2/3 complex-mediated actin nucleation	biological_process	['NCKAP1']	0.126	[0.00292]	0.737	[-0.0]	0.0909	[0.00102]	0.0865	[0.00386]
GO:0043254	regulation of protein-containing complex assembly	biological_process	['AKAP9', 'BCL11A', 'CLASP1', 'DDX3X', 'DYRK1A', 'MECP2', 'NCKAP1']	0.0469	[-0.00903, 0.0723, 0.00262, -0.00166, 0.000845, -0.0, 0.00207]	0.026	[-0.0, 0.0151, -0.0, 2.92e-05, -0.00135, -0.0, -0.0]	0.0254	[0.000978, 0.0147, -0.00176, -7.29e-05, 0.000712, -0.0, 0.000269]	0.0868	[-0.00297, 0.0282, 0.00163, -0.00159, -0.0, -0.000567, 0.000789]
GO:0032943	mononuclear cell proliferation	biological_process	['PTEN']	0.0954	[0.00443]	0.136	[0.000574]	0.109	[0.000786]	0.0871	[0.00383]
GO:0046651	lymphocyte proliferation	biological_process	['PTEN']	0.0954	[0.00443]	0.136	[0.000574]	0.109	[0.000786]	0.0871	[0.00383]
GO:0070661	leukocyte proliferation	biological_process	['PTEN']	0.0954	[0.00443]	0.136	[0.000574]	0.109	[0.000786]	0.0871	[0.00383]
GO:0031056	regulation of histone modification	biological_process	['CTCF', 'KMT2A', 'KMT2E', 'MECP2', 'PAX5', 'SETD5', 'TRIP12']	0.17	[0.00206, -0.0139, 0.0211, -0.00574, 0.000415, -0.0015, 0.0146]	0.0679	[5.44e-05, 0.00678, -0.00314, 0.00175, -0.0, 0.000418, 0.00236]	0.0187	[0.000115, 0.00455, 0.00486, 0.00292, -0.0, 0.000565, 0.00371]	0.0874	[0.00166, -0.00772, 0.0113, 0.00167, -0.0, 0.00774, 0.0107]
GO:0043487	regulation of RNA stability	biological_process	['TNRC6B']	0.102	[0.0041]	0.0091	[0.00796]	0.989	[-0.0066]	0.0874	[0.00382]
GO:0043488	regulation of mRNA stability	biological_process	['TNRC6B']	0.102	[0.0041]	0.0091	[0.00796]	0.989	[-0.0066]	0.0874	[0.00382]
GO:1900151	regulation of nuclear-transcribed mRNA catabolic process, deadenylation-dependent decay	biological_process	['TNRC6B']	0.102	[0.0041]	0.0091	[0.00796]	0.989	[-0.0066]	0.0874	[0.00382]
GO:1900153	positive regulation of nuclear-transcribed mRNA catabolic process, deadenylation-dependent decay	biological_process	['TNRC6B']	0.102	[0.0041]	0.0091	[0.00796]	0.989	[-0.0066]	0.0874	[0.00382]
GO:0019887	protein kinase regulator activity	molecular_function	['AGAP2', 'DDX3X', 'PRKAR1B']	0.0678	[0.00901, -0.0, 0.0126]	0.0306	[0.000221, -0.0, 0.00741]	0.0101	[0.000408, 0.000161, 0.0138]	0.0878	[0.00197, -0.0, 0.01]
GO:0030155	regulation of cell adhesion	biological_process	['ARID1B', 'CLASP1', 'DSCAM', 'NEXMIF', 'NUAK1', 'PTEN', 'SMARCC2']	0.06	[-0.0071, 0.00261, 0.0543, -0.0, 0.00626, -0.00174, -0.0]	0.458	[-0.000293, -0.0, 0.00073, 5.65e-05, 0.000176, -0.0, -0.00011]	0.836	[-0.00251, -0.0, 0.00651, -0.007, 0.000198, 0.000161, -0.0]	0.0882	[-0.00162, 0.00144, 0.0225, -0.00131, 0.00351, 0.000603, -0.0]
GO:0070530	K63-linked polyubiquitin modification-dependent protein binding	molecular_function	['UIMC1']	0.0659	[0.007]	0.223	[0.000206]	0.0733	[0.00138]	0.0888	[0.00376]
GO:0031593	polyubiquitin modification-dependent protein binding	molecular_function	['UIMC1']	0.0659	[0.007]	0.223	[0.000206]	0.0733	[0.00138]	0.0888	[0.00376]
GO:2000269	regulation of fibroblast apoptotic process	biological_process	['CHD8']	0.146	[0.00224]	0.0571	[0.00179]	0.0631	[0.00168]	0.0892	[0.00374]
GO:2000270	negative regulation of fibroblast apoptotic process	biological_process	['CHD8']	0.146	[0.00224]	0.0571	[0.00179]	0.0631	[0.00168]	0.0892	[0.00374]
GO:0061045	negative regulation of wound healing	biological_process	['CLASP1', 'PTEN']	0.0972	[0.00841, 0.00115]	0.174	[0.000277, 0.000695]	0.172	[0.000834, 0.000139]	0.09	[0.00575, 0.0021]
GO:1904062	regulation of cation transmembrane transport	biological_process	['AKAP9', 'ANK2', 'GRIN2B', 'NLGN3', 'NRXN1', 'P2RX5', 'SHANK3']	0.0374	[-0.00256, 0.0182, -0.0245, -0.0, 0.0895, -0.0, -0.0]	0.0993	[-0.0, 0.000544, 0.0047, -0.0, 0.00102, -0.0, -0.0]	0.127	[-0.0, 0.000433, 0.00351, -0.0014, 0.00322, -0.0, -0.0]	0.09	[-0.0, 0.00972, -0.0283, 0.000223, 0.0425, -0.0, 0.000542]
GO:0034765	regulation of ion transmembrane transport	biological_process	['AKAP9', 'ANK2', 'GRIN2B', 'NLGN3', 'NRXN1', 'P2RX5', 'SHANK3']	0.0374	[-0.00256, 0.0182, -0.0245, -0.0, 0.0895, -0.0, -0.0]	0.0993	[-0.0, 0.000544, 0.0047, -0.0, 0.00102, -0.0, -0.0]	0.127	[-0.0, 0.000433, 0.00351, -0.0014, 0.00322, -0.0, -0.0]	0.09	[-0.0, 0.00972, -0.0283, 0.000223, 0.0425, -0.0, 0.000542]
GO:0034762	regulation of transmembrane transport	biological_process	['AKAP9', 'ANK2', 'GRIN2B', 'NLGN3', 'NRXN1', 'P2RX5', 'SHANK3']	0.0374	[-0.00256, 0.0182, -0.0245, -0.0, 0.0895, -0.0, -0.0]	0.0993	[-0.0, 0.000544, 0.0047, -0.0, 0.00102, -0.0, -0.0]	0.127	[-0.0, 0.000433, 0.00351, -0.0014, 0.00322, -0.0, -0.0]	0.09	[-0.0, 0.00972, -0.0283, 0.000223, 0.0425, -0.0, 0.000542]
GO:0010959	regulation of metal ion transport	biological_process	['AKAP9', 'ANK2', 'P2RX5']	0.0837	[-0.00256, 0.0199, -0.0]	0.319	[-0.0, 0.000531, -0.0]	0.378	[-0.0, 0.000272, -0.0]	0.0901	[-0.0, 0.0117, -0.0]
GO:0005198	structural molecule activity	molecular_function	['SHANK2', 'SHANK3', 'UPF3B']	0.833	[0.0216, -0.0, -0.0326]	0.0136	[0.0131, -0.000712, -0.000559]	0.0246	[0.0103, -0.000531, -0.0]	0.0904	[0.0128, 0.000335, -0.00146]
GO:0010604	positive regulation of macromolecule metabolic process	biological_process	['ADNP', 'AGAP2', 'AKAP9', 'APH1A', 'ARID1B', 'BTRC', 'CHD8', 'CUL3', 'DDX3X', 'DYRK1A', 'FOXP1', 'GRIN2B', 'KMT2A', 'KMT2E', 'KMT5B', 'MECP2', 'MED13', 'NRXN1', 'PHF2', 'POGZ', 'PTEN', 'PYHIN1', 'SMARCC2', 'SMURF1', 'TAF6', 'TCF7L2', 'TNRC6B', 'UIMC1', 'UPF3B']	0.0265	[-0.0, 0.00196, -0.0163, -0.000656, 0.00232, 0.00845, 0.00402, -0.00773, -0.0044, 0.000941, 0.141, -0.0706, -0.0162, 0.0261, -0.0, -0.00377, -0.00218, 0.172, -0.00842, 0.00513, 0.00285, -0.0, -0.0, 0.00263, 0.00155, -0.0164, 0.0058, 0.00349, -0.0124]	0.0414	[-0.0, 3.47e-05, 0.000208, -0.0, 0.00503, 0.00169, 0.00129, -0.00192, 0.000492, 6.29e-05, 0.00187, 0.00698, 0.00455, -0.0046, -0.000574, 0.00189, 0.000382, 0.00375, 0.000271, 0.000288, 0.00154, -0.0, -0.0, -0.0, 0.000967, -0.00758, 0.00701, -0.0, -0.0]	0.708	[-0.0, 4.58e-05, -0.0085, -0.0, 0.00171, 0.00189, 0.00133, -0.000999, 0.00022, -0.000632, 0.00166, 0.00494, 0.00572, 0.00898, -0.00138, 0.00348, 0.00396, -0.00594, 0.000729, 0.00157, 0.000905, -0.0, -0.0, -0.000933, 0.00016, -0.024, 0.00259, -0.000597, -0.0]	0.0907	[-0.0, -0.0, -0.00882, -0.000431, 0.00715, 0.0089, 0.000453, -0.00175, -0.00239, 0.00142, 0.0764, -0.0708, -0.00129, 0.0162, -0.00225, 0.00516, -0.00659, 0.0338, 0.000449, 0.0023, 0.00244, -0.0, 0.000119, 0.000845, 0.00152, -0.00802, 0.012, 0.00165, -0.00195]
GO:0007178	transmembrane receptor protein serine/threonine kinase signaling pathway	biological_process	['SMURF1']	0.0431	[0.0118]	0.969	[-0.00268]	0.985	[-0.00569]	0.0909	[0.00366]
GO:0034728	nucleosome organization	biological_process	['CHD2', 'SMARCC2']	0.216	[0.0028, -0.0]	0.364	[-0.000659, 0.000829]	0.79	[-0.000319, -0.0]	0.0909	[0.00249, 0.00529]
GO:0030509	BMP signaling pathway	biological_process	['SMURF1']	0.0431	[0.0118]	0.969	[-0.00268]	0.985	[-0.00569]	0.0909	[0.00366]
GO:0034243	regulation of transcription elongation by RNA polymerase II	biological_process	['INTS6']	0.104	[0.00397]	0.948	[-0.00163]	0.178	[0.000281]	0.0909	[0.00366]
GO:0002790	peptide secretion	biological_process	['RAPGEF4']	0.104	[0.00397]	0.737	[-0.0]	0.769	[-0.0]	0.0917	[0.00362]
GO:0009306	protein secretion	biological_process	['RAPGEF4']	0.104	[0.00397]	0.737	[-0.0]	0.769	[-0.0]	0.0917	[0.00362]
GO:0046879	hormone secretion	biological_process	['RAPGEF4']	0.104	[0.00397]	0.737	[-0.0]	0.769	[-0.0]	0.0917	[0.00362]
GO:0015833	peptide transport	biological_process	['RAPGEF4']	0.104	[0.00397]	0.737	[-0.0]	0.769	[-0.0]	0.0917	[0.00362]
GO:0035592	establishment of protein localization to extracellular region	biological_process	['RAPGEF4']	0.104	[0.00397]	0.737	[-0.0]	0.769	[-0.0]	0.0917	[0.00362]
GO:0030072	peptide hormone secretion	biological_process	['RAPGEF4']	0.104	[0.00397]	0.737	[-0.0]	0.769	[-0.0]	0.0917	[0.00362]
GO:0009914	hormone transport	biological_process	['RAPGEF4']	0.104	[0.00397]	0.737	[-0.0]	0.769	[-0.0]	0.0917	[0.00362]
GO:0030073	insulin secretion	biological_process	['RAPGEF4']	0.104	[0.00397]	0.737	[-0.0]	0.769	[-0.0]	0.0917	[0.00362]
GO:0042886	amide transport	biological_process	['RAPGEF4']	0.104	[0.00397]	0.737	[-0.0]	0.769	[-0.0]	0.0917	[0.00362]
GO:0071692	protein localization to extracellular region	biological_process	['RAPGEF4']	0.104	[0.00397]	0.737	[-0.0]	0.769	[-0.0]	0.0917	[0.00362]
GO:0006396	RNA processing	biological_process	['DDX3X', 'INTS6']	0.124	[-0.00303, 0.00999]	0.936	[0.00186, -0.0044]	0.958	[-0.00375, -0.0]	0.0918	[-0.00211, 0.00981]
GO:0034660	ncRNA metabolic process	biological_process	['DDX3X', 'INTS6']	0.124	[-0.00303, 0.00999]	0.936	[0.00186, -0.0044]	0.958	[-0.00375, -0.0]	0.0918	[-0.00211, 0.00981]
GO:0034470	ncRNA processing	biological_process	['DDX3X', 'INTS6']	0.124	[-0.00303, 0.00999]	0.936	[0.00186, -0.0044]	0.958	[-0.00375, -0.0]	0.0918	[-0.00211, 0.00981]
GO:0032722	positive regulation of chemokine production	biological_process	['DDX3X']	0.906	[-0.00671]	0.0602	[0.00168]	0.0679	[0.00154]	0.0919	[0.00361]
GO:0071649	regulation of chemokine (C-C motif) ligand 5 production	biological_process	['DDX3X']	0.906	[-0.00671]	0.0602	[0.00168]	0.0679	[0.00154]	0.0919	[0.00361]
GO:0071651	positive regulation of chemokine (C-C motif) ligand 5 production	biological_process	['DDX3X']	0.906	[-0.00671]	0.0602	[0.00168]	0.0679	[0.00154]	0.0919	[0.00361]
GO:0042809	nuclear vitamin D receptor binding	molecular_function	['MED13']	0.0638	[0.00735]	0.991	[-0.00713]	0.117	[0.000696]	0.0919	[0.00361]
GO:0032868	response to insulin	biological_process	['MYO5A']	0.117	[0.00335]	0.737	[-0.0]	0.146	[0.000451]	0.0923	[0.00359]
GO:0032869	cellular response to insulin stimulus	biological_process	['MYO5A']	0.117	[0.00335]	0.737	[-0.0]	0.146	[0.000451]	0.0923	[0.00359]
GO:0007631	feeding behavior	biological_process	['TBR1']	0.114	[0.00349]	0.209	[0.000241]	0.207	[0.000176]	0.0931	[0.00354]
GO:0031060	regulation of histone methylation	biological_process	['CTCF', 'KMT2A', 'KMT2E', 'MECP2', 'PAX5']	0.246	[0.00196, -0.0162, 0.0261, -0.00574, 0.000415]	0.244	[5.8e-05, 0.00455, -0.0046, 0.00175, -0.0]	0.0103	[0.00017, 0.00572, 0.00898, 0.00292, -0.0]	0.0935	[0.00167, -0.00129, 0.0162, 0.00167, -0.0]
GO:0060606	tube closure	biological_process	['KDM6A']	0.119	[0.00325]	0.103	[0.000882]	0.769	[-0.0]	0.0947	[0.00345]
GO:0001843	neural tube closure	biological_process	['KDM6A']	0.119	[0.00325]	0.103	[0.000882]	0.769	[-0.0]	0.0947	[0.00345]
GO:0040017	positive regulation of locomotion	biological_process	['CLASP1', 'DSCAM', 'FOXP1']	0.0843	[0.000287, 0.0137, 0.00322]	0.383	[-0.0, 0.00031, -0.0]	0.0111	[-0.0, 0.0139, -0.0]	0.0952	[6.43e-05, 0.00937, 0.00166]
GO:0030031	cell projection assembly	biological_process	['NCKAP1', 'PCM1']	0.158	[0.0159, -0.011]	0.359	[0.00141, -0.00123]	0.132	[0.00148, -0.0]	0.0954	[0.00683, 0.000564]
GO:0050772	positive regulation of axonogenesis	biological_process	['ADNP', 'BCL11A', 'DSCAM']	0.0809	[-0.0, 0.00424, 0.0137]	0.383	[-0.0, -0.0, 0.00031]	0.0105	[-0.0, 0.000295, 0.0139]	0.0956	[-0.0, 0.00167, 0.00937]
GO:2001238	positive regulation of extrinsic apoptotic signaling pathway	biological_process	['PTEN']	0.167	[0.00169]	0.131	[0.000614]	0.0705	[0.00145]	0.0956	[0.0034]
GO:1902043	positive regulation of extrinsic apoptotic signaling pathway via death domain receptors	biological_process	['PTEN']	0.167	[0.00169]	0.131	[0.000614]	0.0705	[0.00145]	0.0956	[0.0034]
GO:0051402	neuron apoptotic process	biological_process	['ADNP', 'SCN2A', 'SYNGAP1']	0.0519	[-0.0, 0.0229, 0.00633]	0.203	[-0.00363, 0.00456, 0.000337]	0.0115	[-0.00351, 0.017, 0.000212]	0.0958	[-0.00332, 0.0117, 0.00265]
GO:0070997	neuron death	biological_process	['ADNP', 'SCN2A', 'SYNGAP1']	0.0519	[-0.0, 0.0229, 0.00633]	0.203	[-0.00363, 0.00456, 0.000337]	0.0115	[-0.00351, 0.017, 0.000212]	0.0958	[-0.00332, 0.0117, 0.00265]
GO:1903035	negative regulation of response to wounding	biological_process	['CLASP1', 'PTEN']	0.0988	[0.00841, 0.000998]	0.227	[0.000277, 0.000348]	0.18	[0.000834, 6.95e-05]	0.0963	[0.00575, 0.00156]
GO:0051347	positive regulation of transferase activity	biological_process	['ADNP', 'AGAP2', 'BTRC', 'DDX3X', 'NRXN1', 'PTEN']	0.0144	[-0.0, 0.00145, 0.00587, -0.0, 0.123, 0.00394]	0.0686	[-0.0, 1.73e-05, 0.00336, -0.0, 0.000952, 0.00295]	0.964	[-0.0, 2.29e-05, 0.00328, -0.0, -0.0157, 0.00145]	0.0964	[-0.0, -0.0, 0.00936, -0.0, 0.00718, 0.00404]
GO:1903909	regulation of receptor clustering	biological_process	['SHANK3']	0.064	[0.00733]	0.105	[0.000857]	0.0739	[0.00136]	0.0967	[0.00336]
GO:0106104	regulation of glutamate receptor clustering	biological_process	['SHANK3']	0.064	[0.00733]	0.105	[0.000857]	0.0739	[0.00136]	0.0967	[0.00336]
GO:1904717	regulation of AMPA glutamate receptor clustering	biological_process	['SHANK3']	0.064	[0.00733]	0.105	[0.000857]	0.0739	[0.00136]	0.0967	[0.00336]
GO:0048565	digestive tract development	biological_process	['CHD8']	0.126	[0.00291]	0.199	[0.000272]	0.769	[-0.0]	0.0969	[0.00335]
GO:0035295	tube development	biological_process	['CHD8']	0.126	[0.00291]	0.199	[0.000272]	0.769	[-0.0]	0.0969	[0.00335]
GO:0031642	negative regulation of myelination	biological_process	['PTEN']	0.198	[0.00106]	0.737	[-0.0]	0.0614	[0.00174]	0.0972	[0.00333]
GO:0031641	regulation of myelination	biological_process	['PTEN']	0.198	[0.00106]	0.737	[-0.0]	0.0614	[0.00174]	0.0972	[0.00333]
GO:0031645	negative regulation of nervous system process	biological_process	['PTEN']	0.198	[0.00106]	0.737	[-0.0]	0.0614	[0.00174]	0.0972	[0.00333]
GO:0048854	brain morphogenesis	biological_process	['PTEN', 'SHANK3']	0.0634	[0.0109, 0.0049]	0.0745	[0.00152, 0.00124]	0.937	[-0.00384, 0.00138]	0.0974	[0.00469, 0.00254]
GO:0048639	positive regulation of developmental growth	biological_process	['ADNP', 'BCL11A', 'DSCAM', 'RIMS1', 'SMURF1']	0.0408	[-0.0, 0.00424, 0.0137, 0.0326, 0.00684]	0.39	[-0.0, -0.0, 0.00031, 0.00034, -0.0]	0.017	[-0.0, 0.000295, 0.0139, 0.000627, -0.0]	0.0976	[-0.0, 0.00167, 0.00937, 0.00501, 0.00153]
GO:1903530	regulation of secretion by cell	biological_process	['ACHE', 'CLASP1', 'KDM5B', 'RAPGEF4', 'RIMS1', 'TCF7L2']	0.179	[-0.0, 0.00269, 0.0051, 0.00182, 0.00394, -0.0]	0.41	[-0.0, -0.000682, 0.00219, -0.0008, -0.0, -0.0]	0.851	[-0.0, -0.00222, 0.000898, -0.00103, 0.000241, -0.000505]	0.0978	[-0.0, 0.00142, 0.0117, 0.00308, 0.00413, -0.0]
GO:0071902	positive regulation of protein serine/threonine kinase activity	biological_process	['DDX3X', 'NRXN1']	0.0056	[-0.0, 0.123]	0.176	[-0.0, 0.000952]	0.993	[-0.0, -0.0157]	0.0979	[-0.0, 0.00718]
GO:0051293	establishment of spindle localization	biological_process	['CLASP1', 'DYNC1H1']	0.11	[0.0106, -0.00238]	0.37	[-0.0, 0.000156]	0.214	[0.000465, 0.000186]	0.0986	[0.00827, -0.00116]
GO:0051653	spindle localization	biological_process	['CLASP1', 'DYNC1H1']	0.11	[0.0106, -0.00238]	0.37	[-0.0, 0.000156]	0.214	[0.000465, 0.000186]	0.0986	[0.00827, -0.00116]
GO:0018209	peptidyl-serine modification	biological_process	['DYRK1A']	0.126	[0.00289]	0.247	[0.000142]	0.95	[-0.00157]	0.0988	[0.00325]
GO:0018105	peptidyl-serine phosphorylation	biological_process	['DYRK1A']	0.126	[0.00289]	0.247	[0.000142]	0.95	[-0.00157]	0.0988	[0.00325]
GO:0036289	peptidyl-serine autophosphorylation	biological_process	['DYRK1A']	0.126	[0.00289]	0.247	[0.000142]	0.95	[-0.00157]	0.0988	[0.00325]
GO:0045738	negative regulation of DNA repair	biological_process	['TRIP12']	0.0583	[0.00812]	0.956	[-0.00199]	0.881	[-0.000379]	0.0992	[0.00324]
GO:2000780	negative regulation of double-strand break repair	biological_process	['TRIP12']	0.0583	[0.00812]	0.956	[-0.00199]	0.881	[-0.000379]	0.0992	[0.00324]
GO:1900449	regulation of glutamate receptor signaling pathway	biological_process	['SHANK3']	0.142	[0.00238]	0.0597	[0.0017]	0.0705	[0.00145]	0.0997	[0.00322]
GO:0030003	cellular cation homeostasis	biological_process	['ANK2', 'GRIA1']	0.0479	[0.0275, -0.00643]	0.0668	[0.00112, 0.00197]	0.0815	[0.00136, 0.00135]	0.1	[0.012, -0.00502]
GO:0055065	metal ion homeostasis	biological_process	['ANK2', 'GRIA1']	0.0479	[0.0275, -0.00643]	0.0668	[0.00112, 0.00197]	0.0815	[0.00136, 0.00135]	0.1	[0.012, -0.00502]
GO:0072507	divalent inorganic cation homeostasis	biological_process	['ANK2', 'GRIA1']	0.0479	[0.0275, -0.00643]	0.0668	[0.00112, 0.00197]	0.0815	[0.00136, 0.00135]	0.1	[0.012, -0.00502]
GO:0006873	cellular ion homeostasis	biological_process	['ANK2', 'GRIA1']	0.0479	[0.0275, -0.00643]	0.0668	[0.00112, 0.00197]	0.0815	[0.00136, 0.00135]	0.1	[0.012, -0.00502]
GO:0055080	cation homeostasis	biological_process	['ANK2', 'GRIA1']	0.0479	[0.0275, -0.00643]	0.0668	[0.00112, 0.00197]	0.0815	[0.00136, 0.00135]	0.1	[0.012, -0.00502]
GO:0098771	inorganic ion homeostasis	biological_process	['ANK2', 'GRIA1']	0.0479	[0.0275, -0.00643]	0.0668	[0.00112, 0.00197]	0.0815	[0.00136, 0.00135]	0.1	[0.012, -0.00502]
GO:0006875	cellular metal ion homeostasis	biological_process	['ANK2', 'GRIA1']	0.0479	[0.0275, -0.00643]	0.0668	[0.00112, 0.00197]	0.0815	[0.00136, 0.00135]	0.1	[0.012, -0.00502]
GO:0055074	calcium ion homeostasis	biological_process	['ANK2', 'GRIA1']	0.0479	[0.0275, -0.00643]	0.0668	[0.00112, 0.00197]	0.0815	[0.00136, 0.00135]	0.1	[0.012, -0.00502]
GO:0072503	cellular divalent inorganic cation homeostasis	biological_process	['ANK2', 'GRIA1']	0.0479	[0.0275, -0.00643]	0.0668	[0.00112, 0.00197]	0.0815	[0.00136, 0.00135]	0.1	[0.012, -0.00502]
GO:0022612	gland morphogenesis	biological_process	['CUL3']	0.0603	[0.00784]	0.887	[-0.000566]	0.977	[-0.00366]	0.1	[0.00321]
GO:0006874	cellular calcium ion homeostasis	biological_process	['ANK2', 'GRIA1']	0.0479	[0.0275, -0.00643]	0.0668	[0.00112, 0.00197]	0.0815	[0.00136, 0.00135]	0.1	[0.012, -0.00502]
GO:0050801	ion homeostasis	biological_process	['ANK2', 'GRIA1']	0.0479	[0.0275, -0.00643]	0.0668	[0.00112, 0.00197]	0.0815	[0.00136, 0.00135]	0.1	[0.012, -0.00502]
GO:0055082	cellular chemical homeostasis	biological_process	['ANK2', 'GRIA1']	0.0479	[0.0275, -0.00643]	0.0668	[0.00112, 0.00197]	0.0815	[0.00136, 0.00135]	0.1	[0.012, -0.00502]
GO:0008047	enzyme activator activity	molecular_function	['AGAP2', 'APH1A', 'BTRC', 'DDX3X']	0.0834	[0.00901, 0.00203, 0.0121, -0.0]	0.151	[0.000221, -0.0, 0.00235, -0.0]	0.278	[0.000408, -0.0, 0.000495, 0.000161]	0.1	[0.00197, -0.00046, 0.0123, -0.0]
GO:0034214	protein hexamerization	biological_process	['SPAST']	0.988	[-0.0453]	0.0791	[0.00124]	0.0864	[0.00111]	0.101	[0.00316]
GO:0032945	negative regulation of mononuclear cell proliferation	biological_process	['PTEN']	0.0632	[0.00743]	0.108	[0.000819]	0.0733	[0.00138]	0.102	[0.00311]
GO:0050670	regulation of lymphocyte proliferation	biological_process	['PTEN']	0.0632	[0.00743]	0.108	[0.000819]	0.0733	[0.00138]	0.102	[0.00311]
GO:0051250	negative regulation of lymphocyte activation	biological_process	['PTEN']	0.0632	[0.00743]	0.108	[0.000819]	0.0733	[0.00138]	0.102	[0.00311]
GO:0002695	negative regulation of leukocyte activation	biological_process	['PTEN']	0.0632	[0.00743]	0.108	[0.000819]	0.0733	[0.00138]	0.102	[0.00311]
GO:0032944	regulation of mononuclear cell proliferation	biological_process	['PTEN']	0.0632	[0.00743]	0.108	[0.000819]	0.0733	[0.00138]	0.102	[0.00311]
GO:0070664	negative regulation of leukocyte proliferation	biological_process	['PTEN']	0.0632	[0.00743]	0.108	[0.000819]	0.0733	[0.00138]	0.102	[0.00311]
GO:0050672	negative regulation of lymphocyte proliferation	biological_process	['PTEN']	0.0632	[0.00743]	0.108	[0.000819]	0.0733	[0.00138]	0.102	[0.00311]
GO:1903322	positive regulation of protein modification by small protein conjugation or removal	biological_process	['BTRC', 'CUL3', 'DDX3X', 'PTEN']	0.239	[0.00587, -0.00773, 0.00334, 0.00394]	0.0581	[0.00336, -0.00192, 0.00168, 0.00295]	0.117	[0.00328, -0.000999, -0.0, 0.00145]	0.102	[0.00936, -0.00175, 0.00196, 0.00404]
GO:0002683	negative regulation of immune system process	biological_process	['PTEN']	0.0632	[0.00743]	0.108	[0.000819]	0.0733	[0.00138]	0.102	[0.00311]
GO:0042476	odontogenesis	biological_process	['ANKRD11']	0.0465	[0.0107]	0.917	[-0.00093]	0.928	[-0.000973]	0.102	[0.00312]
GO:0031398	positive regulation of protein ubiquitination	biological_process	['BTRC', 'CUL3', 'DDX3X', 'PTEN']	0.239	[0.00587, -0.00773, 0.00334, 0.00394]	0.0581	[0.00336, -0.00192, 0.00168, 0.00295]	0.117	[0.00328, -0.000999, -0.0, 0.00145]	0.102	[0.00936, -0.00175, 0.00196, 0.00404]
GO:0042475	odontogenesis of dentin-containing tooth	biological_process	['ANKRD11']	0.0465	[0.0107]	0.917	[-0.00093]	0.928	[-0.000973]	0.102	[0.00312]
GO:0050866	negative regulation of cell activation	biological_process	['PTEN']	0.0632	[0.00743]	0.108	[0.000819]	0.0733	[0.00138]	0.102	[0.00311]
GO:0070663	regulation of leukocyte proliferation	biological_process	['PTEN']	0.0632	[0.00743]	0.108	[0.000819]	0.0733	[0.00138]	0.102	[0.00311]
GO:0031122	cytoplasmic microtubule organization	biological_process	['CLASP1', 'DYNC1H1', 'KATNAL2', 'PCM1']	0.147	[0.0156, -0.0, -0.00558, 0.00182]	0.452	[0.000247, -0.0, -0.0, -0.0]	0.32	[0.000453, 0.000321, -0.0, -0.0]	0.103	[0.0152, 0.000475, -0.00262, 0.00031]
GO:0061387	regulation of extent of cell growth	biological_process	['ADNP', 'BCL11A', 'DSCAM']	0.089	[-0.0, 0.00247, 0.0137]	0.383	[-0.0, -0.0, 0.00031]	0.0105	[-0.0, 0.000272, 0.0139]	0.104	[-0.0, 0.000815, 0.00937]
GO:0002244	hematopoietic progenitor cell differentiation	biological_process	['CHD2']	0.0316	[0.0165]	0.737	[-0.0]	0.938	[-0.00121]	0.104	[0.00302]
GO:0048863	stem cell differentiation	biological_process	['CHD2']	0.0316	[0.0165]	0.737	[-0.0]	0.938	[-0.00121]	0.104	[0.00302]
GO:0097692	histone H3-K4 monomethylation	biological_process	['KMT2A', 'KMT2C']	0.826	[0.00421, -0.0106]	0.903	[0.000968, -0.00259]	0.351	[0.00253, -0.00239]	0.104	[0.0029, 0.00379]
GO:0060218	hematopoietic stem cell differentiation	biological_process	['CHD2']	0.0316	[0.0165]	0.737	[-0.0]	0.938	[-0.00121]	0.104	[0.00302]
GO:0032350	regulation of hormone metabolic process	biological_process	['TCF7L2']	0.135	[0.00262]	0.984	[-0.0047]	0.97	[-0.00275]	0.105	[0.00298]
GO:0005231	excitatory extracellular ligand-gated ion channel activity	molecular_function	['GABRB3', 'P2RX5']	0.101	[0.00924, -0.0]	0.381	[0.000134, -0.0]	0.355	[0.000134, -0.0]	0.105	[0.00662, -0.0]
GO:1903861	positive regulation of dendrite extension	biological_process	['RIMS1', 'SMURF1']	0.027	[0.0326, 0.00684]	0.296	[0.00034, -0.0]	0.218	[0.000627, -0.0]	0.106	[0.00501, 0.00153]
GO:0040007	growth	biological_process	['KDM5B', 'KDM6A', 'NLGN3', 'NLGN4X', 'PTEN', 'PTK7', 'TBL1XR1']	0.076	[0.00588, 0.00726, -0.0, -0.0299, 0.0104, 0.00562, 0.0445]	0.99	[0.000324, -0.0104, -0.0, -0.00934, 0.00349, -0.000435, -0.00945]	0.34	[0.000734, -0.00687, -0.0, 0.0016, 0.00947, 0.00169, -0.00517]	0.106	[0.00355, 0.00519, -0.0, -0.0261, 0.0217, 0.00139, 0.0157]
GO:0099562	maintenance of postsynaptic density structure	biological_process	['SHANK2', 'SHANK3']	0.0692	[0.0145, -0.0]	0.0817	[0.00233, 0.000169]	0.0997	[0.00215, -0.0]	0.106	[0.00612, 0.000453]
GO:0048589	developmental growth	biological_process	['KDM5B', 'KDM6A', 'NLGN3', 'NLGN4X', 'PTEN', 'PTK7', 'TBL1XR1']	0.076	[0.00588, 0.00726, -0.0, -0.0299, 0.0104, 0.00562, 0.0445]	0.99	[0.000324, -0.0104, -0.0, -0.00934, 0.00349, -0.000435, -0.00945]	0.34	[0.000734, -0.00687, -0.0, 0.0016, 0.00947, 0.00169, -0.00517]	0.106	[0.00355, 0.00519, -0.0, -0.0261, 0.0217, 0.00139, 0.0157]
GO:0140110	transcription regulator activity	molecular_function	['BCL11A', 'MECP2', 'MED13', 'NR3C2']	0.888	[0.0128, -0.00585, -0.00587, -0.0239]	0.143	[0.00121, 0.000419, -0.00208, 0.00319]	0.848	[0.00227, -0.000935, -0.005, 0.00201]	0.106	[0.00461, -0.00165, -0.0021, 0.0122]
GO:0043266	regulation of potassium ion transport	biological_process	['AKAP9', 'ANK2']	0.24	[-0.00256, 0.00478]	0.633	[-0.0, -0.0]	0.888	[-0.0, -0.00119]	0.107	[-0.0, 0.00645]
GO:0040001	establishment of mitotic spindle localization	biological_process	['CLASP1']	0.054	[0.009]	0.737	[-0.0]	0.097	[0.00093]	0.107	[0.0029]
GO:0043268	positive regulation of potassium ion transport	biological_process	['AKAP9', 'ANK2']	0.24	[-0.00256, 0.00478]	0.633	[-0.0, -0.0]	0.888	[-0.0, -0.00119]	0.107	[-0.0, 0.00645]
GO:1901379	regulation of potassium ion transmembrane transport	biological_process	['AKAP9', 'ANK2']	0.24	[-0.00256, 0.00478]	0.633	[-0.0, -0.0]	0.888	[-0.0, -0.00119]	0.107	[-0.0, 0.00645]
GO:0043412	macromolecule modification	biological_process	['ASH1L', 'BCL11A', 'BTRC', 'CTCF', 'CUL3', 'DNMT3A', 'DYRK1A', 'FBXO11', 'KDM5B', 'KDM6A', 'KDM6B', 'KMT2A', 'KMT2C', 'KMT2E', 'KMT5B', 'MECP2', 'NAA15', 'PHF2', 'SETD5', 'TAF6', 'TBL1XR1', 'TBR1', 'UIMC1', 'USP45', 'WAC']	0.15	[0.0049, 0.022, 0.00392, 0.00148, -0.000334, -0.00319, 0.00262, 0.00687, 0.00683, 0.000442, 0.00016, -0.00942, -0.0106, 0.0182, -0.0, -0.000611, 0.000849, -0.00209, -0.00354, -0.0, 0.018, 0.000896, 0.00215, -0.0, 0.00242]	0.807	[0.00126, 0.0045, -0.00147, 0.000104, -0.00173, 0.00231, -0.000321, -0.000309, 0.00107, -0.00187, 0.000185, 0.0038, -0.00259, -0.00399, -0.000947, 5.85e-05, -1.86e-05, 0.000208, -0.00329, -0.0, -0.00225, -0.0, 0.000176, -0.0, -0.000979]	0.428	[-0.000581, 0.00704, -0.0, -0.000465, -0.0028, 0.00442, -0.00175, 2.56e-05, 0.00157, -0.00186, 5.98e-05, 0.00257, -0.00239, 0.00114, -0.0, -1.06e-05, 0.000105, -0.0, 8.99e-05, -0.0, -0.00378, -0.0, 0.00239, 4.11e-05, -0.00211]	0.107	[0.00189, 0.00508, 0.00158, -0.0004, 0.000122, 0.0268, 0.00159, 0.00174, 0.00137, -0.0016, 0.000149, 0.000765, 0.00379, 0.0028, 0.000315, 0.00016, 0.00053, -0.0, 0.00114, 0.000222, 0.00144, 0.000498, 0.00174, 0.000292, 0.00268]
GO:0051338	regulation of transferase activity	biological_process	['ADNP', 'AGAP2', 'BTRC', 'DDX3X', 'NRXN1', 'PRKAR1B', 'PTEN']	0.0164	[-0.0, 0.00145, 0.00587, -0.0, 0.123, 0.00263, 0.00298]	0.0712	[-0.0, 1.73e-05, 0.00336, -0.0, 0.000952, 0.00283, 0.000788]	0.928	[-0.0, 2.29e-05, 0.00328, -0.0, -0.0157, 0.00473, 0.000956]	0.107	[-0.0, -0.0, 0.00936, -0.0, 0.00718, 0.00249, 0.00238]
GO:1901016	regulation of potassium ion transmembrane transporter activity	biological_process	['AKAP9', 'ANK2']	0.24	[-0.00256, 0.00478]	0.633	[-0.0, -0.0]	0.888	[-0.0, -0.00119]	0.107	[-0.0, 0.00645]
GO:1901381	positive regulation of potassium ion transmembrane transport	biological_process	['AKAP9', 'ANK2']	0.24	[-0.00256, 0.00478]	0.633	[-0.0, -0.0]	0.888	[-0.0, -0.00119]	0.107	[-0.0, 0.00645]
GO:1901018	positive regulation of potassium ion transmembrane transporter activity	biological_process	['AKAP9', 'ANK2']	0.24	[-0.00256, 0.00478]	0.633	[-0.0, -0.0]	0.888	[-0.0, -0.00119]	0.107	[-0.0, 0.00645]
GO:0022824	transmitter-gated ion channel activity	molecular_function	['GABRB3', 'GRIA1', 'GRIN2B']	0.0733	[0.0161, 0.000458, 0.00317]	0.0152	[0.00252, 0.000725, 0.00789]	0.046	[0.0011, 0.00151, 0.00401]	0.107	[0.0123, -0.00409, 0.00167]
GO:0022835	transmitter-gated channel activity	molecular_function	['GABRB3', 'GRIA1', 'GRIN2B']	0.0733	[0.0161, 0.000458, 0.00317]	0.0152	[0.00252, 0.000725, 0.00789]	0.046	[0.0011, 0.00151, 0.00401]	0.107	[0.0123, -0.00409, 0.00167]
GO:0030594	neurotransmitter receptor activity	molecular_function	['GABRB3', 'GRIA1', 'GRIN2B']	0.0733	[0.0161, 0.000458, 0.00317]	0.0152	[0.00252, 0.000725, 0.00789]	0.046	[0.0011, 0.00151, 0.00401]	0.107	[0.0123, -0.00409, 0.00167]
GO:0031331	positive regulation of cellular catabolic process	biological_process	['PTEN', 'PYHIN1', 'SMURF1', 'TNRC6B', 'WAC']	0.181	[0.00177, -0.0, 0.00263, 0.0058, 0.000805]	0.0619	[0.000144, -0.0, -0.0, 0.00701, -0.000303]	0.247	[0.000356, -0.0, -0.000933, 0.00259, -0.000241]	0.108	[0.000845, -0.0, 0.000845, 0.012, 0.00227]
GO:0031346	positive regulation of cell projection organization	biological_process	['ADNP', 'BCL11A', 'DSCAM', 'NCKAP1']	0.0768	[-0.0, 0.00424, 0.0137, 0.0077]	0.267	[-0.0, -0.0, 0.00031, 0.000841]	0.0134	[-0.0, 0.000295, 0.0139, 0.000429]	0.108	[-0.0, 0.00167, 0.00937, 0.00181]
GO:0002684	positive regulation of immune system process	biological_process	['ARID1B', 'FOXP1', 'KMT5B', 'PYHIN1', 'SMARCC2']	0.187	[-0.0071, 0.0176, -0.0, -0.0, -0.0]	0.446	[-0.000293, 0.00208, -0.00129, -0.0, -0.00011]	0.316	[-0.00251, 0.00361, -0.0, -0.0, -0.0]	0.108	[-0.00162, 0.0174, 0.000113, -0.0, -0.0]
GO:0007584	response to nutrient	biological_process	['DNMT3A', 'SHANK2']	0.0857	[0.00385, 0.00743]	0.0281	[0.00234, 0.00379]	0.0517	[0.000595, 0.00374]	0.108	[0.00225, 0.00417]
GO:0009896	positive regulation of catabolic process	biological_process	['PTEN', 'PYHIN1', 'SMURF1', 'TNRC6B', 'WAC']	0.181	[0.00177, -0.0, 0.00263, 0.0058, 0.000805]	0.0619	[0.000144, -0.0, -0.0, 0.00701, -0.000303]	0.247	[0.000356, -0.0, -0.000933, 0.00259, -0.000241]	0.108	[0.000845, -0.0, 0.000845, 0.012, 0.00227]
GO:0060749	mammary gland alveolus development	biological_process	['AGAP2']	0.0334	[0.0155]	0.0723	[0.00136]	0.0481	[0.0023]	0.108	[0.00284]
GO:0006352	DNA-templated transcription initiation	biological_process	['TAF6']	0.143	[0.00235]	0.126	[0.000665]	0.198	[0.000205]	0.109	[0.00279]
GO:0060255	regulation of macromolecule metabolic process	biological_process	['ACHE', 'ADNP', 'AFF2', 'AGAP2', 'AKAP9', 'APH1A', 'ARID1B', 'BTRC', 'CHD8', 'CNOT3', 'CTCF', 'CUL3', 'DDX3X', 'DNMT3A', 'DYRK1A', 'ERBIN', 'FOXP1', 'GRIN2B', 'INTS6', 'KMT2A', 'KMT2E', 'KMT5B', 'MECP2', 'MED13', 'NRXN1', 'NUAK1', 'PAX5', 'PHF2', 'POGZ', 'PRKAR1B', 'PTEN', 'PYHIN1', 'SETD5', 'SMARCC2', 'SMURF1', 'TAF6', 'TCF7L2', 'TLK2', 'TNRC6B', 'TRIP12', 'UIMC1', 'UPF3B', 'WAC']	0.0365	[-0.0179, 0.00884, -0.00549, 0.00279, -0.0163, -0.000656, -0.0104, 0.00686, 0.00402, -0.0, 0.00265, -0.00773, -0.00459, 0.0155, 0.00138, -0.0, 0.102, -0.0706, 0.00397, -0.0154, 0.0211, -0.0, -0.0103, -0.00805, 0.172, 0.0647, 0.000415, -0.00421, 0.00513, 0.00263, 0.00244, -0.0, 8.54e-05, -0.0, 0.00263, 0.0012, -0.0081, -0.0, 0.00558, 0.00247, 0.00349, -0.0239, 0.00124]	0.0673	[-0.00224, 0.000589, 0.000243, 4.86e-05, 0.000208, -0.0, 0.00235, 0.000652, 0.00129, -0.0, 0.000498, -0.00192, 0.000333, 0.00342, 4.19e-05, -0.00917, 0.00324, 0.00698, -0.00163, 0.00546, -0.00314, -0.000574, 0.00136, -0.000831, 0.00375, 0.0122, -0.0, 0.000136, 0.000288, 0.00283, 0.000344, -0.0, -0.00043, -0.00129, -0.0, 0.000557, -0.00687, -0.0, 0.00481, 0.000917, -0.0, 0.000192, -0.0]	0.917	[0.00066, 0.00199, 0.000199, 0.000188, -0.0085, -0.0, 0.00155, 0.00133, 0.00133, -0.0, 0.00057, -0.000999, 0.000169, 0.00784, -0.000421, -0.051, 0.00118, 0.00494, 0.000281, 0.00374, 0.00486, -0.00138, 0.002, 0.00103, -0.00594, 0.0139, -0.0, 0.000365, 0.00157, 0.00473, 0.000507, -0.0, 0.000507, -0.0, -0.000933, 9.64e-05, -0.0114, -0.0, 0.00181, 0.00246, -0.000597, -0.00151, -0.00126]	0.109	[-0.00659, 0.000834, -0.0253, 0.000369, -0.00882, -0.000431, 0.00444, 0.00676, 0.000453, 0.000101, 0.0022, -0.00175, -0.00214, 0.0282, 0.00124, -0.0293, 0.0555, -0.0708, 0.00366, -0.00687, 0.0113, -0.00225, -0.000814, -0.00593, 0.0338, 0.0563, -0.0, 0.000224, 0.0023, 0.00249, 0.0024, -0.0, 0.00503, 0.00101, 0.000845, 0.000889, -0.00317, -0.0, 0.00821, 0.012, 0.00165, -0.00396, 0.00156]
GO:0006367	transcription initiation at RNA polymerase II promoter	biological_process	['TAF6']	0.143	[0.00235]	0.126	[0.000665]	0.198	[0.000205]	0.109	[0.00279]
GO:0030902	hindbrain development	biological_process	['TBR1']	0.135	[0.00261]	0.0861	[0.00112]	0.0594	[0.00181]	0.109	[0.00278]
GO:0050864	regulation of B cell activation	biological_process	['KMT5B', 'PTEN']	0.0674	[-0.0, 0.0149]	0.293	[-0.00129, 0.00164]	0.0807	[-0.0, 0.00276]	0.11	[0.000113, 0.00615]
GO:0032774	RNA biosynthetic process	biological_process	['BCL11A', 'PHF3', 'TAF6']	0.196	[0.0288, -0.0252, 0.002]	0.0319	[0.00626, 0.000778, 0.000393]	0.0733	[0.00432, 6.96e-06, 0.000207]	0.111	[0.00858, -0.00122, 0.00212]
GO:0021879	forebrain neuron differentiation	biological_process	['SHANK3']	0.0565	[0.00849]	0.035	[0.00294]	0.01	[0.00825]	0.111	[0.00271]
GO:0009059	macromolecule biosynthetic process	biological_process	['BCL11A', 'PHF3', 'TAF6']	0.196	[0.0288, -0.0252, 0.002]	0.0319	[0.00626, 0.000778, 0.000393]	0.0733	[0.00432, 6.96e-06, 0.000207]	0.111	[0.00858, -0.00122, 0.00212]
GO:0016574	histone ubiquitination	biological_process	['WAC']	0.141	[0.00242]	0.92	[-0.000979]	0.962	[-0.00211]	0.111	[0.00268]
GO:0043167	ion binding	molecular_function	['ACHE', 'ADNP', 'GRIN2B', 'KMT5B', 'NLGN4X', 'PRKAR1B', 'RAPGEF4', 'S100G']	0.0983	[-0.0146, -0.00278, 0.0467, -0.0, -0.00539, 0.0111, 0.00305, -0.0]	0.345	[0.000133, -0.00287, 0.00399, 0.000452, -0.00179, 0.000733, 0.000963, -0.0]	0.0035	[0.000387, -0.00348, 0.0273, -0.0, 0.000729, 0.000867, 0.00306, -0.0]	0.111	[-0.00458, -0.0171, 0.0147, 0.014, -0.00131, 0.00877, 0.0084, -0.0]
GO:0030516	regulation of axon extension	biological_process	['ADNP', 'BCL11A', 'DSCAM']	0.0986	[-0.0, 0.000772, 0.0137]	0.383	[-0.0, -0.0, 0.00031]	0.0111	[-0.0, -0.0, 0.0139]	0.112	[-0.0, -0.0, 0.00937]
GO:0006508	proteolysis	biological_process	['APH1A', 'BTRC', 'CUL3', 'SMURF1', 'TAF6', 'UIMC1', 'USP45']	0.0614	[-0.000811, 0.00426, -0.00469, 0.0523, -0.0, 0.00215, -0.0]	0.289	[-0.00108, -0.0, -9.23e-06, 0.00286, -0.0, 0.000176, -0.0]	0.145	[-0.00111, -0.0, -0.00144, 0.00519, -0.0, 0.00239, 4.11e-05]	0.112	[-0.00256, 0.0039, 0.000219, 0.0165, 0.000445, 0.00174, 0.000292]
GO:0046471	phosphatidylglycerol metabolic process	biological_process	['MECP2']	0.205	[0.000931]	0.142	[0.00053]	0.127	[0.000601]	0.113	[0.00263]
GO:0032048	cardiolipin metabolic process	biological_process	['MECP2']	0.205	[0.000931]	0.142	[0.00053]	0.127	[0.000601]	0.113	[0.00263]
GO:0031668	cellular response to extracellular stimulus	biological_process	['ADNP', 'NUAK1']	0.0721	[-0.0, 0.0139]	0.294	[-0.000972, 0.00132]	0.0123	[-0.000856, 0.0117]	0.113	[-0.00153, 0.00761]
GO:0071496	cellular response to external stimulus	biological_process	['ADNP', 'NUAK1']	0.0721	[-0.0, 0.0139]	0.294	[-0.000972, 0.00132]	0.0123	[-0.000856, 0.0117]	0.113	[-0.00153, 0.00761]
GO:0010970	transport along microtubule	biological_process	['DYNC1H1', 'PCM1', 'SPAST']	0.812	[-0.00316, 0.00445, -0.0106]	0.0471	[0.00392, 0.00287, -0.0011]	0.802	[0.000995, 0.0011, -0.00283]	0.114	[0.00326, 0.0102, -0.00429]
GO:0033157	regulation of intracellular protein transport	biological_process	['PCM1', 'TCF7L2']	0.12	[0.00132, 0.00599]	0.931	[0.000151, -0.00254]	0.98	[-6.15e-06, -0.00731]	0.114	[0.0011, 0.0049]
GO:0099111	microtubule-based transport	biological_process	['DYNC1H1', 'PCM1', 'SPAST']	0.812	[-0.00316, 0.00445, -0.0106]	0.0471	[0.00392, 0.00287, -0.0011]	0.802	[0.000995, 0.0011, -0.00283]	0.114	[0.00326, 0.0102, -0.00429]
GO:0090316	positive regulation of intracellular protein transport	biological_process	['PCM1', 'TCF7L2']	0.12	[0.00132, 0.00599]	0.931	[0.000151, -0.00254]	0.98	[-6.15e-06, -0.00731]	0.114	[0.0011, 0.0049]
GO:0032784	regulation of DNA-templated transcription elongation	biological_process	['INTS6', 'SETD5']	0.144	[0.00397, 0.00168]	0.945	[-0.00163, -0.00128]	0.202	[0.000281, 0.000448]	0.114	[0.00366, 0.00232]
GO:0044265	cellular macromolecule catabolic process	biological_process	['BTRC', 'CNOT3', 'CUL3', 'SMURF1', 'UPF3B']	0.173	[0.00426, -0.0, -0.00937, 0.0523, -0.0354]	0.152	[-0.0, -0.0, -1.85e-05, 0.00286, 0.000385]	0.734	[-0.0, -0.0, -0.00287, 0.00519, -0.00303]	0.114	[0.0039, 0.000202, 0.000438, 0.0165, -0.00597]
GO:0044248	cellular catabolic process	biological_process	['ACHE', 'BTRC', 'CNOT3', 'CUL3', 'ETFB', 'SMURF1', 'UPF3B', 'WDFY3']	0.716	[-0.0299, 0.00426, -0.0, -0.00937, -0.00116, 0.0381, -0.0354, 0.019]	0.75	[-0.00399, -0.0, -0.0, -1.85e-05, -0.000184, 0.000427, 0.000385, 0.00178]	0.728	[-0.0015, -0.0, -0.0, -0.00287, -0.0, 0.00294, -0.00303, 0.0033]	0.114	[-0.0107, 0.0039, 0.000202, 0.000438, 5.54e-05, 0.0137, -0.00597, 0.0209]
GO:0030307	positive regulation of cell growth	biological_process	['ADNP', 'BCL11A', 'DDX3X', 'DSCAM', 'RIMS1', 'SMURF1']	0.0488	[-0.0, 0.00424, -0.0, 0.0137, 0.0326, 0.00684]	0.42	[-0.0, -0.0, -0.0, 0.00031, 0.00034, -0.0]	0.021	[-0.0, 0.000295, -0.0, 0.0139, 0.000627, -0.0]	0.115	[-0.0, 0.00167, -0.0, 0.00937, 0.00501, 0.00153]
GO:0043124	negative regulation of I-kappaB kinase/NF-kappaB signaling	biological_process	['ASH1L']	0.0964	[0.00437]	0.176	[0.000355]	0.964	[-0.00226]	0.115	[0.00256]
GO:0060043	regulation of cardiac muscle cell proliferation	biological_process	['PTEN']	0.114	[0.00345]	0.173	[0.000369]	0.124	[0.000625]	0.115	[0.00256]
GO:0045927	positive regulation of growth	biological_process	['ADNP', 'BCL11A', 'DDX3X', 'DSCAM', 'RIMS1', 'SMURF1']	0.0488	[-0.0, 0.00424, -0.0, 0.0137, 0.0326, 0.00684]	0.42	[-0.0, -0.0, -0.0, 0.00031, 0.00034, -0.0]	0.021	[-0.0, 0.000295, -0.0, 0.0139, 0.000627, -0.0]	0.115	[-0.0, 0.00167, -0.0, 0.00937, 0.00501, 0.00153]
GO:0060044	negative regulation of cardiac muscle cell proliferation	biological_process	['PTEN']	0.114	[0.00345]	0.173	[0.000369]	0.124	[0.000625]	0.115	[0.00256]
GO:1901575	organic substance catabolic process	biological_process	['ACHE', 'BTRC', 'CNOT3', 'CUL3', 'DPP3', 'ETFB', 'PLCD4', 'PTEN', 'SMURF1', 'TBL1XR1', 'UPF3B']	0.2	[-0.0132, 0.00426, -0.0, -0.00937, -0.0, -0.00116, 3.72e-05, 0.00964, 0.0381, 0.0281, -0.0354]	0.459	[-8.1e-05, -0.0, -0.0, -1.85e-05, -0.0, -0.000184, -0.0, 0.00112, 0.000427, -0.000633, 0.000385]	0.71	[3.72e-05, -0.0, -0.0, -0.00287, -0.0, -0.0, -0.0, 0.00315, 0.00294, -0.00155, -0.00303]	0.115	[-0.00462, 0.0039, 0.000202, 0.000438, -0.0, 5.54e-05, -5.31e-05, 0.0137, 0.0137, 0.00755, -0.00597]
GO:0016706	2-oxoglutarate-dependent dioxygenase activity	molecular_function	['KDM5B', 'KDM6A', 'KDM6B', 'PHF2']	0.166	[0.00671, 0.00324, -0.0, -0.0]	0.144	[0.00624, -0.00362, 0.000256, -0.000155]	0.106	[0.00864, -0.00453, 0.000238, -0.000179]	0.115	[0.0109, 0.00241, -0.000973, -0.00034]
GO:0016705	oxidoreductase activity, acting on paired donors, with incorporation or reduction of molecular oxygen	molecular_function	['KDM5B', 'KDM6A', 'KDM6B', 'PHF2']	0.166	[0.00671, 0.00324, -0.0, -0.0]	0.144	[0.00624, -0.00362, 0.000256, -0.000155]	0.106	[0.00864, -0.00453, 0.000238, -0.000179]	0.115	[0.0109, 0.00241, -0.000973, -0.00034]
GO:0051213	dioxygenase activity	molecular_function	['KDM5B', 'KDM6A', 'KDM6B', 'PHF2']	0.166	[0.00671, 0.00324, -0.0, -0.0]	0.144	[0.00624, -0.00362, 0.000256, -0.000155]	0.106	[0.00864, -0.00453, 0.000238, -0.000179]	0.115	[0.0109, 0.00241, -0.000973, -0.00034]
GO:0010835	regulation of protein ADP-ribosylation	biological_process	['ADNP']	0.0206	[0.0265]	0.0573	[0.00177]	0.0171	[0.00596]	0.116	[0.0025]
GO:0010452	histone H3-K36 methylation	biological_process	['ASH1L', 'SETD5']	0.694	[0.00775, -0.00939]	0.873	[0.00367, -0.00482]	0.116	[0.00132, 0.000462]	0.116	[0.00426, 0.00159]
GO:0065008	regulation of biological quality	biological_process	['ACHE', 'ADNP', 'AKAP9', 'ANK2', 'BTRC', 'CNOT3', 'CUL3', 'DDX3X', 'DYNC1H1', 'ERBIN', 'GABRB3', 'GRIA1', 'GRIN2B', 'KDM5B', 'KDM6B', 'KMT2A', 'MECP2', 'MED13', 'NCKAP1', 'NLGN3', 'NLGN4X', 'NRXN1', 'P2RX5', 'PRKAR1B', 'PTEN', 'PYHIN1', 'RAPGEF4', 'RIMS1', 'SCN2A', 'SHANK2', 'SHANK3', 'SLC6A1', 'SYNGAP1', 'TCF7L2', 'TNRC6B']	0.0238	[-0.0223, 0.00408, -0.0119, 0.0804, 0.0123, -0.0, -0.00749, -0.00554, 0.0128, -0.0, 0.0762, -0.0227, -0.0136, 0.0051, -0.0, -0.0125, -0.0, -0.00837, 0.00207, -0.0, -0.00256, 0.187, -0.0, 0.00159, 0.00328, -0.0, 0.00397, 0.00947, 0.0263, 0.00427, 0.000518, -0.082, 0.00448, 0.00131, 0.0041]	0.906	[-0.00155, 0.000867, -0.00397, 0.0084, 0.00129, -0.0, -0.006, 0.000109, 0.0048, -0.00319, 0.00667, 0.00304, 0.000224, 0.00219, 0.00032, 0.0057, -0.0, -0.00284, -0.0, -0.0, -0.0, 0.00351, -0.0, 8.81e-05, 0.00132, -0.0, -0.0, 0.000937, 0.00521, 0.000479, 9.3e-05, -0.0494, -0.0, -0.00235, 0.00796]	0.956	[-0.000466, -0.0015, -0.00416, 0.00435, 0.00104, -0.0, -0.00406, 0.000105, 0.00378, -0.00303, 0.00558, 0.000769, 0.00149, 0.000898, -0.000999, 0.00255, -0.0, -0.00287, 0.000269, -0.000519, -0.0, 0.00103, -0.0, 8.59e-05, 0.000388, -0.0, -0.0, 0.00207, 0.0018, -0.0, 0.000101, -0.0352, 0.000131, -0.00163, -0.0066]	0.116	[-0.00668, 0.00474, 0.00154, 0.0465, 0.005, -0.0, -0.00481, -0.000279, 0.00632, -0.00591, 0.0501, -0.017, -0.0109, 0.0117, -0.00171, 0.000263, -0.000647, -0.00406, 0.000789, -0.00068, -0.00454, 0.0402, -0.0, 0.00114, 0.00538, -0.0, 0.00362, 0.00474, 0.00907, 0.00197, 0.000246, -0.079, 0.00216, 0.00149, 0.00382]
GO:0030036	actin cytoskeleton organization	biological_process	['CUL3', 'NCKAP1', 'PTK7']	0.0688	[-0.0, 0.0173, 0.00394]	0.845	[-0.00193, 0.000404, 0.000203]	0.391	[-0.00129, 0.000711, 0.000813]	0.117	[-0.000592, 0.00825, 0.00123]
GO:0051703	biological process involved in intraspecies interaction between organisms	biological_process	['CHD8', 'CIC', 'MECP2', 'NLGN3', 'NLGN4X', 'NRXN1', 'PCM1', 'PTEN', 'SHANK2', 'SHANK3']	0.0084	[-0.0, -0.0, -0.0, -0.00258, -0.0201, 0.237, -0.0, 0.00254, 0.0104, -0.0]	0.0643	[-0.0, -0.0, -0.0, -0.000941, -0.00443, 0.0168, -0.00334, -0.00106, 0.00367, -0.0]	0.0425	[-0.00158, -0.0, -0.00254, -0.00207, -0.000978, 0.023, -0.00438, 6.39e-05, 0.00442, -0.00145]	0.117	[0.000693, -0.0, 0.000238, -0.000567, -0.00402, 0.0207, 0.00181, 0.00195, 0.00505, 0.000455]
GO:0003007	heart morphogenesis	biological_process	['KDM6A']	0.0838	[0.00526]	0.783	[-6.78e-05]	0.948	[-0.0015]	0.117	[0.00249]
GO:2000479	regulation of cAMP-dependent protein kinase activity	biological_process	['PRKAR1B']	0.135	[0.00263]	0.0363	[0.00283]	0.0236	[0.00473]	0.117	[0.00249]
GO:0035176	social behavior	biological_process	['CHD8', 'CIC', 'MECP2', 'NLGN3', 'NLGN4X', 'NRXN1', 'PCM1', 'PTEN', 'SHANK2', 'SHANK3']	0.0084	[-0.0, -0.0, -0.0, -0.00258, -0.0201, 0.237, -0.0, 0.00254, 0.0104, -0.0]	0.0643	[-0.0, -0.0, -0.0, -0.000941, -0.00443, 0.0168, -0.00334, -0.00106, 0.00367, -0.0]	0.0425	[-0.00158, -0.0, -0.00254, -0.00207, -0.000978, 0.023, -0.00438, 6.39e-05, 0.00442, -0.00145]	0.117	[0.000693, -0.0, 0.000238, -0.000567, -0.00402, 0.0207, 0.00181, 0.00195, 0.00505, 0.000455]
GO:2000480	negative regulation of cAMP-dependent protein kinase activity	biological_process	['PRKAR1B']	0.135	[0.00263]	0.0363	[0.00283]	0.0236	[0.00473]	0.117	[0.00249]
GO:0098815	modulation of excitatory postsynaptic potential	biological_process	['GRIN2B', 'NLGN3', 'NLGN4X', 'NRXN1', 'PRKAR1B', 'PTEN', 'RIMS1', 'SHANK3']	0.011	[-0.011, -0.0, -0.00256, 0.182, 0.00137, 0.000572, 0.00679, -0.0]	0.808	[-0.00375, -0.0, -0.0, 0.0018, 0.000176, -0.0, -0.000712, -0.0]	0.165	[0.00239, -0.0, -0.0, 0.00166, -0.0, -0.0, 0.000973, -0.0]	0.118	[-0.012, -0.0, -0.00454, 0.0331, 0.00168, 0.00119, 0.00232, -0.0]
GO:0090162	establishment of epithelial cell polarity	biological_process	['CLASP1', 'PTK7']	0.131	[0.00525, 0.00116]	0.91	[-0.00179, -0.0]	0.665	[-0.0, -0.0]	0.118	[0.00475, 0.000967]
GO:0031111	negative regulation of microtubule polymerization or depolymerization	biological_process	['CLASP1', 'DYRK1A']	0.0843	[0.0107, 0.000845]	0.867	[0.000264, -0.00135]	0.205	[-0.0, 0.000712]	0.118	[0.00572, -0.0]
GO:0042113	B cell activation	biological_process	['PAX5', 'PTEN']	0.157	[-0.0, 0.00495]	0.177	[-0.0, 0.000944]	0.215	[-0.0, 0.00065]	0.118	[-0.0, 0.00573]
GO:0030010	establishment of cell polarity	biological_process	['CLASP1', 'PTK7']	0.131	[0.00525, 0.00116]	0.91	[-0.00179, -0.0]	0.665	[-0.0, -0.0]	0.118	[0.00475, 0.000967]
GO:1901796	regulation of signal transduction by p53 class mediator	biological_process	['DYRK1A', 'NUAK1', 'PYHIN1']	0.0948	[0.00228, 0.0128, -0.0]	0.122	[0.000763, 0.00171, -0.0]	0.185	[-0.0, 0.00149, -0.0]	0.119	[0.00126, 0.0075, -0.0]
GO:0003281	ventricular septum development	biological_process	['PTK7']	0.061	[0.0077]	0.195	[0.000284]	0.118	[0.000686]	0.119	[0.00243]
GO:0019725	cellular homeostasis	biological_process	['ANK2', 'GRIA1', 'SHANK3']	0.0618	[0.0275, -0.00643, 0.00295]	0.0814	[0.00112, 0.00197, 0.000651]	0.0969	[0.00136, 0.00135, 0.000706]	0.119	[0.012, -0.00502, 0.00172]
GO:0030258	lipid modification	biological_process	['ETFB', 'PTEN']	0.162	[-0.00247, 0.00721]	0.372	[-0.0, 0.000153]	0.117	[-0.0, 0.00175]	0.119	[-0.0, 0.00566]
GO:0044281	small molecule metabolic process	biological_process	['ADCY3', 'CMPK2', 'ETFB', 'MECP2', 'PTEN']	0.562	[-0.00475, -0.00194, -0.00116, -0.00404, 0.00964]	0.237	[-0.0, -0.000255, -0.000184, 0.00116, 0.00112]	0.113	[0.000577, 0.000145, -0.0, 0.000959, 0.00315]	0.12	[0.00172, -0.00267, 5.54e-05, 0.00145, 0.0137]
GO:0071459	protein localization to chromosome, centromeric region	biological_process	['CTCF']	0.236	[0.000551]	0.162	[0.000419]	0.769	[-0.0]	0.121	[0.00236]
GO:0034502	protein localization to chromosome	biological_process	['CTCF']	0.236	[0.000551]	0.162	[0.000419]	0.769	[-0.0]	0.121	[0.00236]
GO:0051248	negative regulation of protein metabolic process	biological_process	['AGAP2', 'DDX3X', 'PAX5', 'PRKAR1B', 'PTEN', 'TLK2', 'TNRC6B', 'TRIP12', 'WAC']	0.327	[0.00362, -0.0, 0.000415, 0.00263, 0.00141, -0.0, 0.00515, -0.00843, 0.00124]	0.247	[6.26e-05, -0.0, -0.0, 0.00283, -0.000685, -0.0, 0.000418, 0.000571, -0.0]	0.203	[0.00033, -0.0, -0.0, 0.00473, 0.00023, -0.0, 0.000244, 0.000204, -0.00126]	0.121	[0.000739, -0.000638, -0.0, 0.00249, 0.0025, -0.0, 0.000542, 0.0162, 0.00156]
GO:0051093	negative regulation of developmental process	biological_process	['BCL11A', 'FOXP1', 'MECP2', 'PCM1', 'PTEN', 'SYNGAP1']	0.0693	[0.0108, 0.0322, -0.00251, 0.000218, 0.00125, -0.0]	0.149	[0.00363, -0.0, 0.000196, 2.17e-05, 7.38e-05, -0.0]	0.0465	[0.0117, -0.0, -0.00116, -0.000308, 0.000125, -0.0]	0.121	[0.0055, 0.00966, 3.83e-05, 9.92e-05, 0.00134, -0.0]
GO:0045596	negative regulation of cell differentiation	biological_process	['BCL11A', 'FOXP1', 'MECP2', 'PCM1', 'PTEN', 'SYNGAP1']	0.0782	[0.00861, 0.0322, -0.00502, 0.000218, 0.000972, -0.0]	0.109	[0.00477, -0.0, 0.000392, 2.17e-05, -0.0, -0.0]	0.0227	[0.0147, -0.0, -0.0, -0.000308, -0.0, -0.0]	0.121	[0.00561, 0.00966, 7.65e-05, 9.92e-05, 0.00116, -0.0]
GO:0071824	protein-DNA complex subunit organization	biological_process	['CHD2', 'SMARCC2', 'TAF6']	0.235	[0.0028, -0.0, 0.00122]	0.325	[-0.000659, 0.000829, 0.000337]	0.734	[-0.000319, -0.0, -0.0]	0.121	[0.00249, 0.00529, 0.000784]
GO:0002931	response to ischemia	biological_process	['ARID1B']	0.976	[-0.0262]	0.998	[-0.0186]	0.998	[-0.0267]	0.121	[0.00237]
GO:0120039	plasma membrane bounded cell projection morphogenesis	biological_process	['DSCAM', 'NCKAP1', 'NRXN1', 'PTEN', 'SHANK3', 'SPAST', 'SYNGAP1']	0.0474	[0.0229, 0.00097, 0.0451, 0.000345, -0.0, -0.0037, 0.000943]	0.386	[-0.0, -0.0, 0.00104, -0.0, -0.0, -0.0, -0.0]	0.423	[-0.0, 4.72e-05, 0.000731, -0.0, -0.0, -0.0, -0.0]	0.123	[0.0093, 0.000773, 0.00889, 0.000247, -0.0, -0.00102, 0.000591]
GO:0048858	cell projection morphogenesis	biological_process	['DSCAM', 'NCKAP1', 'NRXN1', 'PTEN', 'SHANK3', 'SPAST', 'SYNGAP1']	0.0474	[0.0229, 0.00097, 0.0451, 0.000345, -0.0, -0.0037, 0.000943]	0.386	[-0.0, -0.0, 0.00104, -0.0, -0.0, -0.0, -0.0]	0.423	[-0.0, 4.72e-05, 0.000731, -0.0, -0.0, -0.0, -0.0]	0.123	[0.0093, 0.000773, 0.00889, 0.000247, -0.0, -0.00102, 0.000591]
GO:0048812	neuron projection morphogenesis	biological_process	['DSCAM', 'NCKAP1', 'NRXN1', 'PTEN', 'SHANK3', 'SPAST', 'SYNGAP1']	0.0474	[0.0229, 0.00097, 0.0451, 0.000345, -0.0, -0.0037, 0.000943]	0.386	[-0.0, -0.0, 0.00104, -0.0, -0.0, -0.0, -0.0]	0.423	[-0.0, 4.72e-05, 0.000731, -0.0, -0.0, -0.0, -0.0]	0.123	[0.0093, 0.000773, 0.00889, 0.000247, -0.0, -0.00102, 0.000591]
GO:0032989	cellular component morphogenesis	biological_process	['DSCAM', 'NCKAP1', 'NRXN1', 'PTEN', 'SHANK3', 'SPAST', 'SYNGAP1']	0.0474	[0.0229, 0.00097, 0.0451, 0.000345, -0.0, -0.0037, 0.000943]	0.386	[-0.0, -0.0, 0.00104, -0.0, -0.0, -0.0, -0.0]	0.423	[-0.0, 4.72e-05, 0.000731, -0.0, -0.0, -0.0, -0.0]	0.123	[0.0093, 0.000773, 0.00889, 0.000247, -0.0, -0.00102, 0.000591]
GO:0032990	cell part morphogenesis	biological_process	['DSCAM', 'NCKAP1', 'NRXN1', 'PTEN', 'SHANK3', 'SPAST', 'SYNGAP1']	0.0474	[0.0229, 0.00097, 0.0451, 0.000345, -0.0, -0.0037, 0.000943]	0.386	[-0.0, -0.0, 0.00104, -0.0, -0.0, -0.0, -0.0]	0.423	[-0.0, 4.72e-05, 0.000731, -0.0, -0.0, -0.0, -0.0]	0.123	[0.0093, 0.000773, 0.00889, 0.000247, -0.0, -0.00102, 0.000591]
GO:0010719	negative regulation of epithelial to mesenchymal transition	biological_process	['PTEN']	0.156	[0.00194]	0.737	[-0.0]	0.769	[-0.0]	0.124	[0.00231]
GO:0010569	regulation of double-strand break repair via homologous recombination	biological_process	['POGZ']	0.0854	[0.00513]	0.194	[0.000288]	0.0667	[0.00157]	0.124	[0.0023]
GO:1905168	positive regulation of double-strand break repair via homologous recombination	biological_process	['POGZ']	0.0854	[0.00513]	0.194	[0.000288]	0.0667	[0.00157]	0.124	[0.0023]
GO:0010508	positive regulation of autophagy	biological_process	['WAC']	0.215	[0.000805]	0.85	[-0.000303]	0.858	[-0.000241]	0.125	[0.00227]
GO:0016241	regulation of macroautophagy	biological_process	['WAC']	0.215	[0.000805]	0.85	[-0.000303]	0.858	[-0.000241]	0.125	[0.00227]
GO:0033189	response to vitamin A	biological_process	['DNMT3A']	0.106	[0.00385]	0.044	[0.00234]	0.128	[0.000595]	0.125	[0.00225]
GO:0033273	response to vitamin	biological_process	['DNMT3A']	0.106	[0.00385]	0.044	[0.00234]	0.128	[0.000595]	0.125	[0.00225]
GO:0016239	positive regulation of macroautophagy	biological_process	['WAC']	0.215	[0.000805]	0.85	[-0.000303]	0.858	[-0.000241]	0.125	[0.00227]
GO:0005112	Notch binding	molecular_function	['CUL3']	0.134	[0.00264]	0.945	[-0.00155]	0.975	[-0.00332]	0.125	[0.00226]
GO:0046777	protein autophosphorylation	biological_process	['DYRK1A']	0.113	[0.00355]	0.285	[7.09e-05]	0.937	[-0.00117]	0.126	[0.00223]
GO:0051823	regulation of synapse structural plasticity	biological_process	['SHANK3']	0.134	[0.00264]	0.258	[0.000119]	0.24	[0.000101]	0.126	[0.00224]
GO:0032231	regulation of actin filament bundle assembly	biological_process	['CLASP1', 'SHANK3']	0.111	[0.00751, 0.000588]	0.879	[-0.00122, -0.0]	0.855	[-0.000773, -0.0]	0.127	[0.00463, 0.000554]
GO:0032232	negative regulation of actin filament bundle assembly	biological_process	['CLASP1', 'SHANK3']	0.111	[0.00751, 0.000588]	0.879	[-0.00122, -0.0]	0.855	[-0.000773, -0.0]	0.127	[0.00463, 0.000554]
GO:0007018	microtubule-based movement	biological_process	['ADCY3', 'ASH1L', 'DYNC1H1', 'PCM1', 'SPAST']	0.645	[-0.0, 0.00419, -0.00316, 0.00445, -0.0106]	0.298	[0.000759, -0.0052, 0.00392, 0.00287, -0.0011]	0.822	[-0.0, -0.000916, 0.000995, 0.0011, -0.00283]	0.127	[-0.0, 0.00418, 0.00326, 0.0102, -0.00429]
GO:0140666	annealing activity	molecular_function	['DDX3X']	0.142	[0.00238]	0.248	[0.000141]	0.769	[-0.0]	0.127	[0.00221]
GO:0031329	regulation of cellular catabolic process	biological_process	['PTEN', 'PYHIN1', 'SMURF1', 'TLK2', 'TNRC6B', 'WAC']	0.202	[0.00177, -0.0, 0.00263, -0.0, 0.0058, 0.00102]	0.0725	[0.000144, -0.0, -0.0, -0.0, 0.00701, -0.000151]	0.331	[0.000356, -0.0, -0.000933, -0.0, 0.00259, -0.000748]	0.129	[0.000845, -0.0, 0.000845, -0.0, 0.012, 0.00191]
GO:0044030	regulation of DNA methylation	biological_process	['KMT2A', 'MECP2']	0.972	[-0.0312, -0.00889]	0.0528	[0.00305, 0.000768]	0.0181	[0.0068, 0.0022]	0.13	[0.0037, 0.00135]
GO:0032414	positive regulation of ion transmembrane transporter activity	biological_process	['AKAP9', 'ANK2', 'NLGN3', 'SHANK3']	0.134	[-0.00256, 0.0159, -0.0, -0.0]	0.349	[-0.0, 0.000644, -0.0, -0.0]	0.776	[-0.0, 0.000578, -0.0014, -0.0]	0.13	[-0.0, 0.00984, 0.000223, 0.000542]
GO:0090103	cochlea morphogenesis	biological_process	['PTK7']	0.0376	[0.0138]	0.737	[-0.0]	0.769	[-0.0]	0.13	[0.00213]
GO:0051091	positive regulation of DNA-binding transcription factor activity	biological_process	['PTEN']	0.11	[0.0037]	0.737	[-0.0]	0.182	[0.000266]	0.13	[0.00211]
GO:0007020	microtubule nucleation	biological_process	['AKAP9', 'CLASP1']	0.158	[-0.017, 0.0219]	0.36	[0.000179, -0.0]	0.665	[-0.0, -0.0]	0.131	[-0.0163, 0.0213]
GO:0045936	negative regulation of phosphate metabolic process	biological_process	['PRKAR1B', 'PTEN']	0.178	[0.00263, 0.00141]	0.0951	[0.00283, -0.000685]	0.0451	[0.00473, 0.00023]	0.131	[0.00249, 0.0025]
GO:0010563	negative regulation of phosphorus metabolic process	biological_process	['PRKAR1B', 'PTEN']	0.178	[0.00263, 0.00141]	0.0951	[0.00283, -0.000685]	0.0451	[0.00473, 0.00023]	0.131	[0.00249, 0.0025]
GO:0042326	negative regulation of phosphorylation	biological_process	['PRKAR1B', 'PTEN']	0.178	[0.00263, 0.00141]	0.0951	[0.00283, -0.000685]	0.0451	[0.00473, 0.00023]	0.131	[0.00249, 0.0025]
GO:0001933	negative regulation of protein phosphorylation	biological_process	['PRKAR1B', 'PTEN']	0.178	[0.00263, 0.00141]	0.0951	[0.00283, -0.000685]	0.0451	[0.00473, 0.00023]	0.131	[0.00249, 0.0025]
GO:0071900	regulation of protein serine/threonine kinase activity	biological_process	['DDX3X', 'NRXN1', 'PRKAR1B', 'PTEN']	0.0105	[-0.0, 0.123, 0.00263, 0.00202]	0.16	[-0.0, 0.000952, 0.00283, -0.00137]	0.975	[-0.0, -0.0157, 0.00473, 0.00046]	0.132	[-0.0, 0.00718, 0.00249, 0.000716]
GO:0019935	cyclic-nucleotide-mediated signaling	biological_process	['ADNP']	0.0801	[0.00561]	0.916	[-0.000908]	0.946	[-0.00142]	0.133	[0.00204]
GO:0098880	maintenance of postsynaptic specialization structure	biological_process	['SHANK2', 'SHANK3', 'SYNGAP1']	0.0815	[0.0145, -0.0, 0.00328]	0.12	[0.00233, 0.000169, -0.0]	0.143	[0.00215, -0.0, -0.0]	0.133	[0.00612, 0.000453, 0.00115]
GO:0043542	endothelial cell migration	biological_process	['PTEN']	0.126	[0.00292]	0.231	[0.000183]	0.182	[0.000267]	0.133	[0.00205]
GO:0019934	cGMP-mediated signaling	biological_process	['ADNP']	0.0801	[0.00561]	0.916	[-0.000908]	0.946	[-0.00142]	0.133	[0.00204]
GO:0001667	ameboidal-type cell migration	biological_process	['PTEN']	0.126	[0.00292]	0.231	[0.000183]	0.182	[0.000267]	0.133	[0.00205]
GO:0097435	supramolecular fiber organization	biological_process	['CLASP1', 'CUL3', 'DYNC1H1', 'KATNAL2', 'PCM1']	0.173	[0.0156, -0.0, -0.0, -0.00558, 0.00182]	0.814	[0.000247, -0.00193, -0.0, -0.0, -0.0]	0.706	[0.000453, -0.00129, 0.000321, -0.0, -0.0]	0.133	[0.0152, -0.000592, 0.000475, -0.00262, 0.00031]
GO:0010631	epithelial cell migration	biological_process	['PTEN']	0.126	[0.00292]	0.231	[0.000183]	0.182	[0.000267]	0.133	[0.00205]
GO:0016477	cell migration	biological_process	['PTEN']	0.126	[0.00292]	0.231	[0.000183]	0.182	[0.000267]	0.133	[0.00205]
GO:0005245	voltage-gated calcium channel activity	molecular_function	['CACNA2D3']	0.162	[0.00181]	0.12	[0.000716]	0.769	[-0.0]	0.133	[0.00205]
GO:0032451	demethylase activity	molecular_function	['KDM5B', 'KDM6A', 'KDM6B', 'PHF2']	0.303	[0.00671, 0.00163, -0.0, -0.00522]	0.772	[0.00624, -0.00699, 0.000513, -0.000709]	0.0362	[0.00864, 1.96e-05, 2.3e-05, 0.000607]	0.133	[0.0109, 0.00117, -0.000899, -0.000882]
GO:0032452	histone demethylase activity	molecular_function	['KDM5B', 'KDM6A', 'KDM6B', 'PHF2']	0.303	[0.00671, 0.00163, -0.0, -0.00522]	0.772	[0.00624, -0.00699, 0.000513, -0.000709]	0.0362	[0.00864, 1.96e-05, 2.3e-05, 0.000607]	0.133	[0.0109, 0.00117, -0.000899, -0.000882]
GO:0140457	protein demethylase activity	molecular_function	['KDM5B', 'KDM6A', 'KDM6B', 'PHF2']	0.303	[0.00671, 0.00163, -0.0, -0.00522]	0.772	[0.00624, -0.00699, 0.000513, -0.000709]	0.0362	[0.00864, 1.96e-05, 2.3e-05, 0.000607]	0.133	[0.0109, 0.00117, -0.000899, -0.000882]
GO:0051965	positive regulation of synapse assembly	biological_process	['ADNP', 'NLGN3', 'NRXN1']	0.0325	[-0.0, -0.0, 0.0464]	0.112	[-0.000959, -0.000607, 0.00426]	0.745	[-0.000689, -0.000689, 0.00101]	0.134	[-0.0, -0.0, 0.00766]
GO:1901890	positive regulation of cell junction assembly	biological_process	['ADNP', 'NLGN3', 'NRXN1']	0.0325	[-0.0, -0.0, 0.0464]	0.112	[-0.000959, -0.000607, 0.00426]	0.745	[-0.000689, -0.000689, 0.00101]	0.134	[-0.0, -0.0, 0.00766]
GO:2000822	regulation of behavioral fear response	biological_process	['SHANK3']	0.105	[0.0039]	0.224	[0.000201]	0.769	[-0.0]	0.134	[0.00202]
GO:0032956	regulation of actin cytoskeleton organization	biological_process	['CLASP1', 'NCKAP1', 'SHANK3']	0.127	[0.00751, 0.0025, 0.000588]	0.835	[-0.00122, -0.0, -0.0]	0.681	[-0.000773, 0.000643, -0.0]	0.136	[0.00463, 0.00232, 0.000554]
GO:0045879	negative regulation of smoothened signaling pathway	biological_process	['BTRC']	0.134	[0.00265]	0.967	[-0.0026]	0.981	[-0.0043]	0.136	[0.00197]
GO:0008589	regulation of smoothened signaling pathway	biological_process	['BTRC']	0.134	[0.00265]	0.967	[-0.0026]	0.981	[-0.0043]	0.136	[0.00197]
GO:0061041	regulation of wound healing	biological_process	['CLASP1', 'PTEN']	0.124	[0.00562, 0.00131]	0.109	[0.00114, 0.000681]	0.208	[0.000518, 0.000174]	0.136	[0.00357, 0.00118]
GO:0007052	mitotic spindle organization	biological_process	['CLASP1', 'DYNC1H1', 'MECP2', 'SPAST']	0.79	[0.0264, -0.0142, -0.00711, -0.0161]	0.447	[0.000138, 0.000124, -0.0, -0.0]	0.595	[-0.0, -0.0, -0.0, -0.0]	0.136	[0.0166, 0.00159, -0.00187, -0.00626]
GO:0110053	regulation of actin filament organization	biological_process	['CLASP1', 'NCKAP1', 'SHANK3']	0.127	[0.00751, 0.0025, 0.000588]	0.835	[-0.00122, -0.0, -0.0]	0.681	[-0.000773, 0.000643, -0.0]	0.136	[0.00463, 0.00232, 0.000554]
GO:0016042	lipid catabolic process	biological_process	['ETFB', 'PLCD4', 'TBL1XR1']	0.0585	[-0.00247, 3.72e-05, 0.0281]	0.768	[-0.0, -0.0, -0.000633]	0.872	[-0.0, -0.0, -0.00155]	0.136	[-0.0, -5.31e-05, 0.00755]
GO:0016197	endosomal transport	biological_process	['AGAP2']	0.0556	[0.00863]	0.255	[0.000124]	0.128	[0.000595]	0.136	[0.00199]
GO:0140658	ATP-dependent chromatin remodeler activity	molecular_function	['CHD2', 'CHD8']	0.199	[0.00299, 0.000347]	0.792	[-0.000621, 0.000163]	0.665	[-0.0, -0.0]	0.136	[0.00329, 0.00146]
GO:0048156	tau protein binding	molecular_function	['DYRK1A']	0.924	[-0.00878]	0.961	[-0.00227]	0.977	[-0.00358]	0.136	[0.00199]
GO:0051962	positive regulation of nervous system development	biological_process	['ADNP', 'BCL11A', 'DSCAM', 'MECP2', 'NLGN3', 'NRXN1', 'SHANK3']	0.0597	[-0.0, 0.00424, 0.0137, -0.0098, -0.0, 0.0464, -0.0]	0.162	[-0.000479, -0.0, 0.00031, 0.000654, -0.000607, 0.00426, -0.0]	0.0284	[-0.000345, 0.000295, 0.0139, -0.0, -0.000689, 0.00101, -0.0]	0.137	[-0.0, 0.00167, 0.00937, -0.00192, -0.0, 0.00766, -0.0]
GO:1902916	positive regulation of protein polyubiquitination	biological_process	['DDX3X']	0.117	[0.00334]	0.0602	[0.00168]	0.769	[-0.0]	0.137	[0.00196]
GO:1902523	positive regulation of protein K63-linked ubiquitination	biological_process	['DDX3X']	0.117	[0.00334]	0.0602	[0.00168]	0.769	[-0.0]	0.137	[0.00196]
GO:1903034	regulation of response to wounding	biological_process	['CLASP1', 'PTEN']	0.126	[0.00562, 0.00116]	0.121	[0.00114, 0.000454]	0.217	[0.000518, 0.000116]	0.137	[0.00357, 0.00113]
GO:0006629	lipid metabolic process	biological_process	['ETFB', 'MECP2', 'PLCD4', 'PTEN', 'TBL1XR1']	0.0862	[-0.00247, -0.00244, 1.86e-05, 0.00461, 0.0281]	0.624	[-0.0, 0.000367, -0.0, 7.63e-05, -0.000633]	0.643	[-0.0, 0.000346, -0.0, 0.00102, -0.00155]	0.137	[-0.0, 0.00136, -2.65e-05, 0.00351, 0.00755]
GO:1901654	response to ketone	biological_process	['ADCY3', 'FOXP1']	0.0345	[-0.0, 0.0305]	0.633	[-0.0, -0.0]	0.211	[-0.0, 0.000676]	0.138	[-0.0, 0.00467]
GO:0042098	T cell proliferation	biological_process	['PTEN']	0.105	[0.00392]	0.223	[0.000205]	0.0977	[0.000922]	0.139	[0.00192]
GO:0090175	regulation of establishment of planar polarity	biological_process	['PTK7', 'SMURF1']	0.185	[-0.00532, 0.0091]	0.926	[0.000913, -0.00313]	0.941	[-0.0, -0.00266]	0.139	[0.00113, 0.00351]
GO:1903859	regulation of dendrite extension	biological_process	['BCL11A', 'RIMS1', 'SMURF1']	0.0298	[0.0105, 0.0326, 0.00684]	0.373	[-0.0, 0.00034, -0.0]	0.29	[-0.0, 0.000627, -0.0]	0.139	[0.000793, 0.00501, 0.00153]
GO:0035567	non-canonical Wnt signaling pathway	biological_process	['PTK7', 'SMURF1']	0.185	[-0.00532, 0.0091]	0.926	[0.000913, -0.00313]	0.941	[-0.0, -0.00266]	0.139	[0.00113, 0.00351]
GO:0060071	Wnt signaling pathway, planar cell polarity pathway	biological_process	['PTK7', 'SMURF1']	0.185	[-0.00532, 0.0091]	0.926	[0.000913, -0.00313]	0.941	[-0.0, -0.00266]	0.139	[0.00113, 0.00351]
GO:0022604	regulation of cell morphogenesis	biological_process	['BCL11A', 'RIMS1', 'SMURF1']	0.0298	[0.0105, 0.0326, 0.00684]	0.373	[-0.0, 0.00034, -0.0]	0.29	[-0.0, 0.000627, -0.0]	0.139	[0.000793, 0.00501, 0.00153]
GO:2000027	regulation of animal organ morphogenesis	biological_process	['PTK7', 'SMURF1']	0.185	[-0.00532, 0.0091]	0.926	[0.000913, -0.00313]	0.941	[-0.0, -0.00266]	0.139	[0.00113, 0.00351]
GO:0003407	neural retina development	biological_process	['USP45']	0.243	[0.000469]	0.737	[-0.0]	0.769	[-0.0]	0.139	[0.00192]
GO:0042592	homeostatic process	biological_process	['ADNP', 'ANK2', 'DDX3X', 'GRIA1', 'KMT2A', 'MED13', 'SHANK3']	0.748	[0.00408, 0.0275, -0.00554, -0.00643, -0.0294, -0.00837, 0.00295]	0.021	[0.000867, 0.00112, 0.000109, 0.00197, 0.0133, -0.00284, 0.000651]	0.118	[-0.0015, 0.00136, 0.000105, 0.00135, 0.00701, -0.00287, 0.000706]	0.139	[0.00474, 0.012, -0.000279, -0.00502, 0.00749, -0.00406, 0.00172]
GO:0009628	response to abiotic stimulus	biological_process	['AKAP9', 'DDX3X', 'DNMT3A', 'KMT2A', 'MECP2', 'PTEN', 'SCN2A', 'SYNGAP1', 'TLK2', 'UIMC1']	0.208	[-0.0474, -0.00353, 0.00532, -0.0, -0.0, 0.00611, 0.0535, -0.0, 0.00141, 0.00257]	0.0009	[0.000316, 0.000117, -0.0, 0.00044, -0.0, 0.00138, 0.0409, -0.0, -0.00556, -0.0]	0.001	[0.000919, 0.000448, 4.78e-05, 0.000292, -0.0, 0.00293, 0.0306, 0.000303, 0.00224, 8.64e-05]	0.14	[-0.0131, 0.000564, 0.00276, -0.0, -0.0, 0.00645, 0.0225, 0.000204, 0.00105, 0.00195]
GO:0016594	glycine binding	molecular_function	['GRIN2B']	0.0137	[0.0389]	0.0286	[0.00356]	0.0006	[0.0231]	0.14	[0.0019]
GO:1901605	alpha-amino acid metabolic process	biological_process	['MECP2']	0.186	[0.00128]	0.0448	[0.00232]	0.0733	[0.00138]	0.141	[0.00187]
GO:0010629	negative regulation of gene expression	biological_process	['CNOT3', 'CTCF', 'DDX3X', 'DNMT3A', 'DYRK1A', 'ERBIN', 'MECP2', 'TNRC6B', 'UPF3B']	0.775	[-0.0, 0.00537, -0.0, 0.016, 0.00227, -0.0, -0.0159, 0.00515, -0.0354]	0.354	[-0.0, 0.00108, -0.0, 0.00404, -0.0, -0.00536, 0.00118, 0.000418, 0.000385]	0.999	[-0.0, 0.00024, -0.0, 0.0098, -0.0, -0.0974, 0.00027, 0.000244, -0.00303]	0.141	[0.000101, 0.0042, -0.00128, 0.0345, 0.000899, -0.0139, 0.00114, 0.000542, -0.00597]
GO:0009064	glutamine family amino acid metabolic process	biological_process	['MECP2']	0.186	[0.00128]	0.0448	[0.00232]	0.0733	[0.00138]	0.141	[0.00187]
GO:0006541	glutamine metabolic process	biological_process	['MECP2']	0.186	[0.00128]	0.0448	[0.00232]	0.0733	[0.00138]	0.141	[0.00187]
GO:0016491	oxidoreductase activity	molecular_function	['ETFB', 'KDM5B', 'KDM6A', 'KDM6B', 'PHF2']	0.194	[-0.0, 0.00671, 0.00324, -0.0, -0.0]	0.177	[-0.0, 0.00624, -0.00362, 0.000256, -0.000155]	0.13	[-0.0, 0.00864, -0.00453, 0.000238, -0.000179]	0.141	[-0.0, 0.0109, 0.00241, -0.000973, -0.00034]
GO:0017157	regulation of exocytosis	biological_process	['CLASP1', 'RAPGEF4']	0.167	[0.00269, 0.00182]	0.896	[-0.000682, -0.0008]	0.951	[-0.00222, -0.00103]	0.142	[0.00142, 0.00308]
GO:2001021	negative regulation of response to DNA damage stimulus	biological_process	['DYRK1A', 'TRIP12']	0.0916	[0.00228, 0.00812]	0.879	[0.000763, -0.00199]	0.802	[-0.0, -0.000379]	0.142	[0.00126, 0.00324]
GO:0009890	negative regulation of biosynthetic process	biological_process	['ASXL3', 'DDX3X', 'TNRC6B']	0.0555	[0.0221, -0.0, 0.00515]	0.159	[0.00136, -0.0, 0.000418]	0.1	[0.00306, -0.0, 0.000244]	0.142	[0.00786, -0.00128, 0.000542]
GO:0032446	protein modification by small protein conjugation	biological_process	['BCL11A', 'BTRC', 'CUL3', 'WAC']	0.0707	[0.022, 0.00392, -0.000334, 0.00242]	0.429	[0.0045, -0.00147, -0.00173, -0.000979]	0.185	[0.00704, -0.0, -0.0028, -0.00211]	0.143	[0.00508, 0.00158, 0.000122, 0.00268]
GO:1902743	regulation of lamellipodium organization	biological_process	['NCKAP1']	0.061	[0.0077]	0.106	[0.000841]	0.15	[0.000429]	0.143	[0.00181]
GO:0010591	regulation of lamellipodium assembly	biological_process	['NCKAP1']	0.061	[0.0077]	0.106	[0.000841]	0.15	[0.000429]	0.143	[0.00181]
GO:0120034	positive regulation of plasma membrane bounded cell projection assembly	biological_process	['NCKAP1']	0.061	[0.0077]	0.106	[0.000841]	0.15	[0.000429]	0.143	[0.00181]
GO:1902745	positive regulation of lamellipodium organization	biological_process	['NCKAP1']	0.061	[0.0077]	0.106	[0.000841]	0.15	[0.000429]	0.143	[0.00181]
GO:0010592	positive regulation of lamellipodium assembly	biological_process	['NCKAP1']	0.061	[0.0077]	0.106	[0.000841]	0.15	[0.000429]	0.143	[0.00181]
GO:0004722	protein serine/threonine phosphatase activity	molecular_function	['PTEN']	0.123	[0.00307]	0.0899	[0.00106]	0.108	[0.000796]	0.143	[0.00183]
GO:0017018	myosin phosphatase activity	molecular_function	['PTEN']	0.123	[0.00307]	0.0899	[0.00106]	0.108	[0.000796]	0.143	[0.00183]
GO:0014065	phosphatidylinositol 3-kinase signaling	biological_process	['PTEN']	0.145	[0.00228]	0.737	[-0.0]	0.175	[0.000294]	0.144	[0.00179]
GO:0009892	negative regulation of metabolic process	biological_process	['AGAP2', 'ASXL3', 'CNOT3', 'CTCF', 'DDX3X', 'DNMT3A', 'DYRK1A', 'ERBIN', 'KMT2A', 'MECP2', 'PAX5', 'PRKAR1B', 'PTEN', 'TLK2', 'TNRC6B', 'TRIP12', 'UPF3B', 'WAC']	0.568	[0.00362, 0.0221, -0.0, 0.00537, -0.0, 0.016, 0.00227, -0.0, -0.0217, -0.0159, 0.000415, 0.00263, 0.00377, -0.0, 0.00515, -0.00291, -0.0354, 0.00124]	0.147	[6.26e-05, 0.00136, -0.0, 0.00108, -0.0, 0.00404, -0.0, -0.00536, 0.00314, 0.00118, -0.0, 0.00283, 0.00065, -0.0, 0.000418, -0.000283, 0.000385, -0.0]	0.996	[0.00033, 0.00306, -0.0, 0.00024, -0.0, 0.0098, -0.0, -0.0974, 0.00113, 0.00027, -0.0, 0.00473, 0.000598, -0.0, 0.000244, 9.91e-06, -0.00303, -0.00126]	0.144	[0.000739, 0.00786, 0.000101, 0.0042, -0.000638, 0.0345, 0.000899, -0.0139, -0.017, 0.00114, -0.0, 0.00249, 0.00642, -0.0, 0.000542, 0.0119, -0.00597, 0.00156]
GO:0048512	circadian behavior	biological_process	['PTEN']	0.207	[0.000912]	0.241	[0.000157]	0.0412	[0.00273]	0.144	[0.0018]
GO:0045475	locomotor rhythm	biological_process	['PTEN']	0.207	[0.000912]	0.241	[0.000157]	0.0412	[0.00273]	0.144	[0.0018]
GO:0007622	rhythmic behavior	biological_process	['PTEN']	0.207	[0.000912]	0.241	[0.000157]	0.0412	[0.00273]	0.144	[0.0018]
GO:0007051	spindle organization	biological_process	['CLASP1', 'DYNC1H1', 'MECP2', 'SPAST']	0.846	[0.021, -0.0142, -0.00711, -0.0161]	0.43	[0.000193, 0.000124, -0.0, -0.0]	0.446	[0.000226, -0.0, -0.0, -0.0]	0.145	[0.0159, 0.00159, -0.00187, -0.00626]
GO:0010498	proteasomal protein catabolic process	biological_process	['BTRC', 'CUL3']	0.802	[0.00426, -0.00937]	0.649	[-0.0, -1.85e-05]	0.945	[-0.0, -0.00287]	0.146	[0.0039, 0.000438]
GO:0043161	proteasome-mediated ubiquitin-dependent protein catabolic process	biological_process	['BTRC', 'CUL3']	0.802	[0.00426, -0.00937]	0.649	[-0.0, -1.85e-05]	0.945	[-0.0, -0.00287]	0.146	[0.0039, 0.000438]
GO:0046677	response to antibiotic	biological_process	['KDM5B']	0.0477	[0.0104]	0.0764	[0.00129]	0.108	[0.000792]	0.146	[0.00176]
GO:0070536	protein K63-linked deubiquitination	biological_process	['UIMC1']	0.149	[0.00215]	0.234	[0.000176]	0.0467	[0.00239]	0.147	[0.00174]
GO:0070537	histone H2A K63-linked deubiquitination	biological_process	['UIMC1']	0.149	[0.00215]	0.234	[0.000176]	0.0467	[0.00239]	0.147	[0.00174]
GO:0030030	cell projection organization	biological_process	['CUL3', 'DSCAM', 'MECP2', 'NCKAP1', 'NRXN1', 'PCM1', 'PTEN', 'SHANK3', 'SPAST', 'SYNGAP1']	0.0722	[-0.0025, 0.0229, -0.0, 0.00842, 0.0451, -0.011, 0.000345, -0.0, -0.0037, 0.00169]	0.57	[-0.000518, -0.0, -0.0, 0.000706, 0.00104, -0.00123, -0.0, -0.0, -0.0, -0.0]	0.469	[-0.000591, -0.0, -0.0, 0.000764, 0.000731, -0.0, -0.0, -0.0, -0.0, -0.0]	0.148	[-0.000294, 0.0093, -0.00061, 0.0038, 0.00889, 0.000564, 0.000247, -0.0, -0.00102, 0.000295]
GO:0048513	animal organ development	biological_process	['APH1A', 'ASH1L', 'CHD2', 'KMT2A', 'KMT5B', 'PHF2', 'TCF7L2']	0.116	[0.000561, 0.0446, -0.0, -0.0134, -0.0, -0.00455, 0.000507]	0.858	[-0.0, 0.0043, -0.0, 0.00391, -0.000768, -0.0, -0.0107]	0.758	[-0.0, 0.00207, -0.0, 0.000158, -0.00198, -0.0, -0.00158]	0.148	[-0.00539, 0.0475, 0.000721, 0.000948, 0.000433, -0.00214, -0.0265]
GO:0071375	cellular response to peptide hormone stimulus	biological_process	['ARID1B', 'MYO5A']	0.727	[-0.00576, 0.00335]	0.633	[-0.0, -0.0]	0.901	[-0.00186, 0.000451]	0.149	[0.000625, 0.00359]
GO:0006884	cell volume homeostasis	biological_process	['SHANK3']	0.125	[0.00295]	0.127	[0.000651]	0.115	[0.000706]	0.149	[0.00172]
GO:0043434	response to peptide hormone	biological_process	['ARID1B', 'MYO5A']	0.727	[-0.00576, 0.00335]	0.633	[-0.0, -0.0]	0.901	[-0.00186, 0.000451]	0.149	[0.000625, 0.00359]
GO:0046390	ribose phosphate biosynthetic process	biological_process	['ADCY3']	0.883	[-0.00475]	0.737	[-0.0]	0.13	[0.000577]	0.149	[0.00172]
GO:1901653	cellular response to peptide	biological_process	['ARID1B', 'MYO5A']	0.727	[-0.00576, 0.00335]	0.633	[-0.0, -0.0]	0.901	[-0.00186, 0.000451]	0.149	[0.000625, 0.00359]
GO:0006163	purine nucleotide metabolic process	biological_process	['ADCY3']	0.883	[-0.00475]	0.737	[-0.0]	0.13	[0.000577]	0.149	[0.00172]
GO:0009187	cyclic nucleotide metabolic process	biological_process	['ADCY3']	0.883	[-0.00475]	0.737	[-0.0]	0.13	[0.000577]	0.149	[0.00172]
GO:0009259	ribonucleotide metabolic process	biological_process	['ADCY3']	0.883	[-0.00475]	0.737	[-0.0]	0.13	[0.000577]	0.149	[0.00172]
GO:0009725	response to hormone	biological_process	['ARID1B', 'MYO5A']	0.727	[-0.00576, 0.00335]	0.633	[-0.0, -0.0]	0.901	[-0.00186, 0.000451]	0.149	[0.000625, 0.00359]
GO:0072521	purine-containing compound metabolic process	biological_process	['ADCY3']	0.883	[-0.00475]	0.737	[-0.0]	0.13	[0.000577]	0.149	[0.00172]
GO:0006164	purine nucleotide biosynthetic process	biological_process	['ADCY3']	0.883	[-0.00475]	0.737	[-0.0]	0.13	[0.000577]	0.149	[0.00172]
GO:0009150	purine ribonucleotide metabolic process	biological_process	['ADCY3']	0.883	[-0.00475]	0.737	[-0.0]	0.13	[0.000577]	0.149	[0.00172]
GO:0009190	cyclic nucleotide biosynthetic process	biological_process	['ADCY3']	0.883	[-0.00475]	0.737	[-0.0]	0.13	[0.000577]	0.149	[0.00172]
GO:0009260	ribonucleotide biosynthetic process	biological_process	['ADCY3']	0.883	[-0.00475]	0.737	[-0.0]	0.13	[0.000577]	0.149	[0.00172]
GO:0009152	purine ribonucleotide biosynthetic process	biological_process	['ADCY3']	0.883	[-0.00475]	0.737	[-0.0]	0.13	[0.000577]	0.149	[0.00172]
GO:0046058	cAMP metabolic process	biological_process	['ADCY3']	0.883	[-0.00475]	0.737	[-0.0]	0.13	[0.000577]	0.149	[0.00172]
GO:0052652	cyclic purine nucleotide metabolic process	biological_process	['ADCY3']	0.883	[-0.00475]	0.737	[-0.0]	0.13	[0.000577]	0.149	[0.00172]
GO:0006171	cAMP biosynthetic process	biological_process	['ADCY3']	0.883	[-0.00475]	0.737	[-0.0]	0.13	[0.000577]	0.149	[0.00172]
GO:0019693	ribose phosphate metabolic process	biological_process	['ADCY3']	0.883	[-0.00475]	0.737	[-0.0]	0.13	[0.000577]	0.149	[0.00172]
GO:0032870	cellular response to hormone stimulus	biological_process	['ARID1B', 'MYO5A']	0.727	[-0.00576, 0.00335]	0.633	[-0.0, -0.0]	0.901	[-0.00186, 0.000451]	0.149	[0.000625, 0.00359]
GO:0072522	purine-containing compound biosynthetic process	biological_process	['ADCY3']	0.883	[-0.00475]	0.737	[-0.0]	0.13	[0.000577]	0.149	[0.00172]
GO:0030317	flagellated sperm motility	biological_process	['ADCY3', 'ASH1L']	0.174	[-0.0, 0.00419]	0.967	[0.000759, -0.0052]	0.866	[-0.0, -0.000916]	0.15	[-0.0, 0.00418]
GO:0003341	cilium movement	biological_process	['ADCY3', 'ASH1L']	0.174	[-0.0, 0.00419]	0.967	[0.000759, -0.0052]	0.866	[-0.0, -0.000916]	0.15	[-0.0, 0.00418]
GO:0060285	cilium-dependent cell motility	biological_process	['ADCY3', 'ASH1L']	0.174	[-0.0, 0.00419]	0.967	[0.000759, -0.0052]	0.866	[-0.0, -0.000916]	0.15	[-0.0, 0.00418]
GO:0060294	cilium movement involved in cell motility	biological_process	['ADCY3', 'ASH1L']	0.174	[-0.0, 0.00419]	0.967	[0.000759, -0.0052]	0.866	[-0.0, -0.000916]	0.15	[-0.0, 0.00418]
GO:0001539	cilium or flagellum-dependent cell motility	biological_process	['ADCY3', 'ASH1L']	0.174	[-0.0, 0.00419]	0.967	[0.000759, -0.0052]	0.866	[-0.0, -0.000916]	0.15	[-0.0, 0.00418]
GO:0097722	sperm motility	biological_process	['ADCY3', 'ASH1L']	0.174	[-0.0, 0.00419]	0.967	[0.000759, -0.0052]	0.866	[-0.0, -0.000916]	0.15	[-0.0, 0.00418]
GO:0006310	DNA recombination	biological_process	['POGZ']	0.0406	[0.0127]	0.994	[-0.00925]	0.996	[-0.0142]	0.151	[0.00168]
GO:0051896	regulation of protein kinase B signaling	biological_process	['PTEN']	0.123	[0.00305]	0.254	[0.000127]	0.769	[-0.0]	0.151	[0.00168]
GO:0051898	negative regulation of protein kinase B signaling	biological_process	['PTEN']	0.123	[0.00305]	0.254	[0.000127]	0.769	[-0.0]	0.151	[0.00168]
GO:1904862	inhibitory synapse assembly	biological_process	['GABRB3']	0.169	[0.00164]	0.188	[0.000312]	0.0115	[0.00768]	0.152	[0.00166]
GO:0010595	positive regulation of endothelial cell migration	biological_process	['FOXP1']	0.12	[0.00322]	0.737	[-0.0]	0.769	[-0.0]	0.152	[0.00166]
GO:0060976	coronary vasculature development	biological_process	['PTK7']	0.0552	[0.0087]	0.153	[0.000465]	0.123	[0.000637]	0.152	[0.00165]
GO:0048672	positive regulation of collateral sprouting	biological_process	['BCL11A']	0.0987	[0.00424]	0.737	[-0.0]	0.175	[0.000295]	0.152	[0.00167]
GO:0004972	NMDA glutamate receptor activity	molecular_function	['GRIN2B']	0.121	[0.00317]	0.0092	[0.00789]	0.0279	[0.00401]	0.152	[0.00167]
GO:0060026	convergent extension	biological_process	['PTK7']	0.0562	[0.00855]	0.242	[0.000155]	0.0141	[0.00694]	0.153	[0.00164]
GO:0043087	regulation of GTPase activity	biological_process	['SYNGAP1']	0.061	[0.0077]	0.269	[0.000101]	0.225	[0.000132]	0.154	[0.00163]
GO:0006468	protein phosphorylation	biological_process	['DYRK1A']	0.135	[0.00262]	0.854	[-0.000321]	0.955	[-0.00175]	0.155	[0.00159]
GO:0044344	cellular response to fibroblast growth factor stimulus	biological_process	['KDM5B']	0.139	[0.00248]	0.148	[0.000494]	0.769	[-0.0]	0.155	[0.00161]
GO:0033120	positive regulation of RNA splicing	biological_process	['DYRK1A']	0.846	[-0.00284]	0.737	[-0.0]	0.769	[-0.0]	0.155	[0.0016]
GO:0070848	response to growth factor	biological_process	['KDM5B']	0.139	[0.00248]	0.148	[0.000494]	0.769	[-0.0]	0.155	[0.00161]
GO:0071363	cellular response to growth factor stimulus	biological_process	['KDM5B']	0.139	[0.00248]	0.148	[0.000494]	0.769	[-0.0]	0.155	[0.00161]
GO:0071774	response to fibroblast growth factor	biological_process	['KDM5B']	0.139	[0.00248]	0.148	[0.000494]	0.769	[-0.0]	0.155	[0.00161]
GO:0003690	double-stranded DNA binding	molecular_function	['FOXP1', 'KDM5B', 'MECP2', 'PYHIN1', 'TBL1XR1']	0.109	[0.0403, 0.00264, -0.0328, 2.6e-05, 0.0111]	0.292	[0.000793, 3.36e-05, 0.000324, -0.0, 0.000144]	0.903	[0.000117, 0.000167, -0.00399, -0.0, 4.56e-06]	0.155	[0.0192, 0.00194, -0.013, -0.0, 0.00256]
GO:0071361	cellular response to ethanol	biological_process	['DNMT3A']	0.189	[0.00121]	0.225	[0.000199]	0.129	[0.000579]	0.156	[0.00158]
GO:0009894	regulation of catabolic process	biological_process	['AGAP2', 'BTRC', 'PTEN', 'PYHIN1', 'SMURF1', 'TLK2', 'TNRC6B', 'WAC']	0.196	[0.00362, 0.000991, 0.00177, -0.0, 0.00263, -0.0, 0.0058, 0.00102]	0.0991	[6.26e-05, -0.00012, 0.000144, -0.0, -0.0, -0.0, 0.00701, -0.000151]	0.353	[0.00033, -0.0, 0.000356, -0.0, -0.000933, -0.0, 0.00259, -0.000748]	0.156	[0.000739, 0.000245, 0.000845, -0.0, 0.000845, -0.0, 0.012, 0.00191]
GO:0045471	response to ethanol	biological_process	['DNMT3A']	0.189	[0.00121]	0.225	[0.000199]	0.129	[0.000579]	0.156	[0.00158]
GO:0051246	regulation of protein metabolic process	biological_process	['ADNP', 'AGAP2', 'AKAP9', 'APH1A', 'BTRC', 'CTCF', 'CUL3', 'DDX3X', 'DYRK1A', 'GRIN2B', 'KMT2A', 'KMT2E', 'MECP2', 'NRXN1', 'NUAK1', 'PAX5', 'PRKAR1B', 'PTEN', 'PYHIN1', 'SETD5', 'SMURF1', 'TCF7L2', 'TLK2', 'TNRC6B', 'TRIP12', 'UPF3B', 'WAC']	0.0543	[0.00884, 0.00279, -0.0163, -0.000656, 0.00596, 0.00206, -0.00773, -0.00469, 0.00472, -0.0706, -0.0139, 0.0211, -0.00574, 0.172, 0.0647, 0.000415, 0.00263, 0.00213, -0.0, -0.0015, 0.00263, -0.0164, -0.0, 0.00462, 0.000588, -0.0124, 0.00124]	0.014	[0.000589, 4.86e-05, 0.000208, -0.0, 0.00108, 5.44e-05, -0.00192, 0.000159, 0.000126, 0.00698, 0.00678, -0.00314, 0.00175, 0.00375, 0.0122, -0.0, 0.00283, 0.00043, -0.0, 0.000418, -0.0, -0.00758, -0.0, 0.00419, 0.00189, -0.0, -0.0]	0.681	[0.00199, 0.000188, -0.0085, -0.0, 0.00126, 0.000115, -0.000999, -6.68e-05, -0.00126, 0.00494, 0.00455, 0.00486, 0.00292, -0.00594, 0.0139, -0.0, 0.00473, 0.000567, -0.0, 0.000565, -0.000933, -0.024, -0.0, -0.00318, 0.0034, -0.0, -0.00126]	0.156	[0.000834, 0.000369, -0.00882, -0.000431, 0.00602, 0.00166, -0.00175, -0.00187, 0.00123, -0.0708, -0.00772, 0.0113, 0.00167, 0.0338, 0.0563, -0.0, 0.00249, 0.00247, -0.0, 0.00774, 0.000845, -0.00802, -0.0, 0.00218, 0.0149, -0.00195, 0.00156]
GO:0071417	cellular response to organonitrogen compound	biological_process	['AKAP9', 'ARID1B', 'BCL11A', 'DNMT3A', 'GABRB3', 'MYO5A']	0.132	[-0.0, -0.00576, 0.0102, -0.0, 0.0125, 0.00335]	0.519	[-0.0, -0.0, -0.0, -0.0, 0.000172, -0.0]	0.111	[-0.0, -0.00186, 0.00733, -0.0016, 0.0014, 0.000451]	0.156	[-0.0, 0.000625, 0.00174, 0.00063, 0.00609, 0.00359]
GO:0034767	positive regulation of ion transmembrane transport	biological_process	['AKAP9', 'ANK2', 'NLGN3', 'P2RX5', 'SHANK3']	0.159	[-0.00256, 0.0159, -0.0, -0.0, -0.0]	0.391	[-0.0, 0.000644, -0.0, -0.0, -0.0]	0.749	[-0.0, 0.000578, -0.0014, -0.0, -0.0]	0.157	[-0.0, 0.00984, 0.000223, -0.0, 0.000542]
GO:0034764	positive regulation of transmembrane transport	biological_process	['AKAP9', 'ANK2', 'NLGN3', 'P2RX5', 'SHANK3']	0.159	[-0.00256, 0.0159, -0.0, -0.0, -0.0]	0.391	[-0.0, 0.000644, -0.0, -0.0, -0.0]	0.749	[-0.0, 0.000578, -0.0014, -0.0, -0.0]	0.157	[-0.0, 0.00984, 0.000223, -0.0, 0.000542]
GO:1904064	positive regulation of cation transmembrane transport	biological_process	['AKAP9', 'ANK2', 'NLGN3', 'P2RX5', 'SHANK3']	0.159	[-0.00256, 0.0159, -0.0, -0.0, -0.0]	0.391	[-0.0, 0.000644, -0.0, -0.0, -0.0]	0.749	[-0.0, 0.000578, -0.0014, -0.0, -0.0]	0.157	[-0.0, 0.00984, 0.000223, -0.0, 0.000542]
GO:0048870	cell motility	biological_process	['ADCY3', 'ASH1L', 'PTEN']	0.169	[-0.0, 0.00419, 0.00292]	0.949	[0.000759, -0.0052, 0.000183]	0.791	[-0.0, -0.000916, 0.000267]	0.157	[-0.0, 0.00418, 0.00205]
GO:0032006	regulation of TOR signaling	biological_process	['WAC']	0.121	[0.00318]	0.991	[-0.00698]	0.162	[0.000359]	0.158	[0.00155]
GO:0032008	positive regulation of TOR signaling	biological_process	['WAC']	0.121	[0.00318]	0.991	[-0.00698]	0.162	[0.000359]	0.158	[0.00155]
GO:1903432	regulation of TORC1 signaling	biological_process	['WAC']	0.121	[0.00318]	0.991	[-0.00698]	0.162	[0.000359]	0.158	[0.00155]
GO:1904263	positive regulation of TORC1 signaling	biological_process	['WAC']	0.121	[0.00318]	0.991	[-0.00698]	0.162	[0.000359]	0.158	[0.00155]
GO:0060284	regulation of cell development	biological_process	['ADNP', 'BCL11A', 'DSCAM', 'MECP2', 'PCM1', 'PTEN', 'SHANK3', 'SYNGAP1']	0.188	[-0.0, 0.0128, 0.0137, -0.0098, 0.000218, -0.0, -0.0, -0.0]	0.159	[-0.0, 0.00373, 0.00031, 0.000654, 2.17e-05, -0.0, -0.0, -0.0]	0.005	[-0.0, 0.013, 0.0139, -0.0, -0.000308, -0.0, -0.0, -0.0]	0.159	[-0.0, 0.00872, 0.00937, -0.00192, 9.92e-05, -0.0, -0.0, -0.0]
GO:0033601	positive regulation of mammary gland epithelial cell proliferation	biological_process	['AGAP2', 'KDM5B']	0.107	[0.00469, 0.00387]	0.202	[0.000211, 0.000556]	0.0529	[0.00366, 0.000585]	0.16	[0.00134, 0.00249]
GO:0033599	regulation of mammary gland epithelial cell proliferation	biological_process	['AGAP2', 'KDM5B']	0.107	[0.00469, 0.00387]	0.202	[0.000211, 0.000556]	0.0529	[0.00366, 0.000585]	0.16	[0.00134, 0.00249]
GO:0071495	cellular response to endogenous stimulus	biological_process	['AKAP9', 'ARID1B', 'BCL11A', 'DNMT3A', 'GABRB3', 'KDM5B', 'MYO5A']	0.136	[-0.0, -0.00576, 0.0102, -0.0, 0.0125, 0.00248, 0.00335]	0.441	[-0.0, -0.0, -0.0, -0.0, 0.000172, 0.000494, -0.0]	0.128	[-0.0, -0.00186, 0.00733, -0.0016, 0.0014, -0.0, 0.000451]	0.16	[-0.0, 0.000625, 0.00174, 0.00063, 0.00609, 0.00161, 0.00359]
GO:0009719	response to endogenous stimulus	biological_process	['AKAP9', 'ARID1B', 'BCL11A', 'DNMT3A', 'GABRB3', 'KDM5B', 'MYO5A']	0.136	[-0.0, -0.00576, 0.0102, -0.0, 0.0125, 0.00248, 0.00335]	0.441	[-0.0, -0.0, -0.0, -0.0, 0.000172, 0.000494, -0.0]	0.128	[-0.0, -0.00186, 0.00733, -0.0016, 0.0014, -0.0, 0.000451]	0.16	[-0.0, 0.000625, 0.00174, 0.00063, 0.00609, 0.00161, 0.00359]
GO:0009057	macromolecule catabolic process	biological_process	['BTRC', 'CNOT3', 'CUL3', 'DPP3', 'SMURF1', 'UPF3B']	0.543	[0.00426, -0.0, -0.00937, -0.0, 0.0381, -0.0354]	0.397	[-0.0, -0.0, -1.85e-05, -0.0, 0.000427, 0.000385]	0.864	[-0.0, -0.0, -0.00287, -0.0, 0.00294, -0.00303]	0.161	[0.0039, 0.000202, 0.000438, -0.0, 0.0137, -0.00597]
GO:0043967	histone H4 acetylation	biological_process	['KMT2A']	0.241	[0.000483]	0.0345	[0.00301]	0.062	[0.00171]	0.161	[0.00146]
GO:0043984	histone H4-K16 acetylation	biological_process	['KMT2A']	0.241	[0.000483]	0.0345	[0.00301]	0.062	[0.00171]	0.161	[0.00146]
GO:0050770	regulation of axonogenesis	biological_process	['ADNP', 'BCL11A', 'DSCAM', 'PTEN', 'SYNGAP1']	0.137	[-0.0, 0.00247, 0.0137, -0.0, -0.0]	0.465	[-0.0, -0.0, 0.00031, -0.0, -0.0]	0.0189	[-0.0, 0.000272, 0.0139, -0.0, -0.0]	0.162	[-0.0, 0.000815, 0.00937, -0.0, -0.0]
GO:0010467	gene expression	biological_process	['CHD2', 'CUL3', 'MECP2', 'SHANK3', 'TBR1']	0.196	[0.00272, -0.00218, -0.000724, 0.00486, 0.00514]	0.902	[-0.000535, -0.00405, 0.000345, 0.000545, 7.3e-05]	0.87	[-0.00107, -0.0017, -0.00095, 0.000577, 0.000541]	0.162	[0.00188, 0.00118, 0.000366, 0.00313, 0.0036]
GO:0006366	transcription by RNA polymerase II	biological_process	['TAF6']	0.169	[0.00165]	0.257	[0.000121]	0.197	[0.00021]	0.162	[0.00144]
GO:0009299	mRNA transcription	biological_process	['TAF6']	0.169	[0.00165]	0.257	[0.000121]	0.197	[0.00021]	0.162	[0.00144]
GO:0042789	mRNA transcription by RNA polymerase II	biological_process	['TAF6']	0.169	[0.00165]	0.257	[0.000121]	0.197	[0.00021]	0.162	[0.00144]
GO:0051051	negative regulation of transport	biological_process	['PTEN']	0.11	[0.00371]	0.266	[0.000107]	0.291	[2.76e-05]	0.162	[0.00145]
GO:0043022	ribosome binding	molecular_function	['NAA15']	0.895	[-0.00569]	0.917	[-0.000933]	0.299	[1.87e-05]	0.162	[0.00145]
GO:0045921	positive regulation of exocytosis	biological_process	['CLASP1']	0.132	[0.00269]	0.898	[-0.000682]	0.963	[-0.00222]	0.164	[0.00142]
GO:0022843	voltage-gated cation channel activity	molecular_function	['CACNA2D3', 'GRIN2B']	0.156	[0.00181, 0.00317]	0.016	[0.000716, 0.00789]	0.0562	[-0.0, 0.00401]	0.164	[0.00205, 0.00167]
GO:0032411	positive regulation of transporter activity	biological_process	['AKAP9', 'ANK2', 'KMT2A', 'NLGN3', 'SHANK3']	0.169	[-0.00256, 0.0159, -0.00102, -0.0, -0.0]	0.374	[-0.0, 0.000644, 8.77e-05, -0.0, -0.0]	0.734	[-0.0, 0.000578, 0.000115, -0.0014, -0.0]	0.165	[-0.0, 0.00984, -0.0006, 0.000223, 0.000542]
GO:0003401	axis elongation	biological_process	['PTK7']	0.0801	[0.00562]	0.871	[-0.000435]	0.0627	[0.00169]	0.165	[0.00139]
GO:0018027	peptidyl-lysine dimethylation	biological_process	['ASH1L', 'KMT2A', 'KMT5B']	0.179	[0.00248, 0.004, -0.0]	0.254	[9.22e-05, 0.000778, -0.0]	0.114	[-0.0, 0.00287, -0.0]	0.165	[0.00034, 0.00552, -0.0]
GO:0005230	extracellular ligand-gated ion channel activity	molecular_function	['GABRB3', 'GRIA1', 'GRIN2B', 'P2RX5']	0.107	[0.0138, 0.000458, 0.00317, -0.0]	0.0244	[0.00172, 0.000725, 0.00789, -0.0]	0.0658	[0.000779, 0.00151, 0.00401, -0.0]	0.165	[0.0104, -0.00409, 0.00167, -0.0]
GO:0046474	glycerophospholipid biosynthetic process	biological_process	['PTEN']	0.153	[0.00202]	0.737	[-0.0]	0.175	[0.000294]	0.166	[0.00136]
GO:0008654	phospholipid biosynthetic process	biological_process	['PTEN']	0.153	[0.00202]	0.737	[-0.0]	0.175	[0.000294]	0.166	[0.00136]
GO:0045017	glycerolipid biosynthetic process	biological_process	['PTEN']	0.153	[0.00202]	0.737	[-0.0]	0.175	[0.000294]	0.166	[0.00136]
GO:0006661	phosphatidylinositol biosynthetic process	biological_process	['PTEN']	0.153	[0.00202]	0.737	[-0.0]	0.175	[0.000294]	0.166	[0.00136]
GO:0008610	lipid biosynthetic process	biological_process	['PTEN']	0.153	[0.00202]	0.737	[-0.0]	0.175	[0.000294]	0.166	[0.00136]
GO:1902041	regulation of extrinsic apoptotic signaling pathway via death domain receptors	biological_process	['DDX3X', 'PTEN']	0.267	[-0.0, 0.00169]	0.229	[-0.0, 0.000614]	0.123	[0.000194, 0.00145]	0.166	[0.000242, 0.0034]
GO:0034720	histone H3-K4 demethylation	biological_process	['KDM5B']	0.0673	[0.00683]	0.0892	[0.00107]	0.0667	[0.00157]	0.166	[0.00137]
GO:0004712	protein serine/threonine/tyrosine kinase activity	molecular_function	['DYRK1A']	0.164	[0.00176]	0.975	[-0.00323]	0.165	[0.00034]	0.166	[0.00137]
GO:0017162	aryl hydrocarbon receptor binding	molecular_function	['TAF6']	0.126	[0.00289]	0.215	[0.000225]	0.769	[-0.0]	0.166	[0.00136]
GO:0051494	negative regulation of cytoskeleton organization	biological_process	['CLASP1', 'DYRK1A', 'SHANK3']	0.127	[0.00909, 0.000845, 0.000588]	0.878	[-0.000478, -0.00135, -0.0]	0.361	[-0.000387, 0.000712, -0.0]	0.167	[0.00518, -0.0, 0.000554]
GO:0010639	negative regulation of organelle organization	biological_process	['CLASP1', 'DYRK1A', 'SHANK3']	0.127	[0.00909, 0.000845, 0.000588]	0.878	[-0.000478, -0.00135, -0.0]	0.361	[-0.000387, 0.000712, -0.0]	0.167	[0.00518, -0.0, 0.000554]
GO:1902904	negative regulation of supramolecular fiber organization	biological_process	['CLASP1', 'DYRK1A', 'SHANK3']	0.127	[0.00909, 0.000845, 0.000588]	0.878	[-0.000478, -0.00135, -0.0]	0.361	[-0.000387, 0.000712, -0.0]	0.167	[0.00518, -0.0, 0.000554]
GO:0010212	response to ionizing radiation	biological_process	['DNMT3A', 'TLK2', 'UIMC1']	0.139	[0.00532, 0.00141, 0.00257]	0.963	[-0.0, -0.00556, -0.0]	0.133	[4.78e-05, 0.00224, 8.64e-05]	0.167	[0.00276, 0.00105, 0.00195]
GO:0031114	regulation of microtubule depolymerization	biological_process	['CLASP1', 'SPAST']	0.141	[0.0107, -0.00484]	0.323	[0.000264, -0.0]	0.665	[-0.0, -0.0]	0.167	[0.00572, -0.00211]
GO:0043122	regulation of I-kappaB kinase/NF-kappaB signaling	biological_process	['ASH1L', 'BTRC']	0.145	[0.00437, 0.00123]	0.758	[0.000355, -0.000647]	0.932	[-0.00226, -0.0]	0.168	[0.00256, 0.00103]
GO:0032879	regulation of localization	biological_process	['ACHE', 'AKAP9', 'ANK2', 'CLASP1', 'DYNC1H1', 'GRIN2B', 'KDM5B', 'KMT2A', 'NLGN3', 'NRXN1', 'P2RX5', 'PCM1', 'PRKAR1B', 'PTEN', 'PYHIN1', 'RAPGEF4', 'RIMS1', 'SHANK3', 'SLC6A1', 'TCF7L2']	0.0251	[-0.0, -0.00256, 0.0182, 0.00269, 0.000695, -0.0245, 0.0051, -0.00102, -0.0, 0.264, -0.0, 0.00132, 0.029, 0.00649, -0.0, 0.0168, 0.00394, 0.00367, -0.141, 0.003]	0.882	[-0.0, -0.0, 0.000544, -0.000682, 0.00156, 0.0047, 0.00219, 8.77e-05, -0.0, 0.00499, -0.0, 0.000151, 0.00714, 0.00149, -0.0, 0.00377, -0.0, 0.000428, -0.0339, -0.00127]	0.561	[-0.0, -0.0, 0.000433, -0.00222, 0.000169, 0.00351, 0.000898, 0.000115, -0.0014, 0.0107, -0.0, -6.15e-06, 0.0102, 0.00108, -0.0, 0.0092, 0.000241, 0.000682, -0.0291, -0.00391]	0.168	[-0.0, -0.0, 0.00972, 0.00142, -0.000304, -0.0283, 0.0117, -0.0006, 0.000223, 0.093, -0.0, 0.0011, 0.0395, 0.00809, -0.0, 0.0218, 0.00413, 0.00195, -0.133, 0.00245]
GO:0043065	positive regulation of apoptotic process	biological_process	['PTEN', 'TAF6']	0.267	[0.00169, -0.0]	0.204	[0.000614, 0.00014]	0.134	[0.00145, -0.0]	0.169	[0.0034, 0.000148]
GO:0043068	positive regulation of programmed cell death	biological_process	['PTEN', 'TAF6']	0.267	[0.00169, -0.0]	0.204	[0.000614, 0.00014]	0.134	[0.00145, -0.0]	0.169	[0.0034, 0.000148]
GO:0097106	postsynaptic density organization	biological_process	['PTEN', 'SHANK2', 'SHANK3', 'SYNGAP1']	0.105	[-0.0, 0.0145, -0.0, 0.00328]	0.122	[0.000774, 0.00233, 0.000169, -0.0]	0.167	[0.000287, 0.00215, -0.0, -0.0]	0.169	[-0.0, 0.00612, 0.000453, 0.00115]
GO:2001235	positive regulation of apoptotic signaling pathway	biological_process	['PTEN', 'TAF6']	0.267	[0.00169, -0.0]	0.204	[0.000614, 0.00014]	0.134	[0.00145, -0.0]	0.169	[0.0034, 0.000148]
GO:0099084	postsynaptic specialization organization	biological_process	['PTEN', 'SHANK2', 'SHANK3', 'SYNGAP1']	0.105	[-0.0, 0.0145, -0.0, 0.00328]	0.122	[0.000774, 0.00233, 0.000169, -0.0]	0.167	[0.000287, 0.00215, -0.0, -0.0]	0.169	[-0.0, 0.00612, 0.000453, 0.00115]
GO:0004721	phosphoprotein phosphatase activity	molecular_function	['PTEN']	0.148	[0.00216]	0.113	[0.000769]	0.146	[0.000452]	0.169	[0.00133]
GO:0046488	phosphatidylinositol metabolic process	biological_process	['PLCD4', 'PTEN']	0.165	[-0.0, 0.00461]	0.415	[-0.0, 7.63e-05]	0.167	[-0.0, 0.00102]	0.17	[-0.0, 0.00351]
GO:0008327	methyl-CpG binding	molecular_function	['MECP2']	0.131	[0.00275]	0.0312	[0.00333]	0.0476	[0.00232]	0.171	[0.0013]
GO:0008190	eukaryotic initiation factor 4E binding	molecular_function	['DDX3X']	0.869	[-0.00393]	0.113	[0.000773]	0.178	[0.00028]	0.171	[0.00129]
GO:0031369	translation initiation factor binding	molecular_function	['DDX3X']	0.869	[-0.00393]	0.113	[0.000773]	0.178	[0.00028]	0.171	[0.00129]
GO:1901879	regulation of protein depolymerization	biological_process	['CLASP1', 'SPAST']	0.109	[0.0107, -0.00242]	0.323	[0.000264, -0.0]	0.665	[-0.0, -0.0]	0.173	[0.00572, -0.00232]
GO:1901797	negative regulation of signal transduction by p53 class mediator	biological_process	['DYRK1A']	0.145	[0.00228]	0.114	[0.000763]	0.769	[-0.0]	0.173	[0.00126]
GO:0043518	negative regulation of DNA damage response, signal transduction by p53 class mediator	biological_process	['DYRK1A']	0.145	[0.00228]	0.114	[0.000763]	0.769	[-0.0]	0.173	[0.00126]
GO:0043244	regulation of protein-containing complex disassembly	biological_process	['CLASP1', 'SPAST']	0.109	[0.0107, -0.00242]	0.323	[0.000264, -0.0]	0.665	[-0.0, -0.0]	0.173	[0.00572, -0.00232]
GO:0010975	regulation of neuron projection development	biological_process	['ADNP', 'BCL11A', 'DSCAM', 'PTEN', 'SHANK3', 'SYNGAP1', 'TBR1']	0.138	[-0.0, 0.00622, 0.0137, 0.000283, -0.0, -0.0, 0.00221]	0.42	[-0.0, 5.51e-05, 0.00031, -0.0, -0.0, -0.0, 0.000441]	0.0239	[-0.0, 0.000886, 0.0139, -0.0, -0.0, -0.0, 0.000381]	0.174	[-0.0, 0.00191, 0.00937, 0.000614, -0.0, -0.0, 0.00119]
GO:0008202	steroid metabolic process	biological_process	['MECP2']	0.918	[-0.00803]	0.226	[0.000196]	0.197	[0.000208]	0.174	[0.00125]
GO:0008211	glucocorticoid metabolic process	biological_process	['MECP2']	0.918	[-0.00803]	0.226	[0.000196]	0.197	[0.000208]	0.174	[0.00125]
GO:0040012	regulation of locomotion	biological_process	['CLASP1', 'DSCAM', 'FOXP1', 'MECP2', 'NEXMIF', 'PTEN', 'TBR1']	0.144	[0.00156, 0.0137, 0.00322, -0.0, -0.0, 0.000492, 0.00221]	0.287	[0.001, 0.00031, -0.0, -0.0, -0.0, 0.000222, 0.000441]	0.017	[0.000101, 0.0139, -0.0, -0.0, 0.00291, 0.000146, 0.000381]	0.174	[0.000725, 0.00937, 0.00166, -0.0, -0.0, 8.46e-05, 0.00119]
GO:0017015	regulation of transforming growth factor beta receptor signaling pathway	biological_process	['SMURF1']	0.134	[0.00266]	0.737	[-0.0]	0.769	[-0.0]	0.175	[0.00123]
GO:0031532	actin cytoskeleton reorganization	biological_process	['PTK7']	0.104	[0.00394]	0.224	[0.000203]	0.106	[0.000813]	0.175	[0.00123]
GO:0090311	regulation of protein deacetylation	biological_process	['DYRK1A']	0.0909	[0.00472]	0.254	[0.000126]	0.94	[-0.00126]	0.175	[0.00123]
GO:0030512	negative regulation of transforming growth factor beta receptor signaling pathway	biological_process	['SMURF1']	0.134	[0.00266]	0.737	[-0.0]	0.769	[-0.0]	0.175	[0.00123]
GO:0090312	positive regulation of protein deacetylation	biological_process	['DYRK1A']	0.0909	[0.00472]	0.254	[0.000126]	0.94	[-0.00126]	0.175	[0.00123]
GO:1903844	regulation of cellular response to transforming growth factor beta stimulus	biological_process	['SMURF1']	0.134	[0.00266]	0.737	[-0.0]	0.769	[-0.0]	0.175	[0.00123]
GO:0019538	protein metabolic process	biological_process	['ACHE', 'APH1A', 'ASH1L', 'BCL11A', 'BTRC', 'CUL3', 'DNMT3A', 'DPP3', 'DYRK1A', 'FBXO11', 'KDM5B', 'KDM6A', 'KDM6B', 'KMT2A', 'KMT2C', 'KMT5B', 'MECP2', 'NAA15', 'PHF2', 'SETD5', 'SMURF1', 'TAF6', 'TBL1XR1', 'TBR1', 'UIMC1', 'USP45', 'WAC']	0.116	[-0.0177, -0.00107, 0.0049, 0.022, 0.00409, -0.00208, 0.00397, -0.0, -0.00255, 0.00687, 0.00683, 0.000442, 0.00016, -0.00148, -0.0106, -0.0, -0.000611, 0.000849, -0.00209, -0.00354, 0.0523, -0.0, 0.018, 0.000896, 0.00215, -0.0, 0.00242]	0.684	[-0.00111, -0.000992, 0.00126, 0.0045, -0.000736, -0.00104, 0.000153, -0.0, 0.000363, -0.000309, 0.00107, -0.00187, 0.000185, 0.00304, -0.00259, -0.000947, 5.85e-05, -1.86e-05, 0.000208, -0.00329, 0.00286, -0.0, -0.00225, -0.0, 0.000176, -0.0, -0.000979]	0.412	[0.000413, -0.00125, -0.000581, 0.00704, -0.0, -0.00226, 0.000124, -0.0, -0.000731, 2.56e-05, 0.00157, -0.00186, 5.98e-05, 0.00235, -0.00239, -0.0, -1.06e-05, 0.000105, -0.0, 8.99e-05, 0.00519, -0.0, -0.00378, -0.0, 0.00239, 4.11e-05, -0.00211]	0.176	[-0.00528, -0.00178, 0.00189, 0.00508, 0.00274, 0.000161, 0.0016, -0.0, 0.00202, 0.00174, 0.00137, -0.0016, 0.000149, 0.00215, 0.00379, 0.000315, 0.00016, 0.00053, -0.0, 0.00114, 0.0165, 0.000222, 0.00144, 0.000498, 0.00174, 0.000292, 0.00268]
GO:0048670	regulation of collateral sprouting	biological_process	['BCL11A']	0.118	[0.00331]	0.737	[-0.0]	0.153	[0.000408]	0.176	[0.00122]
GO:0051960	regulation of nervous system development	biological_process	['ADNP', 'BCL11A', 'DSCAM', 'MECP2', 'NLGN3', 'NRXN1', 'PCM1', 'PTEN', 'SHANK3', 'SYNGAP1']	0.0838	[-0.0, 0.00247, 0.0137, -0.0098, -0.0, 0.0464, 0.000218, 0.000531, -0.0, -0.0]	0.216	[-0.000479, -0.0, 0.00031, 0.000654, -0.000607, 0.00426, 2.17e-05, -0.0, -0.0, -0.0]	0.041	[-0.000345, 0.000272, 0.0139, -0.0, -0.000689, 0.00101, -0.000308, 0.000869, -0.0, -0.0]	0.177	[-0.0, 0.000815, 0.00937, -0.00192, -0.0, 0.00766, 9.92e-05, 0.00167, -0.0, -0.0]
GO:0018212	peptidyl-tyrosine modification	biological_process	['DYRK1A']	0.0993	[0.0042]	0.737	[-0.0]	0.916	[-0.000769]	0.178	[0.0012]
GO:0050769	positive regulation of neurogenesis	biological_process	['ADNP', 'BCL11A', 'DSCAM', 'MECP2', 'SHANK3']	0.218	[-0.0, 0.00424, 0.0137, -0.0098, -0.0]	0.335	[-0.0, -0.0, 0.00031, 0.000654, -0.0]	0.0188	[-0.0, 0.000295, 0.0139, -0.0, -0.0]	0.178	[-0.0, 0.00167, 0.00937, -0.00192, -0.0]
GO:0010720	positive regulation of cell development	biological_process	['ADNP', 'BCL11A', 'DSCAM', 'MECP2', 'SHANK3']	0.218	[-0.0, 0.00424, 0.0137, -0.0098, -0.0]	0.335	[-0.0, -0.0, 0.00031, 0.000654, -0.0]	0.0188	[-0.0, 0.000295, 0.0139, -0.0, -0.0]	0.178	[-0.0, 0.00167, 0.00937, -0.00192, -0.0]
GO:0018108	peptidyl-tyrosine phosphorylation	biological_process	['DYRK1A']	0.0993	[0.0042]	0.737	[-0.0]	0.916	[-0.000769]	0.178	[0.0012]
GO:1902667	regulation of axon guidance	biological_process	['TBR1']	0.147	[0.00221]	0.157	[0.000441]	0.158	[0.000381]	0.178	[0.00119]
GO:0046907	intracellular transport	biological_process	['AGAP2', 'DYNC1H1', 'ERBIN', 'MYO5A', 'PCM1', 'RANBP17', 'SMURF1', 'SPAST', 'UPF3B', 'ZC3H11A']	0.321	[0.00863, 0.00393, -0.0, 0.0631, 0.00643, -0.0622, 0.00854, -0.0106, -0.0116, 0.00094]	0.0639	[0.000124, 0.00576, -0.00319, 0.00594, 0.00264, 0.000844, -0.000291, -0.0011, -0.0, -0.0]	0.854	[0.000595, 0.00104, -0.0123, 0.0176, -0.00216, -0.00499, -0.0013, -0.00283, -0.0, -0.0]	0.178	[0.00199, 0.00283, -0.00983, 0.0452, 0.012, -0.03, 0.00229, -0.00429, -0.00264, -0.0]
GO:0038083	peptidyl-tyrosine autophosphorylation	biological_process	['DYRK1A']	0.0993	[0.0042]	0.737	[-0.0]	0.916	[-0.000769]	0.178	[0.0012]
GO:0050680	negative regulation of epithelial cell proliferation	biological_process	['PTEN']	0.131	[0.00274]	0.195	[0.000285]	0.15	[0.000423]	0.179	[0.00117]
GO:0033673	negative regulation of kinase activity	biological_process	['PRKAR1B', 'PTEN']	0.164	[0.00263, 0.00202]	0.129	[0.00283, -0.00137]	0.0425	[0.00473, 0.00046]	0.179	[0.00249, 0.000716]
GO:0033674	positive regulation of kinase activity	biological_process	['ADNP', 'AGAP2', 'DDX3X', 'NRXN1']	0.0109	[-0.0, 0.00145, -0.0, 0.123]	0.291	[-0.0, 1.73e-05, -0.0, 0.000952]	0.985	[-0.0, 2.29e-05, -0.0, -0.0157]	0.179	[-0.0, -0.0, -0.0, 0.00718]
GO:0006469	negative regulation of protein kinase activity	biological_process	['PRKAR1B', 'PTEN']	0.164	[0.00263, 0.00202]	0.129	[0.00283, -0.00137]	0.0425	[0.00473, 0.00046]	0.179	[0.00249, 0.000716]
GO:0045860	positive regulation of protein kinase activity	biological_process	['ADNP', 'AGAP2', 'DDX3X', 'NRXN1']	0.0109	[-0.0, 0.00196, -0.0, 0.123]	0.288	[-0.0, 3.47e-05, -0.0, 0.000952]	0.985	[-0.0, 4.58e-05, -0.0, -0.0157]	0.179	[-0.0, -0.0, -0.0, 0.00718]
GO:0071901	negative regulation of protein serine/threonine kinase activity	biological_process	['PRKAR1B', 'PTEN']	0.164	[0.00263, 0.00202]	0.129	[0.00283, -0.00137]	0.0425	[0.00473, 0.00046]	0.179	[0.00249, 0.000716]
GO:0051348	negative regulation of transferase activity	biological_process	['PRKAR1B', 'PTEN']	0.164	[0.00263, 0.00202]	0.129	[0.00283, -0.00137]	0.0425	[0.00473, 0.00046]	0.179	[0.00249, 0.000716]
GO:0016251	RNA polymerase II general transcription initiation factor activity	molecular_function	['TAF6']	0.141	[0.00242]	0.257	[0.000121]	0.273	[4.97e-05]	0.179	[0.00118]
GO:0140223	general transcription initiation factor activity	molecular_function	['TAF6']	0.141	[0.00242]	0.257	[0.000121]	0.273	[4.97e-05]	0.179	[0.00118]
GO:0051254	positive regulation of RNA metabolic process	biological_process	['CHD8', 'DYRK1A', 'MED13', 'TAF6', 'TNRC6B']	0.249	[0.00402, -0.00284, -0.00218, 0.00155, 0.0058]	0.0355	[0.00129, -0.0, 0.000382, 0.000967, 0.00701]	0.0591	[0.00133, -0.0, 0.00396, 0.00016, 0.00259]	0.18	[0.000453, 0.0016, -0.00659, 0.00152, 0.012]
GO:0045494	photoreceptor cell maintenance	biological_process	['USP45']	0.798	[-0.00133]	0.132	[0.000606]	0.138	[0.000507]	0.18	[0.00116]
GO:0150118	negative regulation of cell-substrate junction organization	biological_process	['PTEN']	0.861	[-0.00349]	0.737	[-0.0]	0.169	[0.000322]	0.181	[0.00115]
GO:1901889	negative regulation of cell junction assembly	biological_process	['PTEN']	0.861	[-0.00349]	0.737	[-0.0]	0.169	[0.000322]	0.181	[0.00115]
GO:0051895	negative regulation of focal adhesion assembly	biological_process	['PTEN']	0.861	[-0.00349]	0.737	[-0.0]	0.169	[0.000322]	0.181	[0.00115]
GO:0046966	nuclear thyroid hormone receptor binding	molecular_function	['MED13', 'TRIP12']	0.108	[0.00137, 0.00702]	0.731	[-0.000872, 0.000676]	0.922	[-0.00306, 0.00115]	0.181	[-0.00154, 0.00471]
GO:0090178	regulation of establishment of planar polarity involved in neural tube closure	biological_process	['PTK7']	0.89	[-0.00532]	0.1	[0.000913]	0.769	[-0.0]	0.183	[0.00113]
GO:0032388	positive regulation of intracellular transport	biological_process	['DYNC1H1', 'PCM1', 'TCF7L2']	0.159	[0.000494, 0.00132, 0.00599]	0.859	[0.000879, 0.000151, -0.00254]	0.97	[0.000111, -6.15e-06, -0.00731]	0.183	[-0.000961, 0.0011, 0.0049]
GO:0001736	establishment of planar polarity	biological_process	['PTK7']	0.11	[0.0037]	0.737	[-0.0]	0.769	[-0.0]	0.183	[0.00113]
GO:0090179	planar cell polarity pathway involved in neural tube closure	biological_process	['PTK7']	0.89	[-0.00532]	0.1	[0.000913]	0.769	[-0.0]	0.183	[0.00113]
GO:0032386	regulation of intracellular transport	biological_process	['DYNC1H1', 'PCM1', 'TCF7L2']	0.159	[0.000494, 0.00132, 0.00599]	0.859	[0.000879, 0.000151, -0.00254]	0.97	[0.000111, -6.15e-06, -0.00731]	0.183	[-0.000961, 0.0011, 0.0049]
GO:0007164	establishment of tissue polarity	biological_process	['PTK7']	0.11	[0.0037]	0.737	[-0.0]	0.769	[-0.0]	0.183	[0.00113]
GO:0006302	double-strand break repair	biological_process	['UIMC1']	0.146	[0.00222]	0.286	[7.04e-05]	0.144	[0.000474]	0.184	[0.00111]
GO:0044089	positive regulation of cellular component biogenesis	biological_process	['ADNP', 'AKAP9', 'CLASP1', 'DDX3X', 'DYNC1H1', 'MECP2', 'NCKAP1', 'NLGN3', 'NRXN1']	0.111	[-0.0, -0.00903, 0.00744, -0.00333, -0.00929, -0.0, 0.00489, -0.0, 0.0464]	0.197	[-0.000959, -0.0, 0.000381, 2.38e-06, 0.000696, -0.0, 0.000421, -0.000607, 0.00426]	0.729	[-0.000689, 0.000978, -0.00282, -0.0, 0.000523, -0.0, 0.000349, -0.000689, 0.00101]	0.184	[-0.0, -0.00297, 0.00848, 0.000515, 0.000968, -0.000567, 0.0013, -0.0, 0.00766]
GO:0043549	regulation of kinase activity	biological_process	['ADNP', 'AGAP2', 'DDX3X', 'NRXN1', 'PRKAR1B', 'PTEN']	0.0154	[-0.0, 0.00145, -0.0, 0.123, 0.00263, 0.00202]	0.223	[-0.0, 1.73e-05, -0.0, 0.000952, 0.00283, -0.00137]	0.963	[-0.0, 2.29e-05, -0.0, -0.0157, 0.00473, 0.00046]	0.185	[-0.0, -0.0, -0.0, 0.00718, 0.00249, 0.000716]
GO:0045859	regulation of protein kinase activity	biological_process	['ADNP', 'AGAP2', 'DDX3X', 'NRXN1', 'PRKAR1B', 'PTEN']	0.0153	[-0.0, 0.00196, -0.0, 0.123, 0.00263, 0.00202]	0.222	[-0.0, 3.47e-05, -0.0, 0.000952, 0.00283, -0.00137]	0.962	[-0.0, 4.58e-05, -0.0, -0.0157, 0.00473, 0.00046]	0.185	[-0.0, -0.0, -0.0, 0.00718, 0.00249, 0.000716]
GO:0060560	developmental growth involved in morphogenesis	biological_process	['KDM5B', 'NLGN3', 'PTK7']	0.119	[0.00588, -0.0, 0.00562]	0.647	[0.000324, -0.0, -0.000435]	0.131	[0.000734, -0.0, 0.00169]	0.185	[0.00355, -0.0, 0.00139]
GO:0004713	protein tyrosine kinase activity	molecular_function	['DYRK1A']	0.0685	[0.00668]	0.737	[-0.0]	0.967	[-0.00245]	0.185	[0.0011]
GO:0004715	non-membrane spanning protein tyrosine kinase activity	molecular_function	['DYRK1A']	0.0685	[0.00668]	0.737	[-0.0]	0.967	[-0.00245]	0.185	[0.0011]
GO:0006650	glycerophospholipid metabolic process	biological_process	['MECP2', 'PLCD4', 'PTEN']	0.21	[0.000359, -0.0, 0.00461]	0.32	[0.000452, -0.0, 7.63e-05]	0.189	[0.000416, -0.0, 0.00102]	0.186	[0.00141, -0.0, 0.00351]
GO:0034968	histone lysine methylation	biological_process	['ASH1L', 'KDM6A', 'KMT2A', 'KMT2C', 'KMT5B', 'SETD5']	0.787	[0.00612, -0.0, -0.00263, -0.0106, -0.0, -0.00939]	0.938	[0.00185, -0.00034, 0.00153, -0.00259, -0.00189, -0.00482]	0.886	[-0.000871, -0.0032, 0.00234, -0.00239, -0.0, 0.000462]	0.186	[0.00267, -0.000194, 0.00179, 0.00379, 0.000629, 0.00159]
GO:0006644	phospholipid metabolic process	biological_process	['MECP2', 'PLCD4', 'PTEN']	0.21	[0.000359, -0.0, 0.00461]	0.32	[0.000452, -0.0, 7.63e-05]	0.189	[0.000416, -0.0, 0.00102]	0.186	[0.00141, -0.0, 0.00351]
GO:0046486	glycerolipid metabolic process	biological_process	['MECP2', 'PLCD4', 'PTEN']	0.21	[0.000359, -0.0, 0.00461]	0.32	[0.000452, -0.0, 7.63e-05]	0.189	[0.000416, -0.0, 0.00102]	0.186	[0.00141, -0.0, 0.00351]
GO:0071480	cellular response to gamma radiation	biological_process	['TLK2']	0.18	[0.00141]	0.988	[-0.00556]	0.0494	[0.00224]	0.188	[0.00105]
GO:0072666	establishment of protein localization to vacuole	biological_process	['SMURF1']	0.0877	[0.00496]	0.737	[-0.0]	0.968	[-0.00261]	0.188	[0.00106]
GO:0070647	protein modification by small protein conjugation or removal	biological_process	['BCL11A', 'BTRC', 'CUL3', 'TAF6', 'UIMC1', 'USP45', 'WAC']	0.108	[0.022, 0.00392, -0.000334, -0.0, 0.00215, -0.0, 0.00242]	0.469	[0.0045, -0.00147, -0.00173, -0.0, 0.000176, -0.0, -0.000979]	0.161	[0.00704, -0.0, -0.0028, -0.0, 0.00239, 4.11e-05, -0.00211]	0.188	[0.00508, 0.00158, 0.000122, 0.000445, 0.00174, 0.000292, 0.00268]
GO:0071479	cellular response to ionizing radiation	biological_process	['TLK2']	0.18	[0.00141]	0.988	[-0.00556]	0.0494	[0.00224]	0.188	[0.00105]
GO:0072665	protein localization to vacuole	biological_process	['SMURF1']	0.0877	[0.00496]	0.737	[-0.0]	0.968	[-0.00261]	0.188	[0.00106]
GO:0016601	Rac protein signal transduction	biological_process	['NCKAP1']	0.201	[0.000997]	0.737	[-0.0]	0.0491	[0.00225]	0.188	[0.00106]
GO:0006623	protein targeting to vacuole	biological_process	['SMURF1']	0.0877	[0.00496]	0.737	[-0.0]	0.968	[-0.00261]	0.188	[0.00106]
GO:0044819	mitotic G1/S transition checkpoint signaling	biological_process	['WAC']	0.192	[0.00114]	0.954	[-0.00191]	0.931	[-0.00104]	0.188	[0.00105]
GO:0007034	vacuolar transport	biological_process	['SMURF1']	0.0877	[0.00496]	0.737	[-0.0]	0.968	[-0.00261]	0.188	[0.00106]
GO:0010332	response to gamma radiation	biological_process	['TLK2']	0.18	[0.00141]	0.988	[-0.00556]	0.0494	[0.00224]	0.188	[0.00105]
GO:0071478	cellular response to radiation	biological_process	['TLK2']	0.18	[0.00141]	0.988	[-0.00556]	0.0494	[0.00224]	0.188	[0.00105]
GO:0031571	mitotic G1 DNA damage checkpoint signaling	biological_process	['WAC']	0.192	[0.00114]	0.954	[-0.00191]	0.931	[-0.00104]	0.188	[0.00105]
GO:0070570	regulation of neuron projection regeneration	biological_process	['PTEN']	0.211	[0.000848]	0.737	[-0.0]	0.769	[-0.0]	0.19	[0.00103]
GO:0048679	regulation of axon regeneration	biological_process	['PTEN']	0.211	[0.000848]	0.737	[-0.0]	0.769	[-0.0]	0.19	[0.00103]
GO:0070571	negative regulation of neuron projection regeneration	biological_process	['PTEN']	0.211	[0.000848]	0.737	[-0.0]	0.769	[-0.0]	0.19	[0.00103]
GO:0048681	negative regulation of axon regeneration	biological_process	['PTEN']	0.211	[0.000848]	0.737	[-0.0]	0.769	[-0.0]	0.19	[0.00103]
GO:0001568	blood vessel development	biological_process	['PTK7', 'TCF7L2']	0.0891	[0.0087, 0.00205]	0.89	[0.000465, -0.00184]	0.86	[0.000637, -0.00148]	0.19	[0.00165, 0.00127]
GO:0006020	inositol metabolic process	biological_process	['MECP2']	0.928	[-0.00936]	0.737	[-0.0]	0.133	[0.000543]	0.191	[0.00102]
GO:0009968	negative regulation of signal transduction	biological_process	['AGAP2', 'ASH1L', 'BTRC', 'CUL3', 'DDX3X', 'DYRK1A', 'ERBIN', 'FOXP1', 'NLGN4X', 'PTEN', 'SHANK2', 'SMURF1', 'SYNGAP1', 'TCF7L2']	0.0985	[0.00319, 0.00258, 0.00265, -0.0, -0.00101, 0.00228, -0.0, 0.0344, -0.00256, 0.00224, 0.0134, 0.00301, -0.0, -0.0]	0.459	[-0.0, 0.000239, -0.0026, -0.0, -0.000113, 0.000763, -0.00591, 0.00379, -0.0, 0.000183, 0.00698, -0.0, -0.0, -0.00195]	0.478	[-0.0, -0.00123, -0.0043, -0.0, -3.01e-05, -0.0, -0.00555, 0.00255, -0.0, 0.000496, 0.0119, -0.000793, -0.0, -0.00173]	0.193	[0.000708, 0.00149, 0.00197, -0.0, 0.0002, 0.00126, -0.00734, 0.0167, -0.00454, 0.00126, 0.00992, 0.000975, -0.0, -0.00112]
GO:0018130	heterocycle biosynthetic process	biological_process	['ADCY3', 'BCL11A', 'CMPK2', 'PHF3', 'TAF6']	0.521	[-0.00475, 0.0288, -0.00199, -0.0252, 0.002]	0.0587	[-0.0, 0.00626, -0.000301, 0.000778, 0.000393]	0.103	[0.000577, 0.00432, 0.000131, 6.96e-06, 0.000207]	0.193	[0.00172, 0.00858, -0.00298, -0.00122, 0.00212]
GO:0019438	aromatic compound biosynthetic process	biological_process	['ADCY3', 'BCL11A', 'CMPK2', 'PHF3', 'TAF6']	0.521	[-0.00475, 0.0288, -0.00199, -0.0252, 0.002]	0.0587	[-0.0, 0.00626, -0.000301, 0.000778, 0.000393]	0.103	[0.000577, 0.00432, 0.000131, 6.96e-06, 0.000207]	0.193	[0.00172, 0.00858, -0.00298, -0.00122, 0.00212]
GO:0044271	cellular nitrogen compound biosynthetic process	biological_process	['ADCY3', 'BCL11A', 'CMPK2', 'PHF3', 'TAF6']	0.521	[-0.00475, 0.0288, -0.00199, -0.0252, 0.002]	0.0587	[-0.0, 0.00626, -0.000301, 0.000778, 0.000393]	0.103	[0.000577, 0.00432, 0.000131, 6.96e-06, 0.000207]	0.193	[0.00172, 0.00858, -0.00298, -0.00122, 0.00212]
GO:1901362	organic cyclic compound biosynthetic process	biological_process	['ADCY3', 'BCL11A', 'CMPK2', 'PHF3', 'TAF6']	0.521	[-0.00475, 0.0288, -0.00199, -0.0252, 0.002]	0.0587	[-0.0, 0.00626, -0.000301, 0.000778, 0.000393]	0.103	[0.000577, 0.00432, 0.000131, 6.96e-06, 0.000207]	0.193	[0.00172, 0.00858, -0.00298, -0.00122, 0.00212]
GO:0051568	histone H3-K4 methylation	biological_process	['ASH1L', 'KDM6A', 'KMT2A', 'KMT2C']	0.757	[0.00448, -0.0, -0.00263, -0.0106]	0.815	[3.07e-05, -0.00034, 0.00153, -0.00259]	0.954	[-0.00306, -0.0032, 0.00234, -0.00239]	0.193	[0.00109, -0.000194, 0.00179, 0.00379]
GO:0034654	nucleobase-containing compound biosynthetic process	biological_process	['ADCY3', 'BCL11A', 'CMPK2', 'PHF3', 'TAF6']	0.521	[-0.00475, 0.0288, -0.00199, -0.0252, 0.002]	0.0587	[-0.0, 0.00626, -0.000301, 0.000778, 0.000393]	0.103	[0.000577, 0.00432, 0.000131, 6.96e-06, 0.000207]	0.193	[0.00172, 0.00858, -0.00298, -0.00122, 0.00212]
GO:0090101	negative regulation of transmembrane receptor protein serine/threonine kinase signaling pathway	biological_process	['SMURF1']	0.124	[0.00301]	0.737	[-0.0]	0.918	[-0.000793]	0.194	[0.000975]
GO:0090092	regulation of transmembrane receptor protein serine/threonine kinase signaling pathway	biological_process	['SMURF1']	0.124	[0.00301]	0.737	[-0.0]	0.918	[-0.000793]	0.194	[0.000975]
GO:0014067	negative regulation of phosphatidylinositol 3-kinase signaling	biological_process	['PTEN']	0.102	[0.00406]	0.0634	[0.00158]	0.0559	[0.00198]	0.194	[0.000972]
GO:0042060	wound healing	biological_process	['PTK7']	0.0874	[0.00497]	0.737	[-0.0]	0.215	[0.000155]	0.194	[0.000975]
GO:2001259	positive regulation of cation channel activity	biological_process	['ANK2', 'NLGN3', 'SHANK3']	0.107	[0.0132, -0.0, -0.0]	0.307	[0.000583, -0.0, -0.0]	0.765	[0.000916, -0.0014, -0.0]	0.194	[0.00385, 0.000223, 0.000542]
GO:0009611	response to wounding	biological_process	['PTK7']	0.0874	[0.00497]	0.737	[-0.0]	0.215	[0.000155]	0.194	[0.000975]
GO:0042799	histone methyltransferase activity (H4-K20 specific)	molecular_function	['KMT5B']	0.678	[-0.0]	0.0433	[0.00237]	0.0441	[0.00252]	0.194	[0.000974]
GO:1902117	positive regulation of organelle assembly	biological_process	['DYNC1H1']	0.927	[-0.00929]	0.122	[0.000696]	0.136	[0.000523]	0.195	[0.000968]
GO:0045198	establishment of epithelial cell apical/basal polarity	biological_process	['PTK7']	0.191	[0.00116]	0.737	[-0.0]	0.769	[-0.0]	0.195	[0.000967]
GO:0061162	establishment of monopolar cell polarity	biological_process	['PTK7']	0.191	[0.00116]	0.737	[-0.0]	0.769	[-0.0]	0.195	[0.000967]
GO:0090169	regulation of spindle assembly	biological_process	['DYNC1H1']	0.927	[-0.00929]	0.122	[0.000696]	0.136	[0.000523]	0.195	[0.000968]
GO:1905832	positive regulation of spindle assembly	biological_process	['DYNC1H1']	0.927	[-0.00929]	0.122	[0.000696]	0.136	[0.000523]	0.195	[0.000968]
GO:0030859	polarized epithelial cell differentiation	biological_process	['PTK7']	0.191	[0.00116]	0.737	[-0.0]	0.769	[-0.0]	0.195	[0.000967]
GO:0035089	establishment of apical/basal cell polarity	biological_process	['PTK7']	0.191	[0.00116]	0.737	[-0.0]	0.769	[-0.0]	0.195	[0.000967]
GO:0061339	establishment or maintenance of monopolar cell polarity	biological_process	['PTK7']	0.191	[0.00116]	0.737	[-0.0]	0.769	[-0.0]	0.195	[0.000967]
GO:0018205	peptidyl-lysine modification	biological_process	['ASH1L', 'BCL11A', 'KDM6A', 'KMT2A', 'KMT2C', 'KMT5B', 'MECP2', 'SETD5', 'TAF6']	0.254	[0.0049, 0.022, -0.0, -0.00148, -0.0106, -0.0, -0.0, -0.00354, -0.0]	0.361	[0.00126, 0.0045, -0.00034, 0.00304, -0.00259, -0.000947, 4.18e-05, -0.00329, -0.0]	0.258	[-0.000581, 0.00704, -0.0032, 0.00235, -0.00239, -0.0, -3.77e-05, 8.99e-05, -0.0]	0.197	[0.00189, 0.00508, -0.000194, 0.00215, 0.00379, 0.000315, 0.000128, 0.00114, -0.0]
GO:1990830	cellular response to leukemia inhibitory factor	biological_process	['KDM5B']	0.206	[0.000921]	0.0723	[0.00136]	0.115	[0.000712]	0.197	[0.000948]
GO:1902751	positive regulation of cell cycle G2/M phase transition	biological_process	['MECP2']	0.946	[-0.0127]	0.0967	[0.000955]	0.163	[0.000354]	0.197	[0.000935]
GO:0048534	hematopoietic or lymphoid organ development	biological_process	['KMT2A']	0.948	[-0.0134]	0.0255	[0.00391]	0.214	[0.000158]	0.197	[0.000948]
GO:0010971	positive regulation of G2/M transition of mitotic cell cycle	biological_process	['MECP2']	0.946	[-0.0127]	0.0967	[0.000955]	0.163	[0.000354]	0.197	[0.000935]
GO:1990823	response to leukemia inhibitory factor	biological_process	['KDM5B']	0.206	[0.000921]	0.0723	[0.00136]	0.115	[0.000712]	0.197	[0.000948]
GO:0044249	cellular biosynthetic process	biological_process	['ADCY3', 'BCL11A', 'CMPK2', 'PHF3', 'PTEN', 'TAF6']	0.422	[-0.00475, 0.0288, -0.00199, -0.0252, 0.00202, 0.002]	0.0706	[-0.0, 0.00626, -0.000301, 0.000778, -0.0, 0.000393]	0.115	[0.000577, 0.00432, 0.000131, 6.96e-06, 0.000294, 0.000207]	0.197	[0.00172, 0.00858, -0.00298, -0.00122, 0.00136, 0.00212]
GO:1901576	organic substance biosynthetic process	biological_process	['ADCY3', 'BCL11A', 'CMPK2', 'PHF3', 'PTEN', 'TAF6']	0.422	[-0.00475, 0.0288, -0.00199, -0.0252, 0.00202, 0.002]	0.0706	[-0.0, 0.00626, -0.000301, 0.000778, -0.0, 0.000393]	0.115	[0.000577, 0.00432, 0.000131, 6.96e-06, 0.000294, 0.000207]	0.197	[0.00172, 0.00858, -0.00298, -0.00122, 0.00136, 0.00212]
GO:0009058	biosynthetic process	biological_process	['ADCY3', 'BCL11A', 'CMPK2', 'PHF3', 'PTEN', 'TAF6']	0.422	[-0.00475, 0.0288, -0.00199, -0.0252, 0.00202, 0.002]	0.0706	[-0.0, 0.00626, -0.000301, 0.000778, -0.0, 0.000393]	0.115	[0.000577, 0.00432, 0.000131, 6.96e-06, 0.000294, 0.000207]	0.197	[0.00172, 0.00858, -0.00298, -0.00122, 0.00136, 0.00212]
GO:0002087	regulation of respiratory gaseous exchange by nervous system process	biological_process	['MECP2', 'NLGN3']	0.217	[0.00232, 0.000457]	0.926	[0.000359, -0.00258]	0.946	[-0.000452, -0.00248]	0.198	[0.000522, 0.00219]
GO:1902750	negative regulation of cell cycle G2/M phase transition	biological_process	['UIMC1']	0.13	[0.00279]	0.226	[0.000197]	0.144	[0.000465]	0.198	[0.000924]
GO:0043576	regulation of respiratory gaseous exchange	biological_process	['MECP2', 'NLGN3']	0.217	[0.00232, 0.000457]	0.926	[0.000359, -0.00258]	0.946	[-0.000452, -0.00248]	0.198	[0.000522, 0.00219]
GO:0010972	negative regulation of G2/M transition of mitotic cell cycle	biological_process	['UIMC1']	0.13	[0.00279]	0.226	[0.000197]	0.144	[0.000465]	0.198	[0.000924]
GO:0044818	mitotic G2/M transition checkpoint	biological_process	['UIMC1']	0.13	[0.00279]	0.226	[0.000197]	0.144	[0.000465]	0.198	[0.000924]
GO:0044065	regulation of respiratory system process	biological_process	['MECP2', 'NLGN3']	0.217	[0.00232, 0.000457]	0.926	[0.000359, -0.00258]	0.946	[-0.000452, -0.00248]	0.198	[0.000522, 0.00219]
GO:0007095	mitotic G2 DNA damage checkpoint signaling	biological_process	['UIMC1']	0.13	[0.00279]	0.226	[0.000197]	0.144	[0.000465]	0.198	[0.000924]
GO:0010390	histone monoubiquitination	biological_process	['WAC']	0.169	[0.00164]	0.964	[-0.00239]	0.982	[-0.00448]	0.199	[0.000912]
GO:0051253	negative regulation of RNA metabolic process	biological_process	['DYRK1A']	0.145	[0.00227]	0.737	[-0.0]	0.769	[-0.0]	0.2	[0.000899]
GO:0033119	negative regulation of RNA splicing	biological_process	['DYRK1A']	0.145	[0.00227]	0.737	[-0.0]	0.769	[-0.0]	0.2	[0.000899]
GO:0050684	regulation of mRNA processing	biological_process	['DYRK1A']	0.145	[0.00227]	0.737	[-0.0]	0.769	[-0.0]	0.2	[0.000899]
GO:1903312	negative regulation of mRNA metabolic process	biological_process	['DYRK1A']	0.145	[0.00227]	0.737	[-0.0]	0.769	[-0.0]	0.2	[0.000899]
GO:0048024	regulation of mRNA splicing, via spliceosome	biological_process	['DYRK1A']	0.145	[0.00227]	0.737	[-0.0]	0.769	[-0.0]	0.2	[0.000899]
GO:0050686	negative regulation of mRNA processing	biological_process	['DYRK1A']	0.145	[0.00227]	0.737	[-0.0]	0.769	[-0.0]	0.2	[0.000899]
GO:0048025	negative regulation of mRNA splicing, via spliceosome	biological_process	['DYRK1A']	0.145	[0.00227]	0.737	[-0.0]	0.769	[-0.0]	0.2	[0.000899]
GO:0016567	protein ubiquitination	biological_process	['BTRC', 'CUL3', 'WAC']	0.188	[0.00392, -0.000334, 0.00242]	0.947	[-0.00147, -0.00173, -0.000979]	0.952	[-0.0, -0.0028, -0.00211]	0.201	[0.00158, 0.000122, 0.00268]
GO:1901564	organonitrogen compound metabolic process	biological_process	['ACHE', 'ADCY3', 'APH1A', 'ASH1L', 'BCL11A', 'BTRC', 'CMPK2', 'CUL3', 'DNMT3A', 'DPP3', 'DYRK1A', 'ETFB', 'FBXO11', 'KDM5B', 'KDM6A', 'KDM6B', 'KMT2A', 'KMT2C', 'KMT5B', 'MECP2', 'NAA15', 'PHF2', 'SETD5', 'SMURF1', 'TAF6', 'TBL1XR1', 'TBR1', 'UIMC1', 'USP45', 'WAC']	0.133	[-0.0177, -0.00475, -0.00107, 0.0049, 0.022, 0.00409, -0.0, -0.00208, 0.00397, -0.0, -0.00255, 0.000145, 0.00687, 0.00683, 0.000442, 0.00016, -0.00148, -0.0106, -0.0, -0.000574, 0.000849, -0.00209, -0.00354, 0.0523, -0.0, 0.018, 0.000896, 0.00215, -0.0, 0.00242]	0.689	[-0.00111, -0.0, -0.000992, 0.00126, 0.0045, -0.000736, -0.000734, -0.00104, 0.000153, -0.0, 0.000363, -0.000369, -0.000309, 0.00107, -0.00187, 0.000185, 0.00304, -0.00259, -0.000947, 0.00083, -1.86e-05, 0.000208, -0.00329, 0.00286, -0.0, -0.00225, -0.0, 0.000176, -0.0, -0.000979]	0.391	[0.000413, 0.000577, -0.00125, -0.000581, 0.00704, -0.0, -0.0, -0.00226, 0.000124, -0.0, -0.000731, -0.0, 2.56e-05, 0.00157, -0.00186, 5.98e-05, 0.00235, -0.00239, -0.0, 0.000443, 0.000105, -0.0, 8.99e-05, 0.00519, -0.0, -0.00378, -0.0, 0.00239, 4.11e-05, -0.00211]	0.201	[-0.00528, 0.00172, -0.00178, 0.00189, 0.00508, 0.00274, -0.0031, 0.000161, 0.0016, -0.0, 0.00202, 0.000111, 0.00174, 0.00137, -0.0016, 0.000149, 0.00215, 0.00379, 0.000315, -0.000187, 0.00053, -0.0, 0.00114, 0.0165, 0.000222, 0.00144, 0.000498, 0.00174, 0.000292, 0.00268]
GO:0005216	ion channel activity	molecular_function	['CACNA2D3', 'GABRB3', 'GRIA1', 'GRIN2B', 'P2RX5', 'SCN2A']	0.0922	[0.00181, 0.0138, 0.000581, 0.00159, -0.0, 0.0131]	0.0297	[0.000716, 0.00172, 0.000725, 0.00499, -0.0, 0.00366]	0.0722	[-0.0, 0.000779, 0.00163, 0.00249, -0.0, 0.00309]	0.201	[0.00205, 0.0104, -0.00311, -0.0072, -0.0, 0.00717]
GO:0051893	regulation of focal adhesion assembly	biological_process	['CLASP1', 'PTEN']	0.65	[0.00261, -0.00349]	0.633	[-0.0, -0.0]	0.282	[-0.0, 0.000322]	0.202	[0.00144, 0.00115]
GO:0018193	peptidyl-amino acid modification	biological_process	['ASH1L', 'BCL11A', 'DYRK1A', 'KDM6A', 'KMT2A', 'KMT2C', 'KMT5B', 'MECP2', 'NAA15', 'SETD5', 'TAF6']	0.246	[0.0049, 0.022, 0.00262, -0.0, -0.00148, -0.0106, -0.0, -0.0, 0.000849, -0.00354, -0.0]	0.427	[0.00126, 0.0045, -0.000321, -0.00034, 0.00304, -0.00259, -0.000947, 4.18e-05, -1.86e-05, -0.00329, -0.0]	0.413	[-0.000581, 0.00704, -0.00175, -0.0032, 0.00235, -0.00239, -0.0, -3.77e-05, 0.000105, 8.99e-05, -0.0]	0.202	[0.00189, 0.00508, 0.00159, -0.000194, 0.00215, 0.00379, 0.000315, 0.000128, 0.00053, 0.00114, -0.0]
GO:0090109	regulation of cell-substrate junction assembly	biological_process	['CLASP1', 'PTEN']	0.65	[0.00261, -0.00349]	0.633	[-0.0, -0.0]	0.282	[-0.0, 0.000322]	0.202	[0.00144, 0.00115]
GO:0018022	peptidyl-lysine methylation	biological_process	['ASH1L', 'KDM6A', 'KMT2A', 'KMT2C', 'KMT5B', 'SETD5']	0.724	[0.0049, -0.0, -0.00197, -0.0106, -0.0, -0.00354]	0.858	[0.00126, -0.00034, 0.00305, -0.00259, -0.000947, -0.00329]	0.884	[-0.000581, -0.0032, 0.00251, -0.00239, -0.0, 8.99e-05]	0.202	[0.00189, -0.000194, 0.00232, 0.00379, 0.000315, 0.00114]
GO:0030163	protein catabolic process	biological_process	['BTRC', 'CUL3', 'DPP3']	0.735	[0.00426, -0.00937, -0.0]	0.605	[-0.0, -1.85e-05, -0.0]	0.921	[-0.0, -0.00287, -0.0]	0.202	[0.0039, 0.000438, -0.0]
GO:0150116	regulation of cell-substrate junction organization	biological_process	['CLASP1', 'PTEN']	0.65	[0.00261, -0.00349]	0.633	[-0.0, -0.0]	0.282	[-0.0, 0.000322]	0.202	[0.00144, 0.00115]
GO:0003016	respiratory system process	biological_process	['KDM6A']	0.14	[0.00245]	0.96	[-0.00219]	0.924	[-0.000907]	0.202	[0.000883]
GO:2000756	regulation of peptidyl-lysine acetylation	biological_process	['CTCF', 'KMT2A', 'KMT2E', 'SETD5']	0.285	[0.00216, -0.0132, 0.0162, -0.0015]	0.055	[5.08e-05, 0.00752, -0.00167, 0.000418]	0.0776	[6.08e-05, 0.00417, 0.000742, 0.000565]	0.204	[0.00165, -0.00987, 0.00646, 0.00774]
GO:0035065	regulation of histone acetylation	biological_process	['CTCF', 'KMT2A', 'KMT2E', 'SETD5']	0.285	[0.00216, -0.0132, 0.0162, -0.0015]	0.055	[5.08e-05, 0.00752, -0.00167, 0.000418]	0.0776	[6.08e-05, 0.00417, 0.000742, 0.000565]	0.204	[0.00165, -0.00987, 0.00646, 0.00774]
GO:0022832	voltage-gated channel activity	molecular_function	['CACNA2D3', 'GRIN2B', 'SCN2A']	0.158	[0.00181, 0.00317, 0.00287]	0.0188	[0.000716, 0.00789, 0.00143]	0.0652	[-0.0, 0.00401, 0.00107]	0.204	[0.00205, 0.00167, 0.000565]
GO:0005244	voltage-gated ion channel activity	molecular_function	['CACNA2D3', 'GRIN2B', 'SCN2A']	0.158	[0.00181, 0.00317, 0.00287]	0.0188	[0.000716, 0.00789, 0.00143]	0.0652	[-0.0, 0.00401, 0.00107]	0.204	[0.00205, 0.00167, 0.000565]
GO:0004725	protein tyrosine phosphatase activity	molecular_function	['PTEN']	0.188	[0.00124]	0.151	[0.000475]	0.236	[0.000109]	0.205	[0.000831]
GO:0003712	transcription coregulator activity	molecular_function	['BCL11A', 'MED13']	0.124	[0.0128, -0.00587]	0.848	[0.00121, -0.00208]	0.942	[0.00227, -0.005]	0.206	[0.00461, -0.0021]
GO:0016070	RNA metabolic process	biological_process	['BCL11A', 'CNOT3', 'DDX3X', 'INTS6', 'PHF3', 'TAF6', 'UPF3B']	0.895	[0.0288, -0.0, -0.0193, 0.00999, -0.0252, 0.002, -0.0354]	0.147	[0.00626, -0.0, 0.00113, -0.0044, 0.000778, 0.000393, 0.000385]	0.607	[0.00432, -0.0, -0.00163, -0.0, 6.96e-06, 0.000207, -0.00303]	0.207	[0.00858, 0.000202, -0.00304, 0.00981, -0.00122, 0.00212, -0.00597]
GO:0006796	phosphate-containing compound metabolic process	biological_process	['ADCY3', 'CMPK2', 'DYRK1A', 'MECP2', 'PLCD4', 'PTEN']	0.364	[-0.00475, -0.00194, 0.00262, 0.000359, -0.0, 0.00629]	0.49	[-0.0, -0.000255, -0.000321, 0.000452, -0.0, 0.000423]	0.349	[0.000577, 0.000145, -0.00175, 0.000416, -0.0, 0.00173]	0.207	[0.00172, -0.00267, 0.00159, 0.00141, -0.0, 0.0069]
GO:0061002	negative regulation of dendritic spine morphogenesis	biological_process	['PTEN']	0.678	[-0.0]	0.737	[-0.0]	0.769	[-0.0]	0.207	[0.000814]
GO:0061000	negative regulation of dendritic spine development	biological_process	['PTEN']	0.678	[-0.0]	0.737	[-0.0]	0.769	[-0.0]	0.207	[0.000814]
GO:0006793	phosphorus metabolic process	biological_process	['ADCY3', 'CMPK2', 'DYRK1A', 'MECP2', 'PLCD4', 'PTEN']	0.364	[-0.00475, -0.00194, 0.00262, 0.000359, -0.0, 0.00629]	0.49	[-0.0, -0.000255, -0.000321, 0.000452, -0.0, 0.000423]	0.349	[0.000577, 0.000145, -0.00175, 0.000416, -0.0, 0.00173]	0.207	[0.00172, -0.00267, 0.00159, 0.00141, -0.0, 0.0069]
GO:0016571	histone methylation	biological_process	['ASH1L', 'KDM6A', 'KMT2A', 'KMT2C', 'KMT5B', 'MECP2', 'SETD5']	0.774	[0.00612, -0.0, -0.00263, -0.0106, -0.0, -0.00122, -0.00939]	0.928	[0.00185, -0.00034, 0.00153, -0.00259, -0.00189, 7.52e-05, -0.00482]	0.871	[-0.000871, -0.0032, 0.00234, -0.00239, -0.0, 1.64e-05, 0.000462]	0.208	[0.00267, -0.000194, 0.00179, 0.00379, 0.000629, 0.000192, 0.00159]
GO:0048878	chemical homeostasis	biological_process	['ADNP', 'ANK2', 'DDX3X', 'GRIA1', 'MED13']	0.179	[0.00408, 0.0275, -0.00554, -0.00643, -0.00837]	0.3	[0.000867, 0.00112, 0.000109, 0.00197, -0.00284]	0.816	[-0.0015, 0.00136, 0.000105, 0.00135, -0.00287]	0.208	[0.00474, 0.012, -0.000279, -0.00502, -0.00406]
GO:0007614	short-term memory	biological_process	['ADNP']	0.857	[-0.00326]	0.737	[-0.0]	0.973	[-0.00303]	0.209	[0.0008]
GO:0030832	regulation of actin filament length	biological_process	['NCKAP1']	0.151	[0.00207]	0.737	[-0.0]	0.181	[0.000269]	0.209	[0.000789]
GO:0090224	regulation of spindle organization	biological_process	['DYNC1H1']	0.908	[-0.00681]	0.0861	[0.00112]	0.132	[0.000552]	0.209	[0.00079]
GO:0019637	organophosphate metabolic process	biological_process	['ADCY3', 'CMPK2', 'MECP2', 'PLCD4', 'PTEN']	0.469	[-0.00475, -0.00194, 0.000359, -0.0, 0.00629]	0.395	[-0.0, -0.000255, 0.000452, -0.0, 0.000423]	0.178	[0.000577, 0.000145, 0.000416, -0.0, 0.00173]	0.209	[0.00172, -0.00267, 0.00141, -0.0, 0.0069]
GO:0008064	regulation of actin polymerization or depolymerization	biological_process	['NCKAP1']	0.151	[0.00207]	0.737	[-0.0]	0.181	[0.000269]	0.209	[0.000789]
GO:0030833	regulation of actin filament polymerization	biological_process	['NCKAP1']	0.151	[0.00207]	0.737	[-0.0]	0.181	[0.000269]	0.209	[0.000789]
GO:0030838	positive regulation of actin filament polymerization	biological_process	['NCKAP1']	0.151	[0.00207]	0.737	[-0.0]	0.181	[0.000269]	0.209	[0.000789]
GO:0000018	regulation of DNA recombination	biological_process	['KMT5B', 'POGZ']	0.153	[-0.0, 0.00513]	0.86	[-0.00129, 0.000288]	0.127	[-0.0, 0.00157]	0.21	[0.000113, 0.0023]
GO:0070897	transcription preinitiation complex assembly	biological_process	['TAF6']	0.189	[0.00122]	0.181	[0.000337]	0.769	[-0.0]	0.21	[0.000784]
GO:0065004	protein-DNA complex assembly	biological_process	['TAF6']	0.189	[0.00122]	0.181	[0.000337]	0.769	[-0.0]	0.21	[0.000784]
GO:0045911	positive regulation of DNA recombination	biological_process	['KMT5B', 'POGZ']	0.153	[-0.0, 0.00513]	0.86	[-0.00129, 0.000288]	0.127	[-0.0, 0.00157]	0.21	[0.000113, 0.0023]
GO:0051123	RNA polymerase II preinitiation complex assembly	biological_process	['TAF6']	0.189	[0.00122]	0.181	[0.000337]	0.769	[-0.0]	0.21	[0.000784]
GO:0010605	negative regulation of macromolecule metabolic process	biological_process	['AGAP2', 'CNOT3', 'CTCF', 'DDX3X', 'DNMT3A', 'DYRK1A', 'ERBIN', 'KMT2A', 'MECP2', 'PAX5', 'PRKAR1B', 'PTEN', 'TLK2', 'TNRC6B', 'TRIP12', 'UPF3B', 'WAC']	0.761	[0.00362, -0.0, 0.00537, -0.0, 0.016, 0.00227, -0.0, -0.0217, -0.0159, 0.000415, 0.00263, 0.00141, -0.0, 0.00515, -0.00291, -0.0354, 0.00124]	0.21	[6.26e-05, -0.0, 0.00108, -0.0, 0.00404, -0.0, -0.00536, 0.00314, 0.00118, -0.0, 0.00283, -0.000685, -0.0, 0.000418, -0.000283, 0.000385, -0.0]	0.997	[0.00033, -0.0, 0.00024, -0.0, 0.0098, -0.0, -0.0974, 0.00113, 0.00027, -0.0, 0.00473, 0.00023, -0.0, 0.000244, 9.91e-06, -0.00303, -0.00126]	0.21	[0.000739, 0.000101, 0.0042, -0.000638, 0.0345, 0.000899, -0.0139, -0.017, 0.00114, -0.0, 0.00249, 0.0025, -0.0, 0.000542, 0.0119, -0.00597, 0.00156]
GO:0010721	negative regulation of cell development	biological_process	['BCL11A', 'PCM1', 'PTEN', 'SYNGAP1']	0.18	[0.00861, 0.000218, -0.0, -0.0]	0.0796	[0.00477, 2.17e-05, -0.0, -0.0]	0.014	[0.0147, -0.000308, -0.0, -0.0]	0.211	[0.00561, 9.92e-05, -0.0, -0.0]
[truncated: 1,120 more rows]
