# Supplementary material for: CellGO: a novel deep learning-based framework and webserver for cell-type-specific gene function interpretation
Source: Brief Bioinform. 2023 Nov 22;25(1):bbad417. doi: 10.1093/bib/bbad417 (PMC10790717; doi:10.1093/bib/bbad417)
Supplement: Supplementary_Table_12_bbad417 [file supplementary_table_12_bbad417.xlsx]

## Sheet: Table 12 content
Supplementary Table 12 contents
Index	content
1	Cell type-specific active scores of Atp1a2-involved gene-term pairs through standardized dataset 47
2	Cell type-specific active scores of Neurod2-involved gene-term pairs through standardized dataset 47
3	CellGO basic outputs of 100 Atp1a2-related DEGs through standardized dataset 47
4	CellGO basic outputs of 100 Neurod2-related DEGs through standardized dataset 47

## Sheet: Table 12.1
Supplementary Data 12.1 Cell type-specific active scores of Atp1a2-involved gene-term pairs through standardized dataset 47. GO_ID: The ID of a GO term. GO_Name: The name of a GO term. GO_type: The pathway type of a GO term. Pvalue_Cell type: The P-value of a cell type-specific gene-term score is defined as the proportion of all gene-term scores in that cell type it dose not exceed. Score_Cell ty…
GO_id	GO_name	GO_type	Pvalue_ExN	Score_ExN	Pvalue_InN	Score_InN	Pvalue_Oligo	Score_Oligo	Pvalue_OPC	Score_OPC	Pvalue_Astro	Score_Astro	Pvalue_Microglia	Score_Microglia
GO:0071260	cellular response to mechanical stimulus	biological_process	0.944	-0.00408	0.742	-0.000692	0.997	-0.0989	0.999	-0.265	8.12e-05	0.169	0.213	0.000464
GO:0010996	response to auditory stimulus	biological_process	0.891	-0.00171	0.92	-0.00691	1	-0.265	0.0292	0.0248	0.000454	0.145	0.123	0.00142
GO:0031402	sodium ion binding	molecular_function	0.948	-0.00441	0.951	-0.0125	0.998	-0.121	0.0335	0.0218	0.000487	0.142	0.998	-0.1
GO:0005391	P-type sodium:potassium-exchanging transporter activity	molecular_function	0.951	-0.00473	0.939	-0.00971	0.995	-0.0842	0.991	-0.0634	0.000544	0.138	0.997	-0.0566
GO:0035094	response to nicotine	biological_process	0.915	-0.00245	0.97	-0.0207	0.998	-0.112	0.983	-0.0348	0.00069	0.131	0.993	-0.0166
GO:0030007	cellular potassium ion homeostasis	biological_process	0.943	-0.00406	0.974	-0.0239	0.998	-0.116	0.991	-0.0603	0.000698	0.13	0.0836	0.00247
GO:0051481	negative regulation of cytosolic calcium ion concentration	biological_process	0.852	-0.00102	0.941	-0.0101	0.994	-0.0742	0.998	-0.19	0.000771	0.125	0.165	0.00082
GO:1990239	steroid hormone binding	molecular_function	0.947	-0.00437	0.931	-0.00845	0.999	-0.177	0.0511	0.0138	0.00117	0.109	0.0698	0.00311
GO:0021764	amygdala development	biological_process	0.896	-0.00184	0.986	-0.0401	0.153	0.00126	0.993	-0.0742	0.00126	0.106	0.996	-0.0307
GO:0030955	potassium ion binding	molecular_function	0.983	-0.0132	0.982	-0.0325	0.988	-0.0452	0.995	-0.105	0.00129	0.105	0.0154	0.0119
GO:0002026	regulation of the force of heart contraction	biological_process	0.856	-0.00107	0.906	-0.00552	0.997	-0.0981	0.99	-0.0562	0.0016	0.0973	0.99	-0.0114
GO:0045988	negative regulation of striated muscle contraction	biological_process	0.978	-0.0102	0.977	-0.0261	0.981	-0.03	0.0824	0.00735	0.00162	0.0961	0.327	0.000133
GO:0001662	behavioral fear response	biological_process	0.179	0.000372	0.932	-0.0085	0.992	-0.0586	0.946	-0.00985	0.00224	0.0838	0.998	-0.0648
GO:0006940	regulation of smooth muscle contraction	biological_process	0.802	-0.000568	0.944	-0.0108	0.991	-0.056	0.952	-0.0114	0.00298	0.0747	0.997	-0.0366
GO:0002087	regulation of respiratory gaseous exchange by nervous system process	biological_process	0.945	-0.00419	0.0246	0.0184	0.974	-0.0224	0.967	-0.0183	0.00321	0.0719	0.998	-0.0721
GO:0035641	locomotory exploration behavior	biological_process	0.0627	0.00161	0.915	-0.0064	0.993	-0.069	0.947	-0.00995	0.00381	0.066	0.995	-0.024
GO:0008217	regulation of blood pressure	biological_process	0.0471	0.00234	0.89	-0.00432	0.993	-0.0635	0.98	-0.031	0.00384	0.0656	0.995	-0.0223
GO:0046034	ATP metabolic process	biological_process	0.764	-0.00037	0.887	-0.00416	0.99	-0.0514	0.971	-0.0209	0.00604	0.0499	0.986	-0.00785
GO:1902600	proton transmembrane transport	biological_process	0.85	-0.000988	0.623	-0.000193	0.984	-0.0343	0.982	-0.0345	0.00605	0.0499	0.995	-0.024
GO:0019229	regulation of vasoconstriction	biological_process	0.889	-0.00167	0.0225	0.0207	0.984	-0.0348	0.944	-0.00923	0.0108	0.0337	0.992	-0.0142
GO:0006883	cellular sodium ion homeostasis	biological_process	0.625	-8.34e-05	0.395	0	0.957	-0.013	0.986	-0.0432	0.0139	0.0274	0.987	-0.00836
GO:1901020	negative regulation of calcium ion transmembrane transporter activity	biological_process	0.163	0.000417	0.829	-0.0019	0.984	-0.0338	0.334	0.000292	0.0166	0.0237	0.956	-0.00209
GO:2000650	negative regulation of sodium ion transmembrane transporter activity	biological_process	0.513	-1.99e-05	0.741	-0.000684	0.983	-0.0327	0.184	0.00167	0.0179	0.0224	0.983	-0.00639
GO:0045822	negative regulation of heart contraction	biological_process	0.681	-0.000153	0.806	-0.00145	0.947	-0.01	0.983	-0.0357	0.0185	0.0217	0.929	-0.00109
GO:0001504	neurotransmitter uptake	biological_process	0.626	-8.61e-05	0.794	-0.00125	0.964	-0.0158	0.76	-0.000545	0.0233	0.0176	0.99	-0.0109
GO:1901700	response to oxygen-containing compound	biological_process	0.649	-0.000109	0.743	-0.000704	0.945	-0.00951	0.948	-0.0103	0.0308	0.0135	0.979	-0.00523
GO:0086004	regulation of cardiac muscle cell contraction	biological_process	0.0562	0.00184	0.825	-0.00181	0.931	-0.0072	0.847	-0.00167	0.0354	0.0117	0.988	-0.0096
GO:0036376	sodium ion export across plasma membrane	biological_process	0.103	0.00083	0.675	-0.000341	0.946	-0.0097	0.939	-0.00818	0.0374	0.011	0.975	-0.00412
GO:0040011	locomotion	biological_process	0.781	-0.000447	0.753	-0.000785	0.924	-0.00632	0.848	-0.00168	0.0469	0.0086	0.944	-0.00154
GO:1990573	potassium ion import across plasma membrane	biological_process	0.101	0.000851	0.256	0.000338	0.944	-0.00945	0.311	0.000379	0.0517	0.00769	0.98	-0.00556
GO:0071383	cellular response to steroid hormone stimulus	biological_process	0.0498	0.00218	0.786	-0.00113	0.938	-0.00827	0.313	0.000372	0.0538	0.00736	0.976	-0.00431
GO:0008344	adult locomotory behavior	biological_process	0.37	0	0.55	-6.92e-05	0.877	-0.00307	0.24	0.000846	0.0921	0.00361	0.978	-0.00475
GO:0008542	visual learning	biological_process	0.124	0.000643	0.553	-7.04e-05	0.836	-0.00181	0.878	-0.00262	0.0944	0.00348	0.97	-0.00329

## Sheet: Table 12.2
Supplementary Data 12.2 Cell type-specific active scores of Neurod2-involved gene-term pairs through standardized dataset 47. GO_ID: The ID of a GO term. GO_Name: The name of a GO term. GO_type: The pathway type of a GO term. Pvalue_Cell type: The P-value of a cell type-specific gene-term score is defined as the proportion of all gene-term scores in that cell type it dose not exceed. Score_Cell t…
GO_id	GO_name	GO_type	Pvalue_ExN	Score_ExN	Pvalue_InN	Score_InN	Pvalue_Oligo	Score_Oligo	Pvalue_OPC	Score_OPC	Pvalue_Astro	Score_Astro	Pvalue_Microglia	Score_Microglia
GO:0021695	cerebellar cortex development	biological_process	0.994	-0.0268	0.00124	0.287	0.0921	0.00364	0.0184	0.0372	0.205	0.000748	0.159	0.000893
GO:0051091	positive regulation of DNA-binding transcription factor activity	biological_process	0.907	-0.00214	0.0169	0.0288	0.807	-0.0013	0.121	0.00396	0.295	0.000263	0.964	-0.00273
GO:0090129	positive regulation of synapse maturation	biological_process	0.887	-0.00161	0.0205	0.0232	0.0836	0.00433	0.344	0.000263	0.949	-0.00531	0.31	0.000161
GO:0051093	negative regulation of developmental process	biological_process	0.821	-0.000703	0.0354	0.0114	0.841	-0.00191	0.172	0.00194	0.866	-0.0011	0.872	-0.000435
GO:0031915	positive regulation of synaptic plasticity	biological_process	0.763	-0.000368	0.0407	0.00935	0.856	-0.00233	0.243	0.000814	0.793	-0.000421	0.808	-0.000183
GO:1905809	negative regulation of synapse organization	biological_process	0.811	-0.000626	0.0414	0.00913	0.128	0.00191	0.875	-0.00251	0.739	-0.000213	0.412	5.03e-05
GO:0070888	E-box binding	molecular_function	0.829	-0.000768	0.0442	0.00832	0.141	0.00153	0.761	-0.000547	0.884	-0.00146	0.277	0.00023
GO:0001662	behavioral fear response	biological_process	0.773	-0.000408	0.0521	0.00651	0.769	-0.000855	0.25	0.000747	0.236	0.000517	0.943	-0.00151
GO:0071277	cellular response to calcium ion	biological_process	0.721	-0.000232	0.054	0.00613	0.814	-0.0014	0.243	0.000814	0.875	-0.00126	0.808	-0.000183
GO:0050850	positive regulation of calcium-mediated signaling	biological_process	0.77	-0.000394	0.055	0.00594	0.15	0.00133	0.758	-0.000534	0.536	0	0.905	-0.00071
GO:0048666	neuron development	biological_process	0.736	-0.000273	0.0623	0.00481	0.806	-0.00129	0.207	0.00126	0.771	-0.000339	0.915	-0.000844
GO:0008306	associative learning	biological_process	0.536	-3.07e-05	0.198	0.000681	0.345	0.000109	0.639	-5.93e-05	0.427	4.97e-05	0.834	-0.00027
GO:0071257	cellular response to electrical stimulus	biological_process	0.973	-0.00855	0.967	-0.0188	0.773	-0.000893	0.0136	0.0458	0.0799	0.00444	0.0735	0.00292

## Sheet: Table 12.3
Supplementary Table 12.3 CellGO basic outputs of 100 Atp1a2-related DEGs through standardized dataset 47. The table contains the basic outputs of CellGO, including cell type-specific P-values of pathways and activities of genes within each pathway. GO_ID: The ID of a GO term. GO_Name: The name of a GO term. Type: The pathway type of a GO term. Genes: Genes included in both the pathway and the inp…
GO_id	GO_name	Type	Genes	Leafnodes	Active score_ExN	Pvalue_ExN	Gene contribution score_ExN	Active score_InN	Pvalue_InN	Gene contribution score_InN	Active score_Oligo	Pvalue_Oligo	Gene contribution score_Oligo	Active score_OPC	Pvalue_OPC	Gene contribution score_OPC	Active score_Astro	Pvalue_Astro	Gene contribution score_Astro	Active score_Microglia	Pvalue_Microglia	Gene contribution score_Microglia	Number of genes_total	Number of genes_appear	Pvalue_fisher exact test
GO:0000041	transition metal ion transport	biological_process	['Slc39a14']	FALSE	-0.599	0.928	[-0.00286]	0.95	0.0285	[0.0124]	-1.24	0.967	[-0.0123]	1.24	0.031	[0.0139]	0.122	0.209	[0.00087]	-0.0633	0.827	[-0.000292]	102	1	0.388
GO:0001678	cellular glucose homeostasis	biological_process	['Aqp4', 'Slc39a14']	FALSE	-0.0079	0.51	[-0.000156, -1.95e-05]	0.189	0.133	[0.00324, -0.0]	0.0247	0.463	[-0.000625, 0.000518]	-0.19	0.816	[-0.00111, -0.00166]	0.0949	0.333	[0.000851, -0.0]	-0.074	0.802	[-0.000552, 6.67e-05]	84	2	0.0629
GO:0001818	negative regulation of cytokine production	biological_process	['Aqp4', 'Gpnmb', 'Tnfrsf1a']	FALSE	0.177	0.182	[0.00119, -0.0, -0.0]	-0.00986	0.44	[-0.000392, -0.0, -0.0]	0.00679	0.49	[-0.000525, -0.0, -0.0]	-0.232	0.803	[-0.00431, -0.0, -0.0]	0.166	0.304	[0.00193, -0.0, -0.0]	-0.0719	0.784	[-0.00043, -0.0, -0.000179]	297	3	0.171
GO:0001937	negative regulation of endothelial cell proliferation	biological_process	['Cav1', 'Cav2']	FALSE	0.0127	0.459	[-2.96e-05, -9.89e-06]	0.0131	0.402	[0.000165, -6.78e-05]	0.0469	0.35	[-0.000155, 0.000352]	-0.0149	0.585	[8.88e-05, -0.000143]	-0.00792	0.648	[-0.000105, -0.000214]	0.0012	0.583	[2.53e-05, 1.69e-05]	71	2	0.047
GO:0001938	positive regulation of endothelial cell proliferation	biological_process	['Cav1', 'Cav2']	FALSE	0.0647	0.303	[-9.99e-06, 0.000315]	0.00183	0.453	[-1.94e-07, -0.000104]	-0.0497	0.631	[-0.000885, -0.000241]	0.0368	0.438	[0.000656, 9.37e-05]	0.0106	0.584	[2.73e-07, -0.000109]	-0.0293	0.711	[-0.000189, 1.72e-05]	103	2	0.0888
GO:0001953	negative regulation of cell-matrix adhesion	biological_process	['Myoc']	FALSE	0.00889	0.505	[-0.0]	0.00145	0.514	[-0.0]	0.0226	0.49	[-0.0]	-0.00363	0.562	[-0.0]	-0.0154	0.717	[-0.000217]	-0.000858	0.496	[1.71e-05]	38	1	0.169
GO:0001954	positive regulation of cell-matrix adhesion	biological_process	['Emp2', 'Myoc']	FALSE	0.0156	0.45	[-2.01e-05, -0.0]	0.0226	0.361	[0.000335, -6.93e-05]	0.00884	0.516	[-0.000162, -0.000162]	-0.0298	0.64	[-0.000286, -0.0]	0.0201	0.53	[-0.0, -0.0]	8.3e-05	0.588	[1.72e-05, 1.72e-05]	65	2	0.0403
GO:0001960	negative regulation of cytokine-mediated signaling pathway	biological_process	['Cav1', 'Padi2']	FALSE	0.00812	0.472	[-1.22e-05, -5.73e-05]	0.0462	0.28	[-0.000162, 0.00085]	-0.071	0.659	[-0.000218, -0.0012]	0.0405	0.432	[-0.000131, 0.000939]	0.0254	0.497	[0.000339, -0.000279]	-0.0364	0.73	[1.66e-05, -0.000238]	70	2	0.0459
GO:0002026	regulation of the force of heart contraction	biological_process	['Atp1a2', 'Cav1']	FALSE	-0.337	0.827	[-0.00107, -0.00128]	0.393	0.0831	[-0.00552, 0.0124]	-7.61	0.999	[-0.0981, -0.0065]	-3.54	0.989	[-0.0562, 0.00129]	8.72	0.0001	[0.0973, 0.00165]	-1.54	0.977	[-0.0114, 0.000617]	31	2	0.0107
GO:0002027	regulation of heart rate	biological_process	['Cav1', 'Ednrb']	FALSE	0.0621	0.309	[-9.41e-05, 0.000382]	-0.0123	0.496	[0.000314, -0.000671]	-0.167	0.749	[-0.000907, -0.00182]	0.163	0.293	[0.000968, 0.00175]	-0.00283	0.633	[-0.00041, 0.000149]	-0.00852	0.629	[3.23e-05, -5.82e-05]	113	2	0.103
GO:0002028	regulation of sodium ion transport	biological_process	['Atp1a2', 'Atp1b2']	FALSE	0.11	0.218	[-1.99e-05, 0.000626]	-0.0383	0.555	[-0.000684, -0.000137]	-2.38	0.987	[-0.0327, -0.00032]	0.0413	0.43	[0.00167, -0.00085]	2.01	0.016	[0.0224, 0.000193]	-0.911	0.964	[-0.00639, 3.41e-05]	101	2	0.086
GO:0002673	regulation of acute inflammatory response	biological_process	['Ednrb']	FALSE	2.9	0.0095	[0.0136]	-0.133	0.775	[-0.00176]	-0.369	0.89	[-0.00383]	-0.0908	0.816	[-0.000971]	-0.293	0.904	[-0.00241]	-0.00431	0.587	[-0.0]	54	1	0.23
GO:0002686	negative regulation of leukocyte migration	biological_process	['Padi2']	FALSE	0.387	0.059	[0.00178]	-0.00896	0.573	[-0.000136]	-0.0412	0.71	[-0.000623]	0.04	0.336	[0.000486]	-0.11	0.839	[-0.000962]	-0.0866	0.858	[-0.000407]	49	1	0.212
GO:0002687	positive regulation of leukocyte migration	biological_process	['Lgals3']	FALSE	0.00642	0.521	[-1.16e-05]	0.00917	0.397	[0.000101]	0.0226	0.49	[-0.0]	-0.00363	0.562	[-0.0]	-0.00536	0.679	[-0.000138]	-0.00108	0.498	[1.6e-05]	161	1	0.539
GO:0002688	regulation of leukocyte chemotaxis	biological_process	['Padi2']	FALSE	0.17	0.114	[0.000757]	0.00411	0.44	[3.48e-05]	0.0578	0.232	[0.000344]	-0.0336	0.73	[-0.000334]	-0.161	0.866	[-0.00137]	0.0207	0.404	[0.000124]	128	1	0.46
GO:0002761	regulation of myeloid leukocyte differentiation	biological_process	['Zfp36l1']	FALSE	0.0495	0.286	[0.000191]	-0.257	0.848	[-0.00338]	-0.725	0.938	[-0.0073]	0.241	0.174	[0.00272]	0.503	0.0781	[0.00388]	0.0808	0.293	[0.000421]	143	1	0.497
GO:0002790	peptide secretion	biological_process	['Dio2']	FALSE	0.0448	0.304	[0.000169]	0.154	0.103	[0.002]	-0.129	0.795	[-0.00148]	-0.168	0.863	[-0.00183]	0.0911	0.242	[0.000624]	0.00397	0.467	[4.1e-05]	92	1	0.358
GO:0002792	negative regulation of peptide secretion	biological_process	['Anxa5']	FALSE	0.184	0.107	[0.000825]	-0.0245	0.625	[-0.000339]	0.00644	0.6	[-0.000158]	0.00464	0.434	[9.2e-05]	-0.015	0.716	[-0.000214]	-0.000898	0.496	[1.69e-05]	66	1	0.273
GO:0003330	regulation of extracellular matrix constituent secretion	biological_process	['Tnfrsf1a']	TRUE	0.0067	0.52	[-1.03e-05]	-0.00128	0.534	[-3.56e-05]	-0.325	0.878	[-0.0034]	0.0744	0.288	[0.000869]	0.133	0.201	[0.000953]	0.0171	0.415	[0.000106]	10	1	0.051
GO:0005977	glycogen metabolic process	biological_process	['Ppp1r3c', 'Pygm']	FALSE	-0.166	0.721	[-0.000524, -0.000699]	0.0219	0.364	[0.000582, -0.000328]	-0.639	0.903	[-0.00308, -0.00612]	-0.0391	0.664	[-0.00199, 0.00156]	0.386	0.138	[0.00254, 0.00162]	0.17	0.292	[0.000449, 0.000776]	56	2	0.031
GO:0006094	gluconeogenesis	biological_process	['Slc39a14']	TRUE	-0.141	0.778	[-0.000707]	-0.0684	0.71	[-0.000913]	-0.703	0.936	[-0.00709]	-0.184	0.869	[-0.00201]	0.175	0.171	[0.00129]	0.299	0.139	[0.0015]	43	1	0.189
GO:0006140	regulation of nucleotide metabolic process	biological_process	['Nupr1']	FALSE	-0.0456	0.671	[-0.000256]	0.00145	0.514	[-0.0]	-0.0476	0.718	[-0.000686]	-0.00363	0.562	[-0.0]	-0.0821	0.816	[-0.000744]	0.0668	0.311	[0.000352]	95	1	0.367
GO:0006401	RNA catabolic process	biological_process	['Zfp36l1']	FALSE	-0.567	0.923	[-0.00271]	0.172	0.0958	[0.00223]	0.144	0.149	[0.00119]	0.758	0.0648	[0.00848]	-0.12	0.845	[-0.00104]	0.121	0.25	[0.000622]	160	1	0.537
GO:0006417	regulation of translation	biological_process	['Eif4ebp1', 'Igfbp5', 'Mpv17l2', 'Vim', 'Zfp36l1']	FALSE	-0.0812	0.526	[-3.63e-05, -6.38e-05, -0.000147, 0.00035, -0.0013]	0.0311	0.338	[-0.0005, 0.000398, -0.00095, 5.97e-05, 0.00148]	-0.0193	0.5	[0.000643, 0.000115, -0.000885, -3.45e-07, -0.00128]	0.11	0.444	[0.000254, -0.00161, 0.000945, -0.000209, 0.0037]	0.067	0.485	[-0.0, 0.00119, 0.000179, 3.53e-05, -0.000802]	-0.00292	0.675	[6.21e-05, -0.00093, 0.000268, -0.00014, 0.000713]	382	5	0.0368
GO:0006473	protein acetylation	biological_process	['Nupr1', 'Pbxip1']	FALSE	0.489	0.0666	[0.00087, 0.00224]	-0.0528	0.581	[-9.75e-05, -0.000981]	-0.563	0.89	[0.00114, -0.00929]	-0.528	0.899	[7.91e-05, -0.00811]	0.962	0.0505	[-0.00159, 0.0123]	-1.03	0.968	[-0.000308, -0.0069]	155	2	0.171
GO:0006584	catecholamine metabolic process	biological_process	['Cyp2d22']	FALSE	0.275	0.0774	[0.00125]	-0.47	0.913	[-0.00617]	1.58	0.0251	[0.0152]	-1.32	0.966	[-0.0147]	-3.38	0.99	[-0.0268]	0.592	0.0623	[0.00295]	46	1	0.201
GO:0006586	indolalkylamine metabolic process	biological_process	['Cyp2d22']	FALSE	-0.631	0.932	[-0.00301]	-0.73	0.95	[-0.00956]	1.34	0.0307	[0.0129]	0.78	0.0628	[0.00872]	0.561	0.0709	[0.00434]	0.268	0.153	[0.00135]	13	1	0.0644
GO:0006595	polyamine metabolic process	biological_process	['Sat1']	FALSE	-0.0409	0.663	[-0.000234]	-3.88	0.999	[-0.0507]	-1.93	0.983	[-0.0191]	0.441	0.115	[0.00495]	5.87	0.0021	[0.0463]	1.57	0.007	[0.00778]	22	1	0.104
GO:0006631	fatty acid metabolic process	biological_process	['Aldh1l2', 'Cyp2d22', 'Cyp4f15', 'Ephx1', 'Sgpl1', 'Tnfrsf1a']	FALSE	10.5	0.0008	[-0.000227, 0.00358, 0.114, 0.000271, -3.54e-05, -0.0]	-1.25	0.969	[0.00126, -0.000931, -0.0396, -2.97e-05, 0.0005, -0.000187]	-0.0713	0.552	[-0.000152, 0.000563, -0.00402, 0.000246, 0.000733, -0.00029]	0.209	0.371	[0.000531, -0.00416, 0.01, -0.000508, 4.67e-05, 0.000169]	0.088	0.47	[-0.000206, 0.000688, 0.000251, 0.000129, 0.00012, -0.0]	-0.944	0.939	[6.49e-05, 2.11e-05, -0.0103, -0.000251, -0.00106, 4.65e-05]	379	6	0.00991
GO:0006641	triglyceride metabolic process	biological_process	['Cav1']	FALSE	-0.011	0.595	[-9.34e-05]	0.239	0.0792	[0.0031]	-0.111	0.783	[-0.00131]	-0.126	0.842	[-0.00136]	0.0137	0.447	[1.25e-05]	0.024	0.395	[0.00014]	70	1	0.287
GO:0006672	ceramide metabolic process	biological_process	['Sgpl1']	FALSE	-0.00811	0.586	[-7.99e-05]	0.00701	0.413	[7.28e-05]	0.0441	0.268	[0.00021]	0.024	0.367	[0.000308]	0.0122	0.465	[4.96e-07]	-0.0135	0.655	[-4.56e-05]	95	1	0.367
GO:0006684	sphingomyelin metabolic process	biological_process	['Vapa']	FALSE	0.681	0.0357	[0.00316]	-0.523	0.922	[-0.00686]	-0.52	0.915	[-0.0053]	0.598	0.0848	[0.0067]	0.0701	0.269	[0.000458]	0.139	0.234	[0.000711]	21	1	0.0994
GO:0006691	leukotriene metabolic process	biological_process	['Cyp4f15']	FALSE	0.726	0.0335	[0.00337]	-0.109	0.756	[-0.00145]	0.213	0.122	[0.00186]	0.0375	0.341	[0.000458]	0.159	0.18	[0.00116]	-0.833	0.974	[-0.0041]	24	1	0.112
GO:0006813	potassium ion transport	biological_process	['Atp1a2', 'Atp1a4', 'Atp1b2', 'Kcnj10']	FALSE	0.122	0.251	[0.000851, -0.0, -2.03e-05, -0.0]	0.0246	0.35	[0.000338, -0.0, -0.0, -0.0]	-0.496	0.838	[-0.00945, 0.00018, -0.000814, -0.000326]	-0.0329	0.622	[0.000379, -0.0, -0.0, -0.000866]	0.493	0.149	[0.00769, -0.000221, 0.000394, -0.000441]	-0.546	0.924	[-0.00556, -0.0, 3.48e-05, 0.000122]	171	4	0.00961
GO:0006814	sodium ion transport	biological_process	['Atp1a2', 'Atp1a4', 'Atp1b2', 'Ednrb']	FALSE	0.13	0.243	[0.00083, -5.94e-05, 0.000208, -7.41e-05]	-0.0115	0.419	[-0.000341, 0.00099, -6.82e-05, -0.00115]	-0.667	0.881	[-0.0097, -0.0, -0.0, -0.00401]	-0.312	0.811	[-0.00818, -0.0, -0.00226, 0.00372]	0.811	0.0831	[0.011, 9.62e-05, 0.000866, 0.00054]	-0.416	0.908	[-0.00412, -0.0, -0.0, 1.59e-05]	177	4	0.0108
GO:0006816	calcium ion transport	biological_process	['Cav1', 'Ednrb']	FALSE	0.0801	0.268	[0.000116, 0.000291]	-0.00906	0.487	[-3.86e-05, -0.00026]	-0.158	0.742	[-0.000784, -0.00183]	0.085	0.369	[0.000469, 0.00103]	0.0387	0.448	[-0.000118, 0.000329]	-0.0198	0.676	[7.14e-06, -0.000112]	237	2	0.314
GO:0006886	intracellular protein transport	biological_process	['Ppp1r3c']	FALSE	-0.00738	0.585	[-7.65e-05]	0.144	0.107	[0.00186]	0.00644	0.6	[-0.000158]	-0.113	0.833	[-0.00122]	0.0587	0.287	[0.000368]	-0.00312	0.516	[5.89e-06]	340	1	0.806
GO:0006906	vesicle fusion	biological_process	['Cav2']	FALSE	0.0037	0.539	[-2.44e-05]	0.119	0.122	[0.00154]	0.0489	0.254	[0.000257]	-0.039	0.745	[-0.000394]	-0.056	0.791	[-0.000538]	-0.00307	0.515	[6.15e-06]	94	1	0.364
GO:0006911	phagocytosis, engulfment	biological_process	['Megf10']	FALSE	-0.136	0.774	[-0.000681]	-0.236	0.838	[-0.00311]	-2.54	0.99	[-0.025]	-0.214	0.879	[-0.00234]	2.87	0.0077	[0.0226]	0.0583	0.323	[0.00031]	16	1	0.0777
GO:0006940	regulation of smooth muscle contraction	biological_process	['Atp1a2', 'Cav1']	FALSE	0.096	0.239	[-0.000568, 0.00108]	-0.605	0.913	[-0.0108, -0.000143]	-4.14	0.996	[-0.056, -0.00116]	-0.736	0.921	[-0.0114, 0.000135]	6.57	0.0007	[0.0747, -0.000143]	-5.21	0.994	[-0.0366, 8.05e-05]	69	2	0.0448
GO:0006942	regulation of striated muscle contraction	biological_process	['Atp1a2', 'Cav1']	FALSE	-0.618	0.909	[-0.00417, -3.9e-05]	-0.811	0.946	[-0.014, -0.000605]	-1.42	0.967	[-0.0186, -0.00125]	0.259	0.23	[0.00284, 0.00137]	4.78	0.0024	[0.0539, 0.000284]	-0.675	0.954	[-0.00473, 3.34e-05]	83	2	0.0616
GO:0007169	transmembrane receptor protein tyrosine kinase signaling pathway	biological_process	['Cav2', 'Eif4ebp1', 'Gdf15', 'Igfbp5', 'Myoc', 'Plat', 'Sgpl1', 'Slc39a14']	FALSE	0.0906	0.307	[0.000413, 0.000207, 5.13e-05, -0.000136, -2.02e-05, -9.86e-05, -3.94e-05, 0.000207]	0.152	0.244	[-0.000136, -6.79e-05, 0.000185, 0.00162, -0.0, 0.00197, 0.00131, -6.79e-05]	0.0289	0.44	[-0.000158, 0.000175, -1.34e-05, -0.00172, -0.000162, 0.000175, 0.00122, -0.000317]	-0.05	0.619	[9.22e-05, -0.0, 1.38e-05, -0.000555, -0.0, -0.0, -0.00112, 0.000461]	0.0301	0.552	[-0.0, -0.0, 9.69e-06, 0.00142, 0.000196, -0.000215, -0.000858, -0.000858]	0.00474	0.674	[1.69e-05, -0.0, -0.0, 1.67e-05, -0.0, 1.69e-05, 1.69e-05, 3.38e-05]	394	8	0.000629
GO:0007178	transmembrane receptor protein serine/threonine kinase signaling pathway	biological_process	['Cav2']	FALSE	0.0895	0.192	[0.000379]	0.0818	0.153	[0.00105]	-0.0219	0.675	[-0.000435]	0.0267	0.36	[0.000338]	-0.0626	0.8	[-0.00059]	-0.00431	0.587	[-0.0]	125	1	0.452
GO:0007268	chemical synaptic transmission	biological_process	['Chrdl1', 'Pdlim4', 'Plat']	FALSE	0.166	0.19	[0.00192, -0.000813, -0.0]	0.216	0.148	[-0.00187, 0.00612, 0.000326]	-0.0123	0.526	[0.00124, -0.000982, -0.0011]	-0.0712	0.694	[-0.000995, -0.000498, 0.000274]	0.2	0.272	[0.00144, 0.000764, 0.00019]	0.0482	0.527	[1.5e-05, 0.000404, 1.68e-05]	132	3	0.0264
GO:0007342	fusion of sperm to egg plasma membrane involved in single fertilization	biological_process	['Cd9']	TRUE	1.31	0.0201	[0.00613]	-0.343	0.881	[-0.00451]	0.73	0.054	[0.00691]	-0.321	0.903	[-0.00353]	-0.0611	0.798	[-0.000578]	0.0418	0.354	[0.000228]	21	1	0.0994
GO:0007616	long-term memory	biological_process	['Ccnd2']	TRUE	0.273	0.078	[0.00124]	-0.0298	0.64	[-0.000408]	0.0405	0.28	[0.000175]	-0.129	0.843	[-0.0014]	-0.0151	0.716	[-0.000215]	0.00935	0.441	[6.76e-05]	43	1	0.189
GO:0008306	associative learning	biological_process	['Atp1a2']	FALSE	0.146	0.129	[0.000643]	-0.00394	0.551	[-7.04e-05]	-0.163	0.819	[-0.00181]	-0.239	0.886	[-0.00262]	0.453	0.0858	[0.00348]	-0.669	0.967	[-0.00329]	120	1	0.439
GO:0008630	intrinsic apoptotic signaling pathway in response to DNA damage	biological_process	['Nupr1', 'Tnfrsf1a']	FALSE	0.0663	0.298	[-3.33e-05, 0.000349]	0.0441	0.285	[-0.000459, 0.00111]	0.0882	0.267	[0.00103, -0.000267]	-0.0116	0.568	[0.000234, -0.000237]	-0.203	0.835	[-0.00163, -0.000906]	0.0217	0.522	[0.000143, 4.28e-05]	85	2	0.0642
GO:0009063	cellular amino acid catabolic process	biological_process	['Cdo1']	FALSE	-0.117	0.757	[-0.00059]	-0.142	0.781	[-0.00188]	-0.383	0.892	[-0.00396]	0.762	0.0646	[0.00852]	-0.346	0.913	[-0.00283]	0.00743	0.449	[5.81e-05]	95	1	0.367
GO:0009072	aromatic amino acid family metabolic process	biological_process	['Cyp2d22']	FALSE	-0.631	0.932	[-0.00301]	-0.73	0.95	[-0.00956]	1.34	0.0307	[0.0129]	0.78	0.0628	[0.00872]	0.561	0.0709	[0.00434]	0.268	0.153	[0.00135]	30	1	0.137
GO:0009117	nucleotide metabolic process	biological_process	['Aldh1l1', 'Aldh1l2', 'Atp1a2']	FALSE	-1.71	0.986	[-0.0129, -0.000615, -0.00037]	1.7	0.029	[0.0398, 0.00143, -0.00416]	-3.55	0.995	[-0.0119, 0.00355, -0.0514]	0.984	0.0625	[0.0485, -0.00855, -0.0209]	3.96	0.0034	[0.00292, 0.00153, 0.0499]	-0.761	0.949	[0.00087, 0.00038, -0.00785]	480	3	0.403
GO:0009132	nucleoside diphosphate metabolic process	biological_process	['Entpd2']	FALSE	0.821	0.0304	[0.00382]	0.206	0.0859	[0.00267]	0.234	0.116	[0.00207]	-0.506	0.927	[-0.00559]	-0.118	0.844	[-0.00103]	-0.477	0.957	[-0.00234]	92	1	0.358
GO:0009141	nucleoside triphosphate metabolic process	biological_process	['Atp1a2']	FALSE	-0.0698	0.706	[-0.00037]	-0.317	0.871	[-0.00416]	-5.24	0.997	[-0.0514]	-1.88	0.978	[-0.0209]	6.33	0.0017	[0.0499]	-1.59	0.985	[-0.00785]	212	1	0.639
GO:0009250	glucan biosynthetic process	biological_process	['Ppp1r3c']	FALSE	-0.103	0.744	[-0.000524]	0.046	0.212	[0.000582]	-0.293	0.87	[-0.00308]	-0.182	0.868	[-0.00199]	0.334	0.11	[0.00254]	0.0864	0.286	[0.000449]	20	1	0.0951
GO:0009256	10-formyltetrahydrofolate metabolic process	biological_process	['Aldh1l1', 'Aldh1l2']	TRUE	-2.52	0.995	[-0.0143, -0.00252]	-4.02	0.999	[-0.0469, -0.0249]	-0.799	0.924	[-0.0148, 0.00341]	3.11	0.0063	[0.0341, 0.0145]	2.81	0.0082	[0.0228, 0.00892]	2.72	0.0015	[0.0153, 0.00379]	6	2	0.000611
GO:0009306	protein secretion	biological_process	['Ednrb']	FALSE	-0.039	0.66	[-0.000225]	0.329	0.0632	[0.00428]	-0.0715	0.747	[-0.000919]	0.108	0.253	[0.00124]	-0.149	0.86	[-0.00127]	-0.13	0.892	[-0.000623]	127	1	0.457
GO:0009749	response to glucose	biological_process	['Aqp4', 'Slc39a14']	FALSE	-0.0079	0.51	[-0.000156, -1.95e-05]	0.189	0.133	[0.00324, -0.0]	0.0247	0.463	[-0.000625, 0.000518]	-0.19	0.816	[-0.00111, -0.00166]	0.0949	0.333	[0.000851, -0.0]	-0.074	0.802	[-0.000552, 6.67e-05]	104	2	0.0902
GO:0009992	cellular water homeostasis	biological_process	['Aqp4']	TRUE	-0.223	0.826	[-0.00109]	-0.802	0.956	[-0.0105]	0.0493	0.253	[0.000261]	0.0457	0.327	[0.000549]	1.8	0.0175	[0.0141]	0.189	0.197	[0.000957]	9	1	0.0465
GO:0010507	negative regulation of autophagy	biological_process	['Nupr1']	FALSE	-0.0102	0.593	[-8.98e-05]	-0.0789	0.724	[-0.00105]	0.0878	0.19	[0.000637]	0.0718	0.29	[0.00084]	0.0231	0.387	[8.72e-05]	0.0175	0.413	[0.000108]	75	1	0.304
GO:0010574	regulation of vascular endothelial growth factor production	biological_process	['Aqp4']	FALSE	-0.0104	0.594	[-9.09e-05]	-0.106	0.752	[-0.00141]	0.0557	0.237	[0.000323]	-0.143	0.85	[-0.00155]	0.426	0.0896	[0.00327]	-0.212	0.924	[-0.00103]	32	1	0.145
GO:0010594	regulation of endothelial cell migration	biological_process	['Emp2']	FALSE	0.0425	0.313	[0.000158]	-0.00052	0.527	[-2.57e-05]	0.00194	0.616	[-0.000202]	-0.0162	0.664	[-0.00014]	0.0397	0.328	[0.000218]	-0.033	0.753	[-0.000142]	175	1	0.569
GO:0010611	regulation of cardiac muscle hypertrophy	biological_process	['Tnfrsf1a']	FALSE	0.0071	0.517	[-8.43e-06]	0.0551	0.191	[0.000702]	0.00879	0.587	[-0.000135]	-0.00363	0.562	[-0.0]	0.000498	0.649	[-9.17e-05]	-0.00285	0.513	[7.22e-06]	75	1	0.304
GO:0010660	regulation of muscle cell apoptotic process	biological_process	['Cav1', 'Hspb6', 'Igfbp3', 'Nupr1']	FALSE	0.0784	0.308	[0.000484, 0.000389, -0.000426, -1.86e-05]	0.021	0.357	[0.00184, -6.39e-05, -0.00108, -0.000448]	-0.087	0.599	[-0.0014, 0.000165, -0.00159, 0.000329]	-0.274	0.797	[0.000516, -0.0, -0.00666, 0.00026]	0.0474	0.502	[-0.001, -0.000404, 0.00152, 0.00018]	0.0931	0.489	[-8.78e-05, -0.0, 0.00103, 1.59e-05]	105	4	0.00179
GO:0010677	negative regulation of cellular carbohydrate metabolic process	biological_process	['Nupr1']	FALSE	-0.0456	0.671	[-0.000256]	0.00145	0.514	[-0.0]	-0.0476	0.718	[-0.000686]	-0.00363	0.562	[-0.0]	-0.0821	0.816	[-0.000744]	0.0668	0.311	[0.000352]	49	1	0.212
GO:0010770	positive regulation of cell morphogenesis involved in differentiation	biological_process	['Myoc']	FALSE	0.00461	0.534	[-2.01e-05]	0.00145	0.514	[-0.0]	0.00613	0.601	[-0.000161]	-0.00363	0.562	[-0.0]	0.0368	0.336	[0.000195]	-0.00431	0.587	[-0.0]	103	1	0.391
GO:0010803	regulation of tumor necrosis factor-mediated signaling pathway	biological_process	['Tnfrsf1a']	FALSE	0.111	0.162	[0.000481]	0.00116	0.516	[-3.77e-06]	-0.0176	0.665	[-0.000393]	-0.000122	0.465	[3.9e-05]	0.0106	0.56	[-1.19e-05]	-0.0203	0.697	[-7.89e-05]	40	1	0.177
GO:0010829	negative regulation of glucose transmembrane transport	biological_process	['Pea15a']	FALSE	0.00889	0.505	[-0.0]	-0.0676	0.709	[-0.000903]	-0.109	0.78	[-0.00129]	-0.00363	0.562	[-0.0]	0.0748	0.263	[0.000495]	0.0537	0.332	[0.000287]	26	1	0.121
GO:0010839	negative regulation of keratinocyte proliferation	biological_process	['Cd109']	TRUE	0.0047	0.533	[-1.97e-05]	-0.0141	0.594	[-0.000203]	0.0405	0.28	[0.000175]	0.00465	0.434	[9.21e-05]	0.0121	0.539	[-0.0]	-0.000898	0.496	[1.69e-05]	27	1	0.125
GO:0010906	regulation of glucose metabolic process	biological_process	['Igfbp3']	FALSE	-0.00107	0.561	[-4.68e-05]	0.0955	0.14	[0.00123]	-0.00175	0.627	[-0.000238]	0.00162	0.454	[5.84e-05]	-0.0147	0.715	[-0.000212]	9.19e-05	0.49	[2.18e-05]	114	1	0.422
GO:0010975	regulation of neuron projection development	biological_process	['Gfap', 'Pmp22', 'Vim']	FALSE	0.0551	0.348	[0.000209, -8.11e-06, 1.65e-05]	0.022	0.358	[-6.05e-06, 0.000232, 8.13e-05]	0.0243	0.45	[-9.52e-05, -0.000124, -1.45e-05]	-0.0218	0.613	[-0.000254, 0.0001, -0.000117]	0.046	0.484	[0.000173, 3.87e-05, 5.37e-05]	-0.0324	0.719	[-0.000153, -0.000112, -0.0]	426	3	0.333
GO:0014013	regulation of gliogenesis	biological_process	['Gfap', 'Vim']	FALSE	0.0729	0.283	[-6e-05, 0.000419]	-0.0232	0.523	[-0.000413, -0.000138]	0.00906	0.515	[-0.000321, -0.0]	0.000583	0.516	[0.000187, -0.0]	0.139	0.278	[0.00126, 9.71e-05]	-0.14	0.864	[-0.000756, -0.000189]	135	2	0.138
GO:0014041	regulation of neuron maturation	biological_process	['Ednrb']	FALSE	0.0519	0.278	[0.000202]	-0.242	0.841	[-0.00318]	-1.13	0.962	[-0.0113]	0.797	0.0608	[0.00891]	0.189	0.164	[0.0014]	0.0157	0.419	[9.89e-05]	18	1	0.0864
GO:0014062	regulation of serotonin secretion	biological_process	['Lgals3']	TRUE	-0.0679	0.703	[-0.000361]	0.248	0.0764	[0.00323]	0.0843	0.194	[0.000603]	0.0161	0.389	[0.00022]	0.0121	0.539	[-0.0]	-0.0843	0.856	[-0.000396]	10	1	0.051
GO:0014066	regulation of phosphatidylinositol 3-kinase signaling	biological_process	['Myoc']	FALSE	0.00889	0.505	[-0.0]	-0.00379	0.55	[-6.85e-05]	0.00623	0.601	[-0.00016]	0.00473	0.434	[9.3e-05]	0.0365	0.337	[0.000193]	-0.0423	0.786	[-0.000188]	101	1	0.385
GO:0014733	regulation of skeletal muscle adaptation	biological_process	['Igfbp5']	FALSE	-0.0866	0.726	[-0.000449]	0.472	0.0489	[0.00615]	-0.211	0.84	[-0.00228]	-0.01	0.624	[-7.1e-05]	0.223	0.147	[0.00167]	-0.0805	0.851	[-0.000377]	15	1	0.0733
GO:0014741	negative regulation of muscle hypertrophy	biological_process	['Igfbp5', 'Tnfrsf1a']	FALSE	0.0244	0.42	[4.69e-05, -8.43e-06]	0.038	0.304	[-0.000161, 0.000702]	0.0445	0.358	[0.000299, -0.000135]	-0.045	0.677	[-0.000522, -0.0]	0.0565	0.404	[0.000506, -9.17e-05]	-0.0607	0.782	[-0.000399, 7.22e-06]	36	2	0.014
GO:0014745	negative regulation of muscle adaptation	biological_process	['Igfbp5']	FALSE	0.00529	0.528	[-1.69e-05]	-0.0386	0.66	[-0.000523]	0.283	0.104	[0.00254]	-0.111	0.832	[-0.0012]	0.0329	0.35	[0.000164]	-0.0688	0.836	[-0.000319]	13	1	0.0644
GO:0014911	positive regulation of smooth muscle cell migration	biological_process	['Igfbp5']	FALSE	-0.0373	0.656	[-0.000217]	0.102	0.134	[0.00131]	0.0405	0.28	[0.000175]	0.00466	0.434	[9.22e-05]	0.0364	0.337	[0.000192]	0.00593	0.456	[5.07e-05]	64	1	0.266
GO:0014912	negative regulation of smooth muscle cell migration	biological_process	['Cav1', 'Igfbp3', 'Igfbp5']	FALSE	0.2	0.167	[-5.85e-05, 0.000817, 0.000613]	0.0604	0.272	[0.00162, -0.000403, -6.71e-05]	0.0234	0.452	[-0.000939, -0.0, 0.000691]	-0.0275	0.625	[0.000638, 9.11e-05, -0.00111]	-0.0652	0.709	[-0.000424, -0.0, -0.000848]	-0.0173	0.683	[-0.000184, 1.67e-05, 3.34e-05]	36	3	0.000831
GO:0015800	acidic amino acid transport	biological_process	['Kcnj10']	FALSE	0.0959	0.183	[0.000409]	-0.0243	0.625	[-0.000336]	0.0226	0.49	[-0.0]	0.0456	0.328	[0.000548]	-0.0147	0.715	[-0.000212]	-0.0789	0.849	[-0.000369]	42	1	0.185
GO:0015804	neutral amino acid transport	biological_process	['Slc7a10']	FALSE	0.615	0.0387	[0.00285]	0.383	0.0566	[0.00499]	0.0678	0.216	[0.000442]	-1.06	0.959	[-0.0118]	0.274	0.128	[0.00207]	-0.219	0.926	[-0.00106]	42	1	0.185
GO:0016055	Wnt signaling pathway	biological_process	['Fzd10', 'Myoc']	FALSE	-1.46	0.981	[-0.000941, -0.00884]	2.31	0.0174	[0.00433, 0.0368]	0.568	0.0942	[-0.0013, 0.00863]	1.71	0.0207	[0.00303, 0.0238]	-0.404	0.893	[-0.000942, -0.00388]	0.122	0.346	[0.000167, 0.000723]	39	2	0.0162
GO:0016071	mRNA metabolic process	biological_process	['Zfp36l1']	FALSE	-0.567	0.923	[-0.00271]	0.172	0.0958	[0.00223]	0.144	0.149	[0.00119]	0.758	0.0648	[0.00848]	-0.12	0.845	[-0.00104]	0.121	0.25	[0.000622]	285	1	0.746
GO:0016098	monoterpenoid metabolic process	biological_process	['Cyp2d22']	TRUE	72.3	0	[0.34]	-13.2	1	[-0.173]	-3.91	0.996	[-0.0384]	9.25	0.0006	[0.103]	2.38	0.0117	[0.0187]	-6.19	0.997	[-0.0306]	10	1	0.051
GO:0016101	diterpenoid metabolic process	biological_process	['Cyp2d22']	FALSE	4.82	0.0054	[0.0226]	-0.698	0.947	[-0.00915]	-0.0291	0.689	[-0.000505]	-0.124	0.841	[-0.00134]	0.331	0.11	[0.00252]	0.023	0.398	[0.000135]	70	1	0.287
GO:0016241	regulation of macroautophagy	biological_process	['Nupr1']	FALSE	-0.0102	0.593	[-8.98e-05]	-0.0789	0.724	[-0.00105]	0.0878	0.19	[0.000637]	0.0718	0.29	[0.00084]	0.0231	0.387	[8.72e-05]	0.0175	0.413	[0.000108]	117	1	0.431
GO:0017015	regulation of transforming growth factor beta receptor signaling pathway	biological_process	['Cav1', 'Cav2', 'Cd109']	FALSE	0.0255	0.41	[-1.97e-05, -0.0, -0.0]	0.0348	0.324	[0.000657, -6.79e-05, -0.0]	0.122	0.275	[0.000524, 0.000524, 0.00035]	-0.124	0.744	[-0.000841, -0.00112, -0.00028]	0.0182	0.564	[-0.000214, 9.57e-05, -0.0]	-0.0214	0.694	[-0.0, 1.69e-05, -0.000186]	140	3	0.0305
GO:0017157	regulation of exocytosis	biological_process	['Cbarp', 'Syt15']	FALSE	-0.0391	0.57	[-0.000552, 0.00017]	-0.0284	0.535	[-0.000616, -2.8e-05]	-0.182	0.759	[-0.00287, -6.52e-05]	0.00841	0.495	[0.000228, 8.07e-05]	-0.399	0.892	[-0.00477, -0.0]	0.165	0.296	[0.00127, -7.68e-05]	255	2	0.345
GO:0018205	peptidyl-lysine modification	biological_process	['Pbxip1']	FALSE	0.485	0.0474	[0.00224]	-0.0736	0.717	[-0.000981]	-0.928	0.952	[-0.00929]	-0.732	0.944	[-0.00811]	1.57	0.0199	[0.0123]	-1.4	0.983	[-0.0069]	295	1	0.758
GO:0018212	peptidyl-tyrosine modification	biological_process	['Cav1']	FALSE	-0.0664	0.701	[-0.000354]	-0.0348	0.651	[-0.000474]	-0.123	0.791	[-0.00142]	0.137	0.231	[0.00156]	0.193	0.162	[0.00143]	0.0025	0.474	[3.37e-05]	106	1	0.4
GO:0019065	receptor-mediated endocytosis of virus by host cell	biological_process	['Cav1', 'Cav2']	TRUE	-0.407	0.854	[-0.00207, -0.000744]	0.9	0.0448	[0.0181, -0.00217]	0.389	0.124	[-0.0, 0.00488]	0.0856	0.368	[0.00197, -0.000461]	0.407	0.132	[0.00141, 0.00299]	0.0625	0.435	[0.00025, 0.000222]	20	2	0.00483
GO:0019229	regulation of vasoconstriction	biological_process	['Atp1a2', 'Cav1']	FALSE	-0.26	0.787	[-0.00167, -0.000176]	1.32	0.0312	[0.0207, 0.00264]	-2.69	0.99	[-0.0348, -0.00254]	-0.637	0.912	[-0.00923, -0.000501]	3	0.0076	[0.0337, 0.000171]	-1.99	0.982	[-0.0142, 0.000302]	86	2	0.0655
GO:0019722	calcium-mediated signaling	biological_process	['Ednrb']	FALSE	0.0157	0.431	[3.2e-05]	-0.0704	0.712	[-0.00094]	-0.625	0.929	[-0.00633]	0.216	0.184	[0.00245]	0.364	0.101	[0.00278]	-0.0843	0.856	[-0.000396]	138	1	0.485
GO:0019935	cyclic-nucleotide-mediated signaling	biological_process	['Ednrb']	FALSE	-0.0949	0.737	[-0.000488]	-0.155	0.79	[-0.00204]	-0.336	0.881	[-0.0035]	0.321	0.145	[0.00361]	0.42	0.091	[0.00322]	0.0158	0.418	[9.96e-05]	51	1	0.219
GO:0030003	cellular cation homeostasis	biological_process	['Atp1a2', 'Atp1a4', 'Atp1b2', 'Cav1', 'Cav2', 'Pygm', 'Slc39a14']	FALSE	-0.332	0.723	[-0.00207, -3.96e-05, -0.000426, -5.82e-05, -5.82e-05, 0.000496, -0.00245]	-0.156	0.563	[-0.0119, 0.000786, -2.01e-05, 0.000971, 0.000971, -0.000112, 0.00358]	-3.35	0.994	[-0.0643, 0.000329, -0.00587, -0.000312, 0.000172, 0.000445, -0.0178]	-1.94	0.962	[-0.0517, -3.86e-05, -0.0034, 0.000545, -0.0, -0.000449, -0.00175]	3.84	0.0019	[0.0787, -7.31e-05, 0.00246, -0.000211, -0.0, -0.000356, 8.97e-05]	-0.156	0.805	[-0.00294, -0.000383, 0.000804, -0.000367, -0.0, 8.02e-06, 0.000857]	395	7	0.00296
GO:0030032	lamellipodium assembly	biological_process	['Pmp22']	TRUE	0.00504	0.531	[-1.81e-05]	0.0476	0.207	[0.000604]	0.0556	0.237	[0.000322]	-0.0732	0.799	[-0.000774]	0.0344	0.345	[0.000176]	-0.00431	0.587	[-0.0]	40	1	0.177
GO:0030148	sphingolipid biosynthetic process	biological_process	['Vapa']	FALSE	0.681	0.0357	[0.00316]	-0.523	0.922	[-0.00686]	-0.52	0.915	[-0.0053]	0.598	0.0848	[0.0067]	0.0701	0.269	[0.000458]	0.139	0.234	[0.000711]	92	1	0.358
GO:0030149	sphingolipid catabolic process	biological_process	['Sgpl1']	FALSE	0.23	0.0895	[0.00104]	-0.233	0.836	[-0.00307]	-0.104	0.778	[-0.00124]	0.338	0.139	[0.0038]	-0.123	0.847	[-0.00107]	0.0367	0.365	[0.000203]	30	1	0.137
GO:0030177	positive regulation of Wnt signaling pathway	biological_process	['Pbxip1']	FALSE	0.383	0.0594	[0.00176]	-0.0132	0.591	[-0.000192]	-0.36	0.887	[-0.00374]	0.0668	0.296	[0.000784]	0.184	0.167	[0.00136]	-0.147	0.901	[-0.000705]	39	1	0.173
GO:0030193	regulation of blood coagulation	biological_process	['Anxa5', 'Cav1', 'Cd9', 'Plat']	FALSE	-0.945	0.944	[-0.000244, -0.000268, 0.00128, -0.00978]	1.64	0.0336	[-0.00281, 0.0057, -0.00063, 0.0387]	-0.344	0.782	[0.000379, -0.00105, 0.00811, -0.0149]	-0.263	0.793	[0.00352, 0.000523, -0.0133, 0.00362]	1.17	0.0494	[0.000457, -0.000614, -0.000221, 0.0186]	0.43	0.161	[0.000161, 1.48e-05, 8.7e-05, 0.00405]	71	4	0.000442
GO:0030202	heparin metabolic process	biological_process	['Ednrb']	FALSE	0.0472	0.295	[0.00018]	-0.103	0.748	[-0.00136]	0.0693	0.214	[0.000456]	0.191	0.197	[0.00217]	0.0227	0.389	[8.33e-05]	-0.299	0.94	[-0.00146]	11	1	0.0555
GO:0030217	T cell differentiation	biological_process	['Zfp36l1']	FALSE	0.00512	0.53	[-1.77e-05]	-0.0873	0.733	[-0.00116]	-0.501	0.913	[-0.00512]	0.547	0.0931	[0.00613]	-0.28	0.901	[-0.00231]	-0.173	0.913	[-0.000837]	161	1	0.539
GO:0030301	cholesterol transport	biological_process	['Cav1']	FALSE	-0.0502	0.678	[-0.000278]	-0.118	0.762	[-0.00156]	-0.0982	0.772	[-0.00118]	0.0395	0.337	[0.00048]	-0.0283	0.749	[-0.000319]	0.148	0.228	[0.000753]	70	1	0.287
GO:0030510	regulation of BMP signaling pathway	biological_process	['Cav1', 'Chrdl1']	FALSE	0.141	0.182	[0.000203, 0.000608]	0.00394	0.445	[-0.0, -6.66e-05]	0.0236	0.467	[-0.000465, 0.000343]	-0.335	0.864	[0.000181, -0.00522]	0.161	0.259	[0.000188, 0.00141]	-0.0286	0.708	[-0.000183, 1.66e-05]	104	2	0.0902
GO:0030518	intracellular steroid hormone receptor signaling pathway	biological_process	['Padi2']	FALSE	-0.219	0.824	[-0.00107]	-0.0257	0.629	[-0.000355]	2.16	0.0168	[0.0209]	0.0829	0.278	[0.000963]	0.0754	0.262	[0.0005]	-2.59	0.99	[-0.0128]	47	1	0.204
GO:0030913	paranodal junction assembly	biological_process	['Cd9', 'Pmp22']	TRUE	-0.144	0.702	[-0.000712, -0.000365]	0.162	0.145	[-0.00119, 0.00395]	0.978	0.0574	[0.0123, 0.000647]	0.0871	0.366	[0.00102, 0.000512]	-0.521	0.91	[-0.00596, -0.000199]	-0.0273	0.704	[1.56e-05, -0.000173]	7	2	0.000783
GO:0031032	actomyosin structure organization	biological_process	['Flnc']	FALSE	0.00889	0.505	[-0.0]	0.0265	0.282	[0.000328]	0.0226	0.49	[-0.0]	0.0129	0.399	[0.000184]	-0.015	0.716	[-0.000214]	-0.00431	0.587	[-0.0]	114	1	0.422
GO:0031102	neuron projection regeneration	biological_process	['Gfap']	FALSE	0.0497	0.285	[0.000192]	-0.00819	0.57	[-0.000126]	0.0226	0.49	[-0.0]	-0.0271	0.71	[-0.000261]	0.0797	0.256	[0.000534]	-0.145	0.9	[-0.000694]	27	1	0.125
GO:0031109	microtubule polymerization or depolymerization	biological_process	['Cav1']	FALSE	-0.106	0.747	[-0.000541]	0.622	0.0401	[0.00811]	-0.00697	0.641	[-0.000289]	-0.0266	0.708	[-0.000256]	0.0121	0.539	[-0.0]	0.00817	0.446	[6.18e-05]	37	1	0.166
GO:0031400	negative regulation of protein modification process	biological_process	['Cav1', 'Cd109', 'Igfbp3']	FALSE	0.0113	0.439	[-0.00019, 7.16e-05, -1.43e-05]	0.127	0.196	[0.00242, -3.62e-05, 0.000231]	0.00278	0.498	[-0.000657, 6.36e-05, 1.69e-06]	-0.0123	0.591	[1.69e-05, 1.28e-05, -0.000117]	0.0218	0.553	[-0.000182, 1.71e-05, 9.59e-05]	-8.96e-05	0.636	[6.31e-05, -1.64e-05, -3.07e-05]	524	3	0.459
GO:0031401	positive regulation of protein modification process	biological_process	['Cav1', 'Cav2', 'Ccnd1', 'Ccnd2', 'Emp2', 'Fzd10', 'Gdf15', 'Gpnmb', 'Nupr1', 'Tnfrsf1a']	FALSE	0.227	0.22	[0.00163, -0.0, 0.000213, 0.000213, -2.7e-05, 0.000215, -0.0, 0.00021, 0.000163, -2.03e-05]	0.0146	0.359	[-0.00024, -0.0, -0.00021, -0.00035, 0.000451, -0.0, -0.0, -6.91e-05, 0.000271, -6.99e-05]	0.152	0.348	[-0.000668, 5.93e-05, 0.00072, 0.00162, 0.000359, -0.0, -0.0, 0.000178, 3.11e-05, 0.00036]	-0.109	0.65	[-0.00114, -9.51e-05, -0.000289, -0.000289, -0.000963, -0.000292, 9.1e-05, -0.000285, -9.91e-06, -0.0]	-0.00835	0.586	[3.33e-05, -0.0, -0.000221, -0.0011, 6.62e-05, -0.0, -0.000212, -0.0, 8.01e-06, -0.0]	-0.011	0.694	[5.36e-05, -0.0, -0.0, 1.74e-05, 1.16e-05, -0.0, -0.0, -0.0, -0.000245, -0.0]	872	10	0.00866
GO:0031532	actin cytoskeleton reorganization	biological_process	['Pdlim4']	TRUE	0.0961	0.183	[0.00041]	0.00145	0.514	[-0.0]	0.00654	0.599	[-0.000157]	-0.0786	0.804	[-0.000835]	0.0843	0.25	[0.00057]	-0.0417	0.784	[-0.000185]	64	1	0.266
GO:0031623	receptor internalization	biological_process	['Cav1', 'Cd9']	FALSE	0.0161	0.448	[9.81e-05, -0.000115]	0.0556	0.258	[8.5e-05, 0.00077]	0.729	0.0767	[-0.000203, 0.00974]	-0.71	0.919	[0.000243, -0.0111]	-0.132	0.799	[-0.000275, -0.00146]	-0.157	0.873	[-7.51e-05, -0.000995]	73	2	0.0494
GO:0031638	zymogen activation	biological_process	['Plat']	FALSE	-0.731	0.943	[-0.00348]	0.582	0.0423	[0.00759]	-0.31	0.874	[-0.00325]	0.967	0.0451	[0.0108]	0.531	0.0741	[0.0041]	0.0424	0.353	[0.000231]	86	1	0.34
GO:0032060	bleb assembly	biological_process	['Emp2', 'Pmp22', 'Prdx6']	TRUE	0.15	0.205	[-3.91e-05, 0.00137, -0.000352]	-1.05	0.963	[-0.00539, -0.0026, -0.0153]	0.136	0.265	[0.000231, 0.000809, 0.000578]	-3.27	0.986	[0.000366, -0.0109, -0.0521]	2.93	0.0078	[0.0031, 0.00367, 0.0334]	0.291	0.23	[0.000748, 0.00048, 0.00132]	11	3	3.6e-05
GO:0032273	positive regulation of protein polymerization	biological_process	['Cav1']	FALSE	0.00889	0.505	[-0.0]	0.0268	0.28	[0.000332]	-0.0264	0.683	[-0.000479]	0.0298	0.354	[0.000372]	-0.125	0.848	[-0.00108]	0.00258	0.474	[3.41e-05]	92	1	0.358
GO:0032373	positive regulation of sterol transport	biological_process	['Cav1']	FALSE	0.00623	0.522	[-1.25e-05]	-0.124	0.767	[-0.00164]	-0.265	0.862	[-0.00281]	0.259	0.168	[0.00292]	-0.00511	0.677	[-0.000136]	0.0454	0.347	[0.000246]	46	1	0.201
GO:0032374	regulation of cholesterol transport	biological_process	['Cav1']	FALSE	0.00623	0.522	[-1.25e-05]	-0.124	0.767	[-0.00164]	-0.265	0.862	[-0.00281]	0.259	0.168	[0.00292]	-0.00511	0.677	[-0.000136]	0.0454	0.347	[0.000246]	72	1	0.294
GO:0032412	regulation of ion transmembrane transporter activity	biological_process	['Atp1a2', 'Atp1b2', 'Cav1', 'Cbarp', 'S100a1']	FALSE	0.129	0.253	[0.000199, -2.02e-05, -0.000176, 0.00101, -4.01e-05]	0.0113	0.371	[-0.00129, -0.000139, 0.00196, -0.0006, -0.0]	-1.69	0.972	[-0.0332, -0.000971, -0.00361, 0.000858, -0.000806]	-0.0413	0.625	[0.000982, -0.00115, 0.000654, -0.00165, 0.000469]	1.33	0.0411	[0.0231, 0.000588, 0.000286, -0.000632, -0.000218]	-0.336	0.883	[-0.00424, 0.000121, 0.000169, 0.000149, 5.16e-05]	294	5	0.0138
GO:0032652	regulation of interleukin-1 production	biological_process	['Aqp4']	FALSE	0.39	0.0587	[0.00179]	-0.0535	0.687	[-0.000719]	-0.102	0.776	[-0.00122]	-0.343	0.907	[-0.00378]	0.28	0.127	[0.00212]	0.00225	0.476	[3.25e-05]	118	1	0.433
GO:0032675	regulation of interleukin-6 production	biological_process	['Aqp4', 'Tnfrsf1a']	FALSE	0.108	0.22	[0.000594, -0.0]	0.00402	0.445	[-6.51e-05, -0.0]	0.0447	0.358	[0.000167, -0.0]	-0.323	0.86	[-0.00484, -0.0]	0.173	0.248	[0.00174, -0.0]	-0.158	0.873	[-0.000893, -0.000179]	63	2	0.0381
GO:0032868	response to insulin	biological_process	['Slc39a14', 'Zfp36l1']	FALSE	0.178	0.152	[0.000633, 0.000422]	-0.0156	0.505	[-0.000139, -0.000277]	-0.059	0.643	[0.000357, -0.00161]	0.0486	0.419	[-0.000286, 0.00122]	0.00945	0.589	[-0.000219, 9.77e-05]	-0.0861	0.818	[-0.00019, -0.00038]	137	2	0.141
GO:0032885	regulation of polysaccharide biosynthetic process	biological_process	['Ppp1r3c']	FALSE	0.196	0.103	[0.00088]	-0.0162	0.602	[-0.000231]	0.0684	0.215	[0.000447]	-0.068	0.792	[-0.000717]	0.105	0.227	[0.000734]	-0.326	0.943	[-0.00159]	39	1	0.173
GO:0032945	negative regulation of mononuclear cell proliferation	biological_process	['Gpnmb']	FALSE	0.00889	0.505	[-2.08e-09]	0.00145	0.463	[3.47e-08]	0.0226	0.49	[-0.0]	-0.00363	0.562	[-0.0]	0.0121	0.539	[-0.0]	-0.00431	0.587	[-0.0]	97	1	0.373
GO:0032946	positive regulation of mononuclear cell proliferation	biological_process	['Igfbp2']	FALSE	0.00463	0.534	[-2e-05]	-0.0143	0.595	[-0.000206]	-0.0102	0.649	[-0.000321]	0.0132	0.398	[0.000187]	0.0489	0.304	[0.000291]	-0.000858	0.496	[1.71e-05]	152	1	0.519
GO:0032956	regulation of actin cytoskeleton organization	biological_process	['Fzd10', 'Myoc', 'Pdlim4']	FALSE	0.13	0.225	[1.63e-05, -2.85e-05, 0.00083]	0.0325	0.33	[0.000131, 0.000474, -6.82e-05]	0.0294	0.437	[8.98e-05, -7.94e-05, -0.000159]	-0.125	0.744	[-4.82e-05, 4.63e-05, -0.00225]	0.0741	0.426	[-1.29e-05, 0.000188, 0.00048]	-0.0241	0.7	[-2.29e-05, -0.000187, 1.7e-05]	374	3	0.266
GO:0032958	inositol phosphate biosynthetic process	biological_process	['Ip6k3']	TRUE	-0.00428	0.573	[-6.19e-05]	-0.0108	0.581	[-0.00016]	-0.0792	0.753	[-0.000995]	0.0094	0.415	[0.000145]	-0.0518	0.786	[-0.000505]	0.0385	0.362	[0.000212]	16	1	0.0777
GO:0033209	tumor necrosis factor-mediated signaling pathway	biological_process	['Eda2r', 'Tnfrsf1a']	FALSE	0.0791	0.27	[0.000267, 0.000133]	0.115	0.178	[0.000637, 0.00127]	0.0251	0.461	[-0.0, -0.000102]	-0.175	0.809	[-0.0, -0.00254]	0.0242	0.502	[-0.000139, 0.000186]	-0.0283	0.707	[-0.000241, 7.64e-05]	44	2	0.0201
GO:0033601	positive regulation of mammary gland epithelial cell proliferation	biological_process	['Ccnd1']	TRUE	-0.00819	0.587	[-8.03e-05]	-0.0408	0.664	[-0.000553]	-0.109	0.78	[-0.00129]	0.156	0.216	[0.00178]	-0.0708	0.807	[-0.000655]	0.00959	0.439	[6.88e-05]	8	1	0.0419
GO:0033762	response to glucagon	biological_process	['Cdo1']	TRUE	-0.223	0.826	[-0.00109]	0.283	0.0705	[0.00368]	-0.189	0.832	[-0.00207]	0.313	0.148	[0.00353]	0.0121	0.539	[-0.0]	0.0626	0.318	[0.000331]	7	1	0.0373
GO:0034111	negative regulation of homotypic cell-cell adhesion	biological_process	['Cd9']	FALSE	0.281	0.0757	[0.00128]	-0.0467	0.674	[-0.00063]	0.853	0.0476	[0.00811]	-1.2	0.964	[-0.0133]	-0.0159	0.719	[-0.000221]	0.0133	0.428	[8.7e-05]	19	1	0.0908
GO:0034121	regulation of toll-like receptor signaling pathway	biological_process	['Cav1']	FALSE	-0.355	0.878	[-0.00171]	-0.142	0.781	[-0.00188]	0.422	0.0807	[0.0039]	0.306	0.15	[0.00345]	-0.109	0.838	[-0.000957]	0.202	0.188	[0.00102]	71	1	0.29
GO:0034312	diol biosynthetic process	biological_process	['Ephx1']	FALSE	-0.0132	0.602	[-0.000104]	0.00682	0.414	[7.03e-05]	0.036	0.3	[0.000131]	-0.00778	0.604	[-4.62e-05]	0.0482	0.306	[0.000285]	0.00195	0.478	[3.1e-05]	22	1	0.104
GO:0034350	regulation of glial cell apoptotic process	biological_process	['Pmp22']	FALSE	0.47	0.0487	[0.00217]	-0.0238	0.623	[-0.00033]	0.0516	0.247	[0.000283]	-0.106	0.829	[-0.00114]	0.0513	0.3	[0.00031]	-0.157	0.905	[-0.000755]	15	1	0.0733
GO:0034766	negative regulation of ion transmembrane transport	biological_process	['Atp1a2', 'Cav1', 'Cbarp']	FALSE	0.168	0.189	[0.000199, -8.85e-05, 0.00101]	-0.0184	0.459	[-0.00129, 0.00131, -0.0006]	-1.97	0.981	[-0.0332, -0.00103, 0.000858]	-0.0702	0.693	[0.000982, -0.000533, -0.00165]	1.64	0.0251	[0.0231, -0.000165, -0.000632]	-0.458	0.925	[-0.00424, 0.000127, 0.000149]	118	3	0.0198
GO:0034767	positive regulation of ion transmembrane transport	biological_process	['Atp1b2', 'Cav1', 'S100a1']	FALSE	0.0276	0.406	[0.000136, -9.9e-05, -4.01e-05]	0.0738	0.251	[0.000785, 0.00066, -0.0]	-0.287	0.779	[-0.00238, -0.00223, -0.000806]	0.0669	0.447	[-0.000235, 0.0012, 0.000469]	-0.0516	0.694	[0.000644, -0.00151, -0.000218]	0.0406	0.542	[0.000131, 0.000187, 5.16e-05]	213	3	0.0833
GO:0035813	regulation of renal sodium excretion	biological_process	['Ednrb']	FALSE	-0.154	0.788	[-0.000766]	-0.118	0.762	[-0.00156]	-1.16	0.963	[-0.0116]	0.0588	0.306	[0.000695]	1.06	0.0346	[0.00831]	0.14	0.233	[0.000714]	26	1	0.121
GO:0042255	ribosome assembly	biological_process	['Mpv17l2']	FALSE	0.00757	0.514	[-6.18e-06]	0.198	0.0878	[0.00257]	0.00234	0.615	[-0.000198]	0.0223	0.37	[0.000289]	0.0159	0.428	[3e-05]	-0.346	0.945	[-0.00169]	18	1	0.0864
GO:0042310	vasoconstriction	biological_process	['Cav1', 'Ednrb']	FALSE	-0.0243	0.544	[-5.02e-05, -0.000234]	0.0851	0.208	[0.00167, -0.000288]	-0.468	0.871	[-0.00134, -0.00551]	0.291	0.213	[0.000157, 0.00454]	-0.0557	0.731	[0.000407, -0.00127]	-0.011	0.64	[-0.000158, 0.000115]	41	2	0.0177
GO:0042311	vasodilation	biological_process	['Ednrb']	TRUE	-0.0651	0.7	[-0.000348]	-0.342	0.88	[-0.00449]	-0.926	0.952	[-0.00927]	1.38	0.0269	[0.0154]	0.267	0.131	[0.00201]	-1.6	0.985	[-0.00792]	53	1	0.227
GO:0042325	regulation of phosphorylation	biological_process	['Cav1', 'Cav2', 'Ccnd1', 'Ccnd2', 'Cd109', 'Emp2', 'Fzd10', 'Gdf15', 'Gpnmb', 'Igfbp3', 'Nupr1', 'Pmp22', 'Tnfrsf1a']	FALSE	0.0814	0.322	[-0.000185, -0.0, 0.000213, 0.000213, 7.16e-05, -2.7e-05, 0.000215, -0.0, 0.00021, -1.43e-05, -0.000256, 3.59e-05, -2.03e-05]	0.0723	0.32	[0.00197, -0.0, -0.00021, -0.00035, -3.62e-05, 0.000451, -0.0, -0.0, -6.91e-05, 0.000231, -0.0, 0.000262, -6.99e-05]	0.127	0.378	[-0.000519, 5.93e-05, 0.00072, 0.00162, 6.36e-05, 0.000359, -0.0, -0.0, 0.000178, 1.69e-06, -0.000686, -0.000404, 0.00036]	-0.075	0.617	[-9.75e-05, -9.51e-05, -0.000289, -0.000289, 1.28e-05, -0.000963, -0.000292, 9.1e-05, -0.000285, -0.000117, -0.0, 1.9e-05, -0.0]	-0.00507	0.578	[0.000131, -0.0, -0.000221, -0.0011, 1.71e-05, 6.62e-05, -0.0, -0.000212, -0.0, 9.59e-05, -0.000744, 0.00019, -0.0]	0.0152	0.667	[6.2e-05, -0.0, -0.0, 1.74e-05, -1.64e-05, 1.16e-05, -0.0, -0.0, -0.0, -3.07e-05, 0.000352, -7.31e-05, -0.0]	1114	13	0.00235
GO:0042376	phylloquinone catabolic process	biological_process	['Cyp4f15']	TRUE	60.6	0	[0.285]	-19.3	1	[-0.252]	27.1	0	[0.265]	3.65	0.0038	[0.0407]	2.94	0.0075	[0.0231]	0.424	0.0989	[0.00212]	6	1	0.0327
GO:0042401	cellular biogenic amine biosynthetic process	biological_process	['Cyp2d22', 'Sat1']	FALSE	-0.134	0.692	[0.00125, -0.00226]	-0.582	0.908	[-0.00617, -0.00436]	-0.632	0.902	[0.0152, -0.0243]	-1.99	0.974	[-0.0147, -0.0161]	0.196	0.23	[-0.0268, 0.0288]	0.631	0.0667	[0.00295, 0.00151]	38	2	0.0154
GO:0042439	ethanolamine-containing compound metabolic process	biological_process	['Abhd4']	FALSE	-0.139	0.777	[-0.000697]	-4.08	0.999	[-0.0533]	-9.26	0.999	[-0.0907]	8.3	0.0008	[0.0924]	1.7	0.0184	[0.0133]	0.854	0.0325	[0.00425]	10	1	0.051
GO:0042632	cholesterol homeostasis	biological_process	['Cav1']	TRUE	0.154	0.122	[0.000683]	-0.0286	0.637	[-0.000393]	-0.0309	0.692	[-0.000523]	0.0169	0.387	[0.000228]	-0.0776	0.813	[-0.000709]	0.0183	0.411	[0.000112]	98	1	0.376
GO:0043065	positive regulation of apoptotic process	biological_process	['Cav1', 'Igfbp3', 'Nupr1', 'Pea15a', 'Tnfrsf1a']	FALSE	-0.13	0.58	[-9.46e-05, -0.000426, -0.000375, -0.000842, 3.5e-05]	0.322	0.145	[0.00127, -0.00108, 0.0041, -0.000252, 0.00462]	-0.0137	0.494	[-0.000405, -0.00159, -0.00129, 0.00114, 0.000859]	-0.363	0.81	[0.000223, -0.00666, 0.000109, 0.00214, -0.00453]	0.134	0.396	[-5.36e-05, 0.00152, 0.000368, 0.000356, -0.000398]	0.137	0.459	[3.36e-05, 0.00103, 0.000166, 0.000267, 4.02e-05]	334	5	0.0225
GO:0043066	negative regulation of apoptotic process	biological_process	['Cav1', 'Hspb6', 'Lgals3', 'Nupr1', 'Pea15a']	FALSE	0.105	0.28	[-0.000226, 0.000389, 0.000103, 0.00075, -0.000295]	0.146	0.218	[0.00528, -6.39e-05, -3.39e-05, -0.000435, -0.00102]	0.0548	0.394	[-0.000768, 0.000165, 8.82e-05, 0.000539, 0.000175]	0.0823	0.473	[0.000889, -0.0, -0.000142, -0.000113, 0.00175]	0.051	0.51	[-0.000174, -0.000404, -0.0, -6.04e-05, 0.000956]	-0.0161	0.695	[-2.22e-05, -0.0, -0.0, -0.000152, -0.0]	500	5	0.0918
GO:0043266	regulation of potassium ion transport	biological_process	['Atp1b2', 'Cav1']	FALSE	-0.0244	0.544	[-0.000109, -0.000176]	0.188	0.134	[0.00125, 0.00196]	-0.481	0.874	[-0.00342, -0.00361]	0.0352	0.441	[7.2e-05, 0.000654]	0.122	0.297	[0.000869, 0.000286]	0.0448	0.469	[0.000179, 0.000169]	114	2	0.105
GO:0043408	regulation of MAPK cascade	biological_process	['Cav1', 'Fzd10', 'Myoc']	FALSE	0.0662	0.325	[-9.98e-06, 0.000215, 0.000101]	0.0126	0.384	[0.000135, -0.0, -3.4e-05]	0.011	0.481	[-0.000485, -0.0, 2.96e-05]	0.00292	0.553	[0.000563, -0.000292, -6.66e-05]	0.0121	0.582	[-0.000219, -0.0, 1.6e-05]	-0.0237	0.7	[-0.000189, -0.0, -0.0]	416	3	0.32
GO:0043471	regulation of cellular carbohydrate catabolic process	biological_process	['Ppp1r3c']	FALSE	-0.993	0.964	[-0.00471]	-7.09	1	[-0.0927]	-0.144	0.806	[-0.00163]	11.3	0.0002	[0.126]	1.73	0.0183	[0.0136]	0.351	0.12	[0.00176]	15	1	0.0733
GO:0043484	regulation of RNA splicing	biological_process	['Prdx6']	FALSE	-0.191	0.811	[-0.00094]	-0.0949	0.742	[-0.00126]	-0.501	0.913	[-0.00512]	-1.16	0.962	[-0.0129]	0.444	0.0874	[0.00341]	0.376	0.112	[0.00188]	190	1	0.599
GO:0043487	regulation of RNA stability	biological_process	['Vim', 'Zfp36l1']	FALSE	-0.035	0.563	[0.000945, -0.0013]	0.0855	0.208	[-9.1e-05, 0.00148]	-0.0557	0.639	[7.16e-05, -0.00128]	0.195	0.271	[-0.000495, 0.0037]	-0.0397	0.709	[0.000122, -0.000802]	0.0454	0.468	[-0.000361, 0.000713]	158	2	0.176
GO:0043523	regulation of neuron apoptotic process	biological_process	['Nupr1', 'Tnfrsf1a']	FALSE	0.0495	0.342	[-0.0, 0.000204]	-0.00735	0.482	[-0.000134, -0.000134]	0.083	0.275	[0.000518, 0.000173]	-0.0591	0.704	[-0.000832, 9.11e-05]	0.0264	0.492	[0.000284, -0.000212]	-0.0311	0.716	[-0.000184, -0.0]	129	2	0.128
GO:0043534	blood vessel endothelial cell migration	biological_process	['Emp2']	FALSE	0.0889	0.193	[0.000376]	-0.00804	0.569	[-0.000124]	-0.154	0.812	[-0.00173]	-0.119	0.837	[-0.00128]	0.244	0.14	[0.00183]	-0.107	0.876	[-0.00051]	39	1	0.173
GO:0043568	positive regulation of insulin-like growth factor receptor signaling pathway	biological_process	['Igfbp3', 'Igfbp5']	TRUE	-0.495	0.88	[-0.00104, -0.00236]	-0.0489	0.574	[-0.000953, -5.6e-05]	0.222	0.174	[0.000721, 0.00188]	0.458	0.148	[0.00357, 0.00373]	0.631	0.0848	[0.00158, 0.00537]	0.0488	0.46	[0.000139, 0.000237]	11	2	0.00168
GO:0043569	negative regulation of insulin-like growth factor receptor signaling pathway	biological_process	['Igfbp5']	TRUE	-0.0726	0.709	[-0.000383]	0.0711	0.164	[0.000911]	-0.247	0.855	[-0.00263]	-0.0502	0.766	[-0.000519]	0.416	0.0916	[0.00319]	0.00514	0.46	[4.68e-05]	9	1	0.0465
GO:0043649	dicarboxylic acid catabolic process	biological_process	['Aldh1l1', 'Aldh1l2']	FALSE	0.00321	0.484	[-0.000457, 0.000355]	0.0104	0.415	[0.000282, -0.000233]	-0.523	0.883	[-0.0053, -0.00231]	-0.249	0.84	[-0.00385, 0.000158]	0.309	0.166	[0.00304, 0.000246]	0.115	0.355	[0.000638, 0.000203]	15	2	0.00289
GO:0044828	negative regulation by host of viral genome replication	biological_process	['Vapa']	TRUE	-5.46	0.999	[-0.0257]	-2.43	0.994	[-0.0318]	-0.546	0.919	[-0.00556]	1.39	0.0266	[0.0155]	7.09	0.0011	[0.0559]	3.59	0.0008	[0.0178]	8	1	0.0419
GO:0044829	positive regulation by host of viral genome replication	biological_process	['Vapa']	TRUE	-0.169	0.799	[-0.000836]	-2.15	0.993	[-0.0281]	2.19	0.0166	[0.0212]	1.92	0.0154	[0.0214]	1.05	0.0361	[0.00816]	0.0779	0.296	[0.000407]	8	1	0.0419
GO:0044854	plasma membrane raft assembly	biological_process	['Cav1', 'Cav2', 'Emp2']	TRUE	0.937	0.0464	[-0.00087, 0.00875, -0.000611]	-0.864	0.946	[-0.0016, -0.00836, -0.00919]	-0.178	0.713	[-0.000968, -0.0, -0.00263]	1.05	0.0564	[0.00378, 0.00547, 0.011]	-0.0463	0.687	[-0.00131, -0.00112, 0.00142]	0.232	0.281	[0.000693, 0.000487, 0.000856]	6	3	8.46e-06
GO:0045019	negative regulation of nitric oxide biosynthetic process	biological_process	['Cav1']	TRUE	-0.31	0.862	[-0.0015]	0.51	0.0466	[0.00665]	-0.0404	0.708	[-0.000616]	-0.67	0.941	[-0.00742]	0.753	0.0509	[0.00585]	0.0834	0.29	[0.000434]	20	1	0.0951
GO:0045055	regulated exocytosis	biological_process	['Syt15']	FALSE	0.0536	0.272	[0.00021]	0.00145	0.514	[-0.0]	0.0589	0.231	[0.000355]	-0.0292	0.718	[-0.000285]	-0.0155	0.718	[-0.000218]	-0.00431	0.587	[-0.0]	131	1	0.468
GO:0045109	intermediate filament organization	biological_process	['Gfap', 'Vim']	FALSE	0.103	0.228	[-0.000132, 0.000691]	0.0906	0.202	[0.00165, -0.00017]	0.0142	0.501	[0.000146, -0.000397]	-0.137	0.786	[-0.00211, 0.000154]	0.196	0.23	[0.00192, 8.01e-05]	-0.338	0.921	[-0.00218, -0.000156]	74	2	0.0506
GO:0045616	regulation of keratinocyte differentiation	biological_process	['Cd109', 'Zfp36l1']	FALSE	0.0927	0.245	[-1.75e-07, 0.00049]	0.000429	0.457	[-6.49e-05, -6.43e-05]	-0.0887	0.679	[-0.0, -0.00166]	0.0562	0.407	[8.81e-05, 0.000963]	0.0117	0.578	[-9.87e-05, 3.4e-06]	-0.0411	0.742	[7.77e-06, -0.000262]	33	2	0.012
GO:0045619	regulation of lymphocyte differentiation	biological_process	['Zfp36l1']	FALSE	0.00553	0.526	[-1.58e-05]	0.163	0.0993	[0.00211]	-0.1	0.774	[-0.0012]	0.0334	0.348	[0.000412]	0.0166	0.423	[3.55e-05]	-0.0944	0.866	[-0.000446]	224	1	0.66
GO:0045638	negative regulation of myeloid cell differentiation	biological_process	['Zfp36l1']	FALSE	0.00889	0.505	[-0.0]	0.142	0.108	[0.00184]	-0.628	0.929	[-0.00636]	0.483	0.106	[0.00542]	-0.445	0.928	[-0.00361]	-0.285	0.938	[-0.00139]	92	1	0.358
GO:0045639	positive regulation of myeloid cell differentiation	biological_process	['Zfp36l1']	FALSE	0.0495	0.286	[0.000191]	-0.257	0.848	[-0.00338]	-0.725	0.938	[-0.0073]	0.241	0.174	[0.00272]	0.503	0.0781	[0.00388]	0.0808	0.293	[0.000421]	113	1	0.42
GO:0045646	regulation of erythrocyte differentiation	biological_process	['Zfp36l1']	FALSE	0.00889	0.505	[-0.0]	0.142	0.108	[0.00184]	-0.628	0.929	[-0.00636]	0.483	0.106	[0.00542]	-0.445	0.928	[-0.00361]	-0.285	0.938	[-0.00139]	51	1	0.219
GO:0045732	positive regulation of protein catabolic process	biological_process	['Cav1', 'Nupr1']	FALSE	-0.0226	0.54	[-0.000682, 0.000409]	0.386	0.0842	[0.00682, -6.72e-05]	0.234	0.17	[0.00242, 0.000346]	-0.404	0.879	[-0.00555, -0.000555]	0.0867	0.346	[0.000758, -0.0]	0.0261	0.51	[0.000217, -0.0]	200	2	0.249
GO:0045745	positive regulation of G protein-coupled receptor signaling pathway	biological_process	['Slc39a14']	TRUE	-0.00708	0.584	[-7.51e-05]	-0.0233	0.622	[-0.000323]	-0.0545	0.727	[-0.000753]	0.0831	0.278	[0.000965]	-0.194	0.877	[-0.00163]	0.0412	0.355	[0.000225]	32	1	0.145
GO:0045766	positive regulation of angiogenesis	biological_process	['S100a1']	FALSE	-0.00209	0.565	[-5.16e-05]	-0.0804	0.725	[-0.00107]	-0.00564	0.638	[-0.000276]	0.00361	0.442	[8.05e-05]	-0.0116	0.704	[-0.000187]	0.0672	0.311	[0.000354]	22	1	0.104
GO:0045806	negative regulation of endocytosis	biological_process	['Cav1', 'Lgals3']	FALSE	0.454	0.0709	[0.0029, -1.63e-05]	-0.0122	0.496	[-0.000896, 0.000542]	0.064	0.306	[0.000288, 0.000144]	-0.00675	0.542	[0.000304, -0.000231]	-0.0889	0.767	[-0.00124, -0.0]	-0.00284	0.6	[1.39e-05, -0.0]	50	2	0.0253
GO:0045807	positive regulation of endocytosis	biological_process	['Cav1']	FALSE	-0.0087	0.589	[-8.27e-05]	0.14	0.11	[0.00181]	-0.0343	0.699	[-0.000556]	0.0334	0.348	[0.000412]	-0.0355	0.763	[-0.000376]	-0.0238	0.715	[-9.62e-05]	128	1	0.46
GO:0045815	epigenetic maintenance of chromatin in transcription-competent conformation	biological_process	['Padi2']	TRUE	-0.521	0.916	[-0.00249]	-0.235	0.837	[-0.00309]	1.21	0.0342	[0.0116]	0.525	0.0969	[0.00589]	0.086	0.247	[0.000584]	0.116	0.256	[0.000593]	18	1	0.0864
GO:0045822	negative regulation of heart contraction	biological_process	['Atp1a2']	FALSE	-0.0237	0.629	[-0.000153]	-0.109	0.756	[-0.00145]	-1	0.956	[-0.01]	-3.21	0.989	[-0.0357]	2.76	0.0087	[0.0217]	-0.225	0.927	[-0.00109]	28	1	0.129
GO:0045861	negative regulation of proteolysis	biological_process	['Cd109', 'Plat']	FALSE	-1.16	0.969	[-1.23e-05, -0.00779]	2.42	0.0163	[0.000123, 0.043]	-0.321	0.828	[0.000144, -0.00499]	0.504	0.135	[9.52e-05, 0.00792]	0.149	0.27	[-0.000528, 0.00199]	0.454	0.117	[1.45e-05, 0.0032]	361	2	0.517
GO:0045862	positive regulation of proteolysis	biological_process	['Cav1', 'Nupr1']	FALSE	-0.0226	0.54	[-0.000682, 0.000409]	0.386	0.0842	[0.00682, -6.72e-05]	0.234	0.17	[0.00242, 0.000346]	-0.404	0.879	[-0.00555, -0.000555]	0.0867	0.346	[0.000758, -0.0]	0.0261	0.51	[0.000217, -0.0]	358	2	0.512
GO:0045932	negative regulation of muscle contraction	biological_process	['Atp1a2']	FALSE	-2.16	0.992	[-0.0102]	-1.99	0.992	[-0.0261]	-3.05	0.993	[-0.03]	0.657	0.077	[0.00735]	12.2	0.0001	[0.0961]	0.0226	0.399	[0.000133]	30	1	0.137
GO:0045936	negative regulation of phosphate metabolic process	biological_process	['Cav1', 'Cd109', 'Igfbp3', 'Nupr1']	FALSE	-0.0119	0.456	[-0.000206, 7.16e-05, -1.43e-05, -0.000256]	0.0994	0.24	[0.00203, -3.62e-05, 0.000231, -0.0]	-0.0223	0.518	[-0.000623, 6.36e-05, 1.69e-06, -0.000686]	-0.021	0.604	[-0.000117, 1.28e-05, -0.000117, -0.0]	0.00188	0.595	[0.0002, 1.71e-05, 9.59e-05, -0.000744]	0.0349	0.586	[7.44e-05, -1.64e-05, -3.07e-05, 0.000352]	447	4	0.166
GO:0045937	positive regulation of phosphate metabolic process	biological_process	['Cav2', 'Ccnd1', 'Ccnd2', 'Emp2', 'Fzd10', 'Gdf15', 'Gpnmb', 'Tnfrsf1a']	FALSE	0.107	0.292	[-0.0, 0.000213, 0.000213, -2.7e-05, 0.000215, -0.0, 0.00021, -2.03e-05]	0.00981	0.364	[-0.0, -0.00021, -0.00035, 0.000451, -0.0, -0.0, -6.91e-05, -6.99e-05]	0.178	0.316	[5.93e-05, 0.00072, 0.00162, 0.000359, -0.0, -0.0, 0.000178, 0.00036]	-0.0821	0.644	[-9.51e-05, -0.000289, -0.000289, -0.000963, -0.000292, 9.1e-05, -0.000285, -0.0]	-0.0212	0.605	[-0.0, -0.000221, -0.0011, 6.62e-05, -0.0, -0.000212, -0.0, -0.0]	-0.000379	0.68	[-0.0, -0.0, 1.74e-05, 1.16e-05, -0.0, -0.0, -0.0, -0.0]	749	8	0.0268
GO:0046324	regulation of glucose import	biological_process	['Pea15a']	FALSE	0.00889	0.505	[-0.0]	-0.0676	0.709	[-0.000903]	-0.109	0.78	[-0.00129]	-0.00363	0.562	[-0.0]	0.0748	0.263	[0.000495]	0.0537	0.332	[0.000287]	69	1	0.284
GO:0046337	phosphatidylethanolamine metabolic process	biological_process	['Abhd4']	FALSE	-0.699	0.94	[-0.00333]	2.66	0.0106	[0.0348]	-0.616	0.928	[-0.00624]	0.758	0.0648	[0.00848]	0.0651	0.277	[0.000419]	0.0167	0.416	[0.000104]	26	1	0.121
GO:0046425	regulation of receptor signaling pathway via JAK-STAT	biological_process	['Cav1']	FALSE	-0.0126	0.6	[-0.000101]	0.0271	0.279	[0.000335]	-0.0601	0.733	[-0.000808]	0.0133	0.398	[0.000188]	0.0988	0.235	[0.000685]	-0.00431	0.587	[-0.0]	89	1	0.349
GO:0046473	phosphatidic acid metabolic process	biological_process	['Abhd4']	FALSE	-0.019	0.618	[-0.000131]	0.0253	0.288	[0.000312]	0.0226	0.49	[-0.0]	0.0435	0.331	[0.000525]	0.0121	0.539	[-0.0]	-0.00431	0.587	[-0.0]	25	1	0.116
GO:0046474	glycerophospholipid biosynthetic process	biological_process	['Abhd4', 'Ip6k3']	FALSE	-0.00117	0.495	[-0.000131, -0.0]	0.0251	0.35	[0.000312, -0.0]	0.0325	0.424	[-0.0, -0.0]	0.0223	0.465	[0.000525, -0.0]	0.0201	0.53	[-0.0, -0.0]	-0.00482	0.613	[-0.0, -0.0]	159	2	0.178
GO:0046475	glycerophospholipid catabolic process	biological_process	['Prdx6']	FALSE	-0.00258	0.566	[-5.39e-05]	0.00145	0.514	[-0.0]	-0.00687	0.641	[-0.000288]	-0.0953	0.821	[-0.00102]	0.111	0.221	[0.000785]	-0.00431	0.587	[-0.0]	32	1	0.145
GO:0046488	phosphatidylinositol metabolic process	biological_process	['Ip6k3']	FALSE	0.00889	0.505	[-0.0]	0.00145	0.514	[-0.0]	0.0226	0.49	[-0.0]	-0.00363	0.562	[-0.0]	0.0121	0.539	[-0.0]	-0.00431	0.587	[-0.0]	143	1	0.497
GO:0046655	folic acid metabolic process	biological_process	['Aldh1l1', 'Aldh1l2']	TRUE	-2.23	0.993	[-0.0299, 0.015]	-3.21	0.998	[-0.00889, -0.0485]	1.14	0.0484	[-0.0012, 0.0163]	5	0.0024	[0.0577, 0.0202]	3.27	0.0063	[0.0265, 0.0105]	2.34	0.0019	[0.0127, 0.00372]	8	2	0.000976
GO:0046824	positive regulation of nucleocytoplasmic transport	biological_process	['Tnfrsf1a']	FALSE	0.0489	0.288	[0.000188]	-0.00804	0.569	[-0.000124]	0.0226	0.49	[-0.0]	-0.00363	0.562	[-0.0]	0.0121	0.539	[-0.0]	-0.0012	0.5	[1.54e-05]	74	1	0.301
GO:0046879	hormone secretion	biological_process	['Dio2']	FALSE	0.0448	0.304	[0.000169]	0.154	0.103	[0.002]	-0.129	0.795	[-0.00148]	-0.168	0.863	[-0.00183]	0.0911	0.242	[0.000624]	0.00397	0.467	[4.1e-05]	111	1	0.414
GO:0046883	regulation of hormone secretion	biological_process	['Anxa5', 'Igfbp3']	FALSE	0.143	0.179	[0.000825, -0.0]	-0.00287	0.468	[-0.000339, 0.000151]	0.0268	0.454	[-0.000158, 8.03e-05]	-0.0228	0.618	[9.2e-05, -0.000269]	-0.00736	0.646	[-0.000214, -9.86e-05]	-0.00131	0.594	[1.69e-05, 7.76e-06]	308	2	0.434
GO:0046942	carboxylic acid transport	biological_process	['Gfap', 'Kcnj10', 'Slc7a10']	FALSE	0.354	0.107	[-0.000173, 0.000409, 0.00237]	0.122	0.2	[-0.000463, -0.000336, 0.00331]	-0.12	0.663	[-0.00277, -0.0, 0.00014]	-0.399	0.854	[0.000359, 0.000548, -0.00842]	0.235	0.245	[0.00168, -0.000212, 0.00141]	-0.0992	0.813	[0.000214, -0.000369, -0.000691]	228	3	0.0971
GO:0048015	phosphatidylinositol-mediated signaling	biological_process	['Zfp36l1']	FALSE	0.394	0.0582	[0.00181]	-0.0288	0.637	[-0.000396]	-0.214	0.841	[-0.00231]	0.125	0.239	[0.00143]	-0.0143	0.714	[-0.000209]	-0.114	0.882	[-0.000544]	81	1	0.324
GO:0048167	regulation of synaptic plasticity	biological_process	['Chrdl1', 'Kcnj10']	FALSE	0.15	0.174	[0.000443, 0.000428]	0.0444	0.285	[0.000725, -7.03e-05]	0.0129	0.504	[-0.000268, -0.0]	-0.0828	0.737	[-0.00111, -0.0]	0.08	0.358	[0.000384, 0.000297]	-0.165	0.876	[-0.00035, -0.000772]	200	2	0.249
GO:0048246	macrophage chemotaxis	biological_process	['Ednrb', 'Lgals3']	TRUE	-0.364	0.838	[-0.00222, -0.000309]	2.41	0.0163	[0.0378, 0.00515]	-0.0953	0.687	[-0.00175, -0.0]	0.0812	0.374	[0.00144, -0.0]	-0.0845	0.763	[-0.00119, -0.0]	-0.0539	0.77	[-0.000344, -0.0]	15	2	0.00289
GO:0048548	regulation of pinocytosis	biological_process	['Cav1']	FALSE	-0.00853	0.588	[-8.19e-05]	0.148	0.106	[0.00191]	-0.0581	0.731	[-0.000789]	-0.0456	0.758	[-0.000467]	0.0424	0.32	[0.000239]	0.00419	0.466	[4.21e-05]	13	1	0.0644
GO:0050433	regulation of catecholamine secretion	biological_process	['Syt15']	FALSE	0.0733	0.222	[0.000303]	-0.000727	0.529	[-2.84e-05]	0.0226	0.49	[-0.0]	-0.000149	0.466	[3.87e-05]	0.000688	0.648	[-9.02e-05]	-0.0201	0.696	[-7.81e-05]	68	1	0.28
GO:0050658	RNA transport	biological_process	['Zfp36l1']	FALSE	0.256	0.0813	[0.00116]	-0.0926	0.739	[-0.00123]	-0.428	0.902	[-0.0044]	0.649	0.0779	[0.00727]	-0.968	0.962	[-0.00774]	-0.118	0.885	[-0.000561]	147	1	0.507
GO:0050670	regulation of lymphocyte proliferation	biological_process	['Gpnmb', 'Igfbp2', 'Lgals3']	FALSE	0.031	0.399	[-2.08e-09, -2e-05, 4.42e-05]	-0.00237	0.422	[3.47e-08, -0.000206, -2.18e-05]	0.0202	0.461	[-0.0, -0.000321, 1.87e-05]	0.00201	0.555	[-0.0, 0.000187, -0.0]	0.0486	0.478	[-0.0, 0.000291, 1.02e-05]	3.69e-05	0.636	[-0.0, 1.71e-05, -0.0]	254	3	0.123
GO:0050729	positive regulation of inflammatory response	biological_process	['Nupr1']	FALSE	0.0054	0.528	[-1.64e-05]	0.0433	0.219	[0.000547]	0.0823	0.195	[0.000583]	0.0309	0.352	[0.000384]	-0.192	0.876	[-0.00161]	-0.0672	0.834	[-0.000311]	47	1	0.204
GO:0050769	positive regulation of neurogenesis	biological_process	['Gfap', 'Vim']	FALSE	0.0729	0.283	[-6e-05, 0.000419]	-0.0232	0.523	[-0.000413, -0.000138]	0.00906	0.515	[-0.000321, -0.0]	0.000583	0.516	[0.000187, -0.0]	0.139	0.278	[0.00126, 9.71e-05]	-0.14	0.864	[-0.000756, -0.000189]	305	2	0.429
GO:0050856	regulation of T cell receptor signaling pathway	biological_process	['Lgals3']	FALSE	0.00889	0.505	[-0.0]	-0.00865	0.572	[-0.000132]	0.0746	0.205	[0.000508]	-0.00363	0.562	[-0.0]	0.0121	0.539	[-0.0]	-0.0409	0.782	[-0.000181]	48	1	0.208
GO:0050858	negative regulation of antigen receptor-mediated signaling pathway	biological_process	['Lgals3']	FALSE	0.00889	0.505	[-0.0]	-0.00865	0.572	[-0.000132]	0.0746	0.205	[0.000508]	-0.00363	0.562	[-0.0]	0.0121	0.539	[-0.0]	-0.0409	0.782	[-0.000181]	31	1	0.141
GO:0050863	regulation of T cell activation	biological_process	['Cav1', 'Gpnmb', 'Igfbp2', 'Lgals3']	FALSE	-0.0194	0.466	[-0.000476, -2.08e-09, -2e-05, 2.22e-05]	0.242	0.156	[0.00603, 3.47e-08, -0.000206, -1.09e-05]	0.0869	0.338	[0.00118, -0.0, -0.000321, 9.35e-06]	-0.051	0.648	[-0.00108, -0.0, 0.000187, -0.0]	0.0763	0.452	[0.000463, -0.0, 0.000291, 5.12e-06]	-0.0376	0.723	[-0.00036, -0.0, 1.71e-05, -0.0]	386	4	0.114
GO:0050864	regulation of B cell activation	biological_process	['Zfp36l1']	FALSE	0.00553	0.526	[-1.58e-05]	0.163	0.0993	[0.00211]	-0.1	0.774	[-0.0012]	0.0334	0.348	[0.000412]	0.0166	0.423	[3.55e-05]	-0.0944	0.866	[-0.000446]	143	1	0.497
GO:0051000	positive regulation of nitric-oxide synthase activity	biological_process	['S100a1']	TRUE	-0.00855	0.588	[-8.2e-05]	-0.135	0.777	[-0.00179]	-0.0447	0.714	[-0.000658]	0.186	0.2	[0.00211]	-0.0255	0.743	[-0.000297]	0.0359	0.367	[0.000199]	18	1	0.0864
GO:0051001	negative regulation of nitric-oxide synthase activity	biological_process	['Cav1']	TRUE	-0.374	0.883	[-0.0018]	-0.29	0.861	[-0.00381]	-0.962	0.954	[-0.00962]	0.522	0.0974	[0.00585]	0.0688	0.271	[0.000448]	0.481	0.0831	[0.0024]	10	1	0.051
GO:0051054	positive regulation of DNA metabolic process	biological_process	['Igfbp3']	FALSE	-1.23	0.976	[-0.00584]	-0.443	0.906	[-0.00581]	-0.0603	0.734	[-0.00081]	2.34	0.01	[0.0261]	0.358	0.103	[0.00273]	0.26	0.156	[0.00131]	328	1	0.794
GO:0051056	regulation of small GTPase mediated signal transduction	biological_process	['Myoc']	FALSE	0.0982	0.179	[0.00042]	-0.00911	0.574	[-0.000138]	-0.0103	0.65	[-0.000322]	-0.0292	0.718	[-0.000285]	0.0613	0.283	[0.000389]	-0.0427	0.786	[-0.00019]	238	1	0.682
GO:0051154	negative regulation of striated muscle cell differentiation	biological_process	['Ccnd2']	FALSE	-0.178	0.804	[-0.000879]	-0.311	0.869	[-0.00408]	0.179	0.134	[0.00153]	0.0606	0.304	[0.000715]	0.506	0.0777	[0.0039]	0.158	0.219	[0.000803]	41	1	0.181
GO:0051223	regulation of protein transport	biological_process	['Anxa5', 'Tnfrsf1a']	FALSE	0.0441	0.359	[-1.97e-05, 0.000188]	-0.00308	0.469	[-6.78e-05, -0.000124]	0.00943	0.514	[-0.000316, -0.0]	-0.00553	0.538	[9.2e-05, -0.0]	0.0369	0.454	[0.000191, -0.0]	-0.00263	0.599	[-0.0, 1.54e-05]	558	2	0.749
GO:0051250	negative regulation of lymphocyte activation	biological_process	['Gpnmb', 'Lgals3']	FALSE	0.0187	0.438	[-2.08e-09, 2.81e-07]	0.00766	0.429	[3.47e-08, -9.22e-08]	0.0325	0.424	[-0.0, -0.0]	-0.0114	0.567	[-0.0, -0.0]	0.0201	0.53	[-0.0, -0.0]	-0.00482	0.613	[-0.0, -0.0]	172	2	0.2
GO:0051251	positive regulation of lymphocyte activation	biological_process	['Cav1', 'Igfbp2']	FALSE	-0.0563	0.598	[-0.000476, -2e-05]	0.334	0.0924	[0.00603, -0.000206]	0.0952	0.259	[0.00118, -0.000321]	-0.0689	0.718	[-0.00108, 0.000187]	0.0864	0.347	[0.000463, 0.000291]	-0.0537	0.769	[-0.00036, 1.71e-05]	334	2	0.476
GO:0051254	positive regulation of RNA metabolic process	biological_process	['Prdx6', 'Zfp36l1']	FALSE	-0.32	0.818	[-0.00094, -0.0013]	0.02	0.372	[-0.00126, 0.00148]	-0.435	0.863	[-0.00512, -0.00128]	-0.603	0.908	[-0.0129, 0.0037]	0.249	0.194	[0.00341, -0.000802]	0.365	0.154	[0.00188, 0.000713]	400	2	0.572
GO:0051260	protein homooligomerization	biological_process	['Aqp4']	FALSE	0.721	0.0336	[0.00335]	-0.0386	0.66	[-0.000524]	-0.265	0.862	[-0.00281]	-2.26	0.982	[-0.0251]	1.7	0.0184	[0.0133]	-1.43	0.983	[-0.00705]	68	1	0.28
GO:0051262	protein tetramerization	biological_process	['Aqp4']	FALSE	0.721	0.0336	[0.00335]	-0.0386	0.66	[-0.000524]	-0.265	0.862	[-0.00281]	-2.26	0.982	[-0.0251]	1.7	0.0184	[0.0133]	-1.43	0.983	[-0.00705]	85	1	0.336
GO:0051384	response to glucocorticoid	biological_process	['Cdo1', 'Eif4ebp1', 'Zfp36l1']	FALSE	0.108	0.253	[-7.62e-05, -0.00012, 0.000837]	-0.0495	0.517	[-0.000299, -6.88e-05, -0.000894]	-0.0163	0.533	[-0.00128, 0.000531, -0.00016]	0.194	0.318	[0.00191, 0.000187, 0.00177]	-0.158	0.782	[-0.00156, 9.7e-05, -0.00109]	-0.106	0.819	[3.97e-05, -0.0, -0.000944]	83	3	0.00793
GO:0051403	stress-activated MAPK cascade	biological_process	['Zfp36l1']	FALSE	0.0508	0.282	[0.000197]	-0.177	0.805	[-0.00233]	-0.348	0.884	[-0.00362]	0.154	0.217	[0.00176]	0.208	0.155	[0.00155]	0.0705	0.306	[0.00037]	72	1	0.294
GO:0051494	negative regulation of cytoskeleton organization	biological_process	['Myoc']	FALSE	-0.00321	0.569	[-5.69e-05]	0.074	0.161	[0.000948]	0.0226	0.49	[-0.0]	-0.00363	0.562	[-0.0]	0.0354	0.341	[0.000184]	-0.00431	0.587	[-0.0]	173	1	0.565
GO:0051495	positive regulation of cytoskeleton organization	biological_process	['Cav1', 'Myoc', 'Pdlim4']	FALSE	0.132	0.224	[-0.0, -0.0, 0.00083]	0.02	0.363	[0.000332, -0.0, -6.82e-05]	-0.00955	0.521	[-0.000479, -0.000159, -0.000159]	-0.101	0.725	[0.000372, 9.25e-05, -0.00225]	-0.00273	0.616	[-0.00108, 0.000192, 0.00048]	-0.039	0.732	[3.41e-05, -0.000374, 1.7e-05]	204	3	0.0755
GO:0051893	regulation of focal adhesion assembly	biological_process	['Myoc']	FALSE	0.00889	0.505	[-0.0]	-0.00385	0.551	[-6.93e-05]	0.00603	0.602	[-0.000162]	-0.00363	0.562	[-0.0]	0.0121	0.539	[-0.0]	-0.000838	0.495	[1.72e-05]	64	1	0.266
GO:0051924	regulation of calcium ion transport	biological_process	['Atp1a2', 'Cav1', 'Cbarp', 'Lgals3', 'S100a1']	FALSE	0.172	0.216	[0.000417, -0.000138, 0.00101, 0.000171, -4.01e-05]	-0.0265	0.43	[-0.0019, 0.00148, -0.0006, -0.000112, -0.0]	-1.61	0.969	[-0.0338, -0.00206, 0.000858, -0.0, -0.000806]	0.00331	0.568	[0.000292, 0.000924, -0.00165, 0.000381, 0.000469]	1.22	0.0488	[0.0237, -0.000968, -0.000632, -0.000708, -0.000218]	-0.153	0.821	[-0.00209, 0.000178, 0.000149, 1.39e-05, 5.16e-05]	297	5	0.0144
GO:0051930	regulation of sensory perception of pain	biological_process	['Ednrb', 'Kcnj10']	FALSE	-0.0928	0.648	[-0.000251, -0.000486]	0.696	0.0544	[0.00363, 0.00865]	-0.311	0.824	[-0.0043, -0.000403]	0.0536	0.411	[0.00125, -0.000238]	0.242	0.198	[0.00179, 0.000732]	-0.208	0.893	[-0.000475, -0.000951]	60	2	0.035
GO:0052547	regulation of peptidase activity	biological_process	['Cav1', 'Cd109']	FALSE	-0.0153	0.525	[-0.000212, -1.23e-05]	0.24	0.116	[0.00402, 0.000123]	0.0435	0.362	[6.59e-06, 0.000144]	-0.117	0.771	[-0.00174, 9.52e-05]	-0.031	0.696	[-5.4e-05, -0.000528]	0.00967	0.555	[8.71e-05, 1.45e-05]	446	2	0.632
GO:0055021	regulation of cardiac muscle tissue growth	biological_process	['Ccnd2']	FALSE	0.00459	0.534	[-2.02e-05]	-0.0145	0.596	[-0.000209]	0.0409	0.278	[0.000179]	-0.0812	0.807	[-0.000864]	-0.0436	0.775	[-0.00044]	0.0238	0.395	[0.000139]	83	1	0.33
GO:0055065	metal ion homeostasis	biological_process	['Atp1a2', 'Atp1a4', 'Atp1b2', 'Cav1', 'Cav2', 'Ednrb', 'Kcnj10', 'Pygm', 'Slc39a14']	FALSE	0.00875	0.389	[-0.00207, -4.92e-05, -0.000426, -5.82e-05, -5.82e-05, 0.000874, 0.00316, 0.000496, -0.00245]	-0.169	0.556	[-0.0119, 0.0008, -2.01e-05, 0.000971, 0.000971, -0.000345, -0.000983, -0.000112, 0.00358]	-3.03	0.993	[-0.0643, 0.000426, -0.00587, -0.000312, 0.000172, -0.00161, -0.00115, 0.000445, -0.0178]	-1.83	0.956	[-0.0517, -6.97e-05, -0.0034, 0.000545, -0.0, 0.00281, -0.00677, -0.000449, -0.00175]	3.36	0.0029	[0.0787, -0.0, 0.00246, -0.000211, -0.0, -0.00218, 0.00123, -0.000356, 8.97e-05]	-0.224	0.822	[-0.00294, -0.000454, 0.000804, -0.000367, -0.0, -0.00158, 0.000313, 8.02e-06, 0.000857]	411	9	0.000164
GO:0055067	monovalent inorganic cation homeostasis	biological_process	['Atp1a2', 'Atp1a4', 'Atp1b2', 'Ednrb', 'Kcnj10']	FALSE	0.27	0.162	[-0.00207, -3.96e-05, -0.000426, 0.0018, 0.00316]	-0.447	0.823	[-0.0119, 0.000786, -2.01e-05, -0.000851, -0.000983]	-3.35	0.994	[-0.0643, 0.000329, -0.00587, -0.00271, -0.00115]	-2.38	0.974	[-0.0517, -3.86e-05, -0.0034, 0.00289, -0.00677]	4.59	0.0011	[0.0787, -7.31e-05, 0.00246, -0.00105, 0.00123]	-0.287	0.871	[-0.00294, -0.000383, 0.000804, -0.00099, 0.000313]	151	5	0.000874
GO:0060271	cilium assembly	biological_process	['Kcnj10']	FALSE	-0.0698	0.706	[-0.00037]	0.687	0.0372	[0.00896]	-0.0327	0.697	[-0.00054]	-0.412	0.917	[-0.00455]	0.0948	0.238	[0.000653]	0.0102	0.437	[7.2e-05]	93	1	0.361
GO:0060295	regulation of cilium movement involved in cell motility	biological_process	['Anxa5']	FALSE	-0.31	0.862	[-0.0015]	0.0424	0.223	[0.000536]	-0.0828	0.757	[-0.00103]	0.693	0.0717	[0.00775]	-1.65	0.977	[-0.0131]	0.191	0.196	[0.000965]	31	1	0.141
GO:0060421	positive regulation of heart growth	biological_process	['Ccnd2']	FALSE	0.00459	0.534	[-2.02e-05]	-0.0145	0.596	[-0.000209]	0.0409	0.278	[0.000179]	-0.0812	0.807	[-0.000864]	-0.0436	0.775	[-0.00044]	0.0238	0.395	[0.000139]	49	1	0.212
GO:0060544	regulation of necroptotic process	biological_process	['Cav1']	FALSE	-0.179	0.804	[-0.000884]	-0.177	0.805	[-0.00233]	0.103	0.174	[0.000784]	0.3	0.152	[0.00338]	0.221	0.148	[0.00165]	0.0696	0.307	[0.000366]	22	1	0.104
GO:0061045	negative regulation of wound healing	biological_process	['Anxa5', 'Cd109', 'Cd9']	FALSE	0.158	0.198	[-0.000244, -0.0, 0.00128]	-0.149	0.651	[-0.00281, -0.0, -0.00063]	0.528	0.122	[0.000379, -0.000343, 0.00811]	-0.504	0.875	[0.00352, 0.00024, -0.0133]	0.0438	0.489	[0.000457, -0.0, -0.000221]	0.0274	0.57	[0.000161, 7.33e-06, 8.7e-05]	71	3	0.00523
GO:0061337	cardiac conduction	biological_process	['Cav1']	FALSE	-0.0111	0.596	[-9.41e-05]	0.0255	0.287	[0.000314]	-0.0702	0.745	[-0.000907]	0.0833	0.277	[0.000968]	-0.0398	0.769	[-0.00041]	0.00221	0.476	[3.23e-05]	49	1	0.212
GO:0061564	axon development	biological_process	['Pmp22']	FALSE	0.0497	0.285	[0.000192]	0.0715	0.164	[0.000916]	0.0226	0.49	[-0.0]	-0.00363	0.562	[-0.0]	0.0234	0.386	[8.9e-05]	-0.18	0.914	[-0.000867]	38	1	0.169
GO:0062099	negative regulation of programmed necrotic cell death	biological_process	['Cav1', 'Nupr1']	FALSE	0.305	0.1	[-0.000884, 0.00278]	-0.211	0.756	[-0.00233, -0.00157]	0.176	0.197	[0.000784, 0.00118]	0.237	0.242	[0.00338, 0.000482]	0.137	0.28	[0.00165, -0.000321]	0.0474	0.463	[0.000366, -0.0]	18	2	0.004
GO:0062208	positive regulation of pattern recognition receptor signaling pathway	biological_process	['Cav1']	FALSE	-0.355	0.878	[-0.00171]	-0.142	0.781	[-0.00188]	0.422	0.0807	[0.0039]	0.306	0.15	[0.00345]	-0.109	0.838	[-0.000957]	0.202	0.188	[0.00102]	45	1	0.197
GO:0070099	regulation of chemokine-mediated signaling pathway	biological_process	['Padi2']	TRUE	-0.127	0.766	[-0.000637]	-0.274	0.855	[-0.0036]	2.17	0.0167	[0.021]	-0.364	0.911	[-0.00401]	-0.539	0.938	[-0.00435]	0.0149	0.421	[9.52e-05]	8	1	0.0419
GO:0070295	renal water absorption	biological_process	['Aqp4']	TRUE	-2.69	0.996	[-0.0127]	-0.97	0.969	[-0.0127]	-4.15	0.996	[-0.0408]	3.72	0.0037	[0.0414]	3.94	0.0042	[0.031]	1.07	0.0195	[0.00533]	6	1	0.0327
GO:0070371	ERK1 and ERK2 cascade	biological_process	['Zfp36l1']	TRUE	0.00087	0.552	[-3.77e-05]	-0.0085	0.571	[-0.00013]	-0.349	0.884	[-0.00363]	0.439	0.115	[0.00493]	-0.532	0.937	[-0.0043]	-0.221	0.926	[-0.00107]	58	1	0.245
GO:0070507	regulation of microtubule cytoskeleton organization	biological_process	['Cav1']	FALSE	0.00889	0.505	[-0.0]	0.0268	0.28	[0.000332]	-0.0264	0.683	[-0.000479]	0.0298	0.354	[0.000372]	-0.125	0.848	[-0.00108]	0.00258	0.474	[3.41e-05]	161	1	0.539
GO:0070613	regulation of protein processing	biological_process	['Plat']	FALSE	-1.65	0.986	[-0.00779]	3.29	0.0082	[0.043]	-0.488	0.911	[-0.00499]	0.708	0.0699	[0.00792]	0.264	0.132	[0.00199]	0.642	0.0556	[0.0032]	72	1	0.294
GO:0070873	regulation of glycogen metabolic process	biological_process	['Ppp1r3c']	FALSE	-0.397	0.889	[-0.00191]	-3.55	0.998	[-0.0465]	-0.038	0.705	[-0.000592]	5.62	0.0019	[0.0626]	0.917	0.0418	[0.00715]	0.0126	0.429	[8.39e-05]	37	1	0.166
GO:0071225	cellular response to muramyl dipeptide	biological_process	['Vim']	TRUE	0.0512	0.28	[0.000199]	-0.00356	0.549	[-6.54e-05]	-0.0554	0.728	[-0.000762]	-0.27	0.894	[-0.00297]	0.0821	0.253	[0.000553]	0.0319	0.377	[0.000179]	9	1	0.0465
GO:0071320	cellular response to cAMP	biological_process	['Igfbp5', 'Zfp36l1']	TRUE	0.107	0.222	[0.000627, -3.99e-05]	-8.02e-06	0.459	[-0.000137, -0.0]	-0.0376	0.612	[-0.0, -0.00096]	-0.0548	0.696	[-0.00142, 0.000746]	-0.00952	0.652	[9.68e-05, -0.000434]	0.00249	0.579	[3.42e-05, 1.71e-05]	39	2	0.0162
GO:0071331	cellular response to hexose stimulus	biological_process	['Aqp4', 'Slc39a14']	FALSE	-0.0079	0.51	[-0.000156, -1.95e-05]	0.189	0.133	[0.00324, -0.0]	0.0247	0.463	[-0.000625, 0.000518]	-0.19	0.816	[-0.00111, -0.00166]	0.0949	0.333	[0.000851, -0.0]	-0.074	0.802	[-0.000552, 6.67e-05]	58	2	0.033
GO:0071360	cellular response to exogenous dsRNA	biological_process	['Cav1']	TRUE	-0.043	0.667	[-0.000244]	-0.0035	0.548	[-6.47e-05]	0.125	0.161	[0.001]	-0.292	0.898	[-0.00321]	-0.0397	0.769	[-0.000409]	0.0672	0.311	[0.000354]	17	1	0.0821
GO:0071375	cellular response to peptide hormone stimulus	biological_process	['Anxa5', 'Cav1', 'Slc39a14', 'Zfp36l1']	FALSE	0.153	0.22	[-6.6e-06, 6.96e-05, 0.000633, 0.000422]	-0.00374	0.406	[-6.78e-05, 0.000109, -0.000139, -0.000277]	-0.0637	0.573	[1.31e-06, -0.000793, 0.000357, -0.00161]	0.0499	0.495	[0.000215, 0.000215, -0.000286, 0.00122]	0.000853	0.596	[-0.000358, 3.19e-05, -0.000219, 9.77e-05]	-0.0565	0.75	[1.11e-05, 2.83e-05, -0.00019, -0.00038]	132	4	0.00399
GO:0071384	cellular response to corticosteroid stimulus	biological_process	['Eif4ebp1', 'Zfp36l1']	FALSE	0.127	0.196	[-0.00012, 0.000837]	-0.0463	0.569	[-6.88e-05, -0.000894]	0.0596	0.316	[0.000531, -0.00016]	0.114	0.337	[0.000187, 0.00177]	-0.0672	0.745	[9.7e-05, -0.00109]	-0.139	0.863	[-0.0, -0.000944]	50	2	0.0253
GO:0071397	cellular response to cholesterol	biological_process	['Mlc1']	TRUE	-0.0115	0.597	[-9.6e-05]	-0.12	0.764	[-0.00159]	0.127	0.16	[0.00102]	0.0934	0.267	[0.00108]	0.0711	0.267	[0.000466]	0.0189	0.409	[0.000115]	20	1	0.0951
GO:0071481	cellular response to X-ray	biological_process	['Ccnd2']	TRUE	-0.374	0.883	[-0.0018]	-1.63	0.988	[-0.0213]	2.98	0.0094	[0.0289]	1.13	0.0363	[0.0126]	-1.35	0.972	[-0.0108]	0.521	0.0751	[0.0026]	9	1	0.0465
GO:0071621	granulocyte chemotaxis	biological_process	['Lgals3']	FALSE	-0.0076	0.585	[-7.75e-05]	0.0509	0.2	[0.000646]	0.00664	0.599	[-0.000156]	0.0126	0.4	[0.000181]	0.0121	0.539	[-0.0]	-0.000959	0.497	[1.66e-05]	84	1	0.333
GO:0071675	regulation of mononuclear cell migration	biological_process	['Lgals3', 'Padi2']	FALSE	0.414	0.0769	[-1.16e-05, 0.00263]	-0.0294	0.537	[0.000101, -0.000763]	-0.033	0.605	[-0.0, -0.000897]	0.0347	0.442	[-0.0, 0.000718]	-0.102	0.778	[-0.000138, -0.00125]	-0.0573	0.776	[1.6e-05, -0.000384]	121	2	0.116
GO:0071806	protein transmembrane transport	biological_process	['Ednrb']	FALSE	1.07	0.0245	[0.00498]	-0.104	0.75	[-0.00138]	-0.0961	0.77	[-0.00116]	0.0502	0.319	[0.000599]	-0.11	0.839	[-0.000967]	0.00276	0.473	[3.5e-05]	57	1	0.241
GO:0072112	podocyte differentiation	biological_process	['Ednrb']	TRUE	-0.165	0.795	[-0.000816]	-0.516	0.921	[-0.00677]	-0.958	0.954	[-0.00958]	1.16	0.0351	[0.0129]	0.142	0.192	[0.00103]	0.174	0.207	[0.00088]	10	1	0.051
GO:0072329	monocarboxylic acid catabolic process	biological_process	['Aldh1l2', 'Cyp4f15']	FALSE	0.309	0.099	[-0.000227, 0.00215]	0.0473	0.277	[0.00126, -0.000552]	-0.000211	0.539	[-0.000152, -0.000296]	0.0295	0.451	[0.000531, 0.000106]	-0.0102	0.653	[-0.000206, -0.000139]	-0.02	0.677	[6.49e-05, -0.000171]	109	2	0.0975
GO:0072332	intrinsic apoptotic signaling pathway by p53 class mediator	biological_process	['Eda2r', 'Nupr1']	FALSE	0.0663	0.298	[0.000349, -3.33e-05]	0.0441	0.285	[0.00111, -0.000459]	0.119	0.236	[0.000148, 0.00103]	-0.0269	0.631	[-0.000474, 0.000234]	-0.171	0.821	[-0.000543, -0.00163]	-0.00682	0.621	[-0.000157, 0.000143]	60	2	0.035
GO:0072507	divalent inorganic cation homeostasis	biological_process	['Cav1', 'Cav2', 'Pygm', 'Slc39a14']	FALSE	0.0566	0.344	[-5.82e-05, -5.82e-05, 0.000496, -0.000152]	-0.0726	0.518	[0.000971, 0.000971, -0.000112, -0.00394]	-0.681	0.884	[-0.000312, 0.000172, 0.000445, -0.0143]	-1.65	0.958	[0.000545, -0.0, -0.000449, -0.0367]	0.0165	0.567	[-0.000211, -0.0, -0.000356, 0.00037]	0.449	0.151	[-0.000367, -0.0, 8.02e-06, 0.00486]	268	4	0.0404
GO:0072578	neurotransmitter-gated ion channel clustering	biological_process	['Chrdl1']	FALSE	-0.00736	0.585	[-7.64e-05]	0.0501	0.202	[0.000636]	-0.15	0.809	[-0.00169]	0.0284	0.357	[0.000357]	0.118	0.213	[0.000835]	-0.000999	0.497	[1.64e-05]	15	1	0.0733
GO:0072677	eosinophil migration	biological_process	['Lgals3']	FALSE	-0.0241	0.63	[-0.000155]	0.1	0.136	[0.00129]	-0.00922	0.648	[-0.000311]	0.029	0.356	[0.000363]	0.0121	0.539	[-0.0]	0.0024	0.475	[3.32e-05]	19	1	0.0908
GO:0090100	positive regulation of transmembrane receptor protein serine/threonine kinase signaling pathway	biological_process	['Gdf15']	FALSE	0.00889	0.505	[-0.0]	0.00145	0.514	[-0.0]	0.0226	0.49	[-0.0]	0.00455	0.435	[9.1e-05]	-0.0147	0.715	[-0.000212]	-0.00431	0.587	[-0.0]	121	1	0.441
GO:0090101	negative regulation of transmembrane receptor protein serine/threonine kinase signaling pathway	biological_process	['Cav1', 'Cav2', 'Cd109', 'Chrdl1']	FALSE	0.108	0.268	[9.14e-05, -0.0, -0.0, 0.000608]	0.0188	0.361	[0.000328, -6.79e-05, -0.0, -6.66e-05]	0.106	0.317	[2.95e-05, 0.000524, 0.00035, 0.000343]	-0.322	0.814	[-0.00033, -0.00112, -0.00028, -0.00522]	0.122	0.386	[-1.34e-05, 9.57e-05, -0.0, 0.00141]	-0.0277	0.706	[-9.14e-05, 1.69e-05, -0.000186, 1.66e-05]	147	4	0.00577
GO:0090303	positive regulation of wound healing	biological_process	['Plat']	FALSE	-2.07	0.992	[-0.00978]	2.96	0.0096	[0.0387]	-1.5	0.975	[-0.0149]	0.322	0.145	[0.00362]	2.37	0.0118	[0.0186]	0.814	0.036	[0.00405]	61	1	0.256
GO:0090330	regulation of platelet aggregation	biological_process	['Cd9']	FALSE	0.281	0.0757	[0.00128]	-0.0467	0.674	[-0.00063]	0.853	0.0476	[0.00811]	-1.2	0.964	[-0.0133]	-0.0159	0.719	[-0.000221]	0.0133	0.428	[8.7e-05]	30	1	0.137
GO:0090350	negative regulation of cellular organofluorine metabolic process	biological_process	['Cyp2d22']	TRUE	20.3	0.0003	[0.0953]	-20.9	1	[-0.273]	6.74	0.0024	[0.0656]	1.21	0.0322	[0.0135]	7.13	0.0011	[0.0562]	8.36	0	[0.0414]	8	1	0.0419
GO:0098662	inorganic cation transmembrane transport	biological_process	['Atp1a2', 'Atp1a4', 'Atp1b2', 'Ednrb', 'Kcnj10', 'Slc39a14']	FALSE	-0.0931	0.524	[0.000231, 0.00011, 9.37e-05, 0.000291, -0.0, -0.00223]	0.429	0.13	[-6.52e-05, 0.00033, -3.41e-05, -0.00026, -0.0, 0.0128]	-1.2	0.944	[-0.0178, 6e-05, -0.000407, -0.00183, -0.000326, -0.00933]	-0.296	0.775	[-0.0141, -8.84e-05, -0.00113, 0.00103, -0.000866, 0.00746]	1.28	0.0457	[0.0228, -0.000109, 0.00063, 0.000329, -0.000441, 0.00122]	-0.865	0.935	[-0.0112, -0.0, 1.74e-05, -0.000112, 0.000122, 0.000661]	466	6	0.0246
GO:0099587	inorganic ion import across plasma membrane	biological_process	['Atp1a2', 'Atp1a4', 'Atp1b2', 'Kcnj10', 'Slc39a14']	FALSE	-0.102	0.55	[0.000851, -0.0, -2.03e-05, -0.0, -0.00224]	0.324	0.144	[0.000338, -0.0, -0.0, -0.0, 0.0084]	-0.835	0.906	[-0.00945, 0.00018, -0.000814, -0.000326, -0.00869]	0.233	0.336	[0.000379, -0.0, -0.0, -0.000866, 0.00663]	0.577	0.138	[0.00769, -0.000221, 0.000394, -0.000441, 0.00227]	-0.411	0.898	[-0.00556, -0.0, 3.48e-05, 0.000122, 0.000816]	95	5	0.000112
GO:0120032	regulation of plasma membrane bounded cell projection assembly	biological_process	['Cav1']	FALSE	0.0933	0.187	[0.000397]	0.101	0.135	[0.0013]	0.0534	0.242	[0.000301]	0.00473	0.434	[9.3e-05]	-0.121	0.846	[-0.00105]	-0.0924	0.864	[-0.000436]	207	1	0.63
GO:0140448	signaling receptor ligand precursor processing	biological_process	['Pcsk6']	FALSE	-0.0509	0.679	[-0.000281]	-0.0773	0.722	[-0.00103]	-0.131	0.797	[-0.0015]	0.35	0.136	[0.00394]	-0.117	0.843	[-0.00102]	-0.00108	0.498	[1.6e-05]	27	1	0.125
GO:0150077	regulation of neuroinflammatory response	biological_process	['Nupr1']	FALSE	0.0054	0.528	[-1.64e-05]	0.0433	0.219	[0.000547]	0.0823	0.195	[0.000583]	0.0309	0.352	[0.000384]	-0.192	0.876	[-0.00161]	-0.0672	0.834	[-0.000311]	30	1	0.137
GO:1900024	regulation of substrate adhesion-dependent cell spreading	biological_process	['Myoc']	FALSE	0.00461	0.534	[-2.01e-05]	0.00145	0.514	[-0.0]	0.00613	0.601	[-0.000161]	-0.00363	0.562	[-0.0]	0.0368	0.336	[0.000195]	-0.00431	0.587	[-0.0]	59	1	0.249
GO:1900147	regulation of Schwann cell migration	biological_process	['Vim']	TRUE	-0.00345	0.57	[-5.8e-05]	-0.00873	0.572	[-0.000133]	0.0401	0.282	[0.000171]	-0.053	0.77	[-0.00055]	0.0121	0.539	[-0.0]	0.0141	0.425	[9.11e-05]	10	1	0.051
GO:1900182	positive regulation of protein localization to nucleus	biological_process	['Cav2', 'Tnfrsf1a']	FALSE	0.0604	0.313	[8.86e-05, 0.000188]	-0.00254	0.467	[-5.82e-05, -0.000124]	0.0272	0.452	[-7.21e-05, -0.0]	-0.00109	0.522	[0.000161, -0.0]	0.012	0.576	[-9.2e-05, -0.0]	-0.014	0.653	[-7.99e-05, 1.54e-05]	92	2	0.0735
GO:1901292	nucleoside phosphate catabolic process	biological_process	['Entpd2']	FALSE	0.821	0.0304	[0.00382]	0.206	0.0859	[0.00267]	0.234	0.116	[0.00207]	-0.506	0.927	[-0.00559]	-0.118	0.844	[-0.00103]	-0.477	0.957	[-0.00234]	76	1	0.307
GO:1901550	regulation of endothelial cell development	biological_process	['Tnfrsf1a']	FALSE	0.159	0.12	[0.000704]	-0.00743	0.567	[-0.000116]	0.0226	0.49	[-0.0]	-0.00363	0.562	[-0.0]	0.0224	0.39	[8.16e-05]	-0.0364	0.767	[-0.000159]	19	1	0.0908
GO:1901605	alpha-amino acid metabolic process	biological_process	['Cdo1', 'Cyp2d22']	FALSE	-0.751	0.932	[-0.00208, -0.00301]	-1.35	0.979	[-0.0147, -0.00956]	0.0106	0.511	[-0.0132, 0.0129]	1.88	0.0171	[0.0207, 0.00872]	0.513	0.105	[0.00127, 0.00434]	0.593	0.0754	[0.00284, 0.00135]	176	2	0.207
GO:1901741	positive regulation of myoblast fusion	biological_process	['Gdf15']	TRUE	0.00574	0.525	[-1.48e-05]	0.0392	0.232	[0.000494]	0.0226	0.49	[-0.0]	0.00886	0.417	[0.000139]	-0.0287	0.75	[-0.000322]	-0.00175	0.505	[1.27e-05]	19	1	0.0908
GO:1901857	positive regulation of cellular respiration	biological_process	['Nupr1']	FALSE	-0.474	0.907	[-0.00227]	0.632	0.0397	[0.00824]	0.424	0.0806	[0.00392]	-0.42	0.918	[-0.00464]	0.0908	0.242	[0.000622]	0.268	0.153	[0.00135]	27	1	0.125
GO:1901988	negative regulation of cell cycle phase transition	biological_process	['Ccnd1', 'Gpnmb', 'Zfp36l1']	FALSE	0.4	0.0971	[0.00101, 0.000604, 0.00136]	-0.0569	0.529	[-0.000331, -0.000265, -0.000828]	-0.116	0.66	[-0.0, -0.0, -0.00257]	0.167	0.34	[0.000449, 8.98e-05, 0.00282]	-0.0327	0.668	[-0.0, -0.0, -0.000822]	-0.193	0.867	[-0.000908, -0.0, -0.000754]	230	3	0.099
GO:1901989	positive regulation of cell cycle phase transition	biological_process	['Ccnd1', 'Ccnd2']	FALSE	-0.0906	0.645	[-0.000281, -0.000442]	0.16	0.146	[-0.000344, 0.00307]	0.232	0.171	[-0.000366, 0.0031]	0.175	0.285	[0.00272, 0.000172]	-0.188	0.829	[-0.00177, -0.000601]	-0.11	0.842	[-0.000215, -0.000522]	120	2	0.114
GO:1901990	regulation of mitotic cell cycle phase transition	biological_process	['Ccnd1', 'Ccnd2', 'Gpnmb', 'Zfp36l1']	FALSE	0.213	0.177	[0.000148, -0.000442, 0.000604, 0.00136]	0.0762	0.266	[-0.000339, 0.00307, -0.000265, -0.000828]	0.0568	0.381	[-0.000244, 0.0031, -0.0, -0.00257]	0.214	0.329	[0.00196, 0.000172, 8.98e-05, 0.00282]	-0.134	0.742	[-0.00118, -0.000601, -0.0, -0.000822]	-0.176	0.844	[-0.000446, -0.000522, -0.0, -0.000754]	342	4	0.0822
GO:1902106	negative regulation of leukocyte differentiation	biological_process	['Tmem176a', 'Tmem176b']	FALSE	0.0515	0.337	[-8.54e-06, 0.000226]	0.00428	0.444	[3.65e-05, -9.69e-05]	0.0276	0.45	[5.47e-05, -0.000122]	-0.0146	0.583	[-0.000121, 7.13e-05]	0.0246	0.501	[3.13e-05, 1.97e-05]	-0.00268	0.599	[7.43e-06, 7.63e-06]	113	2	0.103
GO:1902107	positive regulation of leukocyte differentiation	biological_process	['Zfp36l1']	FALSE	0.0495	0.286	[0.000191]	-0.257	0.848	[-0.00338]	-0.725	0.938	[-0.0073]	0.241	0.174	[0.00272]	0.503	0.0781	[0.00388]	0.0808	0.293	[0.000421]	210	1	0.636
GO:1902116	negative regulation of organelle assembly	biological_process	['Nupr1']	FALSE	-0.0102	0.593	[-8.98e-05]	-0.0789	0.724	[-0.00105]	0.0878	0.19	[0.000637]	0.0718	0.29	[0.00084]	0.0231	0.387	[8.72e-05]	0.0175	0.413	[0.000108]	43	1	0.189
GO:1902532	negative regulation of intracellular signal transduction	biological_process	['Cav1', 'Myoc']	FALSE	0.0806	0.267	[-9.98e-06, 0.00042]	0.0075	0.43	[0.000135, -0.000138]	-0.0264	0.594	[-0.000485, -0.000322]	0.00643	0.5	[0.000563, -0.000285]	0.0351	0.46	[-0.000219, 0.000389]	-0.0589	0.779	[-0.000189, -0.00019]	536	2	0.729
GO:1902533	positive regulation of intracellular signal transduction	biological_process	['Cav1', 'Fzd10', 'Myoc', 'Nupr1']	FALSE	0.0767	0.311	[-0.000144, 0.000215, -0.0, 0.000342]	0.0629	0.283	[0.00147, -0.0, -6.85e-05, -9.64e-05]	0.0311	0.43	[-0.000301, -0.0, -0.00016, 0.000249]	-0.0142	0.592	[0.000197, -0.000292, 9.3e-05, -6.75e-05]	0.0308	0.536	[9.06e-05, -0.0, 0.000193, -0.000253]	-0.0237	0.699	[2.78e-05, -0.0, -0.000188, -4.44e-05]	608	4	0.331
GO:1902749	regulation of cell cycle G2/M phase transition	biological_process	['Ccnd1']	FALSE	-0.0639	0.698	[-0.000342]	-0.0317	0.645	[-0.000434]	-0.00697	0.641	[-0.000289]	0.26	0.167	[0.00294]	-0.285	0.902	[-0.00235]	0.0144	0.424	[9.24e-05]	114	1	0.422
GO:1902806	regulation of cell cycle G1/S phase transition	biological_process	['Ccnd1', 'Ccnd2', 'Gpnmb']	FALSE	0.0974	0.269	[0.000393, -0.000442, 0.000604]	0.123	0.199	[-0.000292, 0.00307, -0.000265]	0.211	0.216	[-0.000222, 0.0031, -0.0]	0.0824	0.426	[0.00147, 0.000172, 8.98e-05]	-0.0601	0.703	[-0.000601, -0.000601, -0.0]	-0.144	0.845	[-0.000715, -0.000522, -0.0]	196	3	0.0688
GO:1903038	negative regulation of leukocyte cell-cell adhesion	biological_process	['Gpnmb', 'Lgals3']	FALSE	0.0187	0.438	[-2.08e-09, 2.81e-07]	0.00766	0.429	[3.47e-08, -9.22e-08]	0.0325	0.424	[-0.0, -0.0]	-0.0114	0.567	[-0.0, -0.0]	0.0201	0.53	[-0.0, -0.0]	-0.00482	0.613	[-0.0, -0.0]	150	2	0.163
GO:1903039	positive regulation of leukocyte cell-cell adhesion	biological_process	['Cav1', 'Igfbp2']	FALSE	-0.0563	0.598	[-0.000476, -2e-05]	0.334	0.0924	[0.00603, -0.000206]	0.0952	0.259	[0.00118, -0.000321]	-0.0689	0.718	[-0.00108, 0.000187]	0.0864	0.347	[0.000463, 0.000291]	-0.0537	0.769	[-0.00036, 1.71e-05]	276	2	0.381
GO:1903050	regulation of proteolysis involved in protein catabolic process	biological_process	['Cav1', 'Nupr1']	FALSE	-0.0226	0.54	[-0.000682, 0.000409]	0.386	0.0842	[0.00682, -6.72e-05]	0.234	0.17	[0.00242, 0.000346]	-0.404	0.879	[-0.00555, -0.000555]	0.0867	0.346	[0.000758, -0.0]	0.0261	0.51	[0.000217, -0.0]	220	2	0.284
GO:1903076	regulation of protein localization to plasma membrane	biological_process	['Lgals3']	FALSE	0.0533	0.272	[0.000209]	0.00145	0.514	[-0.0]	0.00623	0.601	[-0.00016]	-0.00363	0.562	[-0.0]	0.0121	0.539	[-0.0]	-0.00431	0.587	[-0.0]	114	1	0.422
GO:1903311	regulation of mRNA metabolic process	biological_process	['Prdx6', 'Vim', 'Zfp36l1']	FALSE	0.0996	0.266	[-0.00094, 0.000945, 0.000568]	-0.0217	0.465	[-0.00126, -9.1e-05, 0.000699]	-0.367	0.814	[-0.00512, 7.16e-05, -0.00169]	-0.534	0.879	[-0.0129, -0.000495, 0.00328]	0.186	0.285	[0.00341, 0.000122, -0.00133]	0.238	0.276	[0.00188, -0.000361, 0.000566]	301	3	0.175
GO:1903318	negative regulation of protein maturation	biological_process	['Plat']	FALSE	-1.65	0.986	[-0.00779]	3.29	0.0082	[0.043]	-0.488	0.911	[-0.00499]	0.708	0.0699	[0.00792]	0.264	0.132	[0.00199]	0.642	0.0556	[0.0032]	30	1	0.137
GO:1903320	regulation of protein modification by small protein conjugation or removal	biological_process	['Cav1']	FALSE	0.17	0.114	[0.000758]	0.16	0.1	[0.00207]	-0.0539	0.727	[-0.000748]	-0.0239	0.698	[-0.000226]	-0.118	0.844	[-0.00103]	0.00175	0.479	[3e-05]	254	1	0.705
GO:1903430	negative regulation of cell maturation	biological_process	['Ednrb']	FALSE	0.0519	0.278	[0.000202]	-0.242	0.841	[-0.00318]	-1.13	0.962	[-0.0113]	0.797	0.0608	[0.00891]	0.189	0.164	[0.0014]	0.0157	0.419	[9.89e-05]	13	1	0.0644
GO:1903531	negative regulation of secretion by cell	biological_process	['Anxa5', 'Cbarp', 'Igfbp3', 'Tnfrsf1a']	FALSE	0.0413	0.37	[0.000403, -0.000552, -0.0, 0.000235]	0.0188	0.361	[-0.000203, -0.000616, 0.000151, 0.000862]	-0.11	0.624	[-0.000237, -0.00287, 8.03e-05, 8.2e-05]	-0.0417	0.635	[9.2e-05, 0.000228, -0.000269, -0.000735]	-0.283	0.816	[-1.15e-05, -0.00477, -9.86e-05, -0.000102]	0.119	0.451	[8.43e-06, 0.00127, 7.76e-06, -6.56e-05]	177	4	0.0108
GO:1903532	positive regulation of secretion by cell	biological_process	['Lgals3']	FALSE	0.00674	0.519	[-1.01e-05]	0.0211	0.315	[0.000257]	0.0279	0.351	[5.12e-05]	-0.00211	0.483	[1.69e-05]	0.000258	0.651	[-9.36e-05]	-0.0066	0.603	[-1.13e-05]	365	1	0.828
GO:1903555	regulation of tumor necrosis factor superfamily cytokine production	biological_process	['Gpnmb']	FALSE	0.00889	0.505	[-0.0]	0.00145	0.514	[-0.0]	0.0226	0.49	[-0.0]	-0.00363	0.562	[-0.0]	0.0121	0.539	[-0.0]	-0.00431	0.587	[-0.0]	82	1	0.327
GO:1903598	positive regulation of gap junction assembly	biological_process	['Cav1']	TRUE	-0.385	0.886	[-0.00185]	3.12	0.009	[0.0408]	-3.35	0.994	[-0.033]	-0.565	0.933	[-0.00625]	-2.72	0.987	[-0.0216]	1.02	0.0225	[0.00505]	7	1	0.0373
GO:1903624	regulation of DNA catabolic process	biological_process	['Igfbp3']	FALSE	-1.23	0.976	[-0.00584]	-0.443	0.906	[-0.00581]	-0.0603	0.734	[-0.00081]	2.34	0.01	[0.0261]	0.358	0.103	[0.00273]	0.26	0.156	[0.00131]	16	1	0.0777
GO:1903670	regulation of sprouting angiogenesis	biological_process	['S100a1']	FALSE	-0.00209	0.565	[-5.16e-05]	-0.0804	0.725	[-0.00107]	-0.00564	0.638	[-0.000276]	0.00361	0.442	[8.05e-05]	-0.0116	0.704	[-0.000187]	0.0672	0.311	[0.000354]	40	1	0.177
GO:1903715	regulation of aerobic respiration	biological_process	['Nupr1']	FALSE	-0.474	0.907	[-0.00227]	0.632	0.0397	[0.00824]	0.424	0.0806	[0.00392]	-0.42	0.918	[-0.00464]	0.0908	0.242	[0.000622]	0.268	0.153	[0.00135]	36	1	0.162
GO:1903976	negative regulation of glial cell migration	biological_process	['Atp1b2']	TRUE	0.475	0.0484	[0.00219]	-0.284	0.86	[-0.00373]	-0.337	0.881	[-0.00351]	0.403	0.123	[0.00453]	0.187	0.165	[0.00138]	0.00555	0.458	[4.88e-05]	8	1	0.0419
GO:1904035	regulation of epithelial cell apoptotic process	biological_process	['Nupr1', 'Zfp36l1']	FALSE	-0.0146	0.523	[0.00152, -0.00174]	13	0.0008	[-0.000422, 0.233]	0.0758	0.286	[0.000749, -0.000156]	-11.6	1	[-0.000486, -0.179]	-3.69	0.991	[-0.000301, -0.0419]	0.395	0.14	[-0.00032, 0.00312]	116	2	0.108
GO:1904062	regulation of cation transmembrane transport	biological_process	['Atp1a2', 'Atp1b2', 'Cav1', 'Cbarp', 'S100a1']	FALSE	0.146	0.238	[0.000199, 0.000136, -0.000157, 0.00101, -4.01e-05]	0.0356	0.332	[-0.00129, 0.000785, 0.00172, -0.0006, -0.0]	-1.72	0.973	[-0.0332, -0.00238, -0.00284, 0.000858, -0.000806]	0.000862	0.571	[0.000982, -0.000235, 0.000789, -0.00165, 0.000469]	1.3	0.043	[0.0231, 0.000644, -0.000341, -0.000632, -0.000218]	-0.335	0.883	[-0.00424, 0.000131, 0.000173, 0.000149, 5.16e-05]	416	5	0.0497
GO:1904377	positive regulation of protein localization to cell periphery	biological_process	['Lgals3']	FALSE	0.0533	0.272	[0.000209]	0.00145	0.514	[-0.0]	0.00623	0.601	[-0.00016]	-0.00363	0.562	[-0.0]	0.0121	0.539	[-0.0]	-0.00431	0.587	[-0.0]	69	1	0.284
GO:1904706	negative regulation of vascular associated smooth muscle cell proliferation	biological_process	['Cav1']	TRUE	0.129	0.144	[0.000566]	-0.027	0.632	[-0.000372]	-0.0961	0.77	[-0.00116]	0.0645	0.299	[0.000758]	-0.0375	0.766	[-0.000392]	0.0144	0.423	[9.26e-05]	33	1	0.149
GO:1904707	positive regulation of vascular associated smooth muscle cell proliferation	biological_process	['Igfbp5']	TRUE	-0.00343	0.569	[-5.79e-05]	0.0261	0.284	[0.000322]	0.00675	0.598	[-0.000155]	-0.0283	0.714	[-0.000275]	0.0477	0.307	[0.000281]	0.00238	0.475	[3.31e-05]	40	1	0.177
GO:1904748	regulation of apoptotic process involved in development	biological_process	['Tnfrsf1a']	FALSE	-0.0196	0.62	[-0.000134]	0.719	0.036	[0.00938]	0.181	0.133	[0.00155]	-0.826	0.949	[-0.00916]	-0.0617	0.799	[-0.000583]	0.0119	0.432	[8.04e-05]	16	1	0.0777
GO:1904752	regulation of vascular associated smooth muscle cell migration	biological_process	['Igfbp5']	FALSE	-0.0373	0.656	[-0.000217]	0.102	0.134	[0.00131]	0.0405	0.28	[0.000175]	0.00466	0.434	[9.22e-05]	0.0364	0.337	[0.000192]	0.00593	0.456	[5.07e-05]	32	1	0.145
GO:1904893	negative regulation of receptor signaling pathway via STAT	biological_process	['Cav1']	FALSE	-0.0126	0.6	[-0.000101]	0.0271	0.279	[0.000335]	-0.0601	0.733	[-0.000808]	0.0133	0.398	[0.000188]	0.0988	0.235	[0.000685]	-0.00431	0.587	[-0.0]	26	1	0.121
GO:1904950	negative regulation of establishment of protein localization	biological_process	['Anxa5']	FALSE	0.0047	0.533	[-1.97e-05]	-0.00374	0.55	[-6.78e-05]	-0.00973	0.648	[-0.000316]	0.00464	0.434	[9.2e-05]	0.0363	0.337	[0.000191]	-0.00431	0.587	[-0.0]	146	1	0.505
GO:1904951	positive regulation of establishment of protein localization	biological_process	['Tnfrsf1a']	FALSE	0.0489	0.288	[0.000188]	-0.00804	0.569	[-0.000124]	0.0226	0.49	[-0.0]	-0.00363	0.562	[-0.0]	0.0121	0.539	[-0.0]	-0.0012	0.5	[1.54e-05]	337	1	0.803
GO:1905039	carboxylic acid transmembrane transport	biological_process	['Gfap', 'Kcnj10', 'Slc7a10']	FALSE	0.311	0.119	[-0.000173, 0.000409, 0.00203]	-0.0521	0.521	[-0.000463, -0.000336, -0.000521]	0.11	0.288	[-0.00277, -0.0, 0.00396]	-0.746	0.908	[0.000359, 0.000548, -0.0151]	0.291	0.21	[0.00168, -0.000212, 0.00219]	-0.00722	0.655	[0.000214, -0.000369, 0.000109]	120	3	0.0207
GO:1905477	positive regulation of protein localization to membrane	biological_process	['Lgals3']	FALSE	0.0533	0.272	[0.000209]	0.00145	0.514	[-0.0]	0.00623	0.601	[-0.00016]	-0.00363	0.562	[-0.0]	0.0121	0.539	[-0.0]	-0.00431	0.587	[-0.0]	113	1	0.42
GO:1905521	regulation of macrophage migration	biological_process	['Cd9']	FALSE	0.0961	0.183	[0.00041]	-0.0349	0.652	[-0.000475]	0.876	0.0466	[0.00834]	-1.02	0.957	[-0.0113]	-0.0332	0.76	[-0.000358]	-0.0284	0.736	[-0.000119]	49	1	0.212
GO:1905898	positive regulation of response to endoplasmic reticulum stress	biological_process	['Cav1']	FALSE	-0.136	0.775	[-0.000682]	0.523	0.0459	[0.00682]	0.27	0.107	[0.00242]	-0.502	0.927	[-0.00555]	0.108	0.224	[0.000758]	0.0395	0.359	[0.000217]	32	1	0.145
GO:1990266	neutrophil migration	biological_process	['Lgals3']	FALSE	0.00889	0.505	[-0.0]	0.00145	0.514	[-0.0]	0.0226	0.49	[-0.0]	-0.00363	0.562	[-0.0]	0.0121	0.539	[-0.0]	-0.00431	0.587	[-0.0]	92	1	0.358
GO:2000106	regulation of leukocyte apoptotic process	biological_process	['Lgals3']	FALSE	0.199	0.102	[0.000893]	0.0418	0.224	[0.000528]	0.0326	0.317	[9.79e-05]	-0.0428	0.753	[-0.000436]	0.00831	0.588	[-3e-05]	-0.146	0.901	[-0.000699]	120	1	0.439
GO:2000113	negative regulation of cellular macromolecule biosynthetic process	biological_process	['Eif4ebp1', 'Igfbp5', 'Zfp36l1']	FALSE	-0.205	0.708	[-3.63e-05, -6.38e-05, -0.00176]	0.155	0.178	[-0.0005, 0.000398, 0.00332]	0.0419	0.4	[0.000643, 0.000115, -0.000699]	0.161	0.346	[0.000254, -0.00161, 0.00459]	0.0679	0.438	[-0.0, 0.00119, -0.000622]	-0.0296	0.713	[6.21e-05, -0.00093, 0.000627]	182	3	0.0578
GO:2000209	regulation of anoikis	biological_process	['Cav1']	FALSE	-0.19	0.81	[-0.000937]	0.668	0.038	[0.00872]	0.00879	0.587	[-0.000135]	0.11	0.252	[0.00126]	0.0951	0.237	[0.000656]	0.00446	0.464	[4.34e-05]	22	1	0.104
GO:2000269	regulation of fibroblast apoptotic process	biological_process	['Nupr1']	FALSE	-0.304	0.86	[-0.00147]	0.957	0.0282	[0.0125]	-0.453	0.906	[-0.00465]	0.107	0.255	[0.00123]	0.148	0.189	[0.00107]	0.142	0.232	[0.000726]	27	1	0.125
GO:2000725	regulation of cardiac muscle cell differentiation	biological_process	['Ccnd2']	FALSE	-0.178	0.804	[-0.000879]	-0.311	0.869	[-0.00408]	0.179	0.134	[0.00153]	0.0606	0.304	[0.000715]	0.506	0.0777	[0.0039]	0.158	0.219	[0.000803]	20	1	0.0951
GO:2000785	regulation of autophagosome assembly	biological_process	['Nupr1']	FALSE	-0.0102	0.593	[-8.98e-05]	-0.0789	0.724	[-0.00105]	0.0878	0.19	[0.000637]	0.0718	0.29	[0.00084]	0.0231	0.387	[8.72e-05]	0.0175	0.413	[0.000108]	41	1	0.181
GO:2001046	positive regulation of integrin-mediated signaling pathway	biological_process	['Emp2']	TRUE	-0.0641	0.699	[-0.000343]	0.111	0.127	[0.00143]	-0.0338	0.698	[-0.000551]	-0.0695	0.794	[-0.000733]	0.244	0.14	[0.00183]	-0.00134	0.501	[1.47e-05]	15	1	0.0733
GO:2001141	regulation of RNA biosynthetic process	biological_process	['Nupr1']	FALSE	0.136	0.136	[0.000598]	-0.00382	0.551	[-6.88e-05]	0.0367	0.297	[0.000138]	0.00316	0.445	[7.55e-05]	-0.0541	0.789	[-0.000523]	-0.0342	0.758	[-0.000148]	646	1	0.957
GO:2001198	regulation of dendritic cell differentiation	biological_process	['Tmem176a', 'Tmem176b']	TRUE	1.25	0.0298	[0.0032, 0.00492]	-0.535	0.898	[-0.000864, -0.00883]	-1.45	0.969	[-0.00517, -0.0152]	0.359	0.184	[-0.00357, 0.00933]	-2.61	0.983	[0.00323, -0.0331]	0.635	0.066	[0.000159, 0.00433]	7	2	0.000783
GO:2001233	regulation of apoptotic signaling pathway	biological_process	['Cav1', 'Lgals3', 'Nupr1', 'Pea15a', 'Pmp22']	FALSE	0.0268	0.383	[-9.46e-05, 0.000247, 0.000342, -0.000569, -8.13e-06]	0.0547	0.304	[0.00127, -3.39e-05, -9.64e-05, -0.000635, 0.000648]	0.0776	0.365	[-0.000405, 8.47e-05, 0.000249, 0.000655, 0.00011]	0.0459	0.515	[0.000223, -7.08e-05, -6.75e-05, 0.00194, -0.000547]	0.0513	0.509	[-5.36e-05, -0.0, -0.000253, 0.000656, -2.71e-05]	0.00718	0.659	[3.36e-05, -4.33e-05, -4.44e-05, 0.000133, 6.89e-06]	402	5	0.0441
GO:0000165	MAPK cascade	biological_process	['Cav1', 'Igfbp3', 'Pea15a', 'Zfp36l1']	FALSE	0.0242	0.399	[-6.92e-05, -6.52e-06, -7.54e-05, 7.97e-05]	0.0188	0.361	[0.00147, 0.000105, -0.000153, -0.00123]	-0.204	0.703	[-0.00126, -0.000152, 0.000285, -0.00363]	0.198	0.343	[0.000856, -9.01e-05, 0.000556, 0.00335]	-0.117	0.73	[-0.000624, 0.000153, -0.000481, -0.00138]	-0.0317	0.713	[2.71e-05, 1.11e-05, 2.74e-05, -0.000349]	190	4	0.0136
GO:0000226	microtubule cytoskeleton organization	biological_process	['Cav1']	FALSE	-0.106	0.747	[-0.000541]	0.622	0.0401	[0.00811]	-0.00697	0.641	[-0.000289]	-0.0266	0.708	[-0.000256]	0.0121	0.539	[-0.0]	0.00817	0.446	[6.18e-05]	438	1	0.879
GO:0001755	neural crest cell migration	biological_process	['Ednrb']	FALSE	-0.0106	0.594	[-9.16e-05]	0.0327	0.258	[0.000408]	-0.232	0.849	[-0.00249]	0.101	0.259	[0.00117]	0.201	0.158	[0.00149]	-0.251	0.932	[-0.00122]	61	1	0.256
GO:0001765	membrane raft assembly	biological_process	['Cav1', 'Cav2', 'Emp2']	FALSE	0.937	0.0464	[-0.00087, 0.00875, -0.000611]	-0.864	0.946	[-0.0016, -0.00836, -0.00919]	-0.178	0.713	[-0.000968, -0.0, -0.00263]	1.05	0.0564	[0.00378, 0.00547, 0.011]	-0.0463	0.687	[-0.00131, -0.00112, 0.00142]	0.232	0.281	[0.000693, 0.000487, 0.000856]	9	3	2.19e-05
GO:0001817	regulation of cytokine production	biological_process	['Aqp4', 'Gpnmb', 'Tnfrsf1a']	FALSE	0.124	0.233	[0.000764, -0.0, -0.0]	-0.0253	0.473	[-0.000731, -0.0, -0.0]	0.0237	0.452	[-0.000243, -0.0, -0.0]	-0.184	0.781	[-0.00339, -0.0, -0.0]	0.199	0.273	[0.00238, -0.0, -0.0]	-0.095	0.809	[-0.000631, -0.0, -0.000179]	748	3	0.698
GO:0001895	retina homeostasis	biological_process	['Atp1b2']	TRUE	-1.83	0.99	[-0.00864]	-1.77	0.99	[-0.0231]	1.01	0.0404	[0.00966]	0.377	0.129	[0.00424]	2.59	0.0102	[0.0204]	1.6	0.0066	[0.00794]	18	1	0.0864
GO:0001913	T cell mediated cytotoxicity	biological_process	['Emp2']	TRUE	-0.708	0.941	[-0.00337]	1.54	0.0187	[0.0201]	1.38	0.0294	[0.0133]	0.352	0.135	[0.00396]	-0.677	0.947	[-0.00544]	0.05	0.338	[0.000269]	20	1	0.0951
GO:0001936	regulation of endothelial cell proliferation	biological_process	['Cav1', 'Cav2']	FALSE	0.0388	0.374	[-1.98e-05, 0.000153]	0.00748	0.43	[8.23e-05, -8.57e-05]	-0.00145	0.543	[-0.00052, 5.5e-05]	0.0109	0.489	[0.000372, -2.48e-05]	0.00138	0.619	[-5.22e-05, -0.000161]	-0.0141	0.653	[-8.21e-05, 1.7e-05]	175	2	0.205
GO:0001952	regulation of cell-matrix adhesion	biological_process	['Emp2', 'Myoc']	FALSE	0.0156	0.45	[-2.01e-05, -0.0]	0.0245	0.353	[0.000335, -3.47e-05]	0.0148	0.499	[-0.000162, -8.08e-05]	-0.0298	0.64	[-0.000286, -0.0]	0.0106	0.583	[-0.0, -0.000108]	8.3e-05	0.588	[1.72e-05, 1.72e-05]	129	2	0.128
GO:0001959	regulation of cytokine-mediated signaling pathway	biological_process	['Cav1', 'Padi2', 'Tnfrsf1a']	FALSE	0.0432	0.373	[-1.22e-05, -0.000347, 0.000481]	-0.062	0.537	[-0.000162, -0.00137, -3.77e-06]	0.597	0.11	[-0.000218, 0.00991, -0.000393]	-0.0921	0.717	[-0.000131, -0.00153, 3.9e-05]	-0.117	0.755	[0.000339, -0.00231, -1.19e-05]	-0.0173	0.683	[1.66e-05, -7.14e-05, -7.89e-05]	137	3	0.0289
GO:0002067	glandular epithelial cell differentiation	biological_process	['Cav1']	FALSE	-0.0711	0.707	[-0.000376]	0.233	0.0805	[0.00303]	0.0303	0.332	[7.51e-05]	0.11	0.251	[0.00127]	-0.0945	0.827	[-0.000842]	-0.0322	0.75	[-0.000138]	51	1	0.219
GO:0002087	regulation of respiratory gaseous exchange by nervous system process	biological_process	['Atp1a2']	TRUE	-0.882	0.957	[-0.00419]	1.41	0.0208	[0.0184]	-2.27	0.987	[-0.0224]	-1.65	0.974	[-0.0183]	9.11	0.0005	[0.0719]	-14.6	0.999	[-0.0721]	13	1	0.0644
GO:0002548	monocyte chemotaxis	biological_process	['Lgals3']	TRUE	0.00489	0.532	[-1.88e-05]	0.0254	0.288	[0.000313]	0.0226	0.49	[-0.0]	-0.00363	0.562	[-0.0]	0.0237	0.384	[9.12e-05]	-0.0403	0.78	[-0.000178]	35	1	0.158
GO:0002685	regulation of leukocyte migration	biological_process	['Cd9', 'Lgals3', 'Padi2']	FALSE	0.293	0.125	[0.00041, -1.16e-05, 0.00172]	-0.0222	0.466	[-0.000475, 0.000101, -0.000288]	0.516	0.124	[0.00834, -0.0, -0.000392]	-0.581	0.887	[-0.0113, -0.0, 0.00029]	-0.0959	0.739	[-0.000358, -0.000138, -0.0012]	-0.0393	0.733	[-0.000119, 1.6e-05, -0.000222]	235	3	0.104
GO:0002695	negative regulation of leukocyte activation	biological_process	['Gpnmb', 'Lgals3']	FALSE	0.0187	0.438	[-2.08e-09, 2.81e-07]	0.00766	0.429	[3.47e-08, -9.22e-08]	0.0325	0.424	[-0.0, -0.0]	-0.0114	0.567	[-0.0, -0.0]	0.0201	0.53	[-0.0, -0.0]	-0.00482	0.613	[-0.0, -0.0]	203	2	0.254
GO:0002696	positive regulation of leukocyte activation	biological_process	['Cav1', 'Igfbp2']	FALSE	-0.0563	0.598	[-0.000476, -2e-05]	0.334	0.0924	[0.00603, -0.000206]	0.0952	0.259	[0.00118, -0.000321]	-0.0689	0.718	[-0.00108, 0.000187]	0.0864	0.347	[0.000463, 0.000291]	-0.0537	0.769	[-0.00036, 1.71e-05]	400	2	0.572
GO:0002791	regulation of peptide secretion	biological_process	['Anxa5']	FALSE	0.184	0.107	[0.000825]	-0.0245	0.625	[-0.000339]	0.00644	0.6	[-0.000158]	0.00464	0.434	[9.2e-05]	-0.015	0.716	[-0.000214]	-0.000898	0.496	[1.69e-05]	240	1	0.685
GO:0003093	regulation of glomerular filtration	biological_process	['Emp2']	TRUE	-0.527	0.917	[-0.00252]	-0.0306	0.642	[-0.000419]	-0.567	0.922	[-0.00576]	0.712	0.0695	[0.00797]	0.478	0.0816	[0.00368]	0.176	0.205	[0.000893]	12	1	0.06
GO:0003097	renal water transport	biological_process	['Aqp4']	FALSE	-2.69	0.996	[-0.0127]	-0.97	0.969	[-0.0127]	-4.15	0.996	[-0.0408]	3.72	0.0037	[0.0414]	3.94	0.0042	[0.031]	1.07	0.0195	[0.00533]	8	1	0.0419
GO:0003352	regulation of cilium movement	biological_process	['Anxa5']	FALSE	-0.31	0.862	[-0.0015]	0.0424	0.223	[0.000536]	-0.0828	0.757	[-0.00103]	0.693	0.0717	[0.00775]	-1.65	0.977	[-0.0131]	0.191	0.196	[0.000965]	42	1	0.185
GO:0006006	glucose metabolic process	biological_process	['Slc39a14']	FALSE	-0.141	0.778	[-0.000707]	-0.0684	0.71	[-0.000913]	-0.703	0.936	[-0.00709]	-0.184	0.869	[-0.00201]	0.175	0.171	[0.00129]	0.299	0.139	[0.0015]	133	1	0.473
GO:0006073	cellular glucan metabolic process	biological_process	['Ppp1r3c', 'Pygm']	FALSE	-0.166	0.721	[-0.000524, -0.000699]	0.0219	0.364	[0.000582, -0.000328]	-0.639	0.903	[-0.00308, -0.00612]	-0.0391	0.664	[-0.00199, 0.00156]	0.386	0.138	[0.00254, 0.00162]	0.17	0.292	[0.000449, 0.000776]	56	2	0.031
GO:0006468	protein phosphorylation	biological_process	['Cav1']	FALSE	-0.0664	0.701	[-0.000354]	-0.0348	0.651	[-0.000474]	-0.123	0.791	[-0.00142]	0.137	0.231	[0.00156]	0.193	0.162	[0.00143]	0.0025	0.474	[3.37e-05]	218	1	0.65
GO:0006520	cellular amino acid metabolic process	biological_process	['Cdo1', 'Cyp2d22']	FALSE	-0.677	0.92	[-0.00159, -0.00301]	-1.11	0.97	[-0.0104, -0.00956]	0.237	0.169	[-0.0101, 0.0129]	1.62	0.0234	[0.0166, 0.00872]	0.393	0.136	[-9.89e-05, 0.00434]	0.46	0.114	[0.00191, 0.00135]	252	2	0.34
GO:0006576	cellular biogenic amine metabolic process	biological_process	['Abhd4', 'Cyp2d22', 'Sat1']	FALSE	-0.199	0.703	[-0.000697, -0.00088, -0.000234]	-5.09	1	[-0.0533, -0.00786, -0.0507]	-5.72	0.999	[-0.0907, 0.014, -0.0191]	4.9	0.002	[0.0924, -0.00297, 0.00495]	3.53	0.005	[0.0133, -0.0112, 0.0463]	1.63	0.0049	[0.00425, 0.00215, 0.00778]	90	3	0.00982
GO:0006590	thyroid hormone generation	biological_process	['Dio2']	TRUE	-0.0326	0.647	[-0.000195]	-1.15	0.977	[-0.015]	-3.63	0.995	[-0.0357]	-4.32	0.993	[-0.048]	5.21	0.0027	[0.0411]	0.671	0.0519	[0.00334]	13	1	0.0644
GO:0006639	acylglycerol metabolic process	biological_process	['Cav1']	FALSE	-0.011	0.595	[-9.34e-05]	0.239	0.0792	[0.0031]	-0.111	0.783	[-0.00131]	-0.126	0.842	[-0.00136]	0.0137	0.447	[1.25e-05]	0.024	0.395	[0.00014]	104	1	0.394
GO:0006650	glycerophospholipid metabolic process	biological_process	['Abhd4', 'Ip6k3', 'Prdx6']	FALSE	-0.195	0.7	[-0.00173, -0.0, -5.39e-05]	0.81	0.0593	[0.0176, -0.0, -0.0]	-0.166	0.704	[-0.00312, -0.0, -0.000288]	0.173	0.335	[0.0045, -0.0, -0.00102]	0.0987	0.385	[0.00021, -0.0, 0.000785]	0.00403	0.624	[5.18e-05, -0.0, -0.0]	261	3	0.13
GO:0006665	sphingolipid metabolic process	biological_process	['Sgpl1', 'Vapa']	FALSE	0.569	0.0586	[0.000482, 0.00316]	-0.461	0.879	[-0.0015, -0.00686]	-0.392	0.851	[-0.000514, -0.0053]	0.551	0.123	[0.00205, 0.0067]	0.0133	0.57	[-0.000536, 0.000458]	0.108	0.365	[7.89e-05, 0.000711]	143	2	0.151
GO:0006690	icosanoid metabolic process	biological_process	['Cyp2d22', 'Cyp4f15', 'Ephx1', 'Tnfrsf1a']	FALSE	6.81	0.0036	[0.00358, 0.0587, 0.000271, -0.0]	-0.848	0.939	[-0.000931, -0.0205, -2.97e-05, -0.000187]	0.013	0.463	[0.000563, -0.00108, 0.000246, -0.00029]	0.0216	0.534	[-0.00416, 0.00523, -0.000508, 0.000169]	0.124	0.384	[0.000688, 0.000704, 0.000129, -0.0]	-0.744	0.94	[2.11e-05, -0.00719, -0.000251, 4.65e-05]	134	4	0.0042
GO:0006721	terpenoid metabolic process	biological_process	['Cyp2d22']	FALSE	38.7	0	[0.182]	-6.97	1	[-0.0911]	-1.97	0.984	[-0.0195]	4.54	0.0029	[0.0506]	1.35	0.0249	[0.0106]	-3.1	0.991	[-0.0153]	77	1	0.311
GO:0006749	glutathione metabolic process	biological_process	['Gstm1']	FALSE	0.00848	0.508	[-1.9e-06]	-0.00689	0.564	[-0.000109]	0.0842	0.194	[0.000602]	-0.0892	0.814	[-0.000953]	0.0488	0.305	[0.00029]	-0.0564	0.816	[-0.000258]	81	1	0.324
GO:0006753	nucleoside phosphate metabolic process	biological_process	['Aldh1l1', 'Aldh1l2', 'Atp1a2', 'Entpd2']	FALSE	-1.06	0.956	[-0.0129, -0.000615, -0.00037, 0.00382]	1.59	0.0349	[0.0398, 0.00143, -0.00416, 0.00267]	-2.94	0.992	[-0.0119, 0.00355, -0.0514, 0.00207]	0.591	0.141	[0.0485, -0.00855, -0.0209, -0.00559]	3.37	0.0052	[0.00292, 0.00153, 0.0499, -0.00103]	-0.902	0.949	[0.00087, 0.00038, -0.00785, -0.00234]	487	4	0.204
GO:0006865	amino acid transport	biological_process	['Gfap', 'Kcnj10', 'Slc7a10']	FALSE	0.343	0.11	[-0.000173, 0.000409, 0.00228]	0.0787	0.244	[-0.000463, -0.000336, 0.00235]	-0.0626	0.601	[-0.00277, -0.0, 0.00109]	-0.486	0.872	[0.000359, 0.000548, -0.0101]	0.249	0.235	[0.00168, -0.000212, 0.00161]	-0.0762	0.789	[0.000214, -0.000369, -0.000491]	122	3	0.0216
GO:0006873	cellular ion homeostasis	biological_process	['Atp1a2', 'Atp1a4', 'Atp1b2', 'Cav1', 'Cav2', 'Pygm', 'Slc39a14']	FALSE	-0.332	0.723	[-0.00207, -3.96e-05, -0.000426, -5.82e-05, -5.82e-05, 0.000496, -0.00245]	-0.156	0.563	[-0.0119, 0.000786, -2.01e-05, 0.000971, 0.000971, -0.000112, 0.00358]	-3.35	0.994	[-0.0643, 0.000329, -0.00587, -0.000312, 0.000172, 0.000445, -0.0178]	-1.94	0.962	[-0.0517, -3.86e-05, -0.0034, 0.000545, -0.0, -0.000449, -0.00175]	3.84	0.0019	[0.0787, -7.31e-05, 0.00246, -0.000211, -0.0, -0.000356, 8.97e-05]	-0.156	0.805	[-0.00294, -0.000383, 0.000804, -0.000367, -0.0, 8.02e-06, 0.000857]	414	7	0.00381
GO:0006884	cell volume homeostasis	biological_process	['Aqp4']	FALSE	-0.223	0.826	[-0.00109]	-0.802	0.956	[-0.0105]	0.0493	0.253	[0.000261]	0.0457	0.327	[0.000549]	1.8	0.0175	[0.0141]	0.189	0.197	[0.000957]	37	1	0.166
GO:0006887	exocytosis	biological_process	['Syt15']	FALSE	0.0536	0.272	[0.00021]	0.00145	0.514	[-0.0]	0.0589	0.231	[0.000355]	-0.0292	0.718	[-0.000285]	-0.0155	0.718	[-0.000218]	-0.00431	0.587	[-0.0]	224	1	0.66
GO:0006898	receptor-mediated endocytosis	biological_process	['Cav1', 'Cav2', 'Cd9']	FALSE	-0.203	0.706	[-0.000986, -0.000744, -0.000115]	0.357	0.108	[0.00907, -0.00217, 0.00077]	0.911	0.0732	[-0.000101, 0.00488, 0.00974]	-0.552	0.883	[0.0011, -0.000461, -0.0111]	0.179	0.292	[0.00057, 0.00299, -0.00146]	-0.0808	0.794	[8.72e-05, 0.000222, -0.000995]	172	3	0.0505
GO:0006900	vesicle budding from membrane	biological_process	['Vapa']	FALSE	0.041	0.319	[0.000151]	-0.0137	0.593	[-0.000198]	0.0618	0.226	[0.000383]	-0.0772	0.803	[-0.000819]	0.163	0.178	[0.00119]	-0.251	0.932	[-0.00122]	32	1	0.145
GO:0006937	regulation of muscle contraction	biological_process	['Atp1a2', 'Cav1']	FALSE	-0.352	0.833	[-0.00297, 0.000519]	-0.736	0.935	[-0.0129, -0.000374]	-2.33	0.987	[-0.0311, -0.00121]	-0.086	0.741	[-0.00191, 0.000751]	5.37	0.0016	[0.0608, 7.04e-05]	-2.19	0.983	[-0.0154, 5.69e-05]	163	2	0.184
GO:0007043	cell-cell junction assembly	biological_process	['Cd9', 'Pmp22']	FALSE	-0.144	0.702	[-0.000712, -0.000365]	0.162	0.145	[-0.00119, 0.00395]	0.978	0.0574	[0.0123, 0.000647]	0.0871	0.366	[0.00102, 0.000512]	-0.521	0.91	[-0.00596, -0.000199]	-0.0273	0.704	[1.56e-05, -0.000173]	132	2	0.133
GO:0007167	enzyme-linked receptor protein signaling pathway	biological_process	['Cav2', 'Eif4ebp1', 'Gdf15', 'Igfbp5', 'Myoc', 'Plat', 'Sgpl1', 'Slc39a14']	FALSE	0.0893	0.308	[0.000396, 0.000207, 5.13e-05, -0.000136, -2.02e-05, -9.86e-05, -3.94e-05, 0.000207]	0.169	0.235	[0.000459, -6.79e-05, 0.000185, 0.00162, -0.0, 0.00197, 0.00131, -6.79e-05]	0.0238	0.445	[-0.000297, 0.000175, -1.34e-05, -0.00172, -0.000162, 0.000175, 0.00122, -0.000317]	-0.0461	0.616	[0.000215, -0.0, 1.38e-05, -0.000555, -0.0, -0.0, -0.00112, 0.000461]	0.0171	0.566	[-0.000295, -0.0, 9.69e-06, 0.00142, 0.000196, -0.000215, -0.000858, -0.000858]	0.00414	0.675	[8.45e-06, -0.0, -0.0, 1.67e-05, -0.0, 1.69e-05, 1.69e-05, 3.38e-05]	525	8	0.00372
GO:0007200	phospholipase C-activating G protein-coupled receptor signaling pathway	biological_process	['Ednrb']	FALSE	0.147	0.128	[0.000651]	-0.0721	0.715	[-0.000962]	-1.85	0.982	[-0.0183]	0.785	0.0622	[0.00878]	0.489	0.0802	[0.00377]	-0.271	0.935	[-0.00132]	68	1	0.28
GO:0007229	integrin-mediated signaling pathway	biological_process	['Itga7']	TRUE	0.00155	0.549	[-3.45e-05]	-0.0577	0.694	[-0.000773]	0.149	0.148	[0.00123]	0.0108	0.408	[0.000161]	0.129	0.203	[0.000923]	-0.00431	0.587	[-0.0]	85	1	0.336
GO:0007249	I-kappaB kinase/NF-kappaB signaling	biological_process	['Ednrb']	TRUE	-0.221	0.825	[-0.00108]	-0.171	0.801	[-0.00225]	-0.742	0.94	[-0.00747]	1.34	0.028	[0.015]	-0.288	0.903	[-0.00237]	-0.443	0.955	[-0.00217]	64	1	0.266
GO:0007528	neuromuscular junction development	biological_process	['Pmp22']	TRUE	0.0529	0.274	[0.000207]	-0.00896	0.573	[-0.000136]	-0.0261	0.683	[-0.000476]	-0.00363	0.562	[-0.0]	0.0243	0.381	[9.6e-05]	0.00595	0.456	[5.08e-05]	44	1	0.193
GO:0007595	lactation	biological_process	['Cav1', 'Ccnd1', 'Cdo1']	TRUE	-0.0362	0.521	[-0.000109, -0.00014, -0.000264]	-0.492	0.869	[-0.000856, -0.00246, -0.00765]	-1.19	0.952	[-0.00299, -0.00486, -0.0126]	1.2	0.044	[0.00174, 0.00523, 0.0163]	0.201	0.271	[0.000679, 0.000453, 0.00128]	0.073	0.482	[0.000186, 0.000213, 0.000253]	32	3	0.000603
GO:0007612	learning	biological_process	['Atp1a2']	FALSE	0.146	0.129	[0.000643]	-0.00394	0.551	[-7.04e-05]	-0.163	0.819	[-0.00181]	-0.239	0.886	[-0.00262]	0.453	0.0858	[0.00348]	-0.669	0.967	[-0.00329]	187	1	0.593
GO:0007613	memory	biological_process	['Ccnd2']	FALSE	0.273	0.078	[0.00124]	-0.0298	0.64	[-0.000408]	0.0405	0.28	[0.000175]	-0.129	0.843	[-0.0014]	-0.0151	0.716	[-0.000215]	0.00935	0.441	[6.76e-05]	56	1	0.238
GO:0008016	regulation of heart contraction	biological_process	['Atp1a2', 'Cav1', 'Ednrb', 'S100a1']	FALSE	0.0465	0.361	[0.000206, -0.000471, 0.000382, 1.68e-05]	0.0201	0.359	[-0.00293, 0.00404, -0.000671, -0.000213]	-2.22	0.984	[-0.0384, -0.00288, -0.00182, -0.000611]	-1.23	0.941	[-0.0312, 0.00121, 0.00175, 0.00108]	2.8	0.0087	[0.0436, 0.000508, 0.000149, 8.75e-05]	-0.808	0.944	[-0.00736, 0.000228, -5.82e-05, -0.000817]	192	4	0.0141
GO:0008203	cholesterol metabolic process	biological_process	['Pmp22']	FALSE	0.0302	0.36	[0.0001]	-0.00252	0.54	[-5.19e-05]	0.00797	0.592	[-0.000143]	-0.0386	0.743	[-0.000389]	0.0479	0.307	[0.000283]	-0.0187	0.689	[-7.13e-05]	125	1	0.452
GO:0008207	C21-steroid hormone metabolic process	biological_process	['Cyp2d22', 'Ednrb']	FALSE	0.417	0.0765	[0.00282, -0.000184]	-0.053	0.581	[-0.00191, 0.000828]	0.114	0.24	[0.000755, 0.000361]	0.181	0.28	[0.00189, 0.0011]	-0.128	0.796	[-0.00183, 0.000146]	-0.286	0.912	[-0.000352, -0.00162]	32	2	0.0113
GO:0008209	androgen metabolic process	biological_process	['Sgpl1']	FALSE	-0.0458	0.672	[-0.000257]	0.219	0.0829	[0.00285]	0.224	0.118	[0.00197]	-0.00363	0.562	[-0.0]	0.0436	0.316	[0.000249]	-0.364	0.948	[-0.00178]	24	1	0.112
GO:0008210	estrogen metabolic process	biological_process	['Cyp2d22', 'Sgpl1']	FALSE	0.451	0.0715	[0.00268, 0.000179]	-0.0681	0.605	[-0.000941, -0.000412]	0.0908	0.264	[-0.000411, 0.00121]	-0.0119	0.569	[-0.000486, 0.000479]	0.0385	0.449	[0.00058, -0.000371]	-0.166	0.877	[-0.000161, -0.000969]	39	2	0.0162
GO:0008212	mineralocorticoid metabolic process	biological_process	['Ednrb']	TRUE	-0.0234	0.628	[-0.000152]	-0.878	0.962	[-0.0115]	-1.51	0.975	[-0.015]	1.76	0.0177	[0.0196]	0.331	0.11	[0.00252]	0.112	0.26	[0.000574]	7	1	0.0373
GO:0008277	regulation of G protein-coupled receptor signaling pathway	biological_process	['Slc39a14']	FALSE	-0.00708	0.584	[-7.51e-05]	-0.0233	0.622	[-0.000323]	-0.0545	0.727	[-0.000753]	0.0831	0.278	[0.000965]	-0.194	0.877	[-0.00163]	0.0412	0.355	[0.000225]	126	1	0.455
GO:0008654	phospholipid biosynthetic process	biological_process	['Abhd4', 'Ip6k3', 'Vapa']	FALSE	0.407	0.0958	[-0.000131, -0.0, 0.00316]	-0.29	0.771	[0.000312, -0.0, -0.00686]	-0.28	0.776	[-0.0, -0.0, -0.0053]	0.368	0.21	[0.000525, -0.0, 0.0067]	0.0599	0.454	[-0.0, -0.0, 0.000458]	0.0798	0.47	[-0.0, -0.0, 0.000711]	207	3	0.078
GO:0009251	glucan catabolic process	biological_process	['Pygm']	FALSE	-0.14	0.777	[-0.000699]	-0.0236	0.623	[-0.000328]	-0.604	0.926	[-0.00612]	0.137	0.231	[0.00156]	0.217	0.15	[0.00162]	0.152	0.224	[0.000776]	18	1	0.0864
GO:0009395	phospholipid catabolic process	biological_process	['Prdx6']	FALSE	-0.00258	0.566	[-5.39e-05]	0.00145	0.514	[-0.0]	-0.00687	0.641	[-0.000288]	-0.0953	0.821	[-0.00102]	0.111	0.221	[0.000785]	-0.00431	0.587	[-0.0]	51	1	0.219
GO:0009713	catechol-containing compound biosynthetic process	biological_process	['Cyp2d22']	FALSE	0.275	0.0774	[0.00125]	-0.47	0.913	[-0.00617]	1.58	0.0251	[0.0152]	-1.32	0.966	[-0.0147]	-3.38	0.99	[-0.0268]	0.592	0.0623	[0.00295]	23	1	0.108
GO:0009746	response to hexose	biological_process	['Aqp4', 'Slc39a14']	FALSE	-0.0079	0.51	[-0.000156, -1.95e-05]	0.189	0.133	[0.00324, -0.0]	0.0247	0.463	[-0.000625, 0.000518]	-0.19	0.816	[-0.00111, -0.00166]	0.0949	0.333	[0.000851, -0.0]	-0.074	0.802	[-0.000552, 6.67e-05]	107	2	0.0946
GO:0009967	positive regulation of signal transduction	biological_process	['Cav1', 'Emp2', 'Fzd10', 'Gdf15', 'Igfbp3', 'Igfbp5', 'Myoc', 'Nupr1', 'Pbxip1', 'Pea15a', 'Slc39a14']	FALSE	-0.14	0.522	[-0.000632, -0.000343, 0.000215, -0.0, -0.00104, -0.00236, -0.0, 0.000342, 0.00176, -0.000842, -7.51e-05]	0.0147	0.362	[0.00022, 0.00143, -0.0, -0.0, -0.000953, -5.6e-05, -6.85e-05, -9.64e-05, -0.000192, -0.000252, -0.000323]	0.0643	0.416	[0.00103, -0.000551, -0.0, -0.0, 0.000721, 0.00188, -0.00016, 0.000249, -0.00374, 0.00114, -0.000753]	0.297	0.349	[0.0013, -0.000733, -0.000292, 9.1e-05, 0.00357, 0.00373, 9.3e-05, -6.75e-05, 0.000784, 0.00214, 0.000965]	0.36	0.285	[-0.000355, 0.00183, -0.0, -0.000212, 0.00158, 0.00537, 0.000193, -0.000253, 0.00136, 0.000356, -0.00163]	0.0179	0.667	[0.000364, 1.47e-05, -0.0, -0.0, 0.000139, 0.000237, -0.000188, -4.44e-05, -0.000705, 0.000267, 0.000225]	1198	11	0.027
GO:0009968	negative regulation of signal transduction	biological_process	['Cav1', 'Cav2', 'Cd109', 'Chrdl1', 'Gdf15', 'Igfbp5', 'Lgals3', 'Myoc', 'Padi2', 'Pea15a']	FALSE	0.0782	0.321	[8.33e-06, -0.0, -0.0, 0.000608, 5.21e-05, -0.000383, 5.16e-05, 0.00042, -5.73e-05, -0.000295]	0.0392	0.338	[0.000183, -6.79e-05, -0.0, -6.66e-05, 0.000184, 0.000911, -8.27e-05, -0.000138, 0.00085, -0.00102]	-0.0252	0.489	[-0.000323, 0.000524, 0.00035, 0.000343, -2.33e-05, -0.00263, 0.000298, -0.000322, -0.0012, 0.000175]	-0.15	0.673	[8.7e-05, -0.00112, -0.00028, -0.00522, 7.77e-06, -0.000519, -7.08e-05, -0.000285, 0.000939, 0.00175]	0.276	0.332	[9.31e-05, 9.57e-05, -0.0, 0.00141, -6.63e-05, 0.00319, -0.0, 0.000389, -0.000279, 0.000956]	-0.0461	0.722	[-9.06e-05, 1.69e-05, -0.000186, 1.66e-05, -9.12e-06, 4.68e-05, -9.03e-05, -0.00019, -0.000238, -0.0]	1184	10	0.0553
GO:0010506	regulation of autophagy	biological_process	['Gfap', 'Nupr1']	FALSE	-0.00494	0.504	[-6.61e-05, -8.98e-05]	0.0024	0.451	[0.000956, -0.00105]	0.0662	0.302	[-0.000176, 0.000637]	-0.399	0.878	[-0.00687, 0.00084]	0.3	0.169	[0.0031, 8.72e-05]	-0.145	0.866	[-0.00109, 0.000108]	285	2	0.396
GO:0010557	positive regulation of macromolecule biosynthetic process	biological_process	['Mpv17l2', 'Vim']	FALSE	0.0493	0.343	[-0.000147, 0.00035]	-0.0422	0.563	[-0.00095, 5.97e-05]	-0.0321	0.604	[-0.000885, -3.45e-07]	0.0359	0.439	[0.000945, -0.000209]	0.039	0.448	[0.000179, 3.53e-05]	0.0134	0.544	[0.000268, -0.00014]	530	2	0.723
GO:0010558	negative regulation of macromolecule biosynthetic process	biological_process	['Eif4ebp1', 'Igfbp5', 'Zfp36l1']	FALSE	-0.205	0.708	[-3.63e-05, -6.38e-05, -0.00176]	0.155	0.178	[-0.0005, 0.000398, 0.00332]	0.0419	0.4	[0.000643, 0.000115, -0.000699]	0.161	0.346	[0.000254, -0.00161, 0.00459]	0.0679	0.438	[-0.0, 0.00119, -0.000622]	-0.0296	0.713	[6.21e-05, -0.00093, 0.000627]	312	3	0.188
GO:0010562	positive regulation of phosphorus metabolic process	biological_process	['Cav2', 'Ccnd1', 'Ccnd2', 'Emp2', 'Fzd10', 'Gdf15', 'Gpnmb', 'Tnfrsf1a']	FALSE	0.107	0.292	[-0.0, 0.000213, 0.000213, -2.7e-05, 0.000215, -0.0, 0.00021, -2.03e-05]	0.00981	0.364	[-0.0, -0.00021, -0.00035, 0.000451, -0.0, -0.0, -6.91e-05, -6.99e-05]	0.178	0.316	[5.93e-05, 0.00072, 0.00162, 0.000359, -0.0, -0.0, 0.000178, 0.00036]	-0.0821	0.644	[-9.51e-05, -0.000289, -0.000289, -0.000963, -0.000292, 9.1e-05, -0.000285, -0.0]	-0.0212	0.605	[-0.0, -0.000221, -0.0011, 6.62e-05, -0.0, -0.000212, -0.0, -0.0]	-0.000379	0.68	[-0.0, -0.0, 1.74e-05, 1.16e-05, -0.0, -0.0, -0.0, -0.0]	749	8	0.0268
GO:0010563	negative regulation of phosphorus metabolic process	biological_process	['Cav1', 'Cd109', 'Igfbp3', 'Nupr1']	FALSE	-0.0119	0.456	[-0.000206, 7.16e-05, -1.43e-05, -0.000256]	0.0994	0.24	[0.00203, -3.62e-05, 0.000231, -0.0]	-0.0223	0.518	[-0.000623, 6.36e-05, 1.69e-06, -0.000686]	-0.021	0.604	[-0.000117, 1.28e-05, -0.000117, -0.0]	0.00188	0.595	[0.0002, 1.71e-05, 9.59e-05, -0.000744]	0.0349	0.586	[7.44e-05, -1.64e-05, -3.07e-05, 0.000352]	447	4	0.166
GO:0010608	post-transcriptional regulation of gene expression	biological_process	['Cav1', 'Eif4ebp1', 'Igfbp5', 'Mpv17l2', 'Vim', 'Zfp36l1']	FALSE	-0.0375	0.459	[2.24e-05, -3.63e-05, -6.38e-05, -0.000147, 0.000648, -0.0013]	0.0534	0.311	[0.000791, -0.0005, 0.000398, -0.00095, -1.56e-05, 0.00148]	-0.00411	0.478	[4.92e-05, 0.000643, 0.000115, -0.000885, 3.56e-05, -0.00128]	0.0408	0.529	[-0.00144, 0.000254, -0.00161, 0.000945, -0.000352, 0.0037]	0.0727	0.49	[3.67e-05, -0.0, 0.00119, 0.000179, 7.88e-05, -0.000802]	-0.0086	0.687	[4.99e-05, 6.21e-05, -0.00093, 0.000268, -0.00025, 0.000713]	540	6	0.045
GO:0010624	regulation of Schwann cell proliferation	biological_process	['Gfap', 'Pmp22']	FALSE	0.00654	0.476	[-0.0, -8e-05]	0.101	0.191	[0.000333, 0.00133]	0.0584	0.318	[0.000177, 0.000177]	-0.103	0.758	[-0.000854, -0.000569]	0.0542	0.409	[0.000291, 9.71e-05]	-0.0587	0.778	[-0.000378, -0.0]	12	2	0.00195
GO:0010628	positive regulation of gene expression	biological_process	['Mpv17l2', 'Padi2', 'Prdx6', 'Vim']	FALSE	-0.318	0.759	[-0.000147, -0.00249, -0.00094, 0.00035]	-0.197	0.666	[-0.00095, -0.00309, -0.00126, 5.97e-05]	0.331	0.188	[-0.000885, 0.0116, -0.00512, -3.45e-07]	-0.292	0.804	[0.000945, 0.00589, -0.0129, -0.000209]	0.292	0.237	[0.000179, 0.000584, 0.00341, 3.53e-05]	0.258	0.287	[0.000268, 0.000593, 0.00188, -0.00014]	787	4	0.521
GO:0010629	negative regulation of gene expression	biological_process	['Aqp4', 'Eif4ebp1', 'Gpnmb', 'Igfbp5', 'Plat', 'Tnfrsf1a', 'Zfp36l1']	FALSE	-0.645	0.873	[0.00119, -3.63e-05, -0.0, -6.38e-05, -0.00779, -0.0, -0.00176]	1.39	0.0492	[-0.000392, -0.0005, -0.0, 0.000398, 0.043, -0.0, 0.00332]	-0.157	0.619	[-0.000525, 0.000643, -0.0, 0.000115, -0.00499, -0.0, -0.000699]	0.217	0.377	[-0.00431, 0.000254, -0.0, -0.00161, 0.00792, -0.0, 0.00459]	0.252	0.319	[0.00193, -0.0, -0.0, 0.00119, 0.00199, -0.0, -0.000622]	0.176	0.449	[-0.00043, 6.21e-05, -0.0, -0.00093, 0.0032, -0.000179, 0.000627]	775	7	0.0774
GO:0010632	regulation of epithelial cell migration	biological_process	['Emp2']	FALSE	0.0425	0.313	[0.000158]	-0.00052	0.527	[-2.57e-05]	0.00194	0.616	[-0.000202]	-0.0162	0.664	[-0.00014]	0.0397	0.328	[0.000218]	-0.033	0.753	[-0.000142]	247	1	0.695
GO:0010638	positive regulation of organelle organization	biological_process	['Cav1', 'Myoc', 'Pdlim4']	FALSE	0.132	0.224	[-0.0, -0.0, 0.00083]	0.02	0.363	[0.000332, -0.0, -6.82e-05]	-0.00955	0.521	[-0.000479, -0.000159, -0.000159]	-0.101	0.725	[0.000372, 9.25e-05, -0.00225]	-0.00273	0.616	[-0.00108, 0.000192, 0.00048]	-0.039	0.732	[3.41e-05, -0.000374, 1.7e-05]	529	3	0.465
GO:0010639	negative regulation of organelle organization	biological_process	['Myoc', 'Nupr1']	FALSE	-0.00354	0.501	[-5.69e-05, -8.98e-05]	0.00195	0.452	[0.000948, -0.00105]	0.079	0.28	[-0.0, 0.000637]	0.0426	0.428	[-0.0, 0.00084]	0.044	0.434	[0.000184, 8.72e-05]	0.0106	0.552	[-0.0, 0.000108]	363	2	0.52
GO:0010675	regulation of cellular carbohydrate metabolic process	biological_process	['Igfbp3', 'Nupr1', 'Ppp1r3c']	FALSE	-0.249	0.741	[-4.68e-05, -0.000256, -0.00191]	-2.05	0.992	[0.00123, -0.0, -0.0465]	-0.0527	0.589	[-0.000238, -0.000686, -0.000592]	3.25	0.0057	[5.84e-05, -0.0, 0.0626]	0.475	0.137	[-0.000212, -0.000744, 0.00715]	0.0507	0.522	[2.18e-05, 0.000352, 8.39e-05]	167	3	0.0471
GO:0010720	positive regulation of cell development	biological_process	['Gfap', 'Myoc', 'Vim']	FALSE	0.0703	0.317	[-6e-05, -2.01e-05, 0.000419]	-0.0171	0.456	[-0.000413, -0.0, -0.000138]	0.00938	0.485	[-0.000321, -0.000161, -0.0]	0.00201	0.555	[0.000187, -0.0, -0.0]	0.139	0.332	[0.00126, 0.000195, 9.71e-05]	-0.111	0.823	[-0.000756, -0.0, -0.000189]	384	3	0.278
GO:0010721	negative regulation of cell development	biological_process	['Ednrb']	FALSE	0.0519	0.278	[0.000202]	-0.242	0.841	[-0.00318]	-1.13	0.962	[-0.0113]	0.797	0.0608	[0.00891]	0.189	0.164	[0.0014]	0.0157	0.419	[9.89e-05]	211	1	0.638
GO:0010769	regulation of cell morphogenesis involved in differentiation	biological_process	['Myoc']	FALSE	0.00461	0.534	[-2.01e-05]	0.00145	0.514	[-0.0]	0.00613	0.601	[-0.000161]	-0.00363	0.562	[-0.0]	0.0368	0.336	[0.000195]	-0.00431	0.587	[-0.0]	121	1	0.441
GO:0010811	positive regulation of cell-substrate adhesion	biological_process	['Ccdc80', 'Emp2', 'Myoc']	FALSE	0.00917	0.443	[-0.00012, -2.01e-05, -1e-05]	0.0978	0.222	[0.00167, 0.000335, -3.47e-05]	0.0243	0.45	[8.97e-05, -0.000162, -0.000161]	-0.03	0.631	[-0.000143, -0.000286, -0.0]	0.0479	0.48	[0.000195, -0.0, 9.75e-05]	-0.0317	0.718	[-0.000285, 1.72e-05, 8.62e-06]	139	3	0.03
GO:0010812	negative regulation of cell-substrate adhesion	biological_process	['Myoc']	FALSE	0.00889	0.505	[-0.0]	0.00145	0.514	[-0.0]	0.0226	0.49	[-0.0]	-0.00363	0.562	[-0.0]	-0.0154	0.717	[-0.000217]	-0.000858	0.496	[1.71e-05]	61	1	0.256
GO:0010827	regulation of glucose transmembrane transport	biological_process	['Pea15a']	FALSE	0.00889	0.505	[-0.0]	-0.0676	0.709	[-0.000903]	-0.109	0.78	[-0.00129]	-0.00363	0.562	[-0.0]	0.0748	0.263	[0.000495]	0.0537	0.332	[0.000287]	89	1	0.349
GO:0010837	regulation of keratinocyte proliferation	biological_process	['Cd109', 'Zfp36l1']	FALSE	0.0156	0.45	[-1.97e-05, -8.34e-09]	-0.0265	0.531	[-0.000203, -0.000407]	0.0337	0.41	[0.000175, -0.000158]	0.0448	0.425	[9.21e-05, 0.000783]	0.0201	0.53	[-0.0, -0.0]	-0.0556	0.773	[1.69e-05, -0.000373]	49	2	0.0244
GO:0010948	negative regulation of cell cycle process	biological_process	['Ccnd1', 'Gpnmb', 'Zfp36l1']	FALSE	0.4	0.0971	[0.00101, 0.000604, 0.00136]	-0.0569	0.529	[-0.000331, -0.000265, -0.000828]	-0.116	0.66	[-0.0, -0.0, -0.00257]	0.167	0.34	[0.000449, 8.98e-05, 0.00282]	-0.0327	0.668	[-0.0, -0.0, -0.000822]	-0.193	0.867	[-0.000908, -0.0, -0.000754]	274	3	0.144
GO:0010959	regulation of metal ion transport	biological_process	['Atp1a2', 'Atp1b2', 'Cav1', 'Cbarp', 'Lgals3', 'S100a1']	FALSE	0.157	0.24	[0.000199, 0.000136, -0.000157, 0.00101, 0.000171, -4.01e-05]	0.0306	0.34	[-0.00129, 0.000785, 0.00172, -0.0006, -0.000112, -0.0]	-1.56	0.966	[-0.0332, -0.00238, -0.00284, 0.000858, -0.0, -0.000806]	0.0129	0.56	[0.000982, -0.000235, 0.000789, -0.00165, 0.000381, 0.000469]	1.15	0.0562	[0.0231, 0.000644, -0.000341, -0.000632, -0.000708, -0.000218]	-0.307	0.867	[-0.00424, 0.000131, 0.000173, 0.000149, 1.39e-05, 5.16e-05]	460	6	0.0232
GO:0014743	regulation of muscle hypertrophy	biological_process	['Igfbp5', 'Tnfrsf1a']	FALSE	0.0244	0.42	[4.69e-05, -8.43e-06]	0.038	0.304	[-0.000161, 0.000702]	0.0445	0.358	[0.000299, -0.000135]	-0.045	0.677	[-0.000522, -0.0]	0.0565	0.404	[0.000506, -9.17e-05]	-0.0607	0.782	[-0.000399, 7.22e-06]	78	2	0.0554
GO:0014821	phasic smooth muscle contraction	biological_process	['Ednrb']	FALSE	0.0759	0.218	[0.000315]	-0.05	0.681	[-0.000673]	-0.545	0.918	[-0.00555]	0.255	0.169	[0.00288]	0.0953	0.237	[0.000657]	0.0191	0.408	[0.000116]	22	1	0.104
GO:0014905	myoblast fusion involved in skeletal muscle regeneration	biological_process	['Cd9']	TRUE	-1.24	0.976	[-0.00588]	2.16	0.0131	[0.0282]	4.6	0.005	[0.0447]	0.64	0.0792	[0.00716]	-3.52	0.991	[-0.0279]	0.0379	0.363	[0.000209]	6	1	0.0327
GO:0014910	regulation of smooth muscle cell migration	biological_process	['Cav1', 'Igfbp3', 'Igfbp5']	FALSE	0.148	0.207	[-5.85e-05, 0.000817, 0.000198]	0.0919	0.228	[0.00162, -0.000403, 0.000624]	0.00793	0.488	[-0.000939, -0.0, 0.000433]	0.00373	0.551	[0.000638, 9.11e-05, -0.000509]	-0.0276	0.66	[-0.000424, -0.0, -0.000328]	-0.0163	0.68	[-0.000184, 1.67e-05, 4.21e-05]	100	3	0.0129
GO:0015031	protein transport	biological_process	['Ednrb', 'Ppp1r3c']	FALSE	0.367	0.0854	[0.00238, -7.65e-05]	0.193	0.131	[0.00145, 0.00186]	-0.055	0.638	[-0.00104, -0.000158]	-0.0308	0.643	[0.000919, -0.00122]	-0.046	0.718	[-0.00112, 0.000368]	-0.0459	0.753	[-0.000294, 5.89e-06]	515	2	0.708
GO:0015670	carbon dioxide transport	biological_process	['Aqp4']	TRUE	-11.4	1	[-0.0536]	15.1	0.0009	[0.197]	-0.0426	0.711	[-0.000637]	1.66	0.0195	[0.0185]	3.09	0.0069	[0.0243]	5.67	0.0001	[0.0281]	9	1	0.0465
GO:0015711	organic anion transport	biological_process	['Gfap', 'Kcnj10', 'Slc7a10']	FALSE	0.354	0.107	[-0.000173, 0.000409, 0.00237]	0.122	0.2	[-0.000463, -0.000336, 0.00331]	-0.12	0.663	[-0.00277, -0.0, 0.00014]	-0.399	0.854	[0.000359, 0.000548, -0.00842]	0.235	0.245	[0.00168, -0.000212, 0.00141]	-0.0992	0.813	[0.000214, -0.000369, -0.000691]	294	3	0.167
GO:0015833	peptide transport	biological_process	['Dio2']	FALSE	0.0448	0.304	[0.000169]	0.154	0.103	[0.002]	-0.129	0.795	[-0.00148]	-0.168	0.863	[-0.00183]	0.0911	0.242	[0.000624]	0.00397	0.467	[4.1e-05]	111	1	0.414
GO:0015914	phospholipid transport	biological_process	['Vapa']	FALSE	0.241	0.0856	[0.00109]	0.104	0.132	[0.00134]	-0.049	0.72	[-0.0007]	-0.148	0.853	[-0.00161]	0.0778	0.258	[0.000519]	-0.146	0.901	[-0.000701]	87	1	0.343
GO:0015918	sterol transport	biological_process	['Cav1', 'Vapa']	FALSE	-0.0857	0.639	[-0.000278, -0.000412]	-0.774	0.941	[-0.00156, -0.0124]	-0.0661	0.653	[-0.00118, -0.00017]	0.387	0.172	[0.00048, 0.00572]	-0.669	0.927	[-0.000319, -0.00752]	0.535	0.0905	[0.000753, 0.00303]	74	2	0.0506
GO:0016070	RNA metabolic process	biological_process	['Zfp36l1']	FALSE	-0.567	0.923	[-0.00271]	0.172	0.0958	[0.00223]	0.144	0.149	[0.00119]	0.758	0.0648	[0.00848]	-0.12	0.845	[-0.00104]	0.121	0.25	[0.000622]	953	1	0.991
GO:0016485	protein processing	biological_process	['Pcsk6', 'Plat']	FALSE	-0.55	0.894	[-0.000281, -0.00348]	0.375	0.0857	[-0.00103, 0.00759]	-0.314	0.826	[-0.0015, -0.00325]	0.936	0.0607	[0.00394, 0.0108]	0.291	0.173	[-0.00102, 0.0041]	0.0304	0.5	[1.6e-05, 0.000231]	225	2	0.293
GO:0016570	histone modification	biological_process	['Pbxip1']	FALSE	0.485	0.0474	[0.00224]	-0.0736	0.717	[-0.000981]	-0.928	0.952	[-0.00929]	-0.732	0.944	[-0.00811]	1.57	0.0199	[0.0123]	-1.4	0.983	[-0.0069]	357	1	0.821
GO:0018193	peptidyl-amino acid modification	biological_process	['Cav1', 'Pbxip1']	FALSE	0.304	0.101	[-0.000354, 0.00224]	-0.0739	0.614	[-0.000474, -0.000981]	-0.75	0.918	[-0.00142, -0.00929]	-0.433	0.884	[0.00156, -0.00811]	1.23	0.0367	[0.00143, 0.0123]	-0.984	0.967	[3.37e-05, -0.0069]	672	2	0.835
GO:0019076	viral release from host cell	biological_process	['Cav2', 'Vapa']	FALSE	0.529	0.0619	[0.00452, -0.00114]	-0.129	0.681	[-0.00179, -0.000641]	-0.0784	0.668	[0.000521, -0.00204]	0.00142	0.514	[-0.00181, 0.00201]	0.305	0.167	[0.000428, 0.00281]	0.0802	0.406	[8.39e-05, 0.000512]	23	2	0.00621
GO:0019217	regulation of fatty acid metabolic process	biological_process	['Cav1']	FALSE	-0.023	0.628	[-0.00015]	0.278	0.0717	[0.00361]	0.112	0.169	[0.000869]	-0.272	0.894	[-0.00299]	0.0367	0.336	[0.000194]	-0.00167	0.504	[1.31e-05]	105	1	0.397
GO:0019220	regulation of phosphate metabolic process	biological_process	['Cav1', 'Cav2', 'Ccnd1', 'Ccnd2', 'Cd109', 'Emp2', 'Fzd10', 'Gdf15', 'Gpnmb', 'Igfbp3', 'Nupr1', 'Pmp22', 'Tnfrsf1a']	FALSE	0.0814	0.322	[-0.000185, -0.0, 0.000213, 0.000213, 7.16e-05, -2.7e-05, 0.000215, -0.0, 0.00021, -1.43e-05, -0.000256, 3.59e-05, -2.03e-05]	0.0723	0.32	[0.00197, -0.0, -0.00021, -0.00035, -3.62e-05, 0.000451, -0.0, -0.0, -6.91e-05, 0.000231, -0.0, 0.000262, -6.99e-05]	0.127	0.378	[-0.000519, 5.93e-05, 0.00072, 0.00162, 6.36e-05, 0.000359, -0.0, -0.0, 0.000178, 1.69e-06, -0.000686, -0.000404, 0.00036]	-0.075	0.617	[-9.75e-05, -9.51e-05, -0.000289, -0.000289, 1.28e-05, -0.000963, -0.000292, 9.1e-05, -0.000285, -0.000117, -0.0, 1.9e-05, -0.0]	-0.00507	0.578	[0.000131, -0.0, -0.000221, -0.0011, 1.71e-05, 6.62e-05, -0.0, -0.000212, -0.0, 9.59e-05, -0.000744, 0.00019, -0.0]	0.0152	0.667	[6.2e-05, -0.0, -0.0, 1.74e-05, -1.64e-05, 1.16e-05, -0.0, -0.0, -0.0, -3.07e-05, 0.000352, -7.31e-05, -0.0]	1278	13	0.00742
GO:0019221	cytokine-mediated signaling pathway	biological_process	['Eda2r', 'Tnfrsf1a']	FALSE	0.0791	0.27	[0.000267, 0.000133]	0.115	0.178	[0.000637, 0.00127]	0.0251	0.461	[-0.0, -0.000102]	-0.175	0.809	[-0.0, -0.00254]	0.0242	0.502	[-0.000139, 0.000186]	-0.0283	0.707	[-0.000241, 7.64e-05]	185	2	0.223
GO:0019227	neuronal action potential propagation	biological_process	['Pmp22']	TRUE	0.135	0.137	[0.000592]	-0.0233	0.622	[-0.000324]	-0.0547	0.727	[-0.000755]	0.0201	0.376	[0.000264]	0.0121	0.539	[-0.0]	0.00872	0.443	[6.45e-05]	11	1	0.0555
GO:0019319	hexose biosynthetic process	biological_process	['Slc39a14']	FALSE	-0.141	0.778	[-0.000707]	-0.0684	0.71	[-0.000913]	-0.703	0.936	[-0.00709]	-0.184	0.869	[-0.00201]	0.175	0.171	[0.00129]	0.299	0.139	[0.0015]	47	1	0.204
GO:0019932	second-messenger-mediated signaling	biological_process	['Ednrb']	FALSE	-0.0396	0.66	[-0.000228]	-0.113	0.758	[-0.00149]	-0.481	0.91	[-0.00492]	0.269	0.164	[0.00303]	0.392	0.0953	[0.003]	-0.0342	0.758	[-0.000148]	202	1	0.621
GO:0022408	negative regulation of cell-cell adhesion	biological_process	['Cd9', 'Gpnmb', 'Lgals3']	FALSE	0.188	0.174	[0.00128, -2.08e-09, 2.81e-07]	-0.0207	0.463	[-0.00063, 3.47e-08, -9.22e-08]	0.526	0.122	[0.00811, -0.0, -0.0]	-0.7	0.903	[-0.0133, -0.0, -0.0]	0.0108	0.585	[-0.000221, -0.0, -0.0]	0.00807	0.615	[8.7e-05, -0.0, -0.0]	211	3	0.0815
GO:0022409	positive regulation of cell-cell adhesion	biological_process	['Cav1', 'Igfbp2', 'Megf10']	FALSE	0.0385	0.383	[-0.000476, -2e-05, 0.00058]	0.271	0.129	[0.00603, -0.000206, -6.02e-05]	0.0727	0.334	[0.00118, -0.000321, -0.000287]	-0.15	0.761	[-0.00108, 0.000187, -0.00184]	0.133	0.34	[0.000463, 0.000291, 0.000711]	-0.0571	0.763	[-0.00036, 1.71e-05, -0.000137]	327	3	0.206
GO:0022617	extracellular matrix disassembly	biological_process	['Pbxip1']	TRUE	-0.268	0.845	[-0.0013]	0.927	0.029	[0.0121]	-4.24	0.996	[-0.0416]	0.558	0.0912	[0.00625]	2.76	0.0087	[0.0217]	-0.188	0.917	[-0.000911]	22	1	0.104
GO:0022898	regulation of transmembrane transporter activity	biological_process	['Atp1a2', 'Atp1b2', 'Cav1', 'Cbarp', 'S100a1']	FALSE	0.129	0.253	[0.000199, -2.02e-05, -0.000176, 0.00101, -4.01e-05]	0.0113	0.371	[-0.00129, -0.000139, 0.00196, -0.0006, -0.0]	-1.69	0.972	[-0.0332, -0.000971, -0.00361, 0.000858, -0.000806]	-0.0413	0.625	[0.000982, -0.00115, 0.000654, -0.00165, 0.000469]	1.33	0.0411	[0.0231, 0.000588, 0.000286, -0.000632, -0.000218]	-0.336	0.883	[-0.00424, 0.000121, 0.000169, 0.000149, 5.16e-05]	304	5	0.0157
GO:0023061	signal release	biological_process	['Dio2', 'Ednrb']	FALSE	0.387	0.0818	[0.000169, 0.00227]	0.0631	0.242	[0.002, -0.00101]	-0.158	0.742	[-0.00148, -0.00113]	-0.0481	0.683	[-0.00183, 0.00126]	0.0964	0.331	[0.000624, 0.000244]	-0.124	0.853	[4.1e-05, -0.000878]	195	2	0.24
GO:0030001	metal ion transport	biological_process	['Atp1a2', 'Atp1a4', 'Atp1b2', 'Cav1', 'Ednrb', 'Kcnj10', 'Slc39a14']	FALSE	-0.0982	0.517	[0.000841, -2.97e-05, 9.37e-05, 0.000116, 0.000109, -0.0, -0.00286]	0.38	0.149	[-1.54e-06, 0.000495, -3.41e-05, -3.86e-05, -0.000704, -0.0, 0.0124]	-0.966	0.916	[-0.00957, 9e-05, -0.000407, -0.000784, -0.00292, -0.000326, -0.0123]	0.352	0.282	[-0.0039, -0.0, -0.00113, 0.000469, 0.00237, -0.000866, 0.0139]	0.543	0.168	[0.00933, -6.23e-05, 0.00063, -0.000118, 0.000434, -0.000441, 0.00087]	-0.384	0.876	[-0.00484, -0.0, 1.74e-05, 7.14e-06, -4.82e-05, 0.000122, -0.000292]	614	7	0.0278
GO:0030036	actin cytoskeleton organization	biological_process	['Flnc', 'Pdlim4']	FALSE	0.0806	0.267	[-0.0, 0.00041]	0.026	0.347	[0.000328, -0.0]	0.021	0.477	[-0.0, -0.000157]	-0.0533	0.693	[0.000184, -0.000835]	0.0514	0.415	[-0.000214, 0.00057]	-0.0312	0.716	[-0.0, -0.000185]	210	2	0.266
GO:0030098	lymphocyte differentiation	biological_process	['Zfp36l1']	FALSE	0.00512	0.53	[-1.77e-05]	-0.0873	0.733	[-0.00116]	-0.501	0.913	[-0.00512]	0.547	0.0931	[0.00613]	-0.28	0.901	[-0.00231]	-0.173	0.913	[-0.000837]	290	1	0.752
GO:0030100	regulation of endocytosis	biological_process	['Cav1', 'Lgals3']	FALSE	0.154	0.171	[0.000911, -1.63e-05]	0.0908	0.202	[0.000942, 0.000542]	0.0173	0.491	[-0.000352, 0.000144]	-0.021	0.611	[8.3e-05, -0.000231]	-0.0201	0.675	[-0.000458, -0.0]	-0.00673	0.621	[-1.34e-05, -0.0]	237	2	0.314
GO:0030111	regulation of Wnt signaling pathway	biological_process	['Pbxip1']	FALSE	0.383	0.0594	[0.00176]	-0.0132	0.591	[-0.000192]	-0.36	0.887	[-0.00374]	0.0668	0.296	[0.000784]	0.184	0.167	[0.00136]	-0.147	0.901	[-0.000705]	99	1	0.379
GO:0030162	regulation of proteolysis	biological_process	['Cav1', 'Cd109', 'Nupr1', 'Plat']	FALSE	-0.818	0.928	[-0.000447, -1.23e-05, 0.000409, -0.00779]	1.94	0.0278	[0.00542, 0.000123, -6.72e-05, 0.043]	-0.128	0.641	[0.00121, 0.000144, 0.000346, -0.00499]	0.159	0.377	[-0.00365, 9.52e-05, -0.000555, 0.00792]	0.142	0.363	[0.000352, -0.000528, -0.0, 0.00199]	0.335	0.222	[0.000152, 1.45e-05, -0.0, 0.0032]	753	4	0.486
GO:0030335	positive regulation of cell migration	biological_process	['Igfbp5', 'Lgals3']	FALSE	-0.0159	0.526	[-0.000217, -1.16e-05]	0.0867	0.206	[0.00131, 0.000101]	0.0453	0.355	[0.000175, -0.0]	-0.00551	0.538	[9.22e-05, -0.0]	0.0249	0.499	[0.000192, -0.000138]	0.00469	0.571	[5.07e-05, 1.6e-05]	394	2	0.564
GO:0030336	negative regulation of cell migration	biological_process	['Atp1b2', 'Cav1', 'Igfbp3', 'Igfbp5', 'Padi2']	FALSE	0.552	0.0948	[0.00219, -5.85e-05, 0.000817, 0.000613, 0.00178]	-0.0828	0.51	[-0.00373, 0.00162, -0.000403, -6.71e-05, -0.000136]	-0.156	0.645	[-0.00351, -0.000939, -0.0, 0.000691, -0.000623]	0.173	0.385	[0.00453, 0.000638, 9.11e-05, -0.00111, 0.000486]	-0.0147	0.613	[0.00138, -0.000424, -0.0, -0.000848, -0.000962]	-0.0446	0.733	[4.88e-05, -0.000184, 1.67e-05, 3.34e-05, -0.000407]	178	5	0.00177
GO:0030857	negative regulation of epithelial cell differentiation	biological_process	['Cav1', 'Ccnd1']	FALSE	0.00823	0.471	[-3.69e-05, -3.19e-05]	0.0261	0.347	[0.000395, -6.56e-05]	0.0325	0.424	[-0.00045, 0.00045]	0.0357	0.44	[0.000239, 0.000494]	-0.0121	0.658	[0.000178, -0.000545]	-0.0885	0.82	[-0.000119, -0.000468]	57	2	0.0319
GO:0031098	stress-activated protein kinase signaling cascade	biological_process	['Zfp36l1']	FALSE	0.0508	0.282	[0.000197]	-0.177	0.805	[-0.00233]	-0.348	0.884	[-0.00362]	0.154	0.217	[0.00176]	0.208	0.155	[0.00155]	0.0705	0.306	[0.00037]	79	1	0.317
GO:0031175	neuron projection development	biological_process	['Gfap', 'Pmp22']	FALSE	0.0767	0.275	[0.000192, 0.000192]	0.0519	0.266	[-0.000126, 0.000916]	0.0325	0.424	[-0.0, -0.0]	-0.0282	0.635	[-0.000261, -0.0]	0.0749	0.367	[0.000534, 8.9e-05]	-0.227	0.899	[-0.000694, -0.000867]	243	2	0.324
GO:0031327	negative regulation of cellular biosynthetic process	biological_process	['Cav1', 'Eif4ebp1', 'Igfbp5', 'Zfp36l1']	FALSE	-0.332	0.767	[-0.0015, -3.63e-05, -6.38e-05, -0.00176]	0.403	0.114	[0.00665, -0.0005, 0.000398, 0.00332]	0.0132	0.463	[-0.000616, 0.000643, 0.000115, -0.000699]	-0.198	0.764	[-0.00742, 0.000254, -0.00161, 0.00459]	0.43	0.17	[0.00585, -0.0, 0.00119, -0.000622]	0.0162	0.622	[0.000434, 6.21e-05, -0.00093, 0.000627]	390	4	0.117
GO:0031328	positive regulation of cellular biosynthetic process	biological_process	['Mpv17l2', 'Vim']	FALSE	0.0493	0.343	[-0.000147, 0.00035]	-0.0422	0.563	[-0.00095, 5.97e-05]	-0.0321	0.604	[-0.000885, -3.45e-07]	0.0359	0.439	[0.000945, -0.000209]	0.039	0.448	[0.000179, 3.53e-05]	0.0134	0.544	[0.000268, -0.00014]	674	2	0.836
GO:0031330	negative regulation of cellular catabolic process	biological_process	['Nupr1']	FALSE	-0.0102	0.593	[-8.98e-05]	-0.0789	0.724	[-0.00105]	0.0878	0.19	[0.000637]	0.0718	0.29	[0.00084]	0.0231	0.387	[8.72e-05]	0.0175	0.413	[0.000108]	234	1	0.676
GO:0031331	positive regulation of cellular catabolic process	biological_process	['Cav1', 'Igfbp3', 'Zfp36l1']	FALSE	-0.951	0.949	[-0.000682, -0.00584, -0.0013]	0.121	0.2	[0.00682, -0.00581, 0.00148]	0.0582	0.359	[0.00242, -0.00081, -0.00128]	1.25	0.0409	[-0.00555, 0.0261, 0.0037]	0.221	0.256	[0.000758, 0.00273, -0.000802]	0.256	0.26	[0.000217, 0.00131, 0.000713]	400	3	0.299
GO:0031333	negative regulation of protein-containing complex assembly	biological_process	['Eif4ebp1']	FALSE	0.0431	0.311	[0.000161]	-0.00183	0.537	[-4.28e-05]	0.023	0.412	[3.59e-06]	-0.000535	0.469	[3.44e-05]	0.0142	0.443	[1.64e-05]	-0.0172	0.679	[-6.4e-05]	146	1	0.505
GO:0031334	positive regulation of protein-containing complex assembly	biological_process	['Cav1', 'Lgals3']	FALSE	0.0233	0.424	[-0.0, 3.06e-05]	0.0402	0.297	[0.000332, 0.000248]	0.00527	0.526	[-0.000479, 0.000106]	0.00123	0.515	[0.000372, -0.000175]	-0.0803	0.759	[-0.00108, -6.26e-05]	-0.0117	0.643	[3.41e-05, -8.25e-05]	204	2	0.256
GO:0031345	negative regulation of cell projection organization	biological_process	['Gfap', 'Pmp22', 'Vim']	FALSE	0.0582	0.341	[0.000209, -8.11e-06, 4.08e-05]	0.0198	0.364	[-6.05e-06, 0.000232, 3.36e-05]	0.0252	0.448	[-9.52e-05, -0.000124, -0.0]	-0.0172	0.604	[-0.000254, 0.0001, -2.9e-05]	0.0435	0.49	[0.000173, 3.87e-05, 1.96e-05]	-0.0324	0.719	[-0.000153, -0.000112, -0.0]	213	3	0.0833
GO:0031349	positive regulation of defense response	biological_process	['Nupr1']	FALSE	0.0054	0.528	[-1.64e-05]	0.0433	0.219	[0.000547]	0.0823	0.195	[0.000583]	0.0309	0.352	[0.000384]	-0.192	0.876	[-0.00161]	-0.0672	0.834	[-0.000311]	221	1	0.655
GO:0031399	regulation of protein modification process	biological_process	['Cav1', 'Cav2', 'Ccnd1', 'Ccnd2', 'Cd109', 'Emp2', 'Fzd10', 'Gdf15', 'Gpnmb', 'Igfbp3', 'Nupr1', 'Pmp22', 'Tnfrsf1a']	FALSE	0.12	0.295	[5.09e-05, -0.0, 0.000213, 0.000213, 7.16e-05, -2.7e-05, 0.000215, -0.0, 0.00021, -1.43e-05, 0.000163, 3.59e-05, -2.03e-05]	0.0788	0.316	[0.00199, -0.0, -0.00021, -0.00035, -3.62e-05, 0.000451, -0.0, -0.0, -6.91e-05, 0.000231, 0.000271, 0.000262, -6.99e-05]	0.145	0.366	[-0.000576, 5.93e-05, 0.00072, 0.00162, 6.36e-05, 0.000359, -0.0, -0.0, 0.000178, 1.69e-06, 3.11e-05, -0.000404, 0.00036]	-0.0761	0.618	[-0.00013, -9.51e-05, -0.000289, -0.000289, 1.28e-05, -0.000963, -0.000292, 9.1e-05, -0.000285, -0.000117, -9.91e-06, 1.9e-05, -0.0]	0.0108	0.566	[-0.00016, -0.0, -0.000221, -0.0011, 1.71e-05, 6.62e-05, -0.0, -0.000212, -0.0, 9.59e-05, 8.01e-06, 0.00019, -0.0]	-0.0182	0.694	[5.4e-05, -0.0, -0.0, 1.74e-05, -1.64e-05, 1.16e-05, -0.0, -0.0, -0.0, -3.07e-05, -0.000245, -7.31e-05, -0.0]	1442	13	0.0189
GO:0031929	TOR signaling	biological_process	['Eif4ebp1']	FALSE	0.277	0.0768	[0.00126]	0.183	0.0924	[0.00238]	0.231	0.116	[0.00204]	-0.153	0.855	[-0.00166]	-0.0331	0.759	[-0.000357]	-0.451	0.955	[-0.00221]	40	1	0.177
GO:0031960	response to corticosteroid	biological_process	['Cdo1', 'Eif4ebp1', 'Zfp36l1']	FALSE	0.108	0.253	[-7.62e-05, -0.00012, 0.000837]	-0.0495	0.517	[-0.000299, -6.88e-05, -0.000894]	-0.0163	0.533	[-0.00128, 0.000531, -0.00016]	0.194	0.318	[0.00191, 0.000187, 0.00177]	-0.158	0.782	[-0.00156, 9.7e-05, -0.00109]	-0.106	0.819	[3.97e-05, -0.0, -0.000944]	93	3	0.0107
GO:0032271	regulation of protein polymerization	biological_process	['Cav1']	FALSE	0.00889	0.505	[-0.0]	0.0268	0.28	[0.000332]	-0.0264	0.683	[-0.000479]	0.0298	0.354	[0.000372]	-0.125	0.848	[-0.00108]	0.00258	0.474	[3.41e-05]	209	1	0.634
GO:0032288	myelin assembly	biological_process	['Pmp22']	FALSE	0.138	0.135	[0.000606]	-0.0223	0.62	[-0.00031]	-0.0302	0.691	[-0.000516]	-0.152	0.855	[-0.00165]	0.131	0.202	[0.000936]	0.00236	0.475	[3.3e-05]	19	1	0.0908
GO:0032369	negative regulation of lipid transport	biological_process	['Igfbp3']	FALSE	0.226	0.0909	[0.00102]	0.149	0.105	[0.00193]	0.0221	0.498	[-4.6e-06]	-0.342	0.907	[-0.00377]	0.0944	0.238	[0.00065]	-0.132	0.893	[-0.000633]	36	1	0.162
GO:0032370	positive regulation of lipid transport	biological_process	['Cav1']	FALSE	0.00623	0.522	[-1.25e-05]	-0.124	0.767	[-0.00164]	-0.265	0.862	[-0.00281]	0.259	0.168	[0.00292]	-0.00511	0.677	[-0.000136]	0.0454	0.347	[0.000246]	101	1	0.385
GO:0032371	regulation of sterol transport	biological_process	['Cav1']	FALSE	0.00623	0.522	[-1.25e-05]	-0.124	0.767	[-0.00164]	-0.265	0.862	[-0.00281]	0.259	0.168	[0.00292]	-0.00511	0.677	[-0.000136]	0.0454	0.347	[0.000246]	72	1	0.294
GO:0032388	positive regulation of intracellular transport	biological_process	['Mlc1', 'Tnfrsf1a']	FALSE	0.0919	0.246	[0.000297, 0.000188]	-0.0205	0.517	[-0.000379, -0.000124]	-0.00715	0.556	[-0.000543, -0.0]	-0.0756	0.728	[-0.000997, -0.0]	0.148	0.27	[0.00145, -0.0]	-0.0858	0.817	[-0.000583, 1.54e-05]	187	2	0.226
GO:0032410	negative regulation of transporter activity	biological_process	['Atp1a2', 'Cav1', 'Cbarp']	FALSE	0.179	0.18	[0.000199, -0.0, 0.00101]	-0.0629	0.538	[-0.00129, 0.000334, -0.0006]	-1.91	0.98	[-0.0332, -0.000161, 0.000858]	-0.131	0.749	[0.000982, -0.00171, -0.00165]	1.66	0.0245	[0.0231, 9.73e-05, -0.000632]	-0.462	0.925	[-0.00424, 8.58e-05, 0.000149]	94	3	0.011
GO:0032411	positive regulation of transporter activity	biological_process	['Atp1b2', 'S100a1']	FALSE	0.00951	0.468	[-2.02e-05, -4.01e-05]	-0.00012	0.459	[-0.000139, -0.0]	-0.0973	0.689	[-0.000971, -0.000806]	-0.0552	0.697	[-0.00115, 0.000469]	0.0526	0.413	[0.000588, -0.000218]	0.0198	0.527	[0.000121, 5.16e-05]	143	2	0.151
GO:0032495	response to muramyl dipeptide	biological_process	['Vim']	FALSE	0.0512	0.28	[0.000199]	-0.00356	0.549	[-6.54e-05]	-0.0554	0.728	[-0.000762]	-0.27	0.894	[-0.00297]	0.0821	0.253	[0.000553]	0.0319	0.377	[0.000179]	20	1	0.0951
GO:0032570	response to progesterone	biological_process	['Cav1']	TRUE	-0.104	0.745	[-0.000531]	0.291	0.0693	[0.00379]	-0.118	0.787	[-0.00137]	0.108	0.253	[0.00124]	0.0588	0.287	[0.000369]	0.0187	0.41	[0.000114]	19	1	0.0908
GO:0032769	negative regulation of monooxygenase activity	biological_process	['Cav1']	FALSE	-0.374	0.883	[-0.0018]	-0.29	0.861	[-0.00381]	-0.962	0.954	[-0.00962]	0.522	0.0974	[0.00585]	0.0688	0.271	[0.000448]	0.481	0.0831	[0.0024]	14	1	0.0689
GO:0032770	positive regulation of monooxygenase activity	biological_process	['S100a1']	FALSE	-0.00855	0.588	[-8.2e-05]	-0.135	0.777	[-0.00179]	-0.0447	0.714	[-0.000658]	0.186	0.2	[0.00211]	-0.0255	0.743	[-0.000297]	0.0359	0.367	[0.000199]	29	1	0.133
GO:0032787	monocarboxylic acid metabolic process	biological_process	['Aldh1l2', 'Cyp2d22', 'Cyp4f15', 'Ephx1', 'Sgpl1', 'Tnfrsf1a']	FALSE	5.51	0.0054	[-0.000227, 0.00358, 0.0581, 0.000271, -3.54e-05, -0.0]	-0.619	0.879	[0.00126, -0.000931, -0.0201, -2.97e-05, 0.0005, -0.000187]	0.00693	0.465	[-0.000152, 0.000563, -0.00216, 0.000246, 0.000733, -0.00029]	0.0273	0.544	[0.000531, -0.00416, 0.00505, -0.000508, 4.67e-05, 0.000169]	0.0781	0.483	[-0.000206, 0.000688, 5.63e-05, 0.000129, 0.00012, -0.0]	-0.528	0.906	[6.49e-05, 2.11e-05, -0.00523, -0.000251, -0.00106, 4.65e-05]	551	6	0.0488
GO:0032881	regulation of polysaccharide metabolic process	biological_process	['Ppp1r3c']	FALSE	-0.397	0.889	[-0.00191]	-3.55	0.998	[-0.0465]	-0.038	0.705	[-0.000592]	5.62	0.0019	[0.0626]	0.917	0.0418	[0.00715]	0.0126	0.429	[8.39e-05]	46	1	0.201
GO:0032944	regulation of mononuclear cell proliferation	biological_process	['Gpnmb', 'Igfbp2', 'Lgals3']	FALSE	0.031	0.399	[-2.08e-09, -2e-05, 4.42e-05]	-0.00237	0.422	[3.47e-08, -0.000206, -2.18e-05]	0.0202	0.461	[-0.0, -0.000321, 1.87e-05]	0.00201	0.555	[-0.0, 0.000187, -0.0]	0.0486	0.478	[-0.0, 0.000291, 1.02e-05]	3.69e-05	0.636	[-0.0, 1.71e-05, -0.0]	259	3	0.128
GO:0032967	positive regulation of collagen biosynthetic process	biological_process	['Vim']	TRUE	-0.066	0.7	[-0.000352]	-0.058	0.694	[-0.000777]	0.125	0.161	[0.001]	0.0496	0.319	[0.000593]	0.0901	0.243	[0.000616]	0.047	0.344	[0.000254]	31	1	0.141
GO:0033599	regulation of mammary gland epithelial cell proliferation	biological_process	['Ccnd1']	FALSE	-0.00819	0.587	[-8.03e-05]	-0.0408	0.664	[-0.000553]	-0.109	0.78	[-0.00129]	0.156	0.216	[0.00178]	-0.0708	0.807	[-0.000655]	0.00959	0.439	[6.88e-05]	20	1	0.0951
GO:0033692	cellular polysaccharide biosynthetic process	biological_process	['Ppp1r3c']	FALSE	-0.103	0.744	[-0.000524]	0.046	0.212	[0.000582]	-0.293	0.87	[-0.00308]	-0.182	0.868	[-0.00199]	0.334	0.11	[0.00254]	0.0864	0.286	[0.000449]	40	1	0.177
GO:0034110	regulation of homotypic cell-cell adhesion	biological_process	['Cd9']	FALSE	0.281	0.0757	[0.00128]	-0.0467	0.674	[-0.00063]	0.853	0.0476	[0.00811]	-1.2	0.964	[-0.0133]	-0.0159	0.719	[-0.000221]	0.0133	0.428	[8.7e-05]	41	1	0.181
GO:0034249	negative regulation of cellular amide metabolic process	biological_process	['Eif4ebp1', 'Igfbp5', 'Zfp36l1']	FALSE	-0.205	0.708	[-3.63e-05, -6.38e-05, -0.00176]	0.155	0.178	[-0.0005, 0.000398, 0.00332]	0.0419	0.4	[0.000643, 0.000115, -0.000699]	0.161	0.346	[0.000254, -0.00161, 0.00459]	0.0679	0.438	[-0.0, 0.00119, -0.000622]	-0.0296	0.713	[6.21e-05, -0.00093, 0.000627]	184	3	0.0593
GO:0034250	positive regulation of cellular amide metabolic process	biological_process	['Mpv17l2', 'Vim']	FALSE	0.0493	0.343	[-0.000147, 0.00035]	-0.0422	0.563	[-0.00095, 5.97e-05]	-0.0321	0.604	[-0.000885, -3.45e-07]	0.0359	0.439	[0.000945, -0.000209]	0.039	0.448	[0.000179, 3.53e-05]	0.0134	0.544	[0.000268, -0.00014]	170	2	0.196
GO:0034260	negative regulation of GTPase activity	biological_process	['Fzd10']	TRUE	0.398	0.0576	[0.00183]	-0.04	0.663	[-0.000542]	0.0385	0.289	[0.000155]	-0.0148	0.655	[-0.000124]	-0.06	0.796	[-0.00057]	0.00175	0.479	[3e-05]	32	1	0.145
GO:0034311	diol metabolic process	biological_process	['Ephx1']	FALSE	-0.0132	0.602	[-0.000104]	0.00682	0.414	[7.03e-05]	0.036	0.3	[0.000131]	-0.00778	0.604	[-4.62e-05]	0.0482	0.306	[0.000285]	0.00195	0.478	[3.1e-05]	30	1	0.137
GO:0034440	lipid oxidation	biological_process	['Aldh1l2']	FALSE	-0.0394	0.66	[-0.000227]	0.0978	0.137	[0.00126]	0.00705	0.597	[-0.000152]	0.0441	0.33	[0.000531]	-0.014	0.713	[-0.000206]	0.0088	0.443	[6.49e-05]	94	1	0.364
GO:0034620	cellular response to unfolded protein	biological_process	['Pmp22']	TRUE	-0.00211	0.565	[-5.17e-05]	0.112	0.126	[0.00144]	0.257	0.11	[0.00229]	-0.422	0.918	[-0.00466]	0.0757	0.262	[0.000502]	-0.103	0.873	[-0.000489]	24	1	0.112
GO:0034763	negative regulation of transmembrane transport	biological_process	['Atp1a2', 'Cav1', 'Cbarp', 'Pea15a']	FALSE	0.153	0.22	[0.000199, -8.85e-05, 0.00101, -0.0]	-0.0477	0.481	[-0.00129, 0.00131, -0.0006, -0.000903]	-1.75	0.975	[-0.0332, -0.00103, 0.000858, -0.00129]	-0.0648	0.664	[0.000982, -0.000533, -0.00165, -0.0]	1.46	0.0332	[0.0231, -0.000165, -0.000632, 0.000495]	-0.373	0.9	[-0.00424, 0.000127, 0.000149, 0.000287]	150	4	0.00618
GO:0034764	positive regulation of transmembrane transport	biological_process	['Atp1b2', 'Cav1', 'S100a1']	FALSE	0.0276	0.406	[0.000136, -9.9e-05, -4.01e-05]	0.0738	0.251	[0.000785, 0.00066, -0.0]	-0.287	0.779	[-0.00238, -0.00223, -0.000806]	0.0669	0.447	[-0.000235, 0.0012, 0.000469]	-0.0516	0.694	[0.000644, -0.00151, -0.000218]	0.0406	0.542	[0.000131, 0.000187, 5.16e-05]	273	3	0.143
GO:0034765	regulation of ion transmembrane transport	biological_process	['Atp1a2', 'Atp1b2', 'Cav1', 'Cbarp', 'Kcnj10', 'S100a1']	FALSE	0.213	0.202	[0.000199, 0.000136, -0.000157, 0.00101, 0.000797, -4.01e-05]	0.0299	0.341	[-0.00129, 0.000785, 0.00172, -0.0006, -0.000133, -0.0]	-1.56	0.966	[-0.0332, -0.00238, -0.00284, 0.000858, 8.27e-06, -0.000806]	-0.048	0.625	[0.000982, -0.000235, 0.000789, -0.00165, -0.00128, 0.000469]	1.21	0.0508	[0.0231, 0.000644, -0.000341, -0.000632, 0.000437, -0.000218]	-0.336	0.874	[-0.00424, 0.000131, 0.000173, 0.000149, -0.000333, 5.16e-05]	529	6	0.0415
GO:0035592	establishment of protein localization to extracellular region	biological_process	['Ednrb']	FALSE	-0.039	0.66	[-0.000225]	0.329	0.0632	[0.00428]	-0.0715	0.747	[-0.000919]	0.108	0.253	[0.00124]	-0.149	0.86	[-0.00127]	-0.13	0.892	[-0.000623]	128	1	0.46
GO:0035627	ceramide transport	biological_process	['Vapa']	TRUE	-0.246	0.836	[-0.0012]	-0.529	0.923	[-0.00694]	-0.133	0.798	[-0.00152]	-4.73	0.994	[-0.0526]	0.174	0.172	[0.00128]	1.19	0.0162	[0.00589]	16	1	0.0777
GO:0035865	cellular response to potassium ion	biological_process	['Kcnj10']	TRUE	0.0821	0.205	[0.000344]	-0.0896	0.736	[-0.00119]	0.261	0.109	[0.00233]	-1.51	0.971	[-0.0168]	0.627	0.0624	[0.00486]	0.0355	0.368	[0.000197]	12	1	0.06
GO:0036315	cellular response to sterol	biological_process	['Mlc1']	FALSE	-0.0115	0.597	[-9.6e-05]	-0.12	0.764	[-0.00159]	0.127	0.16	[0.00102]	0.0934	0.267	[0.00108]	0.0711	0.267	[0.000466]	0.0189	0.409	[0.000115]	24	1	0.112
GO:0038166	angiotensin-activated signaling pathway	biological_process	['Cav1']	TRUE	-0.255	0.839	[-0.00124]	0.873	0.0305	[0.0114]	-0.16	0.817	[-0.00178]	0.116	0.246	[0.00133]	0.0996	0.233	[0.000691]	0.0158	0.419	[9.93e-05]	15	1	0.0733
GO:0040015	negative regulation of multicellular organism growth	biological_process	['Gdf15']	TRUE	0.0514	0.28	[0.0002]	0.00145	0.514	[-0.0]	0.00695	0.597	[-0.000153]	-0.028	0.713	[-0.000271]	0.0121	0.539	[-0.0]	-0.00102	0.498	[1.63e-05]	17	1	0.0821
GO:0040029	epigenetic regulation of gene expression	biological_process	['Padi2']	FALSE	-0.521	0.916	[-0.00249]	-0.235	0.837	[-0.00309]	1.21	0.0342	[0.0116]	0.525	0.0969	[0.00589]	0.086	0.247	[0.000584]	0.116	0.256	[0.000593]	140	1	0.49
GO:0042176	regulation of protein catabolic process	biological_process	['Cav1', 'Gfap', 'Nupr1']	FALSE	-0.00634	0.472	[-0.000682, -1.06e-06, 0.000409]	0.323	0.116	[0.00682, 0.000157, -6.72e-05]	0.152	0.252	[0.00242, -0.000882, 0.000346]	-0.472	0.869	[-0.00555, -0.00282, -0.000555]	0.121	0.354	[0.000758, 0.000544, -0.0]	0.0438	0.535	[0.000217, 0.000181, -0.0]	356	3	0.243
GO:0042374	phylloquinone metabolic process	biological_process	['Cyp4f15']	FALSE	60.6	0	[0.285]	-19.3	1	[-0.252]	27.1	0	[0.265]	3.65	0.0038	[0.0407]	2.94	0.0075	[0.0231]	0.424	0.0989	[0.00212]	6	1	0.0327
GO:0042377	vitamin K catabolic process	biological_process	['Cyp4f15']	FALSE	60.6	0	[0.285]	-19.3	1	[-0.252]	27.1	0	[0.265]	3.65	0.0038	[0.0407]	2.94	0.0075	[0.0231]	0.424	0.0989	[0.00212]	6	1	0.0327
GO:0042402	cellular biogenic amine catabolic process	biological_process	['Sat1']	FALSE	-0.0481	0.675	[-0.000268]	-0.396	0.895	[-0.0052]	-2.38	0.988	[-0.0235]	-0.148	0.853	[-0.00161]	0.636	0.0614	[0.00493]	0.654	0.0543	[0.00326]	13	1	0.0644
GO:0042593	glucose homeostasis	biological_process	['Aqp4', 'Slc39a14']	FALSE	-0.0079	0.51	[-0.000156, -1.95e-05]	0.189	0.133	[0.00324, -0.0]	0.0247	0.463	[-0.000625, 0.000518]	-0.19	0.816	[-0.00111, -0.00166]	0.0949	0.333	[0.000851, -0.0]	-0.074	0.802	[-0.000552, 6.67e-05]	84	2	0.0629
GO:0042770	signal transduction in response to DNA damage	biological_process	['Ccnd1']	FALSE	0.224	0.0916	[0.00101]	-0.0239	0.623	[-0.000331]	0.0226	0.49	[-0.0]	0.0367	0.342	[0.000449]	0.0121	0.539	[-0.0]	-0.188	0.917	[-0.000908]	126	1	0.455
GO:0042981	regulation of apoptotic process	biological_process	['Cav1', 'Hspb6', 'Igfbp3', 'Lgals3', 'Nupr1', 'Pea15a', 'Pmp22', 'Tnfrsf1a', 'Zfp36l1']	FALSE	-0.0108	0.409	[-0.00016, 0.000389, -0.000426, 0.000462, 7.5e-05, -0.000569, 0.00108, 3.5e-05, -0.00174]	6.45	0.0035	[0.00327, -6.39e-05, -0.00108, 0.000153, 0.00228, -0.000635, 0.000159, 0.00462, 0.233]	0.0288	0.44	[-0.000587, 0.000165, -0.00159, 8.91e-05, -0.00056, 0.000655, 0.000196, 0.000859, -0.000156]	-5.65	0.998	[0.000556, -0.0, -0.00666, -0.000192, 2.04e-05, 0.00194, -0.000841, -0.00453, -0.179]	-1.63	0.953	[-0.000114, -0.000404, 0.00152, -1e-05, 0.000197, 0.000656, 0.000141, -0.000398, -0.0419]	0.246	0.395	[5.69e-06, -0.0, 0.00103, -0.000262, 3.87e-05, 0.000133, -0.000374, 4.02e-05, 0.00312]	829	9	0.0175
GO:0043068	positive regulation of programmed cell death	biological_process	['Cav1', 'Igfbp3', 'Nupr1', 'Pea15a', 'Tnfrsf1a']	FALSE	-0.13	0.58	[-9.46e-05, -0.000426, -0.000375, -0.000842, 3.5e-05]	0.322	0.145	[0.00127, -0.00108, 0.0041, -0.000252, 0.00462]	-0.0137	0.494	[-0.000405, -0.00159, -0.00129, 0.00114, 0.000859]	-0.363	0.81	[0.000223, -0.00666, 0.000109, 0.00214, -0.00453]	0.134	0.396	[-5.36e-05, 0.00152, 0.000368, 0.000356, -0.000398]	0.137	0.459	[3.36e-05, 0.00103, 0.000166, 0.000267, 4.02e-05]	346	5	0.0256
GO:0043069	negative regulation of programmed cell death	biological_process	['Cav1', 'Hspb6', 'Lgals3', 'Nupr1', 'Pea15a']	FALSE	0.149	0.235	[-0.000446, 0.000389, 0.000103, 0.00143, -0.000295]	0.0425	0.321	[0.00274, -6.39e-05, -3.39e-05, -0.000814, -0.00102]	0.0884	0.353	[-0.000251, 0.000165, 8.82e-05, 0.000751, 0.000175]	0.124	0.43	[0.00172, -0.0, -0.000142, 8.53e-05, 0.00175]	0.0802	0.466	[0.000432, -0.000404, -0.0, -0.000147, 0.000956]	2.89e-05	0.67	[0.000107, -0.0, -0.0, -0.000101, -0.0]	527	5	0.108
GO:0043113	receptor clustering	biological_process	['Chrdl1']	FALSE	-0.00736	0.585	[-7.64e-05]	0.0501	0.202	[0.000636]	-0.15	0.809	[-0.00169]	0.0284	0.357	[0.000357]	0.118	0.213	[0.000835]	-0.000999	0.497	[1.64e-05]	62	1	0.259
GO:0043255	regulation of carbohydrate biosynthetic process	biological_process	['Ppp1r3c']	FALSE	0.196	0.103	[0.00088]	-0.0162	0.602	[-0.000231]	0.0684	0.215	[0.000447]	-0.068	0.792	[-0.000717]	0.105	0.227	[0.000734]	-0.326	0.943	[-0.00159]	109	1	0.408
GO:0043270	positive regulation of ion transport	biological_process	['Atp1b2', 'Cav1', 'Lgals3', 'S100a1']	FALSE	0.0502	0.355	[0.000136, -9.9e-05, 0.000171, -4.01e-05]	0.064	0.282	[0.000785, 0.00066, -0.000112, -0.0]	-0.238	0.726	[-0.00238, -0.00223, -0.0, -0.000806]	0.0701	0.47	[-0.000235, 0.0012, 0.000381, 0.000469]	-0.0833	0.702	[0.000644, -0.00151, -0.000708, -0.000218]	0.0354	0.585	[0.000131, 0.000187, 1.39e-05, 5.16e-05]	343	4	0.0828
GO:0043271	negative regulation of ion transport	biological_process	['Atp1a2', 'Cav1', 'Cbarp']	FALSE	0.168	0.189	[0.000199, -8.85e-05, 0.00101]	-0.0184	0.459	[-0.00129, 0.00131, -0.0006]	-1.97	0.981	[-0.0332, -0.00103, 0.000858]	-0.0702	0.693	[0.000982, -0.000533, -0.00165]	1.64	0.0251	[0.0231, -0.000165, -0.000632]	-0.458	0.925	[-0.00424, 0.000127, 0.000149]	188	3	0.0624
GO:0043277	apoptotic cell clearance	biological_process	['Megf10']	FALSE	0.129	0.144	[0.000564]	-0.00804	0.569	[-0.000124]	-0.0363	0.703	[-0.000576]	-0.141	0.849	[-0.00153]	0.1	0.232	[0.000697]	0.00189	0.478	[3.07e-05]	25	1	0.116
GO:0043330	response to exogenous dsRNA	biological_process	['Cav1']	FALSE	-0.043	0.667	[-0.000244]	-0.0035	0.548	[-6.47e-05]	0.125	0.161	[0.001]	-0.292	0.898	[-0.00321]	-0.0397	0.769	[-0.000409]	0.0672	0.311	[0.000354]	58	1	0.245
GO:0043401	steroid hormone mediated signaling pathway	biological_process	['Padi2']	FALSE	-0.219	0.824	[-0.00107]	-0.0257	0.629	[-0.000355]	2.16	0.0168	[0.0209]	0.0829	0.278	[0.000963]	0.0754	0.262	[0.0005]	-2.59	0.99	[-0.0128]	52	1	0.223
GO:0043434	response to peptide hormone	biological_process	['Anxa5', 'Cav1', 'Cdo1', 'Ednrb', 'Slc39a14', 'Zfp36l1']	FALSE	0.0993	0.294	[-6.6e-06, 6.96e-05, -0.00109, 0.000638, 0.000633, 0.000422]	0.108	0.258	[-6.78e-05, 0.000109, 0.00368, -0.000423, -0.000139, -0.000277]	-0.21	0.671	[1.31e-06, -0.000793, -0.00207, -0.00209, 0.000357, -0.00161]	0.22	0.362	[0.000215, 0.000215, 0.00353, 0.00149, -0.000286, 0.00122]	0.0158	0.57	[-0.000358, 3.19e-05, -0.0, 1.07e-05, -0.000219, 9.77e-05]	-0.0174	0.698	[1.11e-05, 2.83e-05, 0.000331, 5.33e-06, -0.00019, -0.00038]	239	6	0.00108
GO:0043457	regulation of cellular respiration	biological_process	['Nupr1']	FALSE	-0.474	0.907	[-0.00227]	0.632	0.0397	[0.00824]	0.424	0.0806	[0.00392]	-0.42	0.918	[-0.00464]	0.0908	0.242	[0.000622]	0.268	0.153	[0.00135]	63	1	0.263
GO:0043470	regulation of carbohydrate catabolic process	biological_process	['Nupr1', 'Ppp1r3c']	FALSE	-0.732	0.929	[-0.000256, -0.00471]	-5.19	1	[-0.0, -0.0927]	-0.137	0.725	[-0.000686, -0.00163]	8.09	0.0002	[-0.0, 0.126]	1.15	0.0396	[-0.000744, 0.0136]	0.296	0.192	[0.000352, 0.00176]	60	2	0.035
GO:0043491	protein kinase B signaling	biological_process	['Zfp36l1']	TRUE	-0.0347	0.652	[-0.000205]	-0.0165	0.603	[-0.000235]	-0.972	0.954	[-0.00972]	0.834	0.0574	[0.00933]	-0.504	0.934	[-0.00408]	-0.265	0.934	[-0.00129]	60	1	0.252
GO:0043501	skeletal muscle adaptation	biological_process	['Myoc']	TRUE	1.04	0.0252	[0.00483]	-0.399	0.896	[-0.00524]	0.119	0.164	[0.000943]	0.00751	0.422	[0.000124]	0.329	0.111	[0.0025]	-0.123	0.888	[-0.000586]	6	1	0.0327
GO:0043502	regulation of muscle adaptation	biological_process	['Igfbp5', 'Tnfrsf1a']	FALSE	-0.0179	0.53	[-0.000233, -8.43e-06]	0.204	0.127	[0.00281, 0.000702]	0.0321	0.427	[0.00013, -0.000135]	-0.0523	0.691	[-0.000635, -0.0]	0.0927	0.337	[0.000917, -9.17e-05]	-0.0534	0.769	[-0.000348, 7.22e-06]	95	2	0.0776
GO:0043542	endothelial cell migration	biological_process	['Emp2']	FALSE	0.0889	0.193	[0.000376]	-0.00804	0.569	[-0.000124]	-0.154	0.812	[-0.00173]	-0.119	0.837	[-0.00128]	0.244	0.14	[0.00183]	-0.107	0.876	[-0.00051]	83	1	0.33
GO:0043543	protein acylation	biological_process	['Nupr1', 'Pbxip1']	FALSE	0.489	0.0666	[0.00087, 0.00224]	-0.0528	0.581	[-9.75e-05, -0.000981]	-0.563	0.89	[0.00114, -0.00929]	-0.528	0.899	[7.91e-05, -0.00811]	0.962	0.0505	[-0.00159, 0.0123]	-1.03	0.968	[-0.000308, -0.0069]	195	2	0.24
GO:0043567	regulation of insulin-like growth factor receptor signaling pathway	biological_process	['Igfbp2', 'Igfbp3', 'Igfbp5']	FALSE	-0.231	0.728	[0.000341, -0.00104, -0.00137]	-0.0209	0.464	[-0.000109, -0.000953, 0.000428]	0.0714	0.336	[0.000208, 0.000721, -0.000379]	0.212	0.303	[-0.00094, 0.00357, 0.0016]	0.48	0.135	[0.000405, 0.00158, 0.00428]	0.00382	0.625	[-0.000231, 0.000139, 0.000142]	25	3	0.000309
GO:0043647	inositol phosphate metabolic process	biological_process	['Ip6k3']	FALSE	-0.00428	0.573	[-6.19e-05]	-0.0108	0.581	[-0.00016]	-0.0792	0.753	[-0.000995]	0.0094	0.415	[0.000145]	-0.0518	0.786	[-0.000505]	0.0385	0.362	[0.000212]	43	1	0.189
GO:0043648	dicarboxylic acid metabolic process	biological_process	['Aldh1l1', 'Aldh1l2']	FALSE	-1.58	0.984	[-0.0149, 0.00429]	-2.41	0.994	[-0.0185, -0.0246]	-0.0639	0.65	[-0.00711, 0.00579]	2.62	0.0082	[0.0293, 0.0116]	2.13	0.0144	[0.0175, 0.00655]	1.72	0.005	[0.00954, 0.00257]	84	2	0.0629
GO:0044062	regulation of excretion	biological_process	['Ednrb']	FALSE	-0.154	0.788	[-0.000766]	-0.118	0.762	[-0.00156]	-1.16	0.963	[-0.0116]	0.0588	0.306	[0.000695]	1.06	0.0346	[0.00831]	0.14	0.233	[0.000714]	31	1	0.141
GO:0044088	regulation of vacuole organization	biological_process	['Nupr1']	FALSE	-0.0102	0.593	[-8.98e-05]	-0.0789	0.724	[-0.00105]	0.0878	0.19	[0.000637]	0.0718	0.29	[0.00084]	0.0231	0.387	[8.72e-05]	0.0175	0.413	[0.000108]	45	1	0.197
GO:0044247	cellular polysaccharide catabolic process	biological_process	['Pygm']	FALSE	-0.14	0.777	[-0.000699]	-0.0236	0.623	[-0.000328]	-0.604	0.926	[-0.00612]	0.137	0.231	[0.00156]	0.217	0.15	[0.00162]	0.152	0.224	[0.000776]	18	1	0.0864
GO:0044344	cellular response to fibroblast growth factor stimulus	biological_process	['Zfp36l1']	TRUE	-0.0964	0.738	[-0.000495]	-0.351	0.883	[-0.00461]	0.232	0.116	[0.00205]	0.524	0.0971	[0.00587]	-0.193	0.877	[-0.00162]	0.0842	0.288	[0.000438]	19	1	0.0908
GO:0044782	cilium organization	biological_process	['Kcnj10']	FALSE	-0.0698	0.706	[-0.00037]	0.687	0.0372	[0.00896]	-0.0327	0.697	[-0.00054]	-0.412	0.917	[-0.00455]	0.0948	0.238	[0.000653]	0.0102	0.437	[7.2e-05]	118	1	0.433
GO:0044793	negative regulation by host of viral process	biological_process	['Vapa']	FALSE	-5.46	0.999	[-0.0257]	-2.43	0.994	[-0.0318]	-0.546	0.919	[-0.00556]	1.39	0.0266	[0.0155]	7.09	0.0011	[0.0559]	3.59	0.0008	[0.0178]	13	1	0.0644
GO:0044794	positive regulation by host of viral process	biological_process	['Cav2', 'Vapa']	FALSE	-0.108	0.666	[-4.24e-06, -0.000836]	-1.43	0.981	[0.00247, -0.0281]	1.61	0.0313	[0.000451, 0.0212]	1.36	0.0327	[-6.04e-05, 0.0214]	0.697	0.0764	[-0.000462, 0.00816]	0.0304	0.5	[-0.00016, 0.000407]	15	2	0.00289
GO:0044827	modulation by host of viral genome replication	biological_process	['Vapa']	FALSE	-2.82	0.996	[-0.0133]	-2.29	0.994	[-0.0299]	0.824	0.0491	[0.00783]	1.65	0.0198	[0.0184]	4.06	0.0041	[0.032]	1.83	0.0042	[0.0091]	19	1	0.0908
GO:0044857	plasma membrane raft organization	biological_process	['Cav1', 'Cav2', 'Emp2']	FALSE	0.937	0.0464	[-0.00087, 0.00875, -0.000611]	-0.864	0.946	[-0.0016, -0.00836, -0.00919]	-0.178	0.713	[-0.000968, -0.0, -0.00263]	1.05	0.0564	[0.00378, 0.00547, 0.011]	-0.0463	0.687	[-0.00131, -0.00112, 0.00142]	0.232	0.281	[0.000693, 0.000487, 0.000856]	10	3	2.84e-05
GO:0045017	glycerolipid biosynthetic process	biological_process	['Abhd4', 'Ip6k3']	FALSE	-0.00117	0.495	[-0.000131, -0.0]	0.0251	0.35	[0.000312, -0.0]	0.0325	0.424	[-0.0, -0.0]	0.0223	0.465	[0.000525, -0.0]	0.0201	0.53	[-0.0, -0.0]	-0.00482	0.613	[-0.0, -0.0]	183	2	0.219
GO:0045022	early endosome to late endosome transport	biological_process	['Emp2']	TRUE	0.249	0.083	[0.00113]	-0.148	0.785	[-0.00196]	-0.18	0.827	[-0.00198]	0.0416	0.333	[0.000504]	0.353	0.105	[0.00269]	0.00636	0.454	[5.28e-05]	25	1	0.116
GO:0045026	plasma membrane fusion	biological_process	['Cd9']	FALSE	1.31	0.0201	[0.00613]	-0.343	0.881	[-0.00451]	0.73	0.054	[0.00691]	-0.321	0.903	[-0.00353]	-0.0611	0.798	[-0.000578]	0.0418	0.354	[0.000228]	24	1	0.112
GO:0045104	intermediate filament cytoskeleton organization	biological_process	['Gfap', 'Vim']	FALSE	0.103	0.228	[-0.000132, 0.000691]	0.0906	0.202	[0.00165, -0.00017]	0.0142	0.501	[0.000146, -0.000397]	-0.137	0.786	[-0.00211, 0.000154]	0.196	0.23	[0.00192, 8.01e-05]	-0.338	0.921	[-0.00218, -0.000156]	92	2	0.0735
GO:0045162	clustering of voltage-gated sodium channels	biological_process	['Myoc']	TRUE	-0.0577	0.689	[-0.000313]	-0.00727	0.566	[-0.000114]	0.0675	0.216	[0.000439]	0.17	0.208	[0.00193]	-0.0106	0.701	[-0.000179]	0.00141	0.48	[2.83e-05]	7	1	0.0373
GO:0045428	regulation of nitric oxide biosynthetic process	biological_process	['Cav1']	FALSE	-0.31	0.862	[-0.0015]	0.51	0.0466	[0.00665]	-0.0404	0.708	[-0.000616]	-0.67	0.941	[-0.00742]	0.753	0.0509	[0.00585]	0.0834	0.29	[0.000434]	73	1	0.297
GO:0045600	positive regulation of fat cell differentiation	biological_process	['Zfp36l1']	FALSE	0.0895	0.192	[0.000379]	0.0245	0.293	[0.000301]	-0.394	0.895	[-0.00407]	0.361	0.132	[0.00406]	-0.137	0.854	[-0.00118]	-0.487	0.958	[-0.00239]	71	1	0.29
GO:0045601	regulation of endothelial cell differentiation	biological_process	['Tnfrsf1a']	FALSE	0.159	0.12	[0.000704]	-0.00743	0.567	[-0.000116]	0.0226	0.49	[-0.0]	-0.00363	0.562	[-0.0]	0.0224	0.39	[8.16e-05]	-0.0364	0.767	[-0.000159]	44	1	0.193
GO:0045604	regulation of epidermal cell differentiation	biological_process	['Cd109', 'Zfp36l1']	FALSE	0.0927	0.245	[-1.75e-07, 0.00049]	0.000429	0.457	[-6.49e-05, -6.43e-05]	-0.0887	0.679	[-0.0, -0.00166]	0.0562	0.407	[8.81e-05, 0.000963]	0.0117	0.578	[-9.87e-05, 3.4e-06]	-0.0411	0.742	[7.77e-06, -0.000262]	56	2	0.031
GO:0045637	regulation of myeloid cell differentiation	biological_process	['Zfp36l1']	FALSE	0.0292	0.365	[9.53e-05]	-0.0574	0.694	[-0.00077]	-0.676	0.934	[-0.00683]	0.362	0.132	[0.00407]	0.0297	0.36	[0.000139]	-0.103	0.872	[-0.000486]	226	1	0.663
GO:0045663	positive regulation of myoblast differentiation	biological_process	['Igfbp3']	TRUE	0.394	0.0582	[0.00181]	-0.0485	0.678	[-0.000653]	0.0226	0.49	[-0.0]	-0.00363	0.562	[-0.0]	0.0227	0.389	[8.37e-05]	-0.0373	0.77	[-0.000163]	50	1	0.216
GO:0045665	negative regulation of neuron differentiation	biological_process	['Cav1']	FALSE	0.0989	0.179	[0.000423]	0.0271	0.279	[0.000336]	-0.0437	0.713	[-0.000648]	-0.00363	0.562	[-0.0]	0.0121	0.539	[-0.0]	0.00268	0.473	[3.46e-05]	90	1	0.352
GO:0045668	negative regulation of osteoblast differentiation	biological_process	['Igfbp5']	TRUE	-0.00294	0.568	[-5.56e-05]	-0.00344	0.548	[-6.39e-05]	0.00736	0.595	[-0.000149]	0.0431	0.331	[0.00052]	0.0577	0.289	[0.00036]	-0.146	0.901	[-0.000701]	69	1	0.284
GO:0045765	regulation of angiogenesis	biological_process	['Emp2', 'S100a1']	FALSE	0.00138	0.489	[-6.25e-05, -5.16e-05]	-0.0562	0.587	[-7.06e-05, -0.00107]	-0.0131	0.569	[-0.000349, -0.000276]	-0.114	0.768	[-0.00168, 8.05e-05]	0.18	0.242	[0.00201, -0.000187]	-0.15	0.869	[-0.00137, 0.000354]	162	2	0.183
GO:0045912	negative regulation of carbohydrate metabolic process	biological_process	['Nupr1']	FALSE	-0.0456	0.671	[-0.000256]	0.00145	0.514	[-0.0]	-0.0476	0.718	[-0.000686]	-0.00363	0.562	[-0.0]	-0.0821	0.816	[-0.000744]	0.0668	0.311	[0.000352]	54	1	0.23
GO:0045930	negative regulation of mitotic cell cycle	biological_process	['Ccnd1', 'Gpnmb', 'Zfp36l1']	FALSE	0.4	0.0971	[0.00101, 0.000604, 0.00136]	-0.0569	0.529	[-0.000331, -0.000265, -0.000828]	-0.116	0.66	[-0.0, -0.0, -0.00257]	0.167	0.34	[0.000449, 8.98e-05, 0.00282]	-0.0327	0.668	[-0.0, -0.0, -0.000822]	-0.193	0.867	[-0.000908, -0.0, -0.000754]	225	3	0.0942
GO:0045931	positive regulation of mitotic cell cycle	biological_process	['Ccnd1', 'Ccnd2', 'Eif4ebp1']	FALSE	-0.0157	0.489	[-0.000281, -0.000442, 0.000374]	0.139	0.188	[-0.000344, 0.00307, 0.000141]	0.209	0.217	[-0.000366, 0.0031, 0.000115]	0.117	0.387	[0.00272, 0.000172, -0.000499]	-0.148	0.777	[-0.00177, -0.000601, -5.23e-05]	-0.0866	0.801	[-0.000215, -0.000522, 1.33e-07]	133	3	0.0269
GO:0045934	negative regulation of nucleobase-containing compound metabolic process	biological_process	['Nupr1']	FALSE	-0.0456	0.671	[-0.000256]	0.00145	0.514	[-0.0]	-0.0476	0.718	[-0.000686]	-0.00363	0.562	[-0.0]	-0.0821	0.816	[-0.000744]	0.0668	0.311	[0.000352]	382	1	0.842
GO:0045935	positive regulation of nucleobase-containing compound metabolic process	biological_process	['Igfbp3', 'Prdx6', 'Zfp36l1']	FALSE	-0.983	0.953	[-0.00584, -0.00094, -0.0013]	-0.247	0.741	[-0.00581, -0.00126, 0.00148]	-0.395	0.824	[-0.00081, -0.00512, -0.00128]	0.872	0.0754	[0.0261, -0.0129, 0.0037]	0.413	0.157	[0.00273, 0.00341, -0.000802]	0.447	0.136	[0.00131, 0.00188, 0.000713]	734	3	0.685
GO:0046173	polyol biosynthetic process	biological_process	['Ephx1', 'Ip6k3']	FALSE	-0.00645	0.507	[-0.000104, -6.19e-05]	0.00264	0.45	[7.03e-05, -0.00016]	-0.0306	0.601	[0.000131, -0.000995]	-0.00509	0.536	[-4.62e-05, 0.000145]	0.000777	0.621	[0.000285, -0.000505]	0.0298	0.501	[3.1e-05, 0.000212]	48	2	0.0235
GO:0046395	carboxylic acid catabolic process	biological_process	['Aldh1l1', 'Aldh1l2', 'Cdo1', 'Cyp4f15']	FALSE	0.158	0.215	[-0.000457, 6.38e-05, -0.00059, 0.00215]	-0.0538	0.49	[0.000282, 0.000514, -0.00188, -0.000552]	-0.515	0.844	[-0.0053, -0.00123, -0.00396, -0.000296]	0.218	0.327	[-0.00385, 0.000345, 0.00852, 0.000106]	0.0346	0.528	[0.00304, 2.03e-05, -0.00283, -0.000139]	0.0631	0.536	[0.000638, 0.000134, 5.81e-05, -0.000171]	207	4	0.018
GO:0046466	membrane lipid catabolic process	biological_process	['Sgpl1']	FALSE	0.23	0.0895	[0.00104]	-0.233	0.836	[-0.00307]	-0.104	0.778	[-0.00124]	0.338	0.139	[0.0038]	-0.123	0.847	[-0.00107]	0.0367	0.365	[0.000203]	34	1	0.153
GO:0046467	membrane lipid biosynthetic process	biological_process	['Vapa']	FALSE	0.681	0.0357	[0.00316]	-0.523	0.922	[-0.00686]	-0.52	0.915	[-0.0053]	0.598	0.0848	[0.0067]	0.0701	0.269	[0.000458]	0.139	0.234	[0.000711]	127	1	0.457
GO:0046503	glycerolipid catabolic process	biological_process	['Prdx6']	FALSE	-0.00258	0.566	[-5.39e-05]	0.00145	0.514	[-0.0]	-0.00687	0.641	[-0.000288]	-0.0953	0.821	[-0.00102]	0.111	0.221	[0.000785]	-0.00431	0.587	[-0.0]	55	1	0.234
GO:0046622	positive regulation of organ growth	biological_process	['Ccnd2']	FALSE	0.00459	0.534	[-2.02e-05]	-0.0145	0.596	[-0.000209]	0.0409	0.278	[0.000179]	-0.0812	0.807	[-0.000864]	-0.0436	0.775	[-0.00044]	0.0238	0.395	[0.000139]	62	1	0.259
GO:0046653	tetrahydrofolate metabolic process	biological_process	['Aldh1l1', 'Aldh1l2']	FALSE	-2.52	0.995	[-0.0143, -0.00252]	-4.02	0.999	[-0.0469, -0.0249]	-0.799	0.924	[-0.0148, 0.00341]	3.11	0.0063	[0.0341, 0.0145]	2.81	0.0082	[0.0228, 0.00892]	2.72	0.0015	[0.0153, 0.00379]	21	2	0.00527
GO:0046822	regulation of nucleocytoplasmic transport	biological_process	['Tnfrsf1a']	FALSE	0.0489	0.288	[0.000188]	-0.00804	0.569	[-0.000124]	0.0226	0.49	[-0.0]	-0.00363	0.562	[-0.0]	0.0121	0.539	[-0.0]	-0.0012	0.5	[1.54e-05]	132	1	0.47
GO:0048017	inositol lipid-mediated signaling	biological_process	['Zfp36l1']	FALSE	0.394	0.0582	[0.00181]	-0.0288	0.637	[-0.000396]	-0.214	0.841	[-0.00231]	0.125	0.239	[0.00143]	-0.0143	0.714	[-0.000209]	-0.114	0.882	[-0.000544]	85	1	0.336
GO:0048147	negative regulation of fibroblast proliferation	biological_process	['Cav1', 'Nupr1']	TRUE	-0.0399	0.571	[-0.000303, -8.41e-05]	0.00117	0.455	[-0.0, -0.000116]	-0.106	0.697	[-0.00189, -0.0]	0.00881	0.494	[0.000315, -0.0]	0.0776	0.362	[0.000572, 8.17e-05]	0.0548	0.449	[0.000317, 0.000101]	44	2	0.0201
GO:0048661	positive regulation of smooth muscle cell proliferation	biological_process	['Igfbp5']	FALSE	-0.00343	0.569	[-5.79e-05]	0.0261	0.284	[0.000322]	0.00675	0.598	[-0.000155]	-0.0283	0.714	[-0.000275]	0.0477	0.307	[0.000281]	0.00238	0.475	[3.31e-05]	109	1	0.408
GO:0048662	negative regulation of smooth muscle cell proliferation	biological_process	['Cav1', 'Igfbp3', 'Igfbp5']	FALSE	0.122	0.235	[0.000566, -0.0, 0.000189]	0.00992	0.391	[-0.000372, 0.0006, -0.000186]	-0.0122	0.526	[-0.00116, 0.000319, -0.0]	-0.00829	0.58	[0.000758, -0.000256, -0.000513]	0.0222	0.552	[-0.000392, -0.000196, 0.000525]	0.00872	0.613	[9.26e-05, -0.0, -0.0]	73	3	0.00564
GO:0048741	skeletal muscle fiber development	biological_process	['Cav2']	TRUE	-0.00579	0.58	[-6.9e-05]	-0.0259	0.629	[-0.000357]	-0.0767	0.751	[-0.00097]	-0.00363	0.562	[-0.0]	0.0227	0.389	[8.38e-05]	0.0464	0.345	[0.000251]	36	1	0.162
GO:0050657	nucleic acid transport	biological_process	['Zfp36l1']	FALSE	0.256	0.0813	[0.00116]	-0.0926	0.739	[-0.00123]	-0.428	0.902	[-0.0044]	0.649	0.0779	[0.00727]	-0.968	0.962	[-0.00774]	-0.118	0.885	[-0.000561]	147	1	0.507
GO:0050679	positive regulation of epithelial cell proliferation	biological_process	['Cav1', 'Cav2', 'Ccnd1', 'Ccnd2']	FALSE	0.0485	0.358	[-9.99e-06, 0.000315, -8.03e-05, -7.17e-05]	-0.0183	0.432	[-1.94e-07, -0.000104, -0.000553, -8.54e-05]	-0.0265	0.524	[-0.000885, -0.000241, -0.00129, 0.00109]	0.0359	0.514	[0.000656, 9.37e-05, 0.00178, -0.00148]	-0.0408	0.657	[2.73e-07, -0.000109, -0.000655, -0.000349]	-0.00352	0.661	[-0.000189, 1.72e-05, 6.88e-05, 9.95e-05]	232	4	0.0259
GO:0050680	negative regulation of epithelial cell proliferation	biological_process	['Cav1', 'Cav2', 'Cd109', 'Nupr1']	FALSE	0.0727	0.318	[-2.96e-05, -9.89e-06, -1.97e-05, 0.000435]	0.00257	0.394	[0.000165, -6.78e-05, -0.000203, -0.00011]	0.0673	0.364	[-0.000155, 0.000352, 0.000175, 0.000117]	-0.00938	0.584	[8.88e-05, -0.000143, 9.21e-05, 6.5e-09]	-6.04e-05	0.598	[-0.000105, -0.000214, -0.0, -0.000143]	-0.012	0.677	[2.53e-05, 1.69e-05, 1.69e-05, -0.000147]	190	4	0.0136
GO:0050727	regulation of inflammatory response	biological_process	['Ednrb', 'Nupr1', 'Pmp22']	FALSE	1.86	0.0241	[0.0136, -1.64e-05, 0.00103]	-0.0624	0.538	[-0.00176, 0.000547, -0.000333]	-0.188	0.721	[-0.00383, 0.000583, -0.000527]	-0.185	0.781	[-0.000971, 0.000384, -0.00282]	-0.154	0.78	[-0.00241, -0.00161, 0.00152]	-0.0695	0.781	[-0.0, -0.000311, -0.000277]	183	3	0.0586
GO:0050767	regulation of neurogenesis	biological_process	['Gfap', 'Vim']	FALSE	0.0729	0.283	[-6e-05, 0.000419]	-0.0232	0.523	[-0.000413, -0.000138]	0.00906	0.515	[-0.000321, -0.0]	0.000583	0.516	[0.000187, -0.0]	0.139	0.278	[0.00126, 9.71e-05]	-0.14	0.864	[-0.000756, -0.000189]	463	2	0.652
GO:0050804	modulation of chemical synaptic transmission	biological_process	['Chrdl1', 'Kcnj10']	FALSE	0.15	0.174	[0.000443, 0.000428]	0.0444	0.285	[0.000725, -7.03e-05]	0.0129	0.504	[-0.000268, -0.0]	-0.0828	0.737	[-0.00111, -0.0]	0.08	0.358	[0.000384, 0.000297]	-0.165	0.876	[-0.00035, -0.000772]	509	2	0.702
GO:0050854	regulation of antigen receptor-mediated signaling pathway	biological_process	['Lgals3']	FALSE	0.00889	0.505	[-0.0]	-0.00865	0.572	[-0.000132]	0.0746	0.205	[0.000508]	-0.00363	0.562	[-0.0]	0.0121	0.539	[-0.0]	-0.0409	0.782	[-0.000181]	65	1	0.27
GO:0050922	negative regulation of chemotaxis	biological_process	['Padi2']	FALSE	-0.0101	0.593	[-8.93e-05]	0.0521	0.198	[0.000662]	0.0859	0.192	[0.000618]	-0.0546	0.772	[-0.000567]	-0.125	0.848	[-0.00108]	0.0163	0.417	[0.000102]	60	1	0.252
GO:0050999	regulation of nitric-oxide synthase activity	biological_process	['Cav1', 'S100a1']	FALSE	-0.266	0.79	[-0.0018, -8.2e-05]	-0.306	0.815	[-0.00381, -0.00179]	-0.718	0.914	[-0.00962, -0.000658]	0.5	0.136	[0.00585, 0.00211]	0.0334	0.466	[0.000448, -0.000297]	0.366	0.153	[0.0024, 0.000199]	33	2	0.012
GO:0051047	positive regulation of secretion	biological_process	['Ednrb', 'Lgals3']	FALSE	-0.0987	0.655	[-0.000766, -1.01e-05]	-0.0653	0.601	[-0.00156, 0.000257]	-0.811	0.925	[-0.0116, 5.12e-05]	0.0343	0.442	[0.000695, 1.69e-05]	0.742	0.0705	[0.00831, -9.36e-05]	0.0954	0.383	[0.000714, -1.13e-05]	420	2	0.599
GO:0051048	negative regulation of secretion	biological_process	['Anxa5', 'Cbarp', 'Igfbp3', 'Tnfrsf1a']	FALSE	0.0413	0.37	[0.000403, -0.000552, -0.0, 0.000235]	0.0188	0.361	[-0.000203, -0.000616, 0.000151, 0.000862]	-0.11	0.624	[-0.000237, -0.00287, 8.03e-05, 8.2e-05]	-0.0417	0.635	[9.2e-05, 0.000228, -0.000269, -0.000735]	-0.283	0.816	[-1.15e-05, -0.00477, -9.86e-05, -0.000102]	0.119	0.451	[8.43e-06, 0.00127, 7.76e-06, -6.56e-05]	206	4	0.0177
GO:0051052	regulation of DNA metabolic process	biological_process	['Igfbp3']	FALSE	-1.23	0.976	[-0.00584]	-0.443	0.906	[-0.00581]	-0.0603	0.734	[-0.00081]	2.34	0.01	[0.0261]	0.358	0.103	[0.00273]	0.26	0.156	[0.00131]	565	1	0.935
GO:0051148	negative regulation of muscle cell differentiation	biological_process	['Ccnd2']	FALSE	-0.178	0.804	[-0.000879]	-0.311	0.869	[-0.00408]	0.179	0.134	[0.00153]	0.0606	0.304	[0.000715]	0.506	0.0777	[0.0039]	0.158	0.219	[0.000803]	66	1	0.273
GO:0051153	regulation of striated muscle cell differentiation	biological_process	['Ccnd2']	FALSE	-0.178	0.804	[-0.000879]	-0.311	0.869	[-0.00408]	0.179	0.134	[0.00153]	0.0606	0.304	[0.000715]	0.506	0.0777	[0.0039]	0.158	0.219	[0.000803]	104	1	0.394
GO:0051247	positive regulation of protein metabolic process	biological_process	['Cav1', 'Cav2', 'Ccnd1', 'Ccnd2', 'Emp2', 'Fzd10', 'Gdf15', 'Gpnmb', 'Mpv17l2', 'Nupr1', 'Tnfrsf1a', 'Vim']	FALSE	0.163	0.264	[0.000474, -0.0, 0.000213, 0.000213, -2.7e-05, 0.000215, -0.0, 0.00021, -0.000147, 0.000286, -2.03e-05, 0.00035]	0.0745	0.316	[0.00329, -0.0, -0.00021, -0.00035, 0.000451, -0.0, -0.0, -6.91e-05, -0.00095, 0.000102, -6.99e-05, 5.97e-05]	0.177	0.344	[0.000876, 5.93e-05, 0.00072, 0.00162, 0.000359, -0.0, -0.0, 0.000178, -0.000885, 0.000188, 0.00036, -3.45e-07]	-0.146	0.662	[-0.00334, -9.51e-05, -0.000289, -0.000289, -0.000963, -0.000292, 9.1e-05, -0.000285, 0.000945, -0.000282, -0.0, -0.000209]	0.023	0.557	[0.000395, -0.0, -0.000221, -0.0011, 6.62e-05, -0.0, -0.000212, -0.0, 0.000179, 4.01e-06, -0.0, 3.53e-05]	0.00797	0.675	[0.000135, -0.0, -0.0, 1.74e-05, 1.16e-05, -0.0, -0.0, -0.0, 0.000268, -0.000123, -0.0, -0.00014]	1346	12	0.0258
GO:0051248	negative regulation of protein metabolic process	biological_process	['Cav1', 'Cd109', 'Ednrb', 'Eif4ebp1', 'Igfbp3', 'Igfbp5', 'Plat', 'Zfp36l1']	FALSE	-0.711	0.887	[-0.00019, 2.97e-05, -0.00013, -3.63e-05, -1.43e-05, -6.38e-05, -0.00779, -0.00176]	1.38	0.0516	[0.00242, 4.34e-05, -0.0003, -0.0005, 0.000231, 0.000398, 0.043, 0.00332]	-0.173	0.62	[-0.000657, 0.000104, -0.00085, 0.000643, 1.69e-06, 0.000115, -0.00499, -0.000699]	0.411	0.259	[1.69e-05, 5.4e-05, 0.00236, 0.000254, -0.000117, -0.00161, 0.00792, 0.00459]	0.0996	0.475	[-0.000182, -0.000256, -0.000945, -0.0, 9.59e-05, 0.00119, 0.00199, -0.000622]	0.155	0.49	[6.31e-05, -9.41e-07, -0.000771, 6.21e-05, -3.07e-05, -0.00093, 0.0032, 0.000627]	1063	8	0.135
GO:0051249	regulation of lymphocyte activation	biological_process	['Cav1', 'Gpnmb', 'Igfbp2', 'Lgals3', 'Zfp36l1']	FALSE	-0.0126	0.439	[-0.000476, -2.08e-09, -2e-05, 2.22e-05, -1.58e-05]	0.295	0.152	[0.00603, 3.47e-08, -0.000206, -1.09e-05, 0.00211]	0.0303	0.432	[0.00118, -0.0, -0.000321, 9.35e-06, -0.0012]	-0.0327	0.615	[-0.00108, -0.0, 0.000187, -0.0, 0.000412]	0.0778	0.469	[0.000463, -0.0, 0.000291, 5.12e-06, 3.55e-05]	-0.0712	0.762	[-0.00036, -0.0, 1.71e-05, -0.0, -0.000446]	521	5	0.105
GO:0051252	regulation of RNA metabolic process	biological_process	['Nupr1', 'Prdx6', 'Vim', 'Zfp36l1']	FALSE	0.159	0.215	[0.000598, -0.00094, 0.000945, 0.000568]	-0.0175	0.43	[-6.88e-05, -0.00126, -9.1e-05, 0.000699]	-0.299	0.761	[0.000138, -0.00512, 7.16e-05, -0.00169]	-0.46	0.85	[7.55e-05, -0.0129, -0.000495, 0.00328]	0.134	0.372	[-0.000523, 0.00341, 0.000122, -0.00133]	0.191	0.359	[-0.000148, 0.00188, -0.000361, 0.000566]	1040	4	0.738
GO:0051258	protein polymerization	biological_process	['Cav1']	FALSE	-0.106	0.747	[-0.000541]	0.622	0.0401	[0.00811]	-0.00697	0.641	[-0.000289]	-0.0266	0.708	[-0.000256]	0.0121	0.539	[-0.0]	0.00817	0.446	[6.18e-05]	69	1	0.284
GO:0051259	protein complex oligomerization	biological_process	['Aqp4']	FALSE	0.721	0.0336	[0.00335]	-0.0386	0.66	[-0.000524]	-0.265	0.862	[-0.00281]	-2.26	0.982	[-0.0251]	1.7	0.0184	[0.0133]	-1.43	0.983	[-0.00705]	143	1	0.497
GO:0051493	regulation of cytoskeleton organization	biological_process	['Cav1', 'Fzd10', 'Myoc', 'Pdlim4']	FALSE	0.121	0.253	[-0.0, 1.63e-05, -2.85e-05, 0.00083]	0.0456	0.311	[0.000332, 0.000131, 0.000474, -6.82e-05]	0.00959	0.468	[-0.000479, 8.98e-05, -7.94e-05, -0.000159]	-0.0951	0.696	[0.000372, -4.82e-05, 4.63e-05, -0.00225]	0.00226	0.594	[-0.00108, -1.29e-05, 0.000188, 0.00048]	-0.0191	0.691	[3.41e-05, -2.29e-05, -0.000187, 1.7e-05]	551	4	0.27
GO:0051580	regulation of neurotransmitter uptake	biological_process	['Gfap']	FALSE	0.0205	0.407	[5.44e-05]	0.25	0.076	[0.00325]	-0.527	0.916	[-0.00537]	-0.0428	0.753	[-0.000436]	0.556	0.0712	[0.0043]	-0.766	0.97	[-0.00377]	18	1	0.0864
GO:0051591	response to cAMP	biological_process	['Cdo1', 'Igfbp5', 'Pygm', 'Zfp36l1']	FALSE	0.0891	0.293	[-3.99e-05, 0.000627, -1.99e-05, -3.99e-05]	0.00298	0.393	[-6.87e-05, -0.000137, -0.0, -0.0]	0.0207	0.45	[0.000707, -0.0, -0.00016, -0.00096]	-0.109	0.708	[-0.0017, -0.00142, 0.000186, 0.000746]	0.0123	0.575	[0.00029, 9.68e-05, -0.000217, -0.000434]	0.0037	0.646	[1.71e-05, 3.42e-05, -0.0, 1.71e-05]	60	4	0.00024
GO:0051901	positive regulation of mitochondrial depolarization	biological_process	['Myoc']	TRUE	0.176	0.111	[0.000786]	-0.0556	0.691	[-0.000746]	-0.142	0.804	[-0.00161]	0.0943	0.267	[0.00109]	0.0223	0.39	[8.09e-05]	0.013	0.428	[8.57e-05]	11	1	0.0555
GO:0051931	regulation of sensory perception	biological_process	['Ednrb', 'Kcnj10']	FALSE	-0.0928	0.648	[-0.000251, -0.000486]	0.696	0.0544	[0.00363, 0.00865]	-0.311	0.824	[-0.0043, -0.000403]	0.0536	0.411	[0.00125, -0.000238]	0.242	0.198	[0.00179, 0.000732]	-0.208	0.893	[-0.000475, -0.000951]	61	2	0.036
GO:0051962	positive regulation of nervous system development	biological_process	['Gfap', 'Vim']	FALSE	0.0729	0.283	[-6e-05, 0.000419]	-0.0232	0.523	[-0.000413, -0.000138]	0.00906	0.515	[-0.000321, -0.0]	0.000583	0.516	[0.000187, -0.0]	0.139	0.278	[0.00126, 9.71e-05]	-0.14	0.864	[-0.000756, -0.000189]	366	2	0.524
GO:0055080	cation homeostasis	biological_process	['Atp1a2', 'Atp1a4', 'Atp1b2', 'Cav1', 'Cav2', 'Ednrb', 'Kcnj10', 'Pygm', 'Slc39a14']	FALSE	0.076	0.323	[-0.00207, -3.96e-05, -0.000426, -5.82e-05, -5.82e-05, 0.0018, 0.00316, 0.000496, -0.00245]	-0.183	0.57	[-0.0119, 0.000786, -2.01e-05, 0.000971, 0.000971, -0.000851, -0.000983, -0.000112, 0.00358]	-3.07	0.993	[-0.0643, 0.000329, -0.00587, -0.000312, 0.000172, -0.00271, -0.00115, 0.000445, -0.0178]	-1.83	0.956	[-0.0517, -3.86e-05, -0.0034, 0.000545, -0.0, 0.00289, -0.00677, -0.000449, -0.00175]	3.4	0.0028	[0.0787, -7.31e-05, 0.00246, -0.000211, -0.0, -0.00105, 0.00123, -0.000356, 8.97e-05]	-0.18	0.804	[-0.00294, -0.000383, 0.000804, -0.000367, -0.0, -0.00099, 0.000313, 8.02e-06, 0.000857]	497	9	0.000641
GO:0055092	sterol homeostasis	biological_process	['Cav1']	FALSE	0.154	0.122	[0.000683]	-0.0286	0.637	[-0.000393]	-0.0309	0.692	[-0.000523]	0.0169	0.387	[0.000228]	-0.0776	0.813	[-0.000709]	0.0183	0.411	[0.000112]	99	1	0.379
GO:0060020	Bergmann glial cell differentiation	biological_process	['Gfap', 'Vim']	TRUE	-0.102	0.659	[-0.000482, -0.000319]	-0.217	0.76	[-0.00276, -0.00125]	-0.0954	0.687	[-0.000511, -0.00124]	0.169	0.289	[0.00128, 0.00153]	0.3	0.169	[0.00292, 0.000265]	0.109	0.364	[0.000405, 0.00039]	12	2	0.00195
GO:0060074	synapse maturation	biological_process	['Chrdl1']	TRUE	0.00466	0.534	[-1.99e-05]	0.0522	0.198	[0.000663]	0.0858	0.192	[0.000617]	-0.181	0.868	[-0.00198]	0.061	0.284	[0.000386]	-0.0803	0.851	[-0.000376]	19	1	0.0908
GO:0060143	positive regulation of syncytium formation by plasma membrane fusion	biological_process	['Gdf15']	FALSE	0.00574	0.525	[-1.48e-05]	0.0392	0.232	[0.000494]	0.0226	0.49	[-0.0]	0.00886	0.417	[0.000139]	-0.0287	0.75	[-0.000322]	-0.00175	0.505	[1.27e-05]	27	1	0.125
GO:0060159	regulation of dopamine receptor signaling pathway	biological_process	['Cav2']	TRUE	-0.12	0.759	[-0.000604]	-0.0781	0.723	[-0.00104]	0.333	0.0948	[0.00303]	0.212	0.186	[0.0024]	0.0363	0.337	[0.000191]	0.0116	0.433	[7.88e-05]	11	1	0.0555
GO:0060398	regulation of growth hormone receptor signaling pathway	biological_process	['Gdf15']	TRUE	0.00266	0.543	[-2.93e-05]	-0.00628	0.561	[-0.000101]	0.102	0.175	[0.000779]	0.0308	0.352	[0.000383]	0.0157	0.43	[2.84e-05]	-0.00126	0.5	[1.51e-05]	6	1	0.0327
GO:0060420	regulation of heart growth	biological_process	['Ccnd2']	FALSE	0.00459	0.534	[-2.02e-05]	-0.0145	0.596	[-0.000209]	0.0409	0.278	[0.000179]	-0.0812	0.807	[-0.000864]	-0.0436	0.775	[-0.00044]	0.0238	0.395	[0.000139]	91	1	0.355
GO:0060468	prevention of polyspermy	biological_process	['Plat']	TRUE	-3.22	0.997	[-0.0152]	2.03	0.014	[0.0265]	-4.17	0.996	[-0.041]	4.29	0.0031	[0.0478]	2.66	0.0096	[0.0209]	0.721	0.0449	[0.00359]	6	1	0.0327
GO:0060491	regulation of cell projection assembly	biological_process	['Cav1']	FALSE	0.0933	0.187	[0.000397]	0.101	0.135	[0.0013]	0.0534	0.242	[0.000301]	0.00473	0.434	[9.3e-05]	-0.121	0.846	[-0.00105]	-0.0924	0.864	[-0.000436]	210	1	0.636
GO:0060547	negative regulation of necrotic cell death	biological_process	['Cav1', 'Nupr1']	FALSE	0.305	0.1	[-0.000884, 0.00278]	-0.211	0.756	[-0.00233, -0.00157]	0.176	0.197	[0.000784, 0.00118]	0.237	0.242	[0.00338, 0.000482]	0.137	0.28	[0.00165, -0.000321]	0.0474	0.463	[0.000366, -0.0]	25	2	0.00722
GO:0061028	establishment of endothelial barrier	biological_process	['Ednrb']	FALSE	-0.107	0.748	[-0.000545]	-0.1	0.747	[-0.00133]	-0.107	0.779	[-0.00127]	0.483	0.106	[0.00542]	-0.0604	0.797	[-0.000573]	-0.00431	0.587	[-0.0]	34	1	0.153
GO:0061041	regulation of wound healing	biological_process	['Anxa5', 'Cav1', 'Cd109', 'Cd9', 'Plat']	FALSE	-0.838	0.927	[-0.000244, -0.000268, -0.0, 0.00128, -0.00978]	1.47	0.041	[-0.00281, 0.0057, -0.0, -0.00063, 0.0387]	-0.314	0.751	[0.000379, -0.00105, -0.000343, 0.00811, -0.0149]	-0.23	0.762	[0.00352, 0.000523, 0.00024, -0.0133, 0.00362]	1.06	0.062	[0.000457, -0.000614, -0.0, -0.000221, 0.0186]	0.387	0.205	[0.000161, 1.48e-05, 7.33e-06, 8.7e-05, 0.00405]	136	5	0.000553
GO:0061469	regulation of type B pancreatic cell proliferation	biological_process	['Nupr1']	FALSE	0.0527	0.275	[0.000206]	0.00145	0.514	[-0.0]	0.0582	0.232	[0.000348]	-0.0287	0.716	[-0.000279]	-0.0149	0.716	[-0.000213]	-0.000918	0.497	[1.68e-05]	19	1	0.0908
GO:0062098	regulation of programmed necrotic cell death	biological_process	['Cav1', 'Nupr1']	FALSE	0.305	0.1	[-0.000884, 0.00278]	-0.211	0.756	[-0.00233, -0.00157]	0.176	0.197	[0.000784, 0.00118]	0.237	0.242	[0.00338, 0.000482]	0.137	0.28	[0.00165, -0.000321]	0.0474	0.463	[0.000366, -0.0]	25	2	0.00722
GO:0062125	regulation of mitochondrial gene expression	biological_process	['Mpv17l2']	FALSE	-0.0224	0.626	[-0.000147]	-0.0712	0.713	[-0.00095]	-0.068	0.742	[-0.000885]	0.0813	0.28	[0.000945]	0.0348	0.344	[0.000179]	0.0498	0.339	[0.000268]	32	1	0.145
GO:0062207	regulation of pattern recognition receptor signaling pathway	biological_process	['Cav1']	FALSE	-0.355	0.878	[-0.00171]	-0.142	0.781	[-0.00188]	0.422	0.0807	[0.0039]	0.306	0.15	[0.00345]	-0.109	0.838	[-0.000957]	0.202	0.188	[0.00102]	99	1	0.379
GO:0070141	response to UV-A	biological_process	['Ccnd1']	FALSE	-0.0158	0.609	[-0.000116]	0.191	0.09	[0.00248]	0.0676	0.216	[0.00044]	0.108	0.253	[0.00124]	-0.147	0.859	[-0.00126]	-0.32	0.943	[-0.00156]	15	1	0.0733
GO:0070201	regulation of establishment of protein localization	biological_process	['Anxa5', 'Tnfrsf1a']	FALSE	0.0441	0.359	[-1.97e-05, 0.000188]	-0.00308	0.469	[-6.78e-05, -0.000124]	0.00943	0.514	[-0.000316, -0.0]	-0.00553	0.538	[9.2e-05, -0.0]	0.0369	0.454	[0.000191, -0.0]	-0.00263	0.599	[-0.0, 1.54e-05]	587	2	0.774
GO:0070664	negative regulation of leukocyte proliferation	biological_process	['Gpnmb']	FALSE	0.00889	0.505	[-2.08e-09]	0.00145	0.463	[3.47e-08]	0.0226	0.49	[-0.0]	-0.00363	0.562	[-0.0]	0.0121	0.539	[-0.0]	-0.00431	0.587	[-0.0]	104	1	0.394
GO:0070665	positive regulation of leukocyte proliferation	biological_process	['Igfbp2']	FALSE	0.00463	0.534	[-2e-05]	-0.0143	0.595	[-0.000206]	-0.0102	0.649	[-0.000321]	0.0132	0.398	[0.000187]	0.0489	0.304	[0.000291]	-0.000858	0.496	[1.71e-05]	168	1	0.554
GO:0070723	response to cholesterol	biological_process	['Mlc1']	FALSE	-0.0115	0.597	[-9.6e-05]	-0.12	0.764	[-0.00159]	0.127	0.16	[0.00102]	0.0934	0.267	[0.00108]	0.0711	0.267	[0.000466]	0.0189	0.409	[0.000115]	26	1	0.121
GO:0070842	aggresome assembly	biological_process	['Pmp22']	TRUE	-0.151	0.785	[-0.000753]	-0.434	0.903	[-0.00569]	0.0135	0.565	[-8.89e-05]	-0.485	0.925	[-0.00536]	1.37	0.0243	[0.0107]	0.122	0.249	[0.000627]	7	1	0.0373
GO:0070972	protein localization to endoplasmic reticulum	biological_process	['Vapa']	FALSE	0.00187	0.547	[-3.3e-05]	0.0574	0.186	[0.000732]	0.0212	0.509	[-1.39e-05]	0.0067	0.425	[0.000115]	0.0245	0.38	[9.76e-05]	-0.0855	0.857	[-0.000402]	52	1	0.223
GO:0071277	cellular response to calcium ion	biological_process	['Syt15']	TRUE	0.00889	0.505	[-0.0]	0.00145	0.514	[-0.0]	0.0226	0.49	[-0.0]	0.0126	0.4	[0.000181]	-0.0412	0.772	[-0.000421]	-0.00431	0.587	[-0.0]	78	1	0.314
GO:0071326	cellular response to monosaccharide stimulus	biological_process	['Aqp4', 'Slc39a14']	FALSE	-0.0079	0.51	[-0.000156, -1.95e-05]	0.189	0.133	[0.00324, -0.0]	0.0247	0.463	[-0.000625, 0.000518]	-0.19	0.816	[-0.00111, -0.00166]	0.0949	0.333	[0.000851, -0.0]	-0.074	0.802	[-0.000552, 6.67e-05]	59	2	0.034
GO:0071346	cellular response to interferon-gamma	biological_process	['Aqp4', 'Vim']	TRUE	0.0278	0.409	[-0.000121, 0.000182]	0.121	0.172	[0.00145, 0.000578]	-0.0183	0.579	[-0.000557, -0.000139]	-1.59	0.965	[-0.023, -0.00148]	0.798	0.0646	[0.00868, 0.000169]	-0.0942	0.827	[-0.000656, 2.97e-05]	95	2	0.0776
GO:0071354	cellular response to interleukin-6	biological_process	['Entpd2']	TRUE	0.00889	0.505	[-0.0]	0.00145	0.514	[-0.0]	0.0226	0.49	[-0.0]	-0.0479	0.762	[-0.000493]	0.0121	0.539	[-0.0]	0.00468	0.463	[4.45e-05]	13	1	0.0644
GO:0071359	cellular response to dsRNA	biological_process	['Cav1']	FALSE	-0.043	0.667	[-0.000244]	-0.0035	0.548	[-6.47e-05]	0.125	0.161	[0.001]	-0.292	0.898	[-0.00321]	-0.0397	0.769	[-0.000409]	0.0672	0.311	[0.000354]	22	1	0.104
GO:0071364	cellular response to epidermal growth factor stimulus	biological_process	['Zfp36l1']	TRUE	0.292	0.0738	[0.00133]	-0.175	0.804	[-0.00231]	-0.0518	0.725	[-0.000727]	0.323	0.144	[0.00364]	0.0678	0.273	[0.00044]	-0.384	0.95	[-0.00188]	37	1	0.166
GO:0071383	cellular response to steroid hormone stimulus	biological_process	['Atp1a2', 'Eif4ebp1', 'Zfp36l1']	FALSE	0.39	0.0993	[0.00218, -0.00012, 0.000837]	-0.0873	0.574	[-0.00113, -6.88e-05, -0.000894]	-0.436	0.838	[-0.00827, 0.000531, -0.00016]	0.113	0.391	[0.000372, 0.000187, 0.00177]	0.487	0.133	[0.00736, 9.7e-05, -0.00109]	-0.606	0.939	[-0.00431, -0.0, -0.000944]	62	3	0.00363
GO:0071404	cellular response to low-density lipoprotein particle stimulus	biological_process	['Cd9']	TRUE	-0.278	0.85	[-0.00135]	0.0356	0.244	[0.000447]	1.62	0.0242	[0.0156]	-2.13	0.981	[-0.0237]	-1.11	0.966	[-0.0089]	0.351	0.12	[0.00176]	20	1	0.0951
GO:0071456	cellular response to hypoxia	biological_process	['Eif4ebp1', 'Zfp36l1']	TRUE	0.395	0.0803	[-1.84e-05, 0.00251]	0.00767	0.429	[-0.0, -0.0]	-0.177	0.756	[0.000981, -0.00385]	0.0601	0.401	[-0.000787, 0.0019]	-0.123	0.793	[0.000179, -0.00181]	-0.104	0.837	[-0.000697, -0.0]	80	2	0.0579
GO:0071472	cellular response to salt stress	biological_process	['Zfp36l1']	FALSE	0.687	0.0351	[0.00319]	-0.0919	0.738	[-0.00122]	-0.0468	0.717	[-0.000678]	-0.802	0.948	[-0.00889]	-0.477	0.932	[-0.00386]	0.192	0.195	[0.00097]	21	1	0.0994
GO:0071479	cellular response to ionizing radiation	biological_process	['Ccnd2']	FALSE	-0.374	0.883	[-0.0018]	-1.63	0.988	[-0.0213]	2.98	0.0094	[0.0289]	1.13	0.0363	[0.0126]	-1.35	0.972	[-0.0108]	0.521	0.0751	[0.0026]	73	1	0.297
GO:0071560	cellular response to transforming growth factor beta stimulus	biological_process	['Cav1', 'Zfp36l1']	TRUE	0.165	0.161	[-3.85e-05, 0.00101]	0.0976	0.194	[0.000642, 0.000963]	-0.092	0.683	[-0.000155, -0.00155]	0.104	0.347	[-0.000274, 0.00207]	-0.266	0.858	[9.36e-05, -0.00335]	-0.132	0.859	[1.65e-05, -0.000911]	50	2	0.0253
GO:0071711	basement membrane organization	biological_process	['Cav1', 'Cav2', 'Pmp22']	FALSE	-0.00637	0.472	[-0.000229, 7.27e-05, -0.000118]	0.356	0.108	[0.00347, -0.0, 0.00416]	-0.00871	0.52	[-0.000947, 0.000554, -0.00039]	-0.111	0.734	[0.000973, -0.00178, -0.00118]	0.0115	0.583	[-0.00121, -0.000151, 0.00115]	-0.212	0.874	[5.94e-05, 8.32e-05, -0.00197]	29	3	0.000462
GO:0072311	glomerular epithelial cell differentiation	biological_process	['Ednrb']	FALSE	-0.165	0.795	[-0.000816]	-0.516	0.921	[-0.00677]	-0.958	0.954	[-0.00958]	1.16	0.0351	[0.0129]	0.142	0.192	[0.00103]	0.174	0.207	[0.00088]	10	1	0.051
GO:0072331	signal transduction by p53 class mediator	biological_process	['Eda2r', 'Nupr1']	FALSE	0.0663	0.298	[0.000349, -3.33e-05]	0.0441	0.285	[0.00111, -0.000459]	0.119	0.236	[0.000148, 0.00103]	-0.0269	0.631	[-0.000474, 0.000234]	-0.171	0.821	[-0.000543, -0.00163]	-0.00682	0.621	[-0.000157, 0.000143]	87	2	0.0668
GO:0075509	endocytosis involved in viral entry into host cell	biological_process	['Cav1', 'Cav2']	FALSE	-0.407	0.854	[-0.00207, -0.000744]	0.9	0.0448	[0.0181, -0.00217]	0.389	0.124	[-0.0, 0.00488]	0.0856	0.368	[0.00197, -0.000461]	0.407	0.132	[0.00141, 0.00299]	0.0625	0.435	[0.00025, 0.000222]	21	2	0.00527
GO:0086100	endothelin receptor signaling pathway	biological_process	['Ednrb']	TRUE	-0.0254	0.632	[-0.000161]	-0.418	0.9	[-0.00548]	0.126	0.16	[0.00101]	0.671	0.075	[0.00751]	0.114	0.217	[0.000805]	-0.212	0.924	[-0.00103]	11	1	0.0555
GO:0086103	G protein-coupled receptor signaling pathway involved in heart process	biological_process	['Cav1']	TRUE	-0.361	0.879	[-0.00174]	-3.39	0.998	[-0.0444]	0.621	0.0611	[0.00585]	-0.331	0.905	[-0.00364]	5.04	0.003	[0.0397]	0.0393	0.36	[0.000216]	11	1	0.0555
GO:0090068	positive regulation of cell cycle process	biological_process	['Ccnd1', 'Ccnd2']	FALSE	-0.0906	0.645	[-0.000281, -0.000442]	0.16	0.146	[-0.000344, 0.00307]	0.232	0.171	[-0.000366, 0.0031]	0.175	0.285	[0.00272, 0.000172]	-0.188	0.829	[-0.00177, -0.000601]	-0.11	0.842	[-0.000215, -0.000522]	270	2	0.371
GO:0090092	regulation of transmembrane receptor protein serine/threonine kinase signaling pathway	biological_process	['Cav1', 'Cav2', 'Cd109', 'Chrdl1', 'Gdf15']	FALSE	0.103	0.282	[9.14e-05, -0.0, -0.0, 0.000608, -0.0]	0.0206	0.355	[0.000328, -6.79e-05, -0.0, -6.66e-05, -0.0]	0.103	0.338	[2.95e-05, 0.000524, 0.00035, 0.000343, -0.0]	-0.289	0.786	[-0.00033, -0.00112, -0.00028, -0.00522, 9.1e-05]	0.105	0.431	[-1.34e-05, 9.57e-05, -0.0, 0.00141, -0.000212]	-0.0224	0.704	[-9.14e-05, 1.69e-05, -0.000186, 1.66e-05, -0.0]	274	5	0.0105
GO:0090109	regulation of cell-substrate junction assembly	biological_process	['Myoc']	FALSE	0.00889	0.505	[-0.0]	-0.00385	0.551	[-6.93e-05]	0.00603	0.602	[-0.000162]	-0.00363	0.562	[-0.0]	0.0121	0.539	[-0.0]	-0.000838	0.495	[1.72e-05]	64	1	0.266
GO:0090174	organelle membrane fusion	biological_process	['Cav2']	FALSE	0.0037	0.539	[-2.44e-05]	0.119	0.122	[0.00154]	0.0489	0.254	[0.000257]	-0.039	0.745	[-0.000394]	-0.056	0.791	[-0.000538]	-0.00307	0.515	[6.15e-06]	96	1	0.37
GO:0090348	regulation of cellular organofluorine metabolic process	biological_process	['Cyp2d22']	FALSE	20.3	0.0003	[0.0953]	-20.9	1	[-0.273]	6.74	0.0024	[0.0656]	1.21	0.0322	[0.0135]	7.13	0.0011	[0.0562]	8.36	0	[0.0414]	8	1	0.0419
GO:0090349	negative regulation of cellular organohalogen metabolic process	biological_process	['Cyp2d22']	FALSE	20.3	0.0003	[0.0953]	-20.9	1	[-0.273]	6.74	0.0024	[0.0656]	1.21	0.0322	[0.0135]	7.13	0.0011	[0.0562]	8.36	0	[0.0414]	8	1	0.0419
GO:0090660	cerebrospinal fluid circulation	biological_process	['Aqp4']	TRUE	-0.12	0.76	[-0.000606]	0.333	0.0624	[0.00433]	-0.00584	0.639	[-0.000278]	-1.29	0.966	[-0.0143]	0.353	0.105	[0.00269]	0.14	0.234	[0.000713]	19	1	0.0908
GO:0097028	dendritic cell differentiation	biological_process	['Tmem176b']	FALSE	-0.00415	0.572	[-6.13e-05]	-0.00666	0.563	[-0.000106]	-0.0656	0.739	[-0.000862]	0.119	0.244	[0.00136]	-0.0935	0.826	[-0.000834]	-0.00431	0.587	[-0.0]	40	1	0.177
GO:0097193	intrinsic apoptotic signaling pathway	biological_process	['Eda2r', 'Nupr1', 'Tnfrsf1a']	FALSE	0.111	0.249	[0.000349, -3.33e-05, 0.000349]	0.0882	0.232	[0.00111, -0.000459, 0.00111]	0.0931	0.306	[0.000148, 0.00103, -0.000267]	-0.0325	0.636	[-0.000474, 0.000234, -0.000237]	-0.196	0.803	[-0.000543, -0.00163, -0.000906]	0.00138	0.632	[-0.000157, 0.000143, 4.28e-05]	180	3	0.0563
GO:0097421	liver regeneration	biological_process	['Ccnd1']	TRUE	-0.083	0.721	[-0.000432]	-0.209	0.824	[-0.00275]	-0.305	0.873	[-0.0032]	0.472	0.108	[0.00529]	0.0325	0.351	[0.000161]	0.0763	0.298	[0.000399]	11	1	0.0555
GO:0097530	granulocyte migration	biological_process	['Lgals3']	FALSE	-0.0076	0.585	[-7.75e-05]	0.0509	0.2	[0.000646]	0.00664	0.599	[-0.000156]	0.0126	0.4	[0.000181]	0.0121	0.539	[-0.0]	-0.000959	0.497	[1.66e-05]	104	1	0.394
GO:0097581	lamellipodium organization	biological_process	['Pmp22']	FALSE	0.00504	0.531	[-1.81e-05]	0.0476	0.207	[0.000604]	0.0556	0.237	[0.000322]	-0.0732	0.799	[-0.000774]	0.0344	0.345	[0.000176]	-0.00431	0.587	[-0.0]	49	1	0.212
GO:0097746	blood vessel diameter maintenance	biological_process	['Atp1a2', 'Cav1', 'Ednrb']	FALSE	-0.232	0.729	[-0.00167, -0.000113, -0.000291]	0.941	0.0515	[0.0207, 0.00216, -0.00239]	-2.61	0.988	[-0.0348, -0.00194, -0.00739]	0.0229	0.514	[-0.00923, -0.000172, 0.00999]	2.51	0.0109	[0.0337, 0.000289, 0.00037]	-2.07	0.979	[-0.0142, 7.18e-05, -0.0039]	168	3	0.0478
GO:0098655	cation transmembrane transport	biological_process	['Atp1a2', 'Atp1a4', 'Atp1b2', 'Ednrb', 'Kcnj10', 'Slc39a14']	FALSE	-0.0931	0.524	[0.000231, 0.00011, 9.37e-05, 0.000291, -0.0, -0.00223]	0.429	0.13	[-6.52e-05, 0.00033, -3.41e-05, -0.00026, -0.0, 0.0128]	-1.2	0.944	[-0.0178, 6e-05, -0.000407, -0.00183, -0.000326, -0.00933]	-0.296	0.775	[-0.0141, -8.84e-05, -0.00113, 0.00103, -0.000866, 0.00746]	1.28	0.0457	[0.0228, -0.000109, 0.00063, 0.000329, -0.000441, 0.00122]	-0.865	0.935	[-0.0112, -0.0, 1.74e-05, -0.000112, 0.000122, 0.000661]	511	6	0.036
GO:0098656	anion transmembrane transport	biological_process	['Gfap', 'Kcnj10']	FALSE	0.0543	0.329	[-0.000173, 0.000409]	-0.0371	0.553	[-0.000463, -0.000336]	-0.17	0.751	[-0.00277, -0.0]	0.0469	0.422	[0.000359, 0.000548]	0.149	0.269	[0.00168, -0.000212]	-0.0269	0.703	[0.000214, -0.000369]	173	2	0.202
GO:0098660	inorganic ion transmembrane transport	biological_process	['Atp1a2', 'Atp1a4', 'Atp1b2', 'Ednrb', 'Kcnj10', 'Slc39a14']	FALSE	-0.0931	0.524	[0.000231, 0.00011, 9.37e-05, 0.000291, -0.0, -0.00223]	0.429	0.13	[-6.52e-05, 0.00033, -3.41e-05, -0.00026, -0.0, 0.0128]	-1.2	0.944	[-0.0178, 6e-05, -0.000407, -0.00183, -0.000326, -0.00933]	-0.296	0.775	[-0.0141, -8.84e-05, -0.00113, 0.00103, -0.000866, 0.00746]	1.28	0.0457	[0.0228, -0.000109, 0.00063, 0.000329, -0.000441, 0.00122]	-0.865	0.935	[-0.0112, -0.0, 1.74e-05, -0.000112, 0.000122, 0.000661]	522	6	0.0393
GO:0098771	inorganic ion homeostasis	biological_process	['Atp1a2', 'Atp1a4', 'Atp1b2', 'Cav1', 'Cav2', 'Ednrb', 'Kcnj10', 'Pygm', 'Slc39a14']	FALSE	0.076	0.323	[-0.00207, -3.96e-05, -0.000426, -5.82e-05, -5.82e-05, 0.0018, 0.00316, 0.000496, -0.00245]	-0.183	0.57	[-0.0119, 0.000786, -2.01e-05, 0.000971, 0.000971, -0.000851, -0.000983, -0.000112, 0.00358]	-3.07	0.993	[-0.0643, 0.000329, -0.00587, -0.000312, 0.000172, -0.00271, -0.00115, 0.000445, -0.0178]	-1.83	0.956	[-0.0517, -3.86e-05, -0.0034, 0.000545, -0.0, 0.00289, -0.00677, -0.000449, -0.00175]	3.4	0.0028	[0.0787, -7.31e-05, 0.00246, -0.000211, -0.0, -0.00105, 0.00123, -0.000356, 8.97e-05]	-0.18	0.804	[-0.00294, -0.000383, 0.000804, -0.000367, -0.0, -0.00099, 0.000313, 8.02e-06, 0.000857]	510	9	0.000768
GO:0098810	neurotransmitter reuptake	biological_process	['Kcnj10']	FALSE	0.00685	0.519	[-9.57e-06]	0.123	0.119	[0.00159]	0.0921	0.185	[0.000679]	-0.15	0.854	[-0.00163]	0.0357	0.34	[0.000186]	-0.151	0.903	[-0.000724]	21	1	0.0994
GO:0098916	anterograde trans-synaptic signaling	biological_process	['Chrdl1', 'Pdlim4', 'Plat']	FALSE	0.166	0.19	[0.00192, -0.000813, -0.0]	0.216	0.148	[-0.00187, 0.00612, 0.000326]	-0.0123	0.526	[0.00124, -0.000982, -0.0011]	-0.0712	0.694	[-0.000995, -0.000498, 0.000274]	0.2	0.272	[0.00144, 0.000764, 0.00019]	0.0482	0.527	[1.5e-05, 0.000404, 1.68e-05]	132	3	0.0264
GO:0099024	plasma membrane invagination	biological_process	['Megf10']	FALSE	-0.136	0.774	[-0.000681]	-0.236	0.838	[-0.00311]	-2.54	0.99	[-0.025]	-0.214	0.879	[-0.00234]	2.87	0.0077	[0.0226]	0.0583	0.323	[0.00031]	25	1	0.116
GO:0099550	trans-synaptic signaling, modulating synaptic transmission	biological_process	['Plat']	TRUE	-0.0532	0.683	[-0.000292]	0.467	0.0493	[0.00609]	-0.112	0.784	[-0.00132]	-0.097	0.822	[-0.00104]	0.0345	0.345	[0.000177]	0.0179	0.412	[0.00011]	15	1	0.0733
GO:0106049	regulation of cellular response to osmotic stress	biological_process	['Efhd1']	TRUE	-0.108	0.749	[-0.000549]	-0.0857	0.732	[-0.00114]	0.284	0.104	[0.00255]	-0.382	0.913	[-0.00421]	-0.826	0.955	[-0.00662]	0.224	0.177	[0.00113]	10	1	0.051
GO:0120031	plasma membrane bounded cell projection assembly	biological_process	['Emp2', 'Kcnj10', 'Pmp22', 'Prdx6']	FALSE	0.0225	0.402	[-3.91e-05, -0.00037, 0.000674, -0.000352]	-0.494	0.855	[-0.00539, 0.00896, -0.001, -0.0153]	0.0851	0.34	[0.000231, -0.00054, 0.000565, 0.000578]	-2.79	0.981	[0.000366, -0.00455, -0.00586, -0.0521]	2.47	0.0114	[0.0031, 0.000653, 0.00192, 0.0334]	0.236	0.309	[0.000748, 7.2e-05, 0.00024, 0.00132]	201	4	0.0164
GO:0120035	regulation of plasma membrane bounded cell projection organization	biological_process	['Cav1', 'Gfap', 'Pmp22', 'Vim']	FALSE	0.0986	0.28	[0.000397, 0.000209, -8.11e-06, 1.65e-05]	0.0749	0.267	[0.0013, -6.05e-06, 0.000232, 8.13e-05]	0.0455	0.402	[0.000301, -9.52e-05, -0.000124, -1.45e-05]	-0.019	0.6	[9.3e-05, -0.000254, 0.0001, -0.000117]	-0.0202	0.629	[-0.00105, 0.000173, 3.87e-05, 5.37e-05]	-0.0736	0.771	[-0.000436, -0.000153, -0.000112, -0.0]	626	4	0.35
GO:0140694	non-membrane-bounded organelle assembly	biological_process	['Mpv17l2']	FALSE	0.00757	0.514	[-6.18e-06]	0.198	0.0878	[0.00257]	0.00234	0.615	[-0.000198]	0.0223	0.37	[0.000289]	0.0159	0.428	[3e-05]	-0.346	0.945	[-0.00169]	220	1	0.653
GO:0150117	positive regulation of cell-substrate junction organization	biological_process	['Myoc']	FALSE	0.00889	0.505	[-0.0]	-0.00385	0.551	[-6.93e-05]	0.00603	0.602	[-0.000162]	-0.00363	0.562	[-0.0]	0.0121	0.539	[-0.0]	-0.000838	0.495	[1.72e-05]	33	1	0.149
GO:1900180	regulation of protein localization to nucleus	biological_process	['Cav2', 'Tnfrsf1a']	FALSE	0.0604	0.313	[8.86e-05, 0.000188]	-0.00254	0.467	[-5.82e-05, -0.000124]	0.0272	0.452	[-7.21e-05, -0.0]	-0.00109	0.522	[0.000161, -0.0]	0.012	0.576	[-9.2e-05, -0.0]	-0.014	0.653	[-7.99e-05, 1.54e-05]	151	2	0.164
GO:1901215	negative regulation of neuron death	biological_process	['Gpnmb']	FALSE	0.051	0.281	[0.000198]	0.0375	0.239	[0.000472]	-0.0162	0.662	[-0.000379]	0.00432	0.436	[8.84e-05]	0.0121	0.539	[-0.0]	-0.00432	0.587	[-1.97e-08]	94	1	0.364
GO:1901216	positive regulation of neuron death	biological_process	['Nupr1', 'Tnfrsf1a']	FALSE	0.0495	0.342	[-0.0, 0.000204]	-0.00735	0.482	[-0.000134, -0.000134]	0.083	0.275	[0.000518, 0.000173]	-0.0591	0.704	[-0.000832, 9.11e-05]	0.0264	0.492	[0.000284, -0.000212]	-0.0311	0.716	[-0.000184, -0.0]	133	2	0.135
GO:1901523	icosanoid catabolic process	biological_process	['Cyp4f15']	TRUE	9.49	0.0021	[0.0446]	-0.786	0.955	[-0.0103]	0.316	0.0979	[0.00287]	-1.03	0.957	[-0.0114]	-0.55	0.939	[-0.00444]	-0.72	0.969	[-0.00354]	7	1	0.0373
GO:1901653	cellular response to peptide	biological_process	['Anxa5', 'Cav1', 'Slc39a14', 'Vim', 'Zfp36l1']	FALSE	0.162	0.224	[-6.6e-06, 6.96e-05, 0.000633, 0.000199, 0.000422]	-0.0019	0.392	[-6.78e-05, 0.000109, -0.000139, -6.54e-05, -0.000277]	-0.0838	0.577	[1.31e-06, -0.000793, 0.000357, -0.000762, -0.00161]	-0.0778	0.664	[0.000215, 0.000215, -0.000286, -0.00297, 0.00122]	0.0391	0.529	[-0.000358, 3.19e-05, -0.000219, 0.000553, 9.77e-05]	-0.032	0.717	[1.11e-05, 2.83e-05, -0.00019, 0.000179, -0.00038]	178	5	0.00177
GO:1901739	regulation of myoblast fusion	biological_process	['Gdf15']	FALSE	0.00574	0.525	[-1.48e-05]	0.0392	0.232	[0.000494]	0.0226	0.49	[-0.0]	0.00886	0.417	[0.000139]	-0.0287	0.75	[-0.000322]	-0.00175	0.505	[1.27e-05]	25	1	0.116
GO:1901844	regulation of cell communication by electrical coupling involved in cardiac conduction	biological_process	['Cav1']	TRUE	-0.453	0.902	[-0.00217]	-0.0888	0.735	[-0.00118]	-0.566	0.922	[-0.00575]	1.4	0.0261	[0.0156]	-0.607	0.943	[-0.00489]	0.123	0.248	[0.000632]	6	1	0.0327
GO:1901890	positive regulation of cell junction assembly	biological_process	['Cav1', 'Myoc']	FALSE	-0.261	0.788	[-0.00185, -0.0]	2.29	0.0176	[0.0408, -6.93e-05]	-2.39	0.988	[-0.033, -0.000162]	-0.413	0.881	[-0.00625, -0.0]	-1.88	0.973	[-0.0216, -0.0]	0.718	0.0523	[0.00505, 1.72e-05]	125	2	0.122
GO:1901987	regulation of cell cycle phase transition	biological_process	['Ccnd1', 'Ccnd2', 'Gpnmb', 'Zfp36l1']	FALSE	0.213	0.177	[0.000148, -0.000442, 0.000604, 0.00136]	0.0762	0.266	[-0.000339, 0.00307, -0.000265, -0.000828]	0.0568	0.381	[-0.000244, 0.0031, -0.0, -0.00257]	0.214	0.329	[0.00196, 0.000172, 8.98e-05, 0.00282]	-0.134	0.742	[-0.00118, -0.000601, -0.0, -0.000822]	-0.176	0.844	[-0.000446, -0.000522, -0.0, -0.000754]	437	4	0.157
GO:1902105	regulation of leukocyte differentiation	biological_process	['Tmem176a', 'Tmem176b', 'Zfp36l1']	FALSE	0.561	0.0728	[0.0016, 0.00257, 8.74e-05]	-0.243	0.738	[-0.000414, -0.00446, -0.000637]	-0.832	0.918	[-0.00256, -0.00768, -0.00425]	0.222	0.296	[-0.00185, 0.0047, 0.00157]	-0.907	0.932	[0.00163, -0.0165, 0.00196]	0.256	0.26	[8.32e-05, 0.00217, -1.25e-05]	352	3	0.238
GO:1902115	regulation of organelle assembly	biological_process	['Nupr1']	FALSE	-0.0102	0.593	[-8.98e-05]	-0.0789	0.724	[-0.00105]	0.0878	0.19	[0.000637]	0.0718	0.29	[0.00084]	0.0231	0.387	[8.72e-05]	0.0175	0.413	[0.000108]	213	1	0.641
GO:1902531	regulation of intracellular signal transduction	biological_process	['Cav1', 'Fzd10', 'Myoc', 'Nupr1']	FALSE	0.105	0.271	[-5.47e-05, 0.000215, 0.000174, 0.000342]	0.0272	0.345	[0.000581, -0.0, -8.02e-05, -9.64e-05]	0.0252	0.441	[-0.000424, -0.0, -0.000151, 0.000249]	-0.0113	0.587	[0.000441, -0.000292, -8.63e-05, -6.75e-05]	0.0183	0.563	[-0.000116, -0.0, 0.0002, -0.000253]	-0.0321	0.714	[-0.000117, -0.0, -0.000126, -4.44e-05]	1330	4	0.887
GO:1902732	positive regulation of chondrocyte proliferation	biological_process	['Pbxip1']	TRUE	-0.923	0.959	[-0.00438]	0.988	0.0278	[0.0129]	-5.52	0.998	[-0.0542]	0.555	0.0918	[0.00622]	1.75	0.0181	[0.0137]	1.07	0.0194	[0.00534]	10	1	0.051
GO:1902904	negative regulation of supramolecular fiber organization	biological_process	['Myoc']	FALSE	-0.00321	0.569	[-5.69e-05]	0.074	0.161	[0.000948]	0.0226	0.49	[-0.0]	-0.00363	0.562	[-0.0]	0.0354	0.341	[0.000184]	-0.00431	0.587	[-0.0]	175	1	0.569
GO:1902905	positive regulation of supramolecular fiber organization	biological_process	['Cav1', 'Myoc', 'Pdlim4']	FALSE	0.132	0.224	[-0.0, -0.0, 0.00083]	0.02	0.363	[0.000332, -0.0, -6.82e-05]	-0.00955	0.521	[-0.000479, -0.000159, -0.000159]	-0.101	0.725	[0.000372, 9.25e-05, -0.00225]	-0.00273	0.616	[-0.00108, 0.000192, 0.00048]	-0.039	0.732	[3.41e-05, -0.000374, 1.7e-05]	182	3	0.0578
GO:1903035	negative regulation of response to wounding	biological_process	['Anxa5', 'Cd109', 'Cd9']	FALSE	0.158	0.198	[-0.000244, -0.0, 0.00128]	-0.149	0.651	[-0.00281, -0.0, -0.00063]	0.528	0.122	[0.000379, -0.000343, 0.00811]	-0.504	0.875	[0.00352, 0.00024, -0.0133]	0.0438	0.489	[0.000457, -0.0, -0.000221]	0.0274	0.57	[0.000161, 7.33e-06, 8.7e-05]	89	3	0.00954
GO:1903036	positive regulation of response to wounding	biological_process	['Plat']	FALSE	-2.07	0.992	[-0.00978]	2.96	0.0096	[0.0387]	-1.5	0.975	[-0.0149]	0.322	0.145	[0.00362]	2.37	0.0118	[0.0186]	0.814	0.036	[0.00405]	78	1	0.314
GO:1903037	regulation of leukocyte cell-cell adhesion	biological_process	['Cav1', 'Gpnmb', 'Igfbp2', 'Lgals3']	FALSE	-0.0218	0.47	[-0.000476, -2.08e-09, -2e-05, 2.81e-07]	0.242	0.156	[0.00603, 3.47e-08, -0.000206, -9.22e-08]	0.0864	0.339	[0.00118, -0.0, -0.000321, -0.0]	-0.051	0.648	[-0.00108, -0.0, 0.000187, -0.0]	0.076	0.452	[0.000463, -0.0, 0.000291, -0.0]	-0.0376	0.723	[-0.00036, -0.0, 1.71e-05, -0.0]	377	4	0.107
GO:1903054	negative regulation of extracellular matrix organization	biological_process	['Tnfrsf1a']	TRUE	-0.117	0.757	[-0.000591]	-0.0531	0.686	[-0.000713]	-0.252	0.857	[-0.00268]	-0.204	0.876	[-0.00223]	0.254	0.135	[0.00191]	0.139	0.234	[0.00071]	9	1	0.0465
GO:1903317	regulation of protein maturation	biological_process	['Plat']	FALSE	-1.65	0.986	[-0.00779]	3.29	0.0082	[0.043]	-0.488	0.911	[-0.00499]	0.708	0.0699	[0.00792]	0.264	0.132	[0.00199]	0.642	0.0556	[0.0032]	77	1	0.311
GO:1903429	regulation of cell maturation	biological_process	['Ednrb']	FALSE	0.0519	0.278	[0.000202]	-0.242	0.841	[-0.00318]	-1.13	0.962	[-0.0113]	0.797	0.0608	[0.00891]	0.189	0.164	[0.0014]	0.0157	0.419	[9.89e-05]	33	1	0.149
GO:1903510	mucopolysaccharide metabolic process	biological_process	['Ednrb']	FALSE	0.0472	0.295	[0.00018]	-0.103	0.748	[-0.00136]	0.0693	0.214	[0.000456]	0.191	0.197	[0.00217]	0.0227	0.389	[8.33e-05]	-0.299	0.94	[-0.00146]	77	1	0.311
GO:1903523	negative regulation of blood circulation	biological_process	['Atp1a2']	FALSE	-0.0237	0.629	[-0.000153]	-0.109	0.756	[-0.00145]	-1	0.956	[-0.01]	-3.21	0.989	[-0.0357]	2.76	0.0087	[0.0217]	-0.225	0.927	[-0.00109]	30	1	0.137
GO:1903530	regulation of secretion by cell	biological_process	['Anxa5', 'Cbarp', 'Igfbp3', 'Lgals3', 'Syt15', 'Tnfrsf1a']	FALSE	0.0415	0.362	[0.000403, -0.000552, -0.0, -0.000186, 0.000237, 0.000112]	0.0616	0.302	[-0.000203, -0.000616, 0.000151, 0.00174, -2.82e-05, 0.000413]	-0.133	0.612	[-0.000237, -0.00287, 8.03e-05, 0.000327, -3.26e-05, -0.00166]	-0.00321	0.578	[9.2e-05, 0.000228, -0.000269, 0.000119, 5.97e-05, 6.68e-05]	-0.193	0.749	[-1.15e-05, -0.00477, -9.86e-05, -4.68e-05, -4.51e-05, 0.000425]	0.0827	0.557	[8.43e-06, 0.00127, 7.76e-06, -0.000204, -7.75e-05, 2.03e-05]	686	6	0.11
GO:1903596	regulation of gap junction assembly	biological_process	['Cav1']	FALSE	-0.385	0.886	[-0.00185]	3.12	0.009	[0.0408]	-3.35	0.994	[-0.033]	-0.565	0.933	[-0.00625]	-2.72	0.987	[-0.0216]	1.02	0.0225	[0.00505]	10	1	0.051
GO:1903707	negative regulation of hemopoiesis	biological_process	['Tmem176a', 'Tmem176b']	FALSE	0.0515	0.337	[-8.54e-06, 0.000226]	0.00428	0.444	[3.65e-05, -9.69e-05]	0.0276	0.45	[5.47e-05, -0.000122]	-0.0146	0.583	[-0.000121, 7.13e-05]	0.0246	0.501	[3.13e-05, 1.97e-05]	-0.00268	0.599	[7.43e-06, 7.63e-06]	117	2	0.11
GO:1903708	positive regulation of hemopoiesis	biological_process	['Zfp36l1']	FALSE	0.0495	0.286	[0.000191]	-0.257	0.848	[-0.00338]	-0.725	0.938	[-0.0073]	0.241	0.174	[0.00272]	0.503	0.0781	[0.00388]	0.0808	0.293	[0.000421]	210	1	0.636
GO:1903825	organic acid transmembrane transport	biological_process	['Gfap', 'Kcnj10', 'Slc7a10']	FALSE	0.311	0.119	[-0.000173, 0.000409, 0.00203]	-0.0521	0.521	[-0.000463, -0.000336, -0.000521]	0.11	0.288	[-0.00277, -0.0, 0.00396]	-0.746	0.908	[0.000359, 0.000548, -0.0151]	0.291	0.21	[0.00168, -0.000212, 0.00219]	-0.00722	0.655	[0.000214, -0.000369, 0.000109]	121	3	0.0212
GO:1903828	negative regulation of protein localization	biological_process	['Anxa5']	FALSE	0.0047	0.533	[-1.97e-05]	-0.00374	0.55	[-6.78e-05]	-0.00973	0.648	[-0.000316]	0.00464	0.434	[9.2e-05]	0.0363	0.337	[0.000191]	-0.00431	0.587	[-0.0]	222	1	0.656
GO:1903829	positive regulation of protein localization	biological_process	['Cav2', 'Lgals3', 'Tnfrsf1a']	FALSE	0.0887	0.283	[8.86e-05, 0.000209, 0.000188]	-0.000296	0.417	[-5.82e-05, -0.0, -0.000124]	0.0244	0.45	[-7.21e-05, -0.00016, -0.0]	0.000657	0.559	[0.000161, -0.0, -0.0]	0.0201	0.559	[-9.2e-05, -0.0, -0.0]	-0.00934	0.661	[-7.99e-05, -0.0, 1.54e-05]	494	3	0.421
GO:1903975	regulation of glial cell migration	biological_process	['Atp1b2', 'Vim']	FALSE	0.341	0.0911	[0.00219, -5.8e-05]	-0.209	0.754	[-0.00373, -0.000133]	-0.211	0.777	[-0.00351, 0.000171]	0.244	0.238	[0.00453, -0.00055]	0.141	0.276	[0.00138, -0.0]	0.0151	0.539	[4.88e-05, 9.11e-05]	25	2	0.00722
GO:1904018	positive regulation of vasculature development	biological_process	['S100a1']	FALSE	-0.00209	0.565	[-5.16e-05]	-0.0804	0.725	[-0.00107]	-0.00564	0.638	[-0.000276]	0.00361	0.442	[8.05e-05]	-0.0116	0.704	[-0.000187]	0.0672	0.311	[0.000354]	22	1	0.104
GO:1904375	regulation of protein localization to cell periphery	biological_process	['Lgals3']	FALSE	0.0533	0.272	[0.000209]	0.00145	0.514	[-0.0]	0.00623	0.601	[-0.00016]	-0.00363	0.562	[-0.0]	0.0121	0.539	[-0.0]	-0.00431	0.587	[-0.0]	141	1	0.492
GO:1904406	negative regulation of nitric oxide metabolic process	biological_process	['Cav1']	FALSE	-0.31	0.862	[-0.0015]	0.51	0.0466	[0.00665]	-0.0404	0.708	[-0.000616]	-0.67	0.941	[-0.00742]	0.753	0.0509	[0.00585]	0.0834	0.29	[0.000434]	20	1	0.0951
GO:1904705	regulation of vascular associated smooth muscle cell proliferation	biological_process	['Cav1', 'Igfbp5']	FALSE	0.0954	0.24	[0.000566, -5.79e-05]	0.00487	0.441	[-0.000372, 0.000322]	-0.0635	0.649	[-0.00116, -0.000155]	0.0196	0.47	[0.000758, -0.000275]	0.0104	0.585	[-0.000392, 0.000281]	0.0131	0.545	[9.26e-05, 3.31e-05]	72	2	0.0482
GO:1904892	regulation of receptor signaling pathway via STAT	biological_process	['Cav1']	FALSE	-0.0126	0.6	[-0.000101]	0.0271	0.279	[0.000335]	-0.0601	0.733	[-0.000808]	0.0133	0.398	[0.000188]	0.0988	0.235	[0.000685]	-0.00431	0.587	[-0.0]	97	1	0.373
GO:1905097	regulation of guanyl-nucleotide exchange factor activity	biological_process	['Pbxip1']	FALSE	0.00504	0.531	[-1.81e-05]	-0.0129	0.589	[-0.000187]	-0.319	0.877	[-0.00334]	0.133	0.233	[0.00152]	0.301	0.119	[0.00228]	-0.524	0.96	[-0.00257]	11	1	0.0555
GO:1905114	cell surface receptor signaling pathway involved in cell-cell signaling	biological_process	['Fzd10', 'Myoc']	FALSE	-1.46	0.981	[-0.000941, -0.00884]	2.31	0.0174	[0.00433, 0.0368]	0.568	0.0942	[-0.0013, 0.00863]	1.71	0.0207	[0.00303, 0.0238]	-0.404	0.893	[-0.000942, -0.00388]	0.122	0.346	[0.000167, 0.000723]	47	2	0.0226
GO:1905208	negative regulation of cardiocyte differentiation	biological_process	['Ccnd2']	FALSE	-0.178	0.804	[-0.000879]	-0.311	0.869	[-0.00408]	0.179	0.134	[0.00153]	0.0606	0.304	[0.000715]	0.506	0.0777	[0.0039]	0.158	0.219	[0.000803]	12	1	0.06
GO:1905475	regulation of protein localization to membrane	biological_process	['Lgals3']	FALSE	0.0533	0.272	[0.000209]	0.00145	0.514	[-0.0]	0.00623	0.601	[-0.00016]	-0.00363	0.562	[-0.0]	0.0121	0.539	[-0.0]	-0.00431	0.587	[-0.0]	203	1	0.623
GO:1905517	macrophage migration	biological_process	['Ednrb', 'Lgals3']	FALSE	-0.364	0.838	[-0.00222, -0.000309]	2.41	0.0163	[0.0378, 0.00515]	-0.0953	0.687	[-0.00175, -0.0]	0.0812	0.374	[0.00144, -0.0]	-0.0845	0.763	[-0.00119, -0.0]	-0.0539	0.77	[-0.000344, -0.0]	24	2	0.00671
GO:1905897	regulation of response to endoplasmic reticulum stress	biological_process	['Cav1', 'Nupr1']	FALSE	-0.0332	0.56	[-0.000682, 0.000339]	0.391	0.0833	[0.00682, 2.46e-05]	0.211	0.179	[0.00242, 2.55e-05]	-0.32	0.86	[-0.00555, 0.000748]	-0.0521	0.726	[0.000758, -0.00158]	-0.011	0.64	[0.000217, -0.00026]	75	2	0.0517
GO:1990928	response to amino acid starvation	biological_process	['Eif4ebp1']	FALSE	0.00889	0.505	[-0.0]	0.0134	0.364	[0.000156]	0.0226	0.49	[-0.0]	-0.00363	0.562	[-0.0]	0.0121	0.539	[-0.0]	-0.00431	0.587	[-0.0]	49	1	0.212
GO:2000112	regulation of cellular macromolecule biosynthetic process	biological_process	['Eif4ebp1', 'Igfbp5', 'Mpv17l2', 'Ppp1r3c', 'Vim', 'Zfp36l1']	FALSE	0.0121	0.399	[-3.63e-05, -6.38e-05, -0.000147, 0.00088, 0.00035, -0.0013]	0.0226	0.351	[-0.0005, 0.000398, -0.00095, -0.000231, 5.97e-05, 0.00148]	0.0111	0.46	[0.000643, 0.000115, -0.000885, 0.000447, -3.45e-07, -0.00128]	0.0725	0.496	[0.000254, -0.00161, 0.000945, -0.000717, -0.000209, 0.0037]	0.106	0.448	[-0.0, 0.00119, 0.000179, 0.000734, 3.53e-05, -0.000802]	-0.134	0.801	[6.21e-05, -0.00093, 0.000268, -0.00159, -0.00014, 0.000713]	470	6	0.0255
GO:2000288	positive regulation of myoblast proliferation	biological_process	['Megf10']	TRUE	0.311	0.071	[0.00142]	-0.0653	0.706	[-0.000873]	-1.27	0.968	[-0.0126]	-0.717	0.944	[-0.00794]	0.698	0.0552	[0.00542]	0.195	0.193	[0.000985]	16	1	0.0777
GO:2000647	negative regulation of stem cell proliferation	biological_process	['Cd109']	TRUE	0.00889	0.505	[-0.0]	-0.00781	0.568	[-0.000121]	-0.0492	0.721	[-0.000702]	0.00372	0.441	[8.18e-05]	0.0121	0.539	[-0.0]	0.023	0.398	[0.000135]	27	1	0.125
GO:2001044	regulation of integrin-mediated signaling pathway	biological_process	['Emp2']	FALSE	-0.0641	0.699	[-0.000343]	0.111	0.127	[0.00143]	-0.0338	0.698	[-0.000551]	-0.0695	0.794	[-0.000733]	0.244	0.14	[0.00183]	-0.00134	0.501	[1.47e-05]	23	1	0.108
GO:0002376	immune system process	biological_process	['Cav1', 'Ednrb', 'Emp2', 'Itga7', 'Lgals3', 'Zfp36l1']	FALSE	-0.51	0.83	[-0.000476, -0.00222, -0.00337, -3.73e-06, -0.000121, -1.77e-05]	2.1	0.0289	[0.00603, 0.0378, 0.0201, -0.000378, 0.00169, -0.00116]	0.379	0.2	[0.00118, -0.00175, 0.0133, 0.000242, -7.78e-05, -0.00512]	0.386	0.251	[-0.00108, 0.00144, 0.00396, 0.000378, 9.06e-05, 0.00613]	-0.39	0.825	[0.000463, -0.00119, -0.00544, 3.46e-05, 2.28e-05, -0.00231]	-0.109	0.786	[-0.00036, -0.000344, 0.000269, 6.87e-07, -3.61e-05, -0.000837]	1402	6	0.668
GO:0008152	metabolic process	biological_process	['Abhd4', 'Aldh1l1', 'Aldh1l2', 'Atp1a2', 'Cav1', 'Cdo1', 'Cyp2d22', 'Cyp4f15', 'Dio2', 'Ednrb', 'Eif4ebp1', 'Entpd2', 'Ephx1', 'Gstm1', 'Ip6k3', 'Nupr1', 'Pbxip1', 'Pcsk6', 'Plat', 'Pmp22', 'Ppp1r3c', 'Prdx6', 'Pygm', 'Sat1', 'Sgpl1', 'Slc39a14', 'Tnfrsf1a', 'Vapa', 'Zfp36l1']	FALSE	6.54	0.0006	[-0.00103, -0.00611, 0.00146, -0.00037, -0.000636, -0.00162, 0.0969, 0.0759, 5.34e-06, -0.000158, -0.00117, 0.00382, 3.75e-06, 8.24e-05, -3.1e-05, 0.00087, 0.00224, -0.000325, -0.00348, 0.000229, -0.000524, -0.00267, -0.000699, -0.000242, 0.00017, -0.000707, -0.0, 0.00316, -0.00271]	-2.8	0.999	[-0.00454, 0.00595, -0.00602, -0.00416, 0.00793, -0.0153, -0.0764, -0.0502, -0.00352, -0.00238, -0.00126, 0.00267, 0.000681, -0.000643, -8e-05, -9.75e-05, -0.000981, -0.000852, 0.00759, -1.92e-05, 0.000582, -0.0038, -0.000328, -0.0393, -1.15e-05, -0.000913, -0.000187, -0.00686, 0.00223]	-1.91	0.976	[-0.0242, -0.00388, 0.00132, -0.0514, -0.00323, -0.00974, 0.019, 0.046, -0.00946, -0.00417, -0.00281, 0.00207, 3.62e-05, -0.0002, -0.000497, 0.00114, -0.00929, -0.000584, -0.00325, -5.88e-05, -0.00308, -0.0129, -0.00612, -0.0202, 0.000577, -0.00709, -0.00029, -0.0053, 0.00119]	0.653	0.219	[0.0253, 0.0135, 0.00202, -0.0209, -0.00256, 0.0197, 0.0115, 0.00746, -0.0145, 0.00815, 0.00327, -0.00559, -0.00051, -0.00458, 7.24e-05, 7.91e-05, -0.00811, 0.00414, 0.0108, -0.000242, -0.00199, -0.0256, 0.00156, 0.00331, 0.000927, -0.00201, 0.000169, 0.0067, 0.00848]	3.89	0.0003	[0.00344, 0.00658, 0.00184, 0.0499, 0.00107, 0.00207, 0.00981, -0.0041, 0.0147, -0.000995, 0.00213, -0.00103, 8.05e-05, 0.00214, -0.000253, -0.00159, 0.0123, -0.00299, 0.0041, 0.000101, 0.00254, 0.0246, 0.00162, 0.036, -0.000215, 0.00129, -0.0, 0.000458, -0.00104]	-0.0198	0.671	[0.00108, 0.00146, 0.000722, -0.00785, 0.000426, 0.00219, 0.00317, -0.0025, 0.000301, -0.00258, 0.000642, -0.00234, -2.52e-05, -4.54e-05, 0.000106, -0.000308, -0.0069, 3.47e-05, 0.000231, -0.000141, 0.000449, 0.00181, 0.000776, 0.00665, -0.00073, 0.0015, 4.65e-05, 0.000711, 0.000622]	6439	29	0.691
GO:0009987	cellular process	biological_process	['Abhd4', 'Aldh1l1', 'Aldh1l2', 'Anxa5', 'Aqp4', 'Atp1a2', 'Atp1a4', 'Atp1b2', 'Cav1', 'Cav2', 'Ccnd1', 'Ccnd2', 'Cd109', 'Cd9', 'Cdo1', 'Chrdl1', 'Cyp2d22', 'Cyp4f15', 'Dio2', 'Eda2r', 'Ednrb', 'Eif4ebp1', 'Emp2', 'Entpd2', 'Ephx1', 'Flnc', 'Fzd10', 'Gdf15', 'Gfap', 'Gpnmb', 'Gstm1', 'Hspb6', 'Igfbp3', 'Igfbp5', 'Ip6k3', 'Itga7', 'Kcnj10', 'Lgals3', 'Megf10', 'Mlc1', 'Mpv17l2', 'Myoc', 'Nupr1', …	FALSE	6.87	0.0001	[-0.00139, -0.00722, 0.00171, -6.6e-06, 0.000276, -0.000715, 3.54e-05, 3.27e-05, -0.000498, 0.00101, 0.000539, -0.00101, -0.000427, -0.000365, -0.00162, 0.00013, 0.113, 0.101, 0.00271, 0.000308, -4.27e-05, 2.15e-05, 0.000404, 0.00135, 7.22e-05, 0.000169, -0.000941, 0.000103, 0.000576, 0.000516, 4.09e-05, 0.000139, -0.000116, 0.000162, -3.1e-05, 4.02e-05, -9.18e-05, -0.000152, 0.0446, -6.36e-05, -…	-2.09	0.997	[-0.00605, 0.00513, -0.0072, -6.78e-05, -0.000396, -0.00376, 0.000558, -0.000261, 0.00185, -0.000459, -0.0004, -0.01, 1.48e-05, 0.00279, -0.0153, 0.0043, -0.0628, -0.0733, -0.00221, 0.000973, -0.000845, 0.000419, 0.000366, 0.00106, 0.000621, 0.000162, 0.00433, 9.23e-05, -0.000719, -9.83e-05, -0.000724, 0.000899, 0.00102, 0.000409, -8e-05, -0.000417, 0.00208, 0.00137, -0.0207, -0.000603, 0.00257, …	-0.564	0.737	[-0.0323, -0.00454, 0.00171, 1.31e-06, -0.000802, -0.0426, 0.000195, -0.00215, -0.000956, 0.000213, -0.000501, 0.0191, 0.00112, 0.0181, -0.00974, -0.00187, 0.0189, 0.0656, -0.00932, 7.18e-05, -0.00264, 0.000267, 0.000382, 0.000689, 8.28e-05, -0.000128, -0.0013, -6.71e-06, -0.00138, -6.64e-05, -0.000419, 0.000443, 4.71e-05, -0.000906, -0.000497, 0.000896, 0.000967, 0.000478, -0.00604, -0.000163, -…	-0.295	0.656	[0.0338, 0.0163, 0.00255, 0.000215, -0.0126, -0.0539, -6.35e-05, -0.00437, -0.00111, 0.000387, 0.0015, 0.000533, 0.000485, -0.00483, 0.0197, -0.000447, 0.012, 0.0128, -0.0176, -0.000384, 0.00645, -4.96e-05, 0.00125, -0.00202, -0.000811, 0.000131, 0.00303, 6.91e-06, -0.000485, -0.000265, -0.00577, -0.000338, -0.000174, -0.00151, 7.24e-05, 0.000396, -0.0033, 3.48e-05, -0.0133, 0.000559, 0.000289, 0…	3.27	0.0005	[0.00459, 0.00766, 0.00215, -0.000358, 0.00792, 0.0565, -9.11e-05, 0.00248, 0.00165, -0.000377, -0.0045, -0.00789, 0.00112, -0.011, 0.00207, 0.00278, 0.00804, 0.0061, 0.0124, -0.000268, 7.33e-06, 0.000355, 0.00166, -0.000399, 0.000114, -0.000127, -0.000942, 4.85e-06, 0.00221, 9.42e-06, 0.00288, -0.000295, -1.17e-05, 0.00122, -0.000253, 0.00027, 0.000925, -3.94e-05, 0.0193, 0.000873, 3e-05, -0.000…	-0.29	0.74	[0.00145, 0.002, 0.000857, 1.11e-05, -0.00132, -0.00641, -0.000191, 8.18e-05, 0.000279, -4.34e-05, -0.000169, 0.00148, 0.000142, 0.000472, 0.00219, -0.0019, -0.00177, -0.00311, -0.00054, -0.000146, -0.000974, -0.000403, -0.000744, -0.000765, -7.29e-05, 2.44e-06, 0.000167, -0.0, -0.000385, 1.45e-05, -0.000279, -0.000226, -3.15e-05, 7.86e-05, 0.000106, 5.93e-06, -0.000709, -2.78e-05, -0.000516, -0.…	12242	63	0.145
GO:0016032	viral process	biological_process	['Cav1', 'Cav2', 'Vapa']	FALSE	-0.137	0.647	[-0.00207, 0.00189, -0.00114]	0.713	0.0658	[0.0181, -0.00198, -0.000641]	0.078	0.327	[-0.0, 0.0027, -0.00204]	0.14	0.364	[0.00197, -0.00114, 0.00201]	0.456	0.142	[0.00141, 0.00171, 0.00281]	0.103	0.433	[0.00025, 0.000153, 0.000512]	135	3	0.0279
GO:0022414	reproductive process	biological_process	['Atp1a4', 'Ccnd1', 'Cd9', 'Emp2', 'Igfbp5', 'Plat', 'Pmp22', 'Sgpl1']	FALSE	-0.766	0.901	[-3.18e-05, -0.000129, 0.00165, -0.000398, -0.000513, -0.0152, 0.00145, 0.0025]	0.176	0.231	[-5.47e-05, -0.0036, -0.00357, -0.00259, -0.00382, 0.0265, -0.000374, -0.00685]	-1.08	0.929	[-0.000127, -0.0, 0.0137, -0.000997, 0.00321, -0.041, -0.00416, -0.00192]	1.71	0.0261	[0.000297, -0.000407, 0.00253, 0.00174, 0.00547, 0.0478, -0.00361, 0.000703]	-2.35	0.976	[-0.0, -0.0247, -0.0132, 0.00338, -0.00105, 0.0209, 0.00428, -0.0438]	0.713	0.0773	[-0.0, 0.00302, -0.000786, 0.000202, 0.000165, 0.00359, -0.00126, 0.00515]	1087	8	0.147
GO:0023052	signaling	biological_process	['Cav1', 'Chrdl1', 'Gpnmb', 'Pdlim4', 'Plat', 'Pmp22']	FALSE	0.161	0.236	[-9.41e-05, 0.00192, 0.000516, -0.000813, -0.000146, -1.84e-05]	0.304	0.161	[0.000314, -0.00187, -9.83e-05, 0.00612, 0.00321, 0.00123]	-0.0226	0.499	[-0.000907, 0.00124, -6.64e-05, -0.000982, -0.00121, 0.000164]	-0.0571	0.634	[0.000968, -0.000995, -0.000265, -0.000498, -0.000383, -0.0]	0.144	0.404	[-0.00041, 0.00144, 9.42e-06, 0.000764, 0.000184, 8.96e-05]	-0.0153	0.696	[3.23e-05, 1.5e-05, 1.45e-05, 0.000404, 6.32e-05, -0.000698]	372	6	0.0091
GO:0032501	multicellular organismal process	biological_process	['Anxa5', 'Aqp4', 'Atp1a2', 'Atp1b2', 'Cav1', 'Ccnd2', 'Cd109', 'Chrdl1', 'Ednrb', 'Emp2', 'Gdf15', 'Igfbp5', 'Kcnj10', 'Lrig1', 'Myoc', 'Pbxip1', 'Pcsk6', 'Pmp22', 'Tnfrsf19']	FALSE	-1.03	0.932	[-0.000938, -0.00452, -0.00054, -0.000151, -0.00106, 0.00059, -4.19e-05, -0.000182, -0.00139, -0.00252, -2.57e-05, -0.0119, 0.00105, 0.000411, 0.00292, -0.000604, -0.00011, 9.25e-05, -0.00337]	0.392	0.201	[0.00851, -0.0027, 0.004, -0.00232, -0.00126, 0.000801, -4.81e-05, 0.00263, -0.00189, -0.000419, 0.000642, -0.00483, -6.92e-05, -0.00136, -0.00204, -0.000601, -0.0012, 0.00043, 0.0214]	0.581	0.199	[-0.0, -0.0144, -0.0316, -0.00833, 0.00493, 0.000711, 0.000248, -0.00265, -0.0133, -0.00576, -0.000206, 0.0954, -0.000323, -0.00864, 0.000533, -0.0132, -0.00166, -0.00101, 0.0203]	-1.16	0.901	[0.000999, 0.00817, -0.00819, -0.0109, 0.000801, -0.00199, -0.0, -0.00951, 0.012, 0.00797, 0.000961, 0.00176, -0.00172, -0.00118, -0.000333, 0.00809, 0.00168, 0.000316, -0.0642]	1.72	0.0273	[0.000346, 0.0124, 0.0438, 0.0154, 0.00127, -0.000217, -0.000152, 0.00559, 0.00446, 0.00368, -0.0, 0.00407, 0.000488, -0.0507, 0.00128, 0.00463, 0.000469, 0.000601, 0.0102]	-1.36	0.937	[0.000163, 0.00195, -0.0305, -0.00485, 0.000564, 4.24e-05, 2.99e-05, -0.00112, -0.000952, 0.000893, -0.00121, 0.00109, -0.0, 0.00517, -0.00049, -0.00228, 0.00022, -0.000394, 0.00188]	2853	19	0.077
GO:0032502	developmental process	biological_process	['Atp1a2', 'Atp1b2', 'Cav1', 'Cav2', 'Ccnd1', 'Cd109', 'Cd9', 'Chrdl1', 'Dio2', 'Ednrb', 'Flnc', 'Gfap', 'Igfbp3', 'Igfbp5', 'Itga7', 'Kcnj10', 'Lrig1', 'Megf10', 'Myoc', 'Nupr1', 'Pbxip1', 'Pdlim4', 'Pmp22', 'Sgpl1', 'Slc39a14', 'Tmem176b', 'Tnfrsf19', 'Tnfrsf1a', 'Vim', 'Zfp36l1']	FALSE	0.154	0.308	[-0.00184, -0.00408, -0.000436, -6.9e-05, -0.000318, -0.000973, -0.0033, -0.000507, 0.0143, -0.000268, 0.000338, -0.000348, -6.31e-05, 0.000138, -8.24e-06, -0.000551, -0.000143, 0.00247, 0.000513, 0.00166, -0.000405, 0.000288, 0.000431, 1.81e-05, 0.000556, -6.13e-05, -0.00337, -0.00103, -0.000909, -0.000182]	-0.306	0.595	[-0.0401, -0.00177, 0.00399, -0.000357, -0.00153, -0.000171, 0.0135, 0.00703, -0.0052, -0.00258, -3.67e-06, -0.00136, 0.00237, -7.12e-06, -0.000418, 0.00201, -0.00106, -0.00389, -5.66e-05, -0.000741, -0.00222, -6.31e-05, 0.000168, -0.00247, -0.000183, -0.000106, 0.0214, -0.00629, -0.00161, -0.00172]	0.572	0.219	[0.00126, 0.0158, -0.000659, -0.00097, -0.00179, 0.00171, 0.0285, -0.00252, -0.00658, -0.00617, -0.000256, -0.000873, 0.00014, -0.000424, 0.00053, 0.00565, -0.00242, -0.00779, -0.000117, -0.000508, -0.00916, -0.000588, -0.000364, 0.00147, -0.00071, -0.000862, 0.0203, -0.00197, -8.45e-05, -0.00581]	-3.45	0.994	[-0.0742, 0.00181, 0.00118, -0.0, 0.00351, 0.000781, 0.00409, -0.00046, -0.0203, 0.00776, 7.82e-05, 0.000569, -0.000673, -0.00265, 7.19e-05, 0.00105, -0.00486, -0.00921, -0.0, 2.96e-05, 0.00207, -0.000782, -0.000361, -0.000317, 0.000496, 0.00136, -0.0642, -0.0661, 0.00254, 0.00962]	2.9	0.0023	[0.106, 0.00712, -0.000234, 8.38e-05, -0.00602, 0.0016, -0.0169, 0.00308, 0.0145, -0.000267, -4.06e-05, 0.00219, -0.0, 0.00183, 0.000179, 0.000418, 0.0024, 0.0115, 7.66e-05, 0.000676, 0.00268, 0.000623, 0.000298, -0.0185, -0.000385, -0.000834, 0.0102, 0.00214, 0.000266, -0.000895]	-1.15	0.915	[-0.0307, 0.000802, -1.43e-05, 0.000251, 0.000692, 0.000228, 0.000112, -0.00253, -0.00558, -0.00117, 4.89e-06, 6.34e-05, -0.000298, 1.93e-05, 4.66e-05, -0.0044, 0.000526, -0.000865, -0.000226, -5.99e-05, 0.00104, -0.000173, 2.74e-05, 0.00185, 6.06e-05, -0.0, 0.00188, 0.00634, 0.000681, -0.000457]	4191	30	0.00884
GO:0040011	locomotion	biological_process	['Atp1a2', 'Ednrb', 'Ip6k3', 'Lgals3']	FALSE	-0.268	0.726	[-0.000447, -0.00222, -1.31e-06, -9.97e-05]	1.57	0.0355	[-0.000785, 0.0378, 0.000698, 0.00146]	-0.374	0.795	[-0.00632, -0.00175, 8.21e-05, -6.22e-05]	-0.0311	0.62	[-0.00168, 0.00144, -0.00028, 7.25e-05]	0.494	0.149	[0.0086, -0.00119, -0.0, 1.82e-05]	-0.197	0.853	[-0.00154, -0.000344, -1.91e-05, -2.89e-05]	344	4	0.0835
GO:0043473	pigmentation	biological_process	['Ednrb']	FALSE	-0.363	0.88	[-0.00175]	-0.545	0.926	[-0.00714]	-0.743	0.94	[-0.00748]	1.42	0.0249	[0.0159]	0.705	0.0547	[0.00547]	0.0539	0.331	[0.000288]	59	1	0.249
GO:0044419	biological process involved in interspecies interaction between organisms	biological_process	['Cav2', 'Lgals3', 'Vapa']	FALSE	-0.878	0.941	[0.00226, -0.000278, -0.00922]	-0.892	0.949	[0.000343, 0.00011, -0.0202]	0.503	0.126	[0.000486, 0.0027, 0.00454]	0.61	0.123	[-0.000936, -0.000189, 0.013]	1.62	0.026	[-1.67e-05, -0.000288, 0.0223]	0.712	0.0571	[-3.83e-05, 5.68e-06, 0.00624]	598	3	0.547
GO:0048511	rhythmic process	biological_process	['Sgpl1']	FALSE	1.7	0.0164	[0.00794]	-0.339	0.879	[-0.00445]	-0.882	0.949	[-0.00884]	0.112	0.249	[0.00129]	-0.249	0.895	[-0.00206]	0.266	0.154	[0.00134]	265	1	0.721
GO:0050896	response to stimulus	biological_process	['Anxa5', 'Aqp4', 'Atp1a2', 'Cav1', 'Ccnd1', 'Ccnd2', 'Cd9', 'Cdo1', 'Dio2', 'Ednrb', 'Eif4ebp1', 'Emp2', 'Entpd2', 'Ephx1', 'Gfap', 'Gstm1', 'Hspb6', 'Igfbp5', 'Kcnj10', 'Mlc1', 'Myoc', 'Nupr1', 'Osmr', 'Pmp22', 'Prdx6', 'Pygm', 'Slc39a14', 'Syt15', 'Tnfrsf1a', 'Vim', 'Zfp36l1']	FALSE	0.194	0.293	[-7.11e-06, -0.000139, -0.000735, -0.000334, 0.000222, -0.0018, -0.00135, 0.00051, 0.00172, -0.000306, -4.61e-05, -0.00337, -0.0, 0.000181, 0.000192, 0.000162, 0.000195, 0.000627, 0.000344, -9.6e-05, 0.00483, 0.000333, -6.68e-06, -0.000614, 0.000677, -1.99e-05, 0.000307, -0.0, 0.000349, 0.00019, 0.000888]	-0.0869	0.444	[-9.82e-05, 0.00234, -0.00553, 0.000674, 0.000209, -0.0213, 0.000447, 0.000349, -0.000566, -0.000475, 2.92e-05, 0.0201, -0.0, 0.000685, -0.000126, -0.000319, 0.00031, -0.000137, -0.00119, -0.00159, -0.00524, -0.000251, 0.00151, 0.00135, -9.83e-05, -0.0, -6.93e-05, -0.0, 0.00111, 0.000256, -0.00103]	-0.922	0.87	[-2.1e-06, -0.000591, -0.0791, -0.0161, 2.72e-05, 0.0289, 0.0156, -0.000435, -0.00719, -0.0138, 0.000504, 0.0133, -0.0, 8.75e-05, -0.0, -0.000866, 0.00033, -0.0, 0.00233, 0.00102, 0.000943, 0.00115, 0.000127, -0.00155, 0.000581, -0.00016, 0.000437, -0.0, -0.000267, -0.00045, -0.00109]	-1.14	0.888	[0.000733, -0.012, -0.0425, -0.000781, 0.00109, 0.0126, -0.0237, 0.0016, 0.0122, 0.00734, -0.0002, 0.00396, -0.000493, -0.00039, -0.000261, -0.00439, -0.000265, -0.00142, -0.0168, 0.00108, 0.000124, 3.89e-05, 0.000241, 0.000264, -0.0045, 0.000186, -0.000974, 0.000181, -0.000237, -0.00223, 0.00104]	1.69	0.0286	[-0.0011, 0.00477, 0.0789, -0.000223, -0.000982, -0.0108, -0.0089, -0.00112, 0.00537, 0.00467, 9.2e-05, -0.00544, -0.0, -0.000406, 0.000534, 0.0027, -0.000203, 9.68e-05, 0.00486, 0.000466, 0.0025, -0.00137, -0.00143, 0.000914, 0.000542, -0.000217, -0.000109, -0.000421, -0.000906, 0.000361, -0.00109]	-1.45	0.935	[-0.000289, -0.000604, -0.0132, 0.00193, -0.000809, 0.0026, 0.00176, -0.000936, -0.0261, -0.00264, -0.000232, 0.000269, 4.45e-05, -0.000101, -0.000694, -0.000875, -0.000529, 3.42e-05, 0.000197, 0.000115, -0.000586, -0.000217, -0.000181, 9.13e-05, 8.77e-05, -0.0, -6.18e-05, -0.0, 4.28e-05, 0.000104, -0.000229]	4138	31	0.00369
GO:0051179	localization	biological_process	['Aqp4', 'Atp1a2', 'Atp1a4', 'Atp1b2', 'Cav1', 'Cav2', 'Ccnd1', 'Cd9', 'Cdo1', 'Chrdl1', 'Dio2', 'Ednrb', 'Emp2', 'Gfap', 'Kcnj10', 'Lgals3', 'Megf10', 'Mlc1', 'Pcsk6', 'Pea15a', 'Pmp22', 'Ppp1r3c', 'Slc39a14', 'Slc7a10', 'Syt15', 'Vapa', 'Zfp36l1']	FALSE	-0.261	0.568	[-0.0135, 0.000152, 0.00011, 9.37e-05, -0.000469, -0.000141, -0.00014, -0.000115, -0.000264, -7.64e-05, 0.000169, 0.000888, 0.00163, -0.000173, 0.000133, 0.00168, 0.000564, -3.13e-05, -0.000155, 0.000226, 0.000655, -7.65e-05, -0.00286, 0.00228, 0.00021, -0.000137, 0.00116]	0.722	0.144	[0.0376, -0.000362, 0.00033, -3.41e-05, 0.00338, -0.00111, -0.00246, 0.00077, -0.00765, 0.000636, 0.002, -0.00127, -0.00108, -0.000463, 0.000419, 0.000686, -0.000124, 0.000381, 0.000549, -0.000372, 0.00157, 0.00186, 0.0124, 0.00235, -0.0, -0.00432, -0.00123]	-1.54	0.956	[-0.00992, -0.0173, 6e-05, -0.000407, -0.000954, 0.00296, -0.00486, 0.00974, -0.0126, -0.00169, -0.00148, -0.0216, -0.00192, -0.00277, 0.000118, -0.000256, -0.000576, -0.00135, -0.000733, -0.00191, -5.96e-05, -0.000158, -0.0123, 0.00109, 0.000355, -0.000602, -0.0044]	0.0786	0.508	[0.00606, -0.0107, -8.84e-05, -0.00113, 0.00139, -0.000439, 0.00523, -0.0111, 0.0163, 0.000357, -0.00183, 0.00568, -0.000674, 0.000359, -0.000651, -0.00108, -0.00153, 4.07e-05, 0.00143, 0.00162, -0.000747, -0.00122, 0.0139, -0.0101, -0.000285, -0.0121, 0.00727]	1.02	0.105	[0.0146, 0.0215, -0.000109, 0.00063, 0.000296, 0.00125, 0.000453, -0.00146, 0.00128, 0.000835, 0.000624, 0.000366, 0.0037, 0.00168, -0.000156, 9.76e-06, 0.000697, 0.00128, -0.00178, -0.000352, 0.000203, 0.000368, 0.00087, 0.00161, -0.000218, -0.00141, -0.00774]	-0.256	0.774	[0.00611, -0.0111, -0.0, 1.74e-05, 0.000123, -2.79e-05, 0.000213, -0.000995, 0.000253, 1.64e-05, 4.1e-05, 0.0016, -0.00161, 0.000214, -0.000324, -9.26e-05, 3.07e-05, -0.000881, 6.84e-05, 2.31e-05, -0.000959, 5.89e-06, -0.000292, -0.000491, -0.0, 0.00196, -0.000561]	3808	27	0.0158
GO:0065007	biological regulation	biological_process	['Abhd4', 'Anxa5', 'Aqp4', 'Atp1a2', 'Atp1a4', 'Atp1b2', 'Cav1', 'Cav2', 'Cbarp', 'Ccdc80', 'Ccnd1', 'Ccnd2', 'Cd109', 'Cd9', 'Cdo1', 'Chrdl1', 'Cyp2d22', 'Dio2', 'Eda2r', 'Ednrb', 'Efhd1', 'Eif4ebp1', 'Emp2', 'Fzd10', 'Gdf15', 'Gfap', 'Gpnmb', 'Hspb6', 'Igfbp2', 'Igfbp3', 'Igfbp5', 'Igsf8', 'Itga7', 'Kcnj10', 'Lgals3', 'Megf10', 'Mlc1', 'Mpv17l2', 'Myoc', 'Nupr1', 'Padi2', 'Pbxip1', 'Pcsk6', 'Pd…	FALSE	0.765	0.17	[-4.64e-05, -0.000375, -3.12e-05, -0.00132, -3.17e-05, -0.000309, -0.000296, 0.000104, 0.000231, -0.00012, 5.02e-05, -0.00024, 5.64e-06, 0.000844, -0.000264, 0.000525, 0.025, -5.7e-06, 0.000308, 0.000374, -0.000549, 0.000394, -0.000503, 0.000281, 5.92e-05, 2.26e-05, 0.000343, 0.000389, 0.000184, -0.000311, -0.000201, 0.000451, -3.45e-05, 0.000493, 0.000102, 0.00215, 0.00232, -0.000147, -0.000693,…	-0.913	0.875	[0.000781, 0.00117, -0.00199, -0.00349, 0.000686, -0.0029, 0.0034, 8.26e-05, -0.000608, 0.00167, -0.000587, -0.000332, -4.32e-05, -0.000552, -0.00765, 0.000329, -0.0575, -0.00505, 0.000873, -0.00184, -0.00114, 0.000382, 0.00175, 0.000979, 0.000109, 0.000713, 2.18e-05, -6.39e-05, -0.000129, -0.000373, 0.000675, -0.000304, -0.000773, 0.00735, 0.000285, -0.000897, -0.00114, -0.00095, 0.00333, 0.0005…	-1.33	0.929	[0.00193, -0.000225, 9.23e-05, -0.0434, 0.000243, -0.0015, -0.00133, 0.000352, -0.00101, 8.97e-05, -0.000642, 0.0015, -4.49e-05, 0.00823, -0.0126, 3.72e-05, 0.0134, -0.00947, 7.38e-05, -0.00648, 0.00255, 0.000596, -0.000952, -0.000264, 8.42e-05, -0.00111, 3.94e-05, 0.000165, -4.18e-05, -0.000144, -0.000112, 0.000476, 0.00123, 0.000156, 0.000105, -0.0037, -0.0036, -0.000885, 0.000539, 0.000437, 0.…	0.0625	0.506	[-0.000467, 0.00249, -0.00318, -0.032, -5.17e-06, -0.00152, -0.00153, 5.41e-05, -0.000712, -0.000143, 0.00187, -0.000348, 4.71e-05, -0.0123, 0.0163, -0.00317, 0.00142, -0.0116, -0.000237, 0.00568, -0.00421, -0.000374, 0.000442, 0.000643, 5.19e-05, -0.00184, -0.000281, -0.0, -0.000388, 0.00155, -0.000246, -0.00112, 0.000161, -0.00138, -1.77e-05, -0.00558, 0.0013, 0.000945, 0.00225, 0.000125, 0.000…	2.16	0.0092	[-0.000821, -0.00247, 0.00544, 0.0585, -5.55e-05, 0.00387, 0.000612, -6.37e-05, -0.0027, 0.000195, -0.000751, 0.000281, -8.71e-05, -0.000289, 0.00128, 0.000896, 0.0107, 0.015, -0.000341, 0.00219, -0.00662, -7.85e-05, 0.00133, -0.000381, -8.03e-05, 0.00161, -6e-05, -0.000404, 0.00029, 0.000523, 0.000988, -0.000739, 0.000923, 0.00063, -7.67e-05, 0.00287, 0.00405, 0.000179, -0.000241, -0.000686, -0.…	-0.25	0.732	[-0.00107, 0.000261, -0.000649, -0.0137, -0.000334, 0.000931, 0.000195, -8.99e-06, 0.000708, -0.000285, -0.000396, 0.000107, -3.05e-06, -1.6e-05, 0.000253, -0.000167, 0.00842, 9.59e-05, -0.000199, -0.000735, 0.00113, -0.000443, -0.000245, 4.35e-05, 4.99e-06, -0.000995, 1e-06, -0.0, -7.26e-05, 0.000143, -0.000157, 0.00012, -0.0, -0.00097, -8.91e-05, 0.00025, -0.00669, 0.000268, 8.28e-06, 5.41e-05,…	10141	60	0.00416
GO:0098754	detoxification	biological_process	['Prdx6']	FALSE	-0.167	0.797	[-0.000825]	-0.0186	0.609	[-0.000262]	-0.301	0.872	[-0.00316]	-0.442	0.92	[-0.00488]	0.777	0.0493	[0.00604]	0.0638	0.316	[0.000337]	47	1	0.204
GO:0000075	cell cycle checkpoint signaling	biological_process	['Ccnd1']	FALSE	0.224	0.0916	[0.00101]	-0.0239	0.623	[-0.000331]	0.0226	0.49	[-0.0]	0.0367	0.342	[0.000449]	0.0121	0.539	[-0.0]	-0.188	0.917	[-0.000908]	158	1	0.532
GO:0001523	retinoid metabolic process	biological_process	['Cyp2d22']	FALSE	4.82	0.0054	[0.0226]	-0.698	0.947	[-0.00915]	-0.0291	0.689	[-0.000505]	-0.124	0.841	[-0.00134]	0.331	0.11	[0.00252]	0.023	0.398	[0.000135]	68	1	0.28
GO:0001676	long-chain fatty acid metabolic process	biological_process	['Cyp2d22', 'Cyp4f15', 'Ephx1']	FALSE	14.8	0.0004	[0.00358, 0.114, 0.000271]	-1.84	0.989	[-0.000931, -0.0396, -2.97e-05]	-0.155	0.694	[0.000563, -0.00402, 0.000246]	0.27	0.265	[-0.00416, 0.01, -0.000508]	0.104	0.377	[0.000688, 0.000251, 0.000129]	-1.21	0.966	[2.11e-05, -0.0103, -0.000251]	123	3	0.0221
GO:0001932	regulation of protein phosphorylation	biological_process	['Cav1', 'Cav2', 'Ccnd1', 'Ccnd2', 'Cd109', 'Emp2', 'Fzd10', 'Gdf15', 'Gpnmb', 'Igfbp3', 'Pmp22', 'Tnfrsf1a']	FALSE	0.098	0.308	[-0.000185, -0.0, 0.000213, 0.000213, 7.16e-05, -2.7e-05, 0.000215, -0.0, 0.00021, -1.43e-05, 3.59e-05, -2.03e-05]	0.0727	0.318	[0.00197, -0.0, -0.00021, -0.00035, -3.62e-05, 0.000451, -0.0, -0.0, -6.91e-05, 0.000231, 0.000262, -6.99e-05]	0.146	0.362	[-0.000519, 5.93e-05, 0.00072, 0.00162, 6.36e-05, 0.000359, -0.0, -0.0, 0.000178, 1.69e-06, -0.000404, 0.00036]	-0.0762	0.621	[-9.75e-05, -9.51e-05, -0.000289, -0.000289, 1.28e-05, -0.000963, -0.000292, 9.1e-05, -0.000285, -0.000117, 1.9e-05, -0.0]	0.0166	0.562	[0.000131, -0.0, -0.000221, -0.0011, 1.71e-05, 6.62e-05, -0.0, -0.000212, -0.0, 9.59e-05, 0.00019, -0.0]	-0.00339	0.685	[6.2e-05, -0.0, -0.0, 1.74e-05, -1.64e-05, 1.16e-05, -0.0, -0.0, -0.0, -3.07e-05, -7.31e-05, -0.0]	960	12	0.00201
GO:0002082	regulation of oxidative phosphorylation	biological_process	['Nupr1']	FALSE	-0.474	0.907	[-0.00227]	0.632	0.0397	[0.00824]	0.424	0.0806	[0.00392]	-0.42	0.918	[-0.00464]	0.0908	0.242	[0.000622]	0.268	0.153	[0.00135]	26	1	0.121
GO:0002689	negative regulation of leukocyte chemotaxis	biological_process	['Padi2']	FALSE	-0.0101	0.593	[-8.93e-05]	0.0521	0.198	[0.000662]	0.0859	0.192	[0.000618]	-0.0546	0.772	[-0.000567]	-0.125	0.848	[-0.00108]	0.0163	0.417	[0.000102]	19	1	0.0908
GO:0002763	positive regulation of myeloid leukocyte differentiation	biological_process	['Zfp36l1']	FALSE	0.0495	0.286	[0.000191]	-0.257	0.848	[-0.00338]	-0.725	0.938	[-0.0073]	0.241	0.174	[0.00272]	0.503	0.0781	[0.00388]	0.0808	0.293	[0.000421]	73	1	0.297
GO:0003057	regulation of the force of heart contraction by chemical signal	biological_process	['Cav1']	TRUE	-0.263	0.843	[-0.00128]	0.95	0.0285	[0.0124]	-0.643	0.931	[-0.0065]	0.112	0.249	[0.00129]	0.221	0.148	[0.00165]	0.12	0.251	[0.000617]	7	1	0.0373
GO:0003096	renal sodium ion transport	biological_process	['Ednrb']	FALSE	-0.00687	0.583	[-7.41e-05]	-0.0865	0.733	[-0.00115]	-0.388	0.893	[-0.00401]	0.331	0.142	[0.00372]	0.0805	0.255	[0.00054]	-0.0011	0.499	[1.59e-05]	14	1	0.0689
GO:0003333	amino acid transmembrane transport	biological_process	['Gfap', 'Kcnj10', 'Slc7a10']	FALSE	0.311	0.119	[-0.000173, 0.000409, 0.00203]	-0.0521	0.521	[-0.000463, -0.000336, -0.000521]	0.11	0.288	[-0.00277, -0.0, 0.00396]	-0.746	0.908	[0.000359, 0.000548, -0.0151]	0.291	0.21	[0.00168, -0.000212, 0.00219]	-0.00722	0.655	[0.000214, -0.000369, 0.000109]	85	3	0.00845
GO:0005978	glycogen biosynthetic process	biological_process	['Ppp1r3c']	TRUE	-0.103	0.744	[-0.000524]	0.046	0.212	[0.000582]	-0.293	0.87	[-0.00308]	-0.182	0.868	[-0.00199]	0.334	0.11	[0.00254]	0.0864	0.286	[0.000449]	20	1	0.0951
GO:0005980	glycogen catabolic process	biological_process	['Pygm']	TRUE	-0.14	0.777	[-0.000699]	-0.0236	0.623	[-0.000328]	-0.604	0.926	[-0.00612]	0.137	0.231	[0.00156]	0.217	0.15	[0.00162]	0.152	0.224	[0.000776]	17	1	0.0821
GO:0005981	regulation of glycogen catabolic process	biological_process	['Ppp1r3c']	TRUE	-0.993	0.964	[-0.00471]	-7.09	1	[-0.0927]	-0.144	0.806	[-0.00163]	11.3	0.0002	[0.126]	1.73	0.0183	[0.0136]	0.351	0.12	[0.00176]	8	1	0.0419
GO:0006163	purine nucleotide metabolic process	biological_process	['Atp1a2']	FALSE	-0.0698	0.706	[-0.00037]	-0.317	0.871	[-0.00416]	-5.24	0.997	[-0.0514]	-1.88	0.978	[-0.0209]	6.33	0.0017	[0.0499]	-1.59	0.985	[-0.00785]	375	1	0.836
GO:0006402	mRNA catabolic process	biological_process	['Zfp36l1']	FALSE	-0.567	0.923	[-0.00271]	0.172	0.0958	[0.00223]	0.144	0.149	[0.00119]	0.758	0.0648	[0.00848]	-0.12	0.845	[-0.00104]	0.121	0.25	[0.000622]	129	1	0.462
GO:0006446	regulation of translational initiation	biological_process	['Eif4ebp1']	FALSE	0.00117	0.551	[-3.63e-05]	-0.0368	0.655	[-0.0005]	0.0884	0.189	[0.000643]	0.0192	0.38	[0.000254]	0.0121	0.539	[-0.0]	0.00824	0.445	[6.21e-05]	63	1	0.263
GO:0006475	internal protein amino acid acetylation	biological_process	['Pbxip1']	FALSE	0.485	0.0474	[0.00224]	-0.0736	0.717	[-0.000981]	-0.928	0.952	[-0.00929]	-0.732	0.944	[-0.00811]	1.57	0.0199	[0.0123]	-1.4	0.983	[-0.0069]	133	1	0.473
GO:0006568	tryptophan metabolic process	biological_process	['Cyp2d22']	FALSE	-0.631	0.932	[-0.00301]	-0.73	0.95	[-0.00956]	1.34	0.0307	[0.0129]	0.78	0.0628	[0.00872]	0.561	0.0709	[0.00434]	0.268	0.153	[0.00135]	13	1	0.0644
GO:0006596	polyamine biosynthetic process	biological_process	['Sat1']	FALSE	-0.472	0.907	[-0.00226]	-0.332	0.877	[-0.00436]	-2.46	0.989	[-0.0243]	-1.45	0.97	[-0.0161]	3.66	0.005	[0.0288]	0.301	0.138	[0.00151]	14	1	0.0689
GO:0006605	protein targeting	biological_process	['Ppp1r3c']	FALSE	-0.00738	0.585	[-7.65e-05]	0.144	0.107	[0.00186]	0.00644	0.6	[-0.000158]	-0.113	0.833	[-0.00122]	0.0587	0.287	[0.000368]	-0.00312	0.516	[5.89e-06]	183	1	0.585
GO:0006654	phosphatidic acid biosynthetic process	biological_process	['Abhd4']	TRUE	-0.019	0.618	[-0.000131]	0.0253	0.288	[0.000312]	0.0226	0.49	[-0.0]	0.0435	0.331	[0.000525]	0.0121	0.539	[-0.0]	-0.00431	0.587	[-0.0]	21	1	0.0994
GO:0006661	phosphatidylinositol biosynthetic process	biological_process	['Ip6k3']	FALSE	0.00889	0.505	[-0.0]	0.00145	0.514	[-0.0]	0.0226	0.49	[-0.0]	-0.00363	0.562	[-0.0]	0.0121	0.539	[-0.0]	-0.00431	0.587	[-0.0]	97	1	0.373
GO:0006686	sphingomyelin biosynthetic process	biological_process	['Vapa']	TRUE	0.681	0.0357	[0.00316]	-0.523	0.922	[-0.00686]	-0.52	0.915	[-0.0053]	0.598	0.0848	[0.0067]	0.0701	0.269	[0.000458]	0.139	0.234	[0.000711]	12	1	0.06
GO:0006826	iron ion transport	biological_process	['Slc39a14']	FALSE	-0.689	0.938	[-0.00328]	0.896	0.0296	[0.0117]	-1.35	0.97	[-0.0134]	1.72	0.0186	[0.0192]	-0.0123	0.708	[-0.000193]	-0.265	0.934	[-0.00129]	51	1	0.219
GO:0006828	manganese ion transport	biological_process	['Slc39a14']	FALSE	-0.55	0.921	[-0.00263]	1.36	0.0216	[0.0177]	-1.39	0.972	[-0.0138]	0.94	0.0467	[0.0105]	0.215	0.152	[0.0016]	0.116	0.255	[0.000596]	20	1	0.0951
GO:0006829	zinc ion transport	biological_process	['Slc39a14']	FALSE	-0.468	0.906	[-0.00224]	0.644	0.0392	[0.0084]	-0.867	0.948	[-0.00869]	0.592	0.0862	[0.00663]	0.299	0.119	[0.00227]	0.161	0.216	[0.000816]	30	1	0.137
GO:0006835	dicarboxylic acid transport	biological_process	['Gfap', 'Kcnj10']	FALSE	0.0543	0.329	[-0.000173, 0.000409]	-0.0371	0.553	[-0.000463, -0.000336]	-0.17	0.751	[-0.00277, -0.0]	0.0469	0.422	[0.000359, 0.000548]	0.149	0.269	[0.00168, -0.000212]	-0.0269	0.703	[0.000214, -0.000369]	64	2	0.0392
GO:0006875	cellular metal ion homeostasis	biological_process	['Atp1a2', 'Atp1a4', 'Atp1b2', 'Cav1', 'Cav2', 'Pygm', 'Slc39a14']	FALSE	-0.333	0.723	[-0.00207, -4.92e-05, -0.000426, -5.82e-05, -5.82e-05, 0.000496, -0.00245]	-0.156	0.563	[-0.0119, 0.0008, -2.01e-05, 0.000971, 0.000971, -0.000112, 0.00358]	-3.35	0.994	[-0.0643, 0.000426, -0.00587, -0.000312, 0.000172, 0.000445, -0.0178]	-1.94	0.962	[-0.0517, -6.97e-05, -0.0034, 0.000545, -0.0, -0.000449, -0.00175]	3.85	0.0019	[0.0787, -0.0, 0.00246, -0.000211, -0.0, -0.000356, 8.97e-05]	-0.161	0.807	[-0.00294, -0.000454, 0.000804, -0.000367, -0.0, 8.02e-06, 0.000857]	320	7	0.000913
GO:0006885	regulation of pH	biological_process	['Atp1a4', 'Ednrb']	FALSE	0.427	0.0749	[-2.03e-05, 0.00272]	-0.0261	0.53	[0.000758, -0.00136]	-0.236	0.79	[0.000136, -0.00381]	0.181	0.28	[2.35e-05, 0.00297]	0.00752	0.596	[-0.000219, 7.57e-05]	-0.0965	0.829	[-0.00024, -0.000403]	101	2	0.086
GO:0007179	transforming growth factor beta receptor signaling pathway	biological_process	['Cav2']	TRUE	0.0895	0.192	[0.000379]	0.0818	0.153	[0.00105]	-0.0219	0.675	[-0.000435]	0.0267	0.36	[0.000338]	-0.0626	0.8	[-0.00059]	-0.00431	0.587	[-0.0]	93	1	0.361
GO:0008215	spermine metabolic process	biological_process	['Sat1']	TRUE	-1.86	0.99	[-0.00879]	-3.95	0.999	[-0.0516]	0.169	0.139	[0.00143]	0.605	0.0841	[0.00678]	6.63	0.0014	[0.0523]	1.97	0.0035	[0.00976]	7	1	0.0373
GO:0008216	spermidine metabolic process	biological_process	['Sat1']	TRUE	2.22	0.0129	[0.0104]	-7.35	1	[-0.0961]	-3.51	0.995	[-0.0345]	2.17	0.012	[0.0242]	7.34	0.0009	[0.0579]	2.44	0.0021	[0.0121]	9	1	0.0465
GO:0008286	insulin receptor signaling pathway	biological_process	['Cav2', 'Eif4ebp1', 'Slc39a14']	TRUE	0.131	0.224	[0.000413, 0.000207, 0.000207]	-0.00438	0.427	[-0.000136, -6.79e-05, -6.79e-05]	0.0203	0.46	[-0.000158, 0.000175, -0.000317]	0.0211	0.518	[9.22e-05, -0.0, 0.000461]	-0.0353	0.672	[-0.0, -0.0, -0.000858]	0.0039	0.625	[1.69e-05, -0.0, 3.38e-05]	64	3	0.00396
GO:0008542	visual learning	biological_process	['Atp1a2']	TRUE	0.146	0.129	[0.000643]	-0.00394	0.551	[-7.04e-05]	-0.163	0.819	[-0.00181]	-0.239	0.886	[-0.00262]	0.453	0.0858	[0.00348]	-0.669	0.967	[-0.00329]	73	1	0.297
GO:0009062	fatty acid catabolic process	biological_process	['Aldh1l2']	FALSE	-0.0394	0.66	[-0.000227]	0.0978	0.137	[0.00126]	0.00705	0.597	[-0.000152]	0.0441	0.33	[0.000531]	-0.014	0.713	[-0.000206]	0.0088	0.443	[6.49e-05]	84	1	0.333
GO:0009069	serine family amino acid metabolic process	biological_process	['Cdo1']	FALSE	-0.433	0.897	[-0.00208]	-1.12	0.976	[-0.0147]	-1.33	0.969	[-0.0132]	1.86	0.0164	[0.0207]	0.173	0.173	[0.00127]	0.57	0.066	[0.00284]	37	1	0.166
GO:0009134	nucleoside diphosphate catabolic process	biological_process	['Entpd2']	FALSE	0.821	0.0304	[0.00382]	0.206	0.0859	[0.00267]	0.234	0.116	[0.00207]	-0.506	0.927	[-0.00559]	-0.118	0.844	[-0.00103]	-0.477	0.957	[-0.00234]	15	1	0.0733
GO:0009135	purine nucleoside diphosphate metabolic process	biological_process	['Entpd2']	FALSE	0.821	0.0304	[0.00382]	0.206	0.0859	[0.00267]	0.234	0.116	[0.00207]	-0.506	0.927	[-0.00559]	-0.118	0.844	[-0.00103]	-0.477	0.957	[-0.00234]	61	1	0.256
GO:0009144	purine nucleoside triphosphate metabolic process	biological_process	['Atp1a2']	FALSE	-0.0698	0.706	[-0.00037]	-0.317	0.871	[-0.00416]	-5.24	0.997	[-0.0514]	-1.88	0.978	[-0.0209]	6.33	0.0017	[0.0499]	-1.59	0.985	[-0.00785]	194	1	0.607
GO:0009185	ribonucleoside diphosphate metabolic process	biological_process	['Entpd2']	FALSE	0.821	0.0304	[0.00382]	0.206	0.0859	[0.00267]	0.234	0.116	[0.00207]	-0.506	0.927	[-0.00559]	-0.118	0.844	[-0.00103]	-0.477	0.957	[-0.00234]	73	1	0.297
GO:0009199	ribonucleoside triphosphate metabolic process	biological_process	['Atp1a2']	FALSE	-0.0698	0.706	[-0.00037]	-0.317	0.871	[-0.00416]	-5.24	0.997	[-0.0514]	-1.88	0.978	[-0.0209]	6.33	0.0017	[0.0499]	-1.59	0.985	[-0.00785]	194	1	0.607
GO:0009259	ribonucleotide metabolic process	biological_process	['Atp1a2']	FALSE	-0.0698	0.706	[-0.00037]	-0.317	0.871	[-0.00416]	-5.24	0.997	[-0.0514]	-1.88	0.978	[-0.0209]	6.33	0.0017	[0.0499]	-1.59	0.985	[-0.00785]	380	1	0.84
GO:0010389	regulation of G2/M transition of mitotic cell cycle	biological_process	['Ccnd1']	FALSE	-0.0639	0.698	[-0.000342]	-0.0317	0.645	[-0.000434]	-0.00697	0.641	[-0.000289]	0.26	0.167	[0.00294]	-0.285	0.902	[-0.00235]	0.0144	0.424	[9.24e-05]	103	1	0.391
GO:0010466	negative regulation of peptidase activity	biological_process	['Cd109']	FALSE	0.00627	0.522	[-1.23e-05]	0.0109	0.382	[0.000123]	0.0373	0.294	[0.000144]	0.00493	0.433	[9.52e-05]	-0.0547	0.79	[-0.000528]	-0.00138	0.502	[1.45e-05]	262	1	0.717
GO:0010614	negative regulation of cardiac muscle hypertrophy	biological_process	['Tnfrsf1a']	FALSE	0.0071	0.517	[-8.43e-06]	0.0551	0.191	[0.000702]	0.00879	0.587	[-0.000135]	-0.00363	0.562	[-0.0]	0.000498	0.649	[-9.17e-05]	-0.00285	0.513	[7.22e-06]	34	1	0.153
GO:0010656	negative regulation of muscle cell apoptotic process	biological_process	['Cav1', 'Hspb6', 'Nupr1']	FALSE	0.135	0.22	[0.000484, 0.000389, -1.86e-05]	0.0685	0.259	[0.00184, -6.39e-05, -0.000448]	-0.0161	0.532	[-0.0014, 0.000165, 0.000329]	0.0327	0.498	[0.000516, -0.0, 0.00026]	-0.0617	0.705	[-0.001, -0.000404, 0.00018]	-0.0102	0.663	[-8.78e-05, -0.0, 1.59e-05]	65	3	0.00413
GO:0010661	positive regulation of muscle cell apoptotic process	biological_process	['Igfbp3']	FALSE	-0.0817	0.72	[-0.000426]	-0.0812	0.727	[-0.00108]	-0.14	0.803	[-0.00159]	-0.602	0.935	[-0.00666]	0.205	0.157	[0.00152]	0.204	0.188	[0.00103]	39	1	0.173
GO:0010662	regulation of striated muscle cell apoptotic process	biological_process	['Hspb6', 'Igfbp3', 'Nupr1']	FALSE	0.021	0.42	[0.000389, -0.000426, -1.86e-05]	-0.0645	0.541	[-6.39e-05, -0.00108, -0.000448]	-0.0275	0.551	[0.000165, -0.00159, 0.000329]	-0.341	0.839	[-0.0, -0.00666, 0.00026]	0.12	0.354	[-0.000404, 0.00152, 0.00018]	0.118	0.41	[-0.0, 0.00103, 1.59e-05]	65	3	0.00413
GO:0010755	regulation of plasminogen activation	biological_process	['Plat']	FALSE	-1.65	0.986	[-0.00779]	3.29	0.0082	[0.043]	-0.488	0.911	[-0.00499]	0.708	0.0699	[0.00792]	0.264	0.132	[0.00199]	0.642	0.0556	[0.0032]	18	1	0.0864
GO:0010765	positive regulation of sodium ion transport	biological_process	['Atp1b2']	FALSE	0.142	0.132	[0.000626]	-0.00903	0.574	[-0.000137]	-0.0101	0.649	[-0.00032]	-0.08	0.806	[-0.00085]	0.0365	0.337	[0.000193]	0.00258	0.474	[3.41e-05]	45	1	0.197
GO:0010766	negative regulation of sodium ion transport	biological_process	['Atp1a2']	FALSE	0.00466	0.534	[-1.99e-05]	-0.0509	0.683	[-0.000684]	-3.32	0.994	[-0.0327]	0.146	0.223	[0.00167]	2.85	0.0079	[0.0224]	-1.3	0.981	[-0.00639]	22	1	0.104
GO:0010874	regulation of cholesterol efflux	biological_process	['Cav1']	FALSE	0.00623	0.522	[-1.25e-05]	-0.124	0.767	[-0.00164]	-0.265	0.862	[-0.00281]	0.259	0.168	[0.00292]	-0.00511	0.677	[-0.000136]	0.0454	0.347	[0.000246]	43	1	0.189
GO:0010955	negative regulation of protein processing	biological_process	['Plat']	FALSE	-1.65	0.986	[-0.00779]	3.29	0.0082	[0.043]	-0.488	0.911	[-0.00499]	0.708	0.0699	[0.00792]	0.264	0.132	[0.00199]	0.642	0.0556	[0.0032]	30	1	0.137
GO:0010962	regulation of glucan biosynthetic process	biological_process	['Ppp1r3c']	FALSE	0.196	0.103	[0.00088]	-0.0162	0.602	[-0.000231]	0.0684	0.215	[0.000447]	-0.068	0.792	[-0.000717]	0.105	0.227	[0.000734]	-0.326	0.943	[-0.00159]	30	1	0.137
GO:0010977	negative regulation of neuron projection development	biological_process	['Gfap', 'Pmp22', 'Vim']	FALSE	0.0582	0.341	[0.000209, -8.11e-06, 4.08e-05]	0.0198	0.364	[-6.05e-06, 0.000232, 3.36e-05]	0.0252	0.448	[-9.52e-05, -0.000124, -0.0]	-0.0172	0.604	[-0.000254, 0.0001, -2.9e-05]	0.0435	0.49	[0.000173, 3.87e-05, 1.96e-05]	-0.0324	0.719	[-0.000153, -0.000112, -0.0]	160	3	0.0424
GO:0014015	positive regulation of gliogenesis	biological_process	['Gfap', 'Vim']	FALSE	0.0729	0.283	[-6e-05, 0.000419]	-0.0232	0.523	[-0.000413, -0.000138]	0.00906	0.515	[-0.000321, -0.0]	0.000583	0.516	[0.000187, -0.0]	0.139	0.278	[0.00126, 9.71e-05]	-0.14	0.864	[-0.000756, -0.000189]	86	2	0.0655
GO:0014043	negative regulation of neuron maturation	biological_process	['Ednrb']	TRUE	0.0519	0.278	[0.000202]	-0.242	0.841	[-0.00318]	-1.13	0.962	[-0.0113]	0.797	0.0608	[0.00891]	0.189	0.164	[0.0014]	0.0157	0.419	[9.89e-05]	6	1	0.0327
GO:0014059	regulation of dopamine secretion	biological_process	['Syt15']	FALSE	0.0733	0.222	[0.000303]	-0.000727	0.529	[-2.84e-05]	0.0226	0.49	[-0.0]	-0.000149	0.466	[3.87e-05]	0.000688	0.648	[-9.02e-05]	-0.0201	0.696	[-7.81e-05]	42	1	0.185
GO:0014065	phosphatidylinositol 3-kinase signaling	biological_process	['Zfp36l1']	TRUE	0.394	0.0582	[0.00181]	-0.0288	0.637	[-0.000396]	-0.214	0.841	[-0.00231]	0.125	0.239	[0.00143]	-0.0143	0.714	[-0.000209]	-0.114	0.882	[-0.000544]	45	1	0.197
GO:0014068	positive regulation of phosphatidylinositol 3-kinase signaling	biological_process	['Myoc']	TRUE	0.00889	0.505	[-0.0]	-0.00379	0.55	[-6.85e-05]	0.00623	0.601	[-0.00016]	0.00473	0.434	[9.3e-05]	0.0365	0.337	[0.000193]	-0.0423	0.786	[-0.000188]	74	1	0.301
GO:0014829	vascular associated smooth muscle contraction	biological_process	['Ednrb']	FALSE	-0.0409	0.663	[-0.000234]	-0.0206	0.615	[-0.000288]	-0.541	0.918	[-0.00551]	0.404	0.123	[0.00454]	-0.149	0.86	[-0.00127]	0.0189	0.409	[0.000115]	17	1	0.0821
GO:0015807	L-amino acid transport	biological_process	['Kcnj10']	FALSE	0.0959	0.183	[0.000409]	-0.0243	0.625	[-0.000336]	0.0226	0.49	[-0.0]	0.0456	0.328	[0.000548]	-0.0147	0.715	[-0.000212]	-0.0789	0.849	[-0.000369]	54	1	0.23
GO:0016242	negative regulation of macroautophagy	biological_process	['Nupr1']	FALSE	-0.0102	0.593	[-8.98e-05]	-0.0789	0.724	[-0.00105]	0.0878	0.19	[0.000637]	0.0718	0.29	[0.00084]	0.0231	0.387	[8.72e-05]	0.0175	0.413	[0.000108]	32	1	0.145
GO:0016486	peptide hormone processing	biological_process	['Pcsk6']	TRUE	-0.0509	0.679	[-0.000281]	-0.0773	0.722	[-0.00103]	-0.131	0.797	[-0.0015]	0.35	0.136	[0.00394]	-0.117	0.843	[-0.00102]	-0.00108	0.498	[1.6e-05]	21	1	0.0994
GO:0017148	negative regulation of translation	biological_process	['Eif4ebp1', 'Igfbp5', 'Zfp36l1']	FALSE	-0.205	0.708	[-3.63e-05, -6.38e-05, -0.00176]	0.155	0.178	[-0.0005, 0.000398, 0.00332]	0.0419	0.4	[0.000643, 0.000115, -0.000699]	0.161	0.346	[0.000254, -0.00161, 0.00459]	0.0679	0.438	[-0.0, 0.00119, -0.000622]	-0.0296	0.713	[6.21e-05, -0.00093, 0.000627]	161	3	0.0431
GO:0017156	calcium-ion regulated exocytosis	biological_process	['Syt15']	FALSE	0.0536	0.272	[0.00021]	0.00145	0.514	[-0.0]	0.0589	0.231	[0.000355]	-0.0292	0.718	[-0.000285]	-0.0155	0.718	[-0.000218]	-0.00431	0.587	[-0.0]	48	1	0.208
GO:0018108	peptidyl-tyrosine phosphorylation	biological_process	['Cav1']	FALSE	-0.0664	0.701	[-0.000354]	-0.0348	0.651	[-0.000474]	-0.123	0.791	[-0.00142]	0.137	0.231	[0.00156]	0.193	0.162	[0.00143]	0.0025	0.474	[3.37e-05]	104	1	0.394
GO:0018394	peptidyl-lysine acetylation	biological_process	['Pbxip1']	FALSE	0.485	0.0474	[0.00224]	-0.0736	0.717	[-0.000981]	-0.928	0.952	[-0.00929]	-0.732	0.944	[-0.00811]	1.57	0.0199	[0.0123]	-1.4	0.983	[-0.0069]	136	1	0.48
GO:0019362	pyridine nucleotide metabolic process	biological_process	['Aldh1l1', 'Aldh1l2']	FALSE	-2.02	0.991	[-0.0129, -0.000615]	2.32	0.0174	[0.0398, 0.00143]	-0.577	0.893	[-0.0119, 0.00355]	2.56	0.0085	[0.0485, -0.00855]	0.411	0.131	[0.00292, 0.00153]	0.173	0.288	[0.00087, 0.00038]	59	2	0.034
GO:0019395	fatty acid oxidation	biological_process	['Aldh1l2']	FALSE	-0.0394	0.66	[-0.000227]	0.0978	0.137	[0.00126]	0.00705	0.597	[-0.000152]	0.0441	0.33	[0.000531]	-0.014	0.713	[-0.000206]	0.0088	0.443	[6.49e-05]	87	1	0.343
GO:0019934	cGMP-mediated signaling	biological_process	['Ednrb']	TRUE	-0.0949	0.737	[-0.000488]	-0.155	0.79	[-0.00204]	-0.336	0.881	[-0.0035]	0.321	0.145	[0.00361]	0.42	0.091	[0.00322]	0.0158	0.418	[9.96e-05]	29	1	0.133
GO:0030004	cellular monovalent inorganic cation homeostasis	biological_process	['Atp1a2', 'Atp1a4', 'Atp1b2']	FALSE	-0.289	0.768	[-0.00207, -3.96e-05, -0.000426]	-0.499	0.872	[-0.0119, 0.000786, -2.01e-05]	-4.16	0.996	[-0.0643, 0.000329, -0.00587]	-2.88	0.983	[-0.0517, -3.86e-05, -0.0034]	5.89	0.0005	[0.0787, -7.31e-05, 0.00246]	-0.291	0.896	[-0.00294, -0.000383, 0.000804]	113	3	0.0178
GO:0030072	peptide hormone secretion	biological_process	['Dio2']	FALSE	0.0448	0.304	[0.000169]	0.154	0.103	[0.002]	-0.129	0.795	[-0.00148]	-0.168	0.863	[-0.00183]	0.0911	0.242	[0.000624]	0.00397	0.467	[4.1e-05]	87	1	0.343
GO:0030194	positive regulation of blood coagulation	biological_process	['Plat']	FALSE	-2.07	0.992	[-0.00978]	2.96	0.0096	[0.0387]	-1.5	0.975	[-0.0149]	0.322	0.145	[0.00362]	2.37	0.0118	[0.0186]	0.814	0.036	[0.00405]	25	1	0.116
GO:0030195	negative regulation of blood coagulation	biological_process	['Anxa5', 'Cd9']	FALSE	0.175	0.154	[-0.000244, 0.00128]	-0.185	0.735	[-0.00281, -0.00063]	0.652	0.0846	[0.000379, 0.00811]	-0.64	0.912	[0.00352, -0.0133]	0.0409	0.442	[0.000457, -0.000221]	0.0305	0.5	[0.000161, 8.7e-05]	45	2	0.0209
GO:0030512	negative regulation of transforming growth factor beta receptor signaling pathway	biological_process	['Cav1', 'Cav2', 'Cd109']	TRUE	0.0255	0.41	[-1.97e-05, -0.0, -0.0]	0.0348	0.324	[0.000657, -6.79e-05, -0.0]	0.122	0.275	[0.000524, 0.000524, 0.00035]	-0.124	0.744	[-0.000841, -0.00112, -0.00028]	0.0182	0.564	[-0.000214, 9.57e-05, -0.0]	-0.0214	0.694	[-0.0, 1.69e-05, -0.000186]	94	3	0.011
GO:0030514	negative regulation of BMP signaling pathway	biological_process	['Cav1', 'Chrdl1']	TRUE	0.141	0.182	[0.000203, 0.000608]	0.00394	0.445	[-0.0, -6.66e-05]	0.0236	0.467	[-0.000465, 0.000343]	-0.335	0.864	[0.000181, -0.00522]	0.161	0.259	[0.000188, 0.00141]	-0.0286	0.708	[-0.000183, 1.66e-05]	57	2	0.0319
GO:0030520	intracellular estrogen receptor signaling pathway	biological_process	['Padi2']	TRUE	-0.219	0.824	[-0.00107]	-0.0257	0.629	[-0.000355]	2.16	0.0168	[0.0209]	0.0829	0.278	[0.000963]	0.0754	0.262	[0.0005]	-2.59	0.99	[-0.0128]	18	1	0.0864
GO:0030593	neutrophil chemotaxis	biological_process	['Lgals3']	TRUE	0.00889	0.505	[-0.0]	0.00145	0.514	[-0.0]	0.0226	0.49	[-0.0]	-0.00363	0.562	[-0.0]	0.0121	0.539	[-0.0]	-0.00431	0.587	[-0.0]	76	1	0.307
GO:0031110	regulation of microtubule polymerization or depolymerization	biological_process	['Cav1']	FALSE	0.00889	0.505	[-0.0]	0.0268	0.28	[0.000332]	-0.0264	0.683	[-0.000479]	0.0298	0.354	[0.000372]	-0.125	0.848	[-0.00108]	0.00258	0.474	[3.41e-05]	92	1	0.358
GO:0031294	lymphocyte costimulation	biological_process	['Cav1']	FALSE	-0.0924	0.734	[-0.000476]	0.463	0.0496	[0.00603]	0.143	0.15	[0.00118]	-0.101	0.825	[-0.00108]	0.0707	0.268	[0.000463]	-0.0771	0.847	[-0.00036]	29	1	0.133
GO:0031396	regulation of protein ubiquitination	biological_process	['Cav1']	FALSE	0.17	0.114	[0.000758]	0.16	0.1	[0.00207]	-0.0539	0.727	[-0.000748]	-0.0239	0.698	[-0.000226]	-0.118	0.844	[-0.00103]	0.00175	0.479	[3e-05]	220	1	0.653
GO:0031620	regulation of fever generation	biological_process	['Ednrb']	FALSE	2.9	0.0095	[0.0136]	-0.133	0.775	[-0.00176]	-0.369	0.89	[-0.00383]	-0.0908	0.816	[-0.000971]	-0.293	0.904	[-0.00241]	-0.00431	0.587	[-0.0]	11	1	0.0555
GO:0031639	plasminogen activation	biological_process	['Plat']	TRUE	-0.731	0.943	[-0.00348]	0.582	0.0423	[0.00759]	-0.31	0.874	[-0.00325]	0.967	0.0451	[0.0108]	0.531	0.0741	[0.0041]	0.0424	0.353	[0.000231]	12	1	0.06
GO:0032328	alanine transport	biological_process	['Slc7a10']	FALSE	1.1	0.0241	[0.00513]	-0.0758	0.72	[-0.00101]	0.26	0.109	[0.00232]	-0.983	0.956	[-0.0109]	0.153	0.185	[0.00111]	0.00981	0.439	[6.99e-05]	14	1	0.0689
GO:0032329	serine transport	biological_process	['Slc7a10']	TRUE	0.128	0.145	[0.000561]	0.843	0.0319	[0.011]	-0.124	0.792	[-0.00143]	-1.14	0.962	[-0.0127]	0.396	0.0949	[0.00303]	-0.447	0.955	[-0.00219]	8	1	0.0419
GO:0032376	positive regulation of cholesterol transport	biological_process	['Cav1']	FALSE	0.00623	0.522	[-1.25e-05]	-0.124	0.767	[-0.00164]	-0.265	0.862	[-0.00281]	0.259	0.168	[0.00292]	-0.00511	0.677	[-0.000136]	0.0454	0.347	[0.000246]	46	1	0.201
GO:0032413	negative regulation of ion transmembrane transporter activity	biological_process	['Atp1a2', 'Cav1', 'Cbarp']	FALSE	0.179	0.18	[0.000199, -0.0, 0.00101]	-0.0629	0.538	[-0.00129, 0.000334, -0.0006]	-1.91	0.98	[-0.0332, -0.000161, 0.000858]	-0.131	0.749	[0.000982, -0.00171, -0.00165]	1.66	0.0245	[0.0231, 9.73e-05, -0.000632]	-0.462	0.925	[-0.00424, 8.58e-05, 0.000149]	85	3	0.00845
GO:0032414	positive regulation of ion transmembrane transporter activity	biological_process	['Atp1b2', 'S100a1']	FALSE	0.00951	0.468	[-2.02e-05, -4.01e-05]	-0.00012	0.459	[-0.000139, -0.0]	-0.0973	0.689	[-0.000971, -0.000806]	-0.0552	0.697	[-0.00115, 0.000469]	0.0526	0.413	[0.000588, -0.000218]	0.0198	0.527	[0.000121, 5.16e-05]	135	2	0.138
GO:0032651	regulation of interleukin-1 beta production	biological_process	['Aqp4']	FALSE	0.39	0.0587	[0.00179]	-0.0535	0.687	[-0.000719]	-0.102	0.776	[-0.00122]	-0.343	0.907	[-0.00378]	0.28	0.127	[0.00212]	0.00225	0.476	[3.25e-05]	97	1	0.373
GO:0032680	regulation of tumor necrosis factor production	biological_process	['Gpnmb']	FALSE	0.00889	0.505	[-0.0]	0.00145	0.514	[-0.0]	0.0226	0.49	[-0.0]	-0.00363	0.562	[-0.0]	0.0121	0.539	[-0.0]	-0.00431	0.587	[-0.0]	81	1	0.324
GO:0032692	negative regulation of interleukin-1 production	biological_process	['Aqp4']	FALSE	0.39	0.0587	[0.00179]	-0.0535	0.687	[-0.000719]	-0.102	0.776	[-0.00122]	-0.343	0.907	[-0.00378]	0.28	0.127	[0.00212]	0.00225	0.476	[3.25e-05]	38	1	0.169
GO:0032715	negative regulation of interleukin-6 production	biological_process	['Aqp4', 'Tnfrsf1a']	TRUE	0.108	0.22	[0.000594, -0.0]	0.00402	0.445	[-6.51e-05, -0.0]	0.0447	0.358	[0.000167, -0.0]	-0.323	0.86	[-0.00484, -0.0]	0.173	0.248	[0.00174, -0.0]	-0.158	0.873	[-0.000893, -0.000179]	54	2	0.029
GO:0032869	cellular response to insulin stimulus	biological_process	['Slc39a14', 'Zfp36l1']	TRUE	0.178	0.152	[0.000633, 0.000422]	-0.0156	0.505	[-0.000139, -0.000277]	-0.059	0.643	[0.000357, -0.00161]	0.0486	0.419	[-0.000286, 0.00122]	0.00945	0.589	[-0.000219, 9.77e-05]	-0.0861	0.818	[-0.00019, -0.00038]	92	2	0.0735
GO:0033077	T cell differentiation in thymus	biological_process	['Zfp36l1']	TRUE	0.00512	0.53	[-1.77e-05]	-0.0873	0.733	[-0.00116]	-0.501	0.913	[-0.00512]	0.547	0.0931	[0.00613]	-0.28	0.901	[-0.00231]	-0.173	0.913	[-0.000837]	53	1	0.227
GO:0033120	positive regulation of RNA splicing	biological_process	['Prdx6']	FALSE	-0.191	0.811	[-0.00094]	-0.0949	0.742	[-0.00126]	-0.501	0.913	[-0.00512]	-1.16	0.962	[-0.0129]	0.444	0.0874	[0.00341]	0.376	0.112	[0.00188]	54	1	0.23
GO:0033157	regulation of intracellular protein transport	biological_process	['Tnfrsf1a']	FALSE	0.0489	0.288	[0.000188]	-0.00804	0.569	[-0.000124]	0.0226	0.49	[-0.0]	-0.00363	0.562	[-0.0]	0.0121	0.539	[-0.0]	-0.0012	0.5	[1.54e-05]	228	1	0.666
GO:0033344	cholesterol efflux	biological_process	['Cav1']	TRUE	-0.0502	0.678	[-0.000278]	-0.118	0.762	[-0.00156]	-0.0982	0.772	[-0.00118]	0.0395	0.337	[0.00048]	-0.0283	0.749	[-0.000319]	0.148	0.228	[0.000753]	32	1	0.145
GO:0033559	unsaturated fatty acid metabolic process	biological_process	['Cyp2d22', 'Cyp4f15', 'Ephx1', 'Tnfrsf1a']	FALSE	12.8	0.0005	[0.00358, 0.114, 0.000271, -0.0]	-1.61	0.984	[-0.000931, -0.0396, -2.97e-05, -0.000187]	-0.139	0.651	[0.000563, -0.00402, 0.000246, -0.00029]	0.235	0.314	[-0.00416, 0.01, -0.000508, 0.000169]	0.0957	0.422	[0.000688, 0.000251, 0.000129, -0.0]	-1.06	0.955	[2.11e-05, -0.0103, -0.000251, 4.65e-05]	122	4	0.00303
GO:0034123	positive regulation of toll-like receptor signaling pathway	biological_process	['Cav1']	FALSE	-0.355	0.878	[-0.00171]	-0.142	0.781	[-0.00188]	0.422	0.0807	[0.0039]	0.306	0.15	[0.00345]	-0.109	0.838	[-0.000957]	0.202	0.188	[0.00102]	30	1	0.137
GO:0034139	regulation of toll-like receptor 3 signaling pathway	biological_process	['Cav1']	FALSE	-0.355	0.878	[-0.00171]	-0.142	0.781	[-0.00188]	0.422	0.0807	[0.0039]	0.306	0.15	[0.00345]	-0.109	0.838	[-0.000957]	0.202	0.188	[0.00102]	9	1	0.0465
GO:0035249	synaptic transmission, glutamatergic	biological_process	['Plat']	TRUE	0.00889	0.505	[-0.0]	0.0264	0.283	[0.000326]	-0.09	0.764	[-0.0011]	0.021	0.374	[0.000274]	0.0362	0.338	[0.00019]	-0.000918	0.497	[1.68e-05]	43	1	0.189
GO:0035567	non-canonical Wnt signaling pathway	biological_process	['Fzd10', 'Myoc']	FALSE	-1.46	0.981	[-0.000941, -0.00884]	2.31	0.0174	[0.00433, 0.0368]	0.568	0.0942	[-0.0013, 0.00863]	1.71	0.0207	[0.00303, 0.0238]	-0.404	0.893	[-0.000942, -0.00388]	0.122	0.346	[0.000167, 0.000723]	39	2	0.0162
GO:0035725	sodium ion transmembrane transport	biological_process	['Atp1a2', 'Atp1a4', 'Atp1b2']	FALSE	0.15	0.205	[0.00083, -5.94e-05, 0.000208]	0.0345	0.325	[-0.000341, 0.00099, -6.82e-05]	-0.544	0.866	[-0.0097, -0.0, -0.0]	-0.551	0.882	[-0.00818, -0.0, -0.00226]	0.892	0.065	[0.011, 9.62e-05, 0.000866]	-0.476	0.927	[-0.00412, -0.0, -0.0]	97	3	0.012
GO:0035815	positive regulation of renal sodium excretion	biological_process	['Ednrb']	TRUE	-0.154	0.788	[-0.000766]	-0.118	0.762	[-0.00156]	-1.16	0.963	[-0.0116]	0.0588	0.306	[0.000695]	1.06	0.0346	[0.00831]	0.14	0.233	[0.000714]	15	1	0.0733
GO:0038066	p38MAPK cascade	biological_process	['Zfp36l1']	TRUE	0.0508	0.282	[0.000197]	-0.177	0.805	[-0.00233]	-0.348	0.884	[-0.00362]	0.154	0.217	[0.00176]	0.208	0.155	[0.00155]	0.0705	0.306	[0.00037]	12	1	0.06
GO:0038127	ERBB signaling pathway	biological_process	['Myoc']	FALSE	0.00459	0.534	[-2.02e-05]	0.00145	0.514	[-0.0]	0.00603	0.602	[-0.000162]	-0.00363	0.562	[-0.0]	0.0369	0.335	[0.000196]	-0.00431	0.587	[-0.0]	54	1	0.23
GO:0042129	regulation of T cell proliferation	biological_process	['Gpnmb', 'Igfbp2', 'Lgals3']	FALSE	0.031	0.399	[-2.08e-09, -2e-05, 4.42e-05]	-0.00237	0.422	[3.47e-08, -0.000206, -2.18e-05]	0.0202	0.461	[-0.0, -0.000321, 1.87e-05]	0.00201	0.555	[-0.0, 0.000187, -0.0]	0.0486	0.478	[-0.0, 0.000291, 1.02e-05]	3.69e-05	0.636	[-0.0, 1.71e-05, -0.0]	197	3	0.0696
GO:0042326	negative regulation of phosphorylation	biological_process	['Cav1', 'Cd109', 'Igfbp3', 'Nupr1']	FALSE	-0.0119	0.456	[-0.000206, 7.16e-05, -1.43e-05, -0.000256]	0.0994	0.24	[0.00203, -3.62e-05, 0.000231, -0.0]	-0.0223	0.518	[-0.000623, 6.36e-05, 1.69e-06, -0.000686]	-0.021	0.604	[-0.000117, 1.28e-05, -0.000117, -0.0]	0.00188	0.595	[0.0002, 1.71e-05, 9.59e-05, -0.000744]	0.0349	0.586	[7.44e-05, -1.64e-05, -3.07e-05, 0.000352]	388	4	0.116
GO:0042327	positive regulation of phosphorylation	biological_process	['Cav2', 'Ccnd1', 'Ccnd2', 'Emp2', 'Fzd10', 'Gdf15', 'Gpnmb', 'Tnfrsf1a']	FALSE	0.107	0.292	[-0.0, 0.000213, 0.000213, -2.7e-05, 0.000215, -0.0, 0.00021, -2.03e-05]	0.00981	0.364	[-0.0, -0.00021, -0.00035, 0.000451, -0.0, -0.0, -6.91e-05, -6.99e-05]	0.178	0.316	[5.93e-05, 0.00072, 0.00162, 0.000359, -0.0, -0.0, 0.000178, 0.00036]	-0.0821	0.644	[-9.51e-05, -0.000289, -0.000289, -0.000963, -0.000292, 9.1e-05, -0.000285, -0.0]	-0.0212	0.605	[-0.0, -0.000221, -0.0011, 6.62e-05, -0.0, -0.000212, -0.0, -0.0]	-0.000379	0.68	[-0.0, -0.0, 1.74e-05, 1.16e-05, -0.0, -0.0, -0.0, -0.0]	655	8	0.0132
GO:0042417	dopamine metabolic process	biological_process	['Cyp2d22']	FALSE	0.275	0.0774	[0.00125]	-0.47	0.913	[-0.00617]	1.58	0.0251	[0.0152]	-1.32	0.966	[-0.0147]	-3.38	0.99	[-0.0268]	0.592	0.0623	[0.00295]	31	1	0.141
GO:0042423	catecholamine biosynthetic process	biological_process	['Cyp2d22']	FALSE	0.275	0.0774	[0.00125]	-0.47	0.913	[-0.00617]	1.58	0.0251	[0.0152]	-1.32	0.966	[-0.0147]	-3.38	0.99	[-0.0268]	0.592	0.0623	[0.00295]	23	1	0.108
GO:0042771	intrinsic apoptotic signaling pathway in response to DNA damage by p53 class mediator	biological_process	['Nupr1']	TRUE	0.00181	0.548	[-3.33e-05]	-0.0337	0.649	[-0.000459]	0.128	0.159	[0.00103]	0.0174	0.385	[0.000234]	-0.194	0.877	[-0.00163]	0.0246	0.394	[0.000143]	33	1	0.149
GO:0042940	D-amino acid transport	biological_process	['Gfap', 'Slc7a10']	FALSE	0.206	0.137	[-0.000173, 0.00141]	-0.022	0.52	[-0.000463, -6.61e-05]	-0.204	0.773	[-0.00277, -0.000462]	-0.0938	0.749	[0.000359, -0.00164]	0.176	0.246	[0.00168, 9.32e-05]	0.0327	0.495	[0.000214, 4.93e-05]	9	2	0.00119
GO:0043267	negative regulation of potassium ion transport	biological_process	['Cav1']	FALSE	0.00889	0.505	[-0.0]	0.027	0.28	[0.000334]	0.00613	0.601	[-0.000161]	-0.157	0.858	[-0.00171]	0.0244	0.38	[9.73e-05]	0.013	0.428	[8.58e-05]	40	1	0.177
GO:0043268	positive regulation of potassium ion transport	biological_process	['Atp1b2']	FALSE	-0.0143	0.604	[-0.000109]	0.097	0.139	[0.00125]	-0.327	0.879	[-0.00342]	0.00284	0.447	[7.2e-05]	0.122	0.209	[0.000869]	0.0319	0.377	[0.000179]	52	1	0.223
GO:0043409	negative regulation of MAPK cascade	biological_process	['Cav1']	FALSE	0.00677	0.519	[-9.98e-06]	0.0118	0.376	[0.000135]	-0.027	0.685	[-0.000485]	0.0469	0.325	[0.000563]	-0.0156	0.718	[-0.000219]	-0.0425	0.786	[-0.000189]	187	1	0.593
GO:0043410	positive regulation of MAPK cascade	biological_process	['Fzd10']	FALSE	0.0546	0.267	[0.000215]	0.00145	0.514	[-0.0]	0.0226	0.49	[-0.0]	-0.0299	0.72	[-0.000292]	0.0121	0.539	[-0.0]	-0.00431	0.587	[-0.0]	173	1	0.565
GO:0043525	positive regulation of neuron apoptotic process	biological_process	['Nupr1', 'Tnfrsf1a']	TRUE	0.0495	0.342	[-0.0, 0.000204]	-0.00735	0.482	[-0.000134, -0.000134]	0.083	0.275	[0.000518, 0.000173]	-0.0591	0.704	[-0.000832, 9.11e-05]	0.0264	0.492	[0.000284, -0.000212]	-0.0311	0.716	[-0.000184, -0.0]	88	2	0.0681
GO:0043549	regulation of kinase activity	biological_process	['Cav1', 'Ccnd1', 'Ccnd2', 'Emp2', 'Fzd10', 'Pmp22']	FALSE	0.097	0.296	[-1.02e-05, 0.000213, 0.000213, -2.7e-05, 0.000215, 3.59e-05]	0.0248	0.348	[0.00017, -0.00021, -0.00035, 0.000451, -0.0, 0.000262]	0.138	0.324	[-0.000245, 0.00072, 0.00162, 0.000359, -0.0, -0.000404]	-0.0736	0.649	[0.00019, -0.000289, -0.000289, -0.000963, -0.000292, 1.9e-05]	-0.0218	0.616	[-0.000111, -0.000221, -0.0011, 6.62e-05, -0.0, 0.00019]	-0.00507	0.682	[-0.0, -0.0, 1.74e-05, 1.16e-05, -0.0, -7.31e-05]	703	6	0.12
GO:0043652	engulfment of apoptotic cell	biological_process	['Megf10']	TRUE	-0.136	0.774	[-0.000681]	-0.236	0.838	[-0.00311]	-2.54	0.99	[-0.025]	-0.214	0.879	[-0.00234]	2.87	0.0077	[0.0226]	0.0583	0.323	[0.00031]	16	1	0.0777
GO:0045214	sarcomere organization	biological_process	['Flnc']	TRUE	0.00889	0.505	[-0.0]	0.0265	0.282	[0.000328]	0.0226	0.49	[-0.0]	0.0129	0.399	[0.000184]	-0.015	0.716	[-0.000214]	-0.00431	0.587	[-0.0]	41	1	0.181
GO:0045577	regulation of B cell differentiation	biological_process	['Zfp36l1']	FALSE	0.00553	0.526	[-1.58e-05]	0.163	0.0993	[0.00211]	-0.1	0.774	[-0.0012]	0.0334	0.348	[0.000412]	0.0166	0.423	[3.55e-05]	-0.0944	0.866	[-0.000446]	38	1	0.169
GO:0045647	negative regulation of erythrocyte differentiation	biological_process	['Zfp36l1']	TRUE	0.00889	0.505	[-0.0]	0.142	0.108	[0.00184]	-0.628	0.929	[-0.00636]	0.483	0.106	[0.00542]	-0.445	0.928	[-0.00361]	-0.285	0.938	[-0.00139]	12	1	0.06
GO:0045655	regulation of monocyte differentiation	biological_process	['Zfp36l1']	FALSE	0.0495	0.286	[0.000191]	-0.257	0.848	[-0.00338]	-0.725	0.938	[-0.0073]	0.241	0.174	[0.00272]	0.503	0.0781	[0.00388]	0.0808	0.293	[0.000421]	17	1	0.0821
GO:0045727	positive regulation of translation	biological_process	['Mpv17l2', 'Vim']	FALSE	0.0493	0.343	[-0.000147, 0.00035]	-0.0422	0.563	[-0.00095, 5.97e-05]	-0.0321	0.604	[-0.000885, -3.45e-07]	0.0359	0.439	[0.000945, -0.000209]	0.039	0.448	[0.000179, 3.53e-05]	0.0134	0.544	[0.000268, -0.00014]	142	2	0.149
GO:0045907	positive regulation of vasoconstriction	biological_process	['Cav1']	TRUE	-0.0285	0.64	[-0.000176]	0.203	0.0862	[0.00264]	-0.237	0.851	[-0.00254]	-0.0486	0.763	[-0.000501]	0.0338	0.347	[0.000171]	0.0567	0.326	[0.000302]	53	1	0.227
GO:0045920	negative regulation of exocytosis	biological_process	['Cbarp']	FALSE	-0.109	0.749	[-0.000552]	-0.0457	0.673	[-0.000616]	-0.271	0.864	[-0.00287]	0.0169	0.387	[0.000228]	-0.592	0.942	[-0.00477]	0.252	0.161	[0.00127]	37	1	0.166
GO:0045980	negative regulation of nucleotide metabolic process	biological_process	['Nupr1']	FALSE	-0.0456	0.671	[-0.000256]	0.00145	0.514	[-0.0]	-0.0476	0.718	[-0.000686]	-0.00363	0.562	[-0.0]	-0.0821	0.816	[-0.000744]	0.0668	0.311	[0.000352]	27	1	0.125
GO:0045988	negative regulation of striated muscle contraction	biological_process	['Atp1a2']	TRUE	-2.16	0.992	[-0.0102]	-1.99	0.992	[-0.0261]	-3.05	0.993	[-0.03]	0.657	0.077	[0.00735]	12.2	0.0001	[0.0961]	0.0226	0.399	[0.000133]	8	1	0.0419
GO:0046325	negative regulation of glucose import	biological_process	['Pea15a']	TRUE	0.00889	0.505	[-0.0]	-0.0676	0.709	[-0.000903]	-0.109	0.78	[-0.00129]	-0.00363	0.562	[-0.0]	0.0748	0.263	[0.000495]	0.0537	0.332	[0.000287]	21	1	0.0994
GO:0046426	negative regulation of receptor signaling pathway via JAK-STAT	biological_process	['Cav1']	FALSE	-0.0126	0.6	[-0.000101]	0.0271	0.279	[0.000335]	-0.0601	0.733	[-0.000808]	0.0133	0.398	[0.000188]	0.0988	0.235	[0.000685]	-0.00431	0.587	[-0.0]	23	1	0.108
GO:0046578	regulation of Ras protein signal transduction	biological_process	['Myoc']	FALSE	0.0982	0.179	[0.00042]	-0.00911	0.574	[-0.000138]	-0.0103	0.65	[-0.000322]	-0.0292	0.718	[-0.000285]	0.0613	0.283	[0.000389]	-0.0427	0.786	[-0.00019]	205	1	0.627
GO:0046785	microtubule polymerization	biological_process	['Cav1']	TRUE	-0.106	0.747	[-0.000541]	0.622	0.0401	[0.00811]	-0.00697	0.641	[-0.000289]	-0.0266	0.708	[-0.000256]	0.0121	0.539	[-0.0]	0.00817	0.446	[6.18e-05]	15	1	0.0733
GO:0046888	negative regulation of hormone secretion	biological_process	['Anxa5', 'Igfbp3']	FALSE	0.143	0.179	[0.000825, -0.0]	-0.00287	0.468	[-0.000339, 0.000151]	0.0268	0.454	[-0.000158, 8.03e-05]	-0.0228	0.618	[9.2e-05, -0.000269]	-0.00736	0.646	[-0.000214, -9.86e-05]	-0.00131	0.594	[1.69e-05, 7.76e-06]	91	2	0.0721
GO:0048008	platelet-derived growth factor receptor signaling pathway	biological_process	['Plat', 'Sgpl1']	FALSE	-0.00223	0.497	[-9.86e-05, -3.94e-05]	0.191	0.132	[0.00197, 0.00131]	0.134	0.223	[0.000175, 0.00122]	-0.0835	0.738	[-0.0, -0.00112]	-0.0742	0.753	[-0.000215, -0.000858]	-2.61e-06	0.588	[1.69e-05, 1.69e-05]	44	2	0.0201
GO:0048009	insulin-like growth factor receptor signaling pathway	biological_process	['Igfbp5']	TRUE	-0.02	0.62	[-0.000136]	0.125	0.118	[0.00162]	-0.153	0.811	[-0.00172]	-0.0535	0.771	[-0.000555]	0.192	0.163	[0.00142]	-0.000939	0.497	[1.67e-05]	17	1	0.0821
GO:0048168	regulation of neuronal synaptic plasticity	biological_process	['Kcnj10']	FALSE	0.0999	0.177	[0.000428]	-0.00393	0.551	[-7.03e-05]	0.0226	0.49	[-0.0]	-0.00363	0.562	[-0.0]	0.0497	0.303	[0.000297]	-0.16	0.907	[-0.000772]	73	1	0.297
GO:0048245	eosinophil chemotaxis	biological_process	['Lgals3']	TRUE	-0.0241	0.63	[-0.000155]	0.1	0.136	[0.00129]	-0.00922	0.648	[-0.000311]	0.029	0.356	[0.000363]	0.0121	0.539	[-0.0]	0.0024	0.475	[3.32e-05]	18	1	0.0864
GO:0050671	positive regulation of lymphocyte proliferation	biological_process	['Igfbp2']	FALSE	0.00463	0.534	[-2e-05]	-0.0143	0.595	[-0.000206]	-0.0102	0.649	[-0.000321]	0.0132	0.398	[0.000187]	0.0489	0.304	[0.000291]	-0.000858	0.496	[1.71e-05]	149	1	0.512
GO:0050672	negative regulation of lymphocyte proliferation	biological_process	['Gpnmb']	FALSE	0.00889	0.505	[-2.08e-09]	0.00145	0.463	[3.47e-08]	0.0226	0.49	[-0.0]	-0.00363	0.562	[-0.0]	0.0121	0.539	[-0.0]	-0.00431	0.587	[-0.0]	96	1	0.37
GO:0050684	regulation of mRNA processing	biological_process	['Prdx6', 'Zfp36l1']	FALSE	0.809	0.0439	[-0.00094, 0.00617]	-0.155	0.708	[-0.00126, -0.00164]	-0.555	0.889	[-0.00512, -0.00293]	-0.71	0.919	[-0.0129, 0.00203]	0.0623	0.391	[0.00341, -0.00293]	0.281	0.202	[0.00188, 0.000126]	156	2	0.173
GO:0050708	regulation of protein secretion	biological_process	['Anxa5']	FALSE	0.0047	0.533	[-1.97e-05]	-0.00374	0.55	[-6.78e-05]	-0.00973	0.648	[-0.000316]	0.00464	0.434	[9.2e-05]	0.0363	0.337	[0.000191]	-0.00431	0.587	[-0.0]	305	1	0.77
GO:0050770	regulation of axonogenesis	biological_process	['Vim']	FALSE	0.00724	0.516	[-7.74e-06]	0.0113	0.379	[0.000129]	0.0196	0.524	[-2.9e-05]	-0.0221	0.691	[-0.000206]	0.0232	0.387	[8.79e-05]	-0.00431	0.587	[-0.0]	181	1	0.581
GO:0050779	RNA destabilization	biological_process	['Zfp36l1']	FALSE	-0.365	0.88	[-0.00176]	0.255	0.0756	[0.00332]	-0.0489	0.72	[-0.000699]	0.409	0.122	[0.00459]	-0.0666	0.803	[-0.000622]	0.122	0.249	[0.000627]	56	1	0.238
GO:0050860	negative regulation of T cell receptor signaling pathway	biological_process	['Lgals3']	TRUE	0.00889	0.505	[-0.0]	-0.00865	0.572	[-0.000132]	0.0746	0.205	[0.000508]	-0.00363	0.562	[-0.0]	0.0121	0.539	[-0.0]	-0.0409	0.782	[-0.000181]	25	1	0.116
GO:0050868	negative regulation of T cell activation	biological_process	['Gpnmb', 'Lgals3']	FALSE	0.0187	0.438	[-2.08e-09, 2.81e-07]	0.00766	0.429	[3.47e-08, -9.22e-08]	0.0325	0.424	[-0.0, -0.0]	-0.0114	0.567	[-0.0, -0.0]	0.0201	0.53	[-0.0, -0.0]	-0.00482	0.613	[-0.0, -0.0]	135	2	0.138
GO:0050870	positive regulation of T cell activation	biological_process	['Cav1', 'Igfbp2']	FALSE	-0.0563	0.598	[-0.000476, -2e-05]	0.334	0.0924	[0.00603, -0.000206]	0.0952	0.259	[0.00118, -0.000321]	-0.0689	0.718	[-0.00108, 0.000187]	0.0864	0.347	[0.000463, 0.000291]	-0.0537	0.769	[-0.00036, 1.71e-05]	250	2	0.337
GO:0051028	mRNA transport	biological_process	['Zfp36l1']	FALSE	0.256	0.0813	[0.00116]	-0.0926	0.739	[-0.00123]	-0.428	0.902	[-0.0044]	0.649	0.0779	[0.00727]	-0.968	0.962	[-0.00774]	-0.118	0.885	[-0.000561]	118	1	0.433
GO:0051058	negative regulation of small GTPase mediated signal transduction	biological_process	['Myoc']	FALSE	0.0982	0.179	[0.00042]	-0.00911	0.574	[-0.000138]	-0.0103	0.65	[-0.000322]	-0.0292	0.718	[-0.000285]	0.0613	0.283	[0.000389]	-0.0427	0.786	[-0.00019]	62	1	0.259
GO:0051222	positive regulation of protein transport	biological_process	['Tnfrsf1a']	FALSE	0.0489	0.288	[0.000188]	-0.00804	0.569	[-0.000124]	0.0226	0.49	[-0.0]	-0.00363	0.562	[-0.0]	0.0121	0.539	[-0.0]	-0.0012	0.5	[1.54e-05]	321	1	0.787
GO:0051224	negative regulation of protein transport	biological_process	['Anxa5']	FALSE	0.0047	0.533	[-1.97e-05]	-0.00374	0.55	[-6.78e-05]	-0.00973	0.648	[-0.000316]	0.00464	0.434	[9.2e-05]	0.0363	0.337	[0.000191]	-0.00431	0.587	[-0.0]	142	1	0.495
GO:0051289	protein homotetramerization	biological_process	['Aqp4']	TRUE	0.721	0.0336	[0.00335]	-0.0386	0.66	[-0.000524]	-0.265	0.862	[-0.00281]	-2.26	0.982	[-0.0251]	1.7	0.0184	[0.0133]	-1.43	0.983	[-0.00705]	53	1	0.227
GO:0051894	positive regulation of focal adhesion assembly	biological_process	['Myoc']	TRUE	0.00889	0.505	[-0.0]	-0.00385	0.551	[-6.93e-05]	0.00603	0.602	[-0.000162]	-0.00363	0.562	[-0.0]	0.0121	0.539	[-0.0]	-0.000838	0.495	[1.72e-05]	28	1	0.129
GO:0051917	regulation of fibrinolysis	biological_process	['Plat']	FALSE	-2.07	0.992	[-0.00978]	2.96	0.0096	[0.0387]	-1.5	0.975	[-0.0149]	0.322	0.145	[0.00362]	2.37	0.0118	[0.0186]	0.814	0.036	[0.00405]	13	1	0.0644
GO:0051926	negative regulation of calcium ion transport	biological_process	['Atp1a2', 'Cav1', 'Cbarp']	FALSE	0.184	0.177	[0.000417, -0.000177, 0.00101]	-0.00156	0.42	[-0.0019, 0.00229, -0.0006]	-2.05	0.982	[-0.0338, -0.00189, 0.000858]	-0.0449	0.657	[0.000292, 0.000643, -0.00165]	1.66	0.0243	[0.0237, -0.000428, -0.000632]	-0.206	0.871	[-0.00209, 0.000168, 0.000149]	76	3	0.00628
GO:0051928	positive regulation of calcium ion transport	biological_process	['Cav1', 'Lgals3', 'S100a1']	FALSE	0.0319	0.397	[-9.9e-05, 0.000171, -4.01e-05]	0.033	0.328	[0.00066, -0.000112, -0.0]	-0.144	0.686	[-0.00223, -0.0, -0.000806]	0.099	0.407	[0.0012, 0.000381, 0.000469]	-0.149	0.777	[-0.00151, -0.000708, -0.000218]	0.0271	0.571	[0.000187, 1.39e-05, 5.16e-05]	151	3	0.0368
GO:0055023	positive regulation of cardiac muscle tissue growth	biological_process	['Ccnd2']	FALSE	0.00459	0.534	[-2.02e-05]	-0.0145	0.596	[-0.000209]	0.0409	0.278	[0.000179]	-0.0812	0.807	[-0.000864]	-0.0436	0.775	[-0.00044]	0.0238	0.395	[0.000139]	46	1	0.201
GO:0055074	calcium ion homeostasis	biological_process	['Cav1', 'Cav2', 'Pygm']	FALSE	0.0754	0.307	[-5.82e-05, -5.82e-05, 0.000496]	0.0914	0.229	[0.000971, 0.000971, -0.000112]	0.0567	0.363	[-0.000312, 0.000172, 0.000445]	-0.00273	0.566	[0.000545, -0.0, -0.000449]	-0.0142	0.639	[-0.000211, -0.0, -0.000356]	-0.0432	0.74	[-0.000367, -0.0, 8.02e-06]	235	3	0.104
GO:0055075	potassium ion homeostasis	biological_process	['Atp1a2', 'Atp1a4', 'Atp1b2', 'Kcnj10']	FALSE	-0.136	0.612	[-0.00406, -3.17e-05, -0.000618, 0.00316]	-0.959	0.951	[-0.0239, 0.00132, -0.000874, -0.000983]	-6.72	0.999	[-0.116, 0.000703, -0.0143, -0.00115]	-3.1	0.984	[-0.0603, -0.000451, -0.00158, -0.00677]	8.46	0.0001	[0.13, -0.0, 0.00347, 0.00123]	0.379	0.191	[0.00247, -0.00075, 0.00177, 0.000313]	37	4	4.16e-05
GO:0055076	transition metal ion homeostasis	biological_process	['Slc39a14']	FALSE	-0.512	0.915	[-0.00245]	0.275	0.0724	[0.00358]	-1.8	0.982	[-0.0178]	-0.161	0.86	[-0.00175]	0.0235	0.386	[8.97e-05]	0.169	0.21	[0.000857]	124	1	0.449
GO:0055078	sodium ion homeostasis	biological_process	['Atp1a2', 'Atp1a4', 'Atp1b2', 'Ednrb']	FALSE	0.0851	0.299	[-8.34e-05, -6.67e-05, -0.000234, 0.000874]	0.0416	0.318	[-0.0, 0.000278, 0.000834, -0.000345]	-0.576	0.86	[-0.013, 0.000148, 0.00251, -0.00161]	-2.04	0.969	[-0.0432, 0.000312, -0.00522, 0.00281]	1.7	0.0246	[0.0274, -0.0, 0.00146, -0.00218]	-1.03	0.954	[-0.00836, -0.000158, -0.000158, -0.00158]	35	4	3.4e-05
GO:0055117	regulation of cardiac muscle contraction	biological_process	['Atp1a2', 'Cav1']	FALSE	0.291	0.104	[0.00184, -3.9e-05]	-0.128	0.68	[-0.00181, -0.000605]	-0.585	0.894	[-0.0072, -0.00125]	-0.0307	0.643	[-0.00167, 0.00137]	1.07	0.0432	[0.0117, 0.000284]	-1.37	0.975	[-0.0096, 3.34e-05]	68	2	0.0436
GO:0060043	regulation of cardiac muscle cell proliferation	biological_process	['Ccnd2']	FALSE	0.00459	0.534	[-2.02e-05]	-0.0145	0.596	[-0.000209]	0.0409	0.278	[0.000179]	-0.0812	0.807	[-0.000864]	-0.0436	0.775	[-0.00044]	0.0238	0.395	[0.000139]	52	1	0.223
GO:0060546	negative regulation of necroptotic process	biological_process	['Cav1']	TRUE	-0.179	0.804	[-0.000884]	-0.177	0.805	[-0.00233]	0.103	0.174	[0.000784]	0.3	0.152	[0.00338]	0.221	0.148	[0.00165]	0.0696	0.307	[0.000366]	17	1	0.0821
GO:0061013	regulation of mRNA catabolic process	biological_process	['Vim', 'Zfp36l1']	FALSE	-0.035	0.563	[0.000945, -0.0013]	0.0855	0.208	[-9.1e-05, 0.00148]	-0.0557	0.639	[7.16e-05, -0.00128]	0.195	0.271	[-0.000495, 0.0037]	-0.0397	0.709	[0.000122, -0.000802]	0.0454	0.468	[-0.000361, 0.000713]	166	2	0.19
GO:0061136	regulation of proteasomal protein catabolic process	biological_process	['Cav1', 'Nupr1']	FALSE	-0.0226	0.54	[-0.000682, 0.000409]	0.386	0.0842	[0.00682, -6.72e-05]	0.234	0.17	[0.00242, 0.000346]	-0.404	0.879	[-0.00555, -0.000555]	0.0867	0.346	[0.000758, -0.0]	0.0261	0.51	[0.000217, -0.0]	187	2	0.226
GO:0070129	regulation of mitochondrial translation	biological_process	['Mpv17l2']	FALSE	-0.0224	0.626	[-0.000147]	-0.0712	0.713	[-0.00095]	-0.068	0.742	[-0.000885]	0.0813	0.28	[0.000945]	0.0348	0.344	[0.000179]	0.0498	0.339	[0.000268]	26	1	0.121
GO:0070228	regulation of lymphocyte apoptotic process	biological_process	['Lgals3']	FALSE	0.199	0.102	[0.000893]	0.0418	0.224	[0.000528]	0.0326	0.317	[9.79e-05]	-0.0428	0.753	[-0.000436]	0.00831	0.588	[-3e-05]	-0.146	0.901	[-0.000699]	85	1	0.336
GO:0070291	N-acylethanolamine metabolic process	biological_process	['Abhd4']	TRUE	-0.139	0.777	[-0.000697]	-4.08	0.999	[-0.0533]	-9.26	0.999	[-0.0907]	8.3	0.0008	[0.0924]	1.7	0.0184	[0.0133]	0.854	0.0325	[0.00425]	6	1	0.0327
GO:0070292	N-acylphosphatidylethanolamine metabolic process	biological_process	['Abhd4']	TRUE	-0.699	0.94	[-0.00333]	2.66	0.0106	[0.0348]	-0.616	0.928	[-0.00624]	0.758	0.0648	[0.00848]	0.0651	0.277	[0.000419]	0.0167	0.416	[0.000104]	7	1	0.0373
GO:0070372	regulation of ERK1 and ERK2 cascade	biological_process	['Cav1']	FALSE	0.00463	0.534	[-2e-05]	-0.00382	0.551	[-6.88e-05]	-0.0266	0.684	[-0.000481]	0.0718	0.29	[0.00084]	-0.0154	0.717	[-0.000217]	-0.0807	0.851	[-0.000378]	112	1	0.417
GO:0070588	calcium ion transmembrane transport	biological_process	['Ednrb']	FALSE	0.0708	0.228	[0.000291]	-0.0184	0.609	[-0.00026]	-0.165	0.82	[-0.00183]	0.0889	0.272	[0.00103]	0.0538	0.295	[0.000329]	-0.0269	0.731	[-0.000112]	163	1	0.543
GO:0071333	cellular response to glucose stimulus	biological_process	['Aqp4', 'Slc39a14']	TRUE	-0.0079	0.51	[-0.000156, -1.95e-05]	0.189	0.133	[0.00324, -0.0]	0.0247	0.463	[-0.000625, 0.000518]	-0.19	0.816	[-0.00111, -0.00166]	0.0949	0.333	[0.000851, -0.0]	-0.074	0.802	[-0.000552, 6.67e-05]	56	2	0.031
GO:0071385	cellular response to glucocorticoid stimulus	biological_process	['Eif4ebp1', 'Zfp36l1']	FALSE	0.127	0.196	[-0.00012, 0.000837]	-0.0463	0.569	[-6.88e-05, -0.000894]	0.0596	0.316	[0.000531, -0.00016]	0.114	0.337	[0.000187, 0.00177]	-0.0672	0.745	[9.7e-05, -0.00109]	-0.139	0.863	[-0.0, -0.000944]	45	2	0.0209
GO:0071548	response to dexamethasone	biological_process	['Eif4ebp1']	FALSE	-0.0166	0.611	[-0.00012]	-0.00382	0.551	[-6.88e-05]	0.077	0.202	[0.000531]	0.0132	0.398	[0.000187]	0.0244	0.381	[9.7e-05]	-0.00431	0.587	[-0.0]	30	1	0.137
GO:0071676	negative regulation of mononuclear cell migration	biological_process	['Padi2']	FALSE	0.785	0.0316	[0.00365]	-0.07	0.712	[-0.000934]	-0.168	0.822	[-0.00186]	0.135	0.232	[0.00154]	-0.0945	0.827	[-0.000842]	-0.189	0.917	[-0.000915]	21	1	0.0994
GO:0071677	positive regulation of mononuclear cell migration	biological_process	['Lgals3']	FALSE	0.00642	0.521	[-1.16e-05]	0.00917	0.397	[0.000101]	0.0226	0.49	[-0.0]	-0.00363	0.562	[-0.0]	-0.00536	0.679	[-0.000138]	-0.00108	0.498	[1.6e-05]	71	1	0.29
GO:0071805	potassium ion transmembrane transport	biological_process	['Atp1a2', 'Atp1a4', 'Atp1b2', 'Kcnj10']	FALSE	0.122	0.251	[0.000851, -0.0, -2.03e-05, -0.0]	0.0246	0.35	[0.000338, -0.0, -0.0, -0.0]	-0.496	0.838	[-0.00945, 0.00018, -0.000814, -0.000326]	-0.0329	0.622	[0.000379, -0.0, -0.0, -0.000866]	0.493	0.149	[0.00769, -0.000221, 0.000394, -0.000441]	-0.546	0.924	[-0.00556, -0.0, 3.48e-05, 0.000122]	147	4	0.00577
GO:0072503	cellular divalent inorganic cation homeostasis	biological_process	['Cav1', 'Cav2', 'Pygm', 'Slc39a14']	FALSE	0.0566	0.344	[-5.82e-05, -5.82e-05, 0.000496, -0.000152]	-0.0726	0.518	[0.000971, 0.000971, -0.000112, -0.00394]	-0.681	0.884	[-0.000312, 0.000172, 0.000445, -0.0143]	-1.65	0.958	[0.000545, -0.0, -0.000449, -0.0367]	0.0165	0.567	[-0.000211, -0.0, -0.000356, 0.00037]	0.449	0.151	[-0.000367, -0.0, 8.02e-06, 0.00486]	225	4	0.0235
GO:0086091	regulation of heart rate by cardiac conduction	biological_process	['Cav1']	TRUE	-0.0111	0.596	[-9.41e-05]	0.0255	0.287	[0.000314]	-0.0702	0.745	[-0.000907]	0.0833	0.277	[0.000968]	-0.0398	0.769	[-0.00041]	0.00221	0.476	[3.23e-05]	39	1	0.173
GO:0090276	regulation of peptide hormone secretion	biological_process	['Anxa5']	FALSE	0.184	0.107	[0.000825]	-0.0245	0.625	[-0.000339]	0.00644	0.6	[-0.000158]	0.00464	0.434	[9.2e-05]	-0.015	0.716	[-0.000214]	-0.000898	0.496	[1.69e-05]	235	1	0.677
GO:0090279	regulation of calcium ion import	biological_process	['Lgals3']	FALSE	0.0453	0.303	[0.000171]	-0.00712	0.565	[-0.000112]	0.0226	0.49	[-0.0]	0.0306	0.353	[0.000381]	-0.0775	0.813	[-0.000708]	-0.0015	0.503	[1.39e-05]	37	1	0.166
GO:0097688	glutamate receptor clustering	biological_process	['Chrdl1']	FALSE	-0.00736	0.585	[-7.64e-05]	0.0501	0.202	[0.000636]	-0.15	0.809	[-0.00169]	0.0284	0.357	[0.000357]	0.118	0.213	[0.000835]	-0.000999	0.497	[1.64e-05]	6	1	0.0327
GO:0098659	inorganic cation import across plasma membrane	biological_process	['Atp1a2', 'Atp1a4', 'Atp1b2', 'Kcnj10', 'Slc39a14']	FALSE	-0.102	0.55	[0.000851, -0.0, -2.03e-05, -0.0, -0.00224]	0.324	0.144	[0.000338, -0.0, -0.0, -0.0, 0.0084]	-0.835	0.906	[-0.00945, 0.00018, -0.000814, -0.000326, -0.00869]	0.233	0.336	[0.000379, -0.0, -0.0, -0.000866, 0.00663]	0.577	0.138	[0.00769, -0.000221, 0.000394, -0.000441, 0.00227]	-0.411	0.898	[-0.00556, -0.0, 3.48e-05, 0.000122, 0.000816]	95	5	0.000112
GO:0098976	excitatory chemical synaptic transmission	biological_process	['Chrdl1', 'Pdlim4']	TRUE	0.186	0.147	[0.00192, -0.000813]	0.246	0.114	[-0.00187, 0.00612]	0.0513	0.336	[0.00124, -0.000982]	-0.107	0.763	[-0.000995, -0.000498]	0.214	0.216	[0.00144, 0.000764]	0.0549	0.449	[1.5e-05, 0.000404]	9	2	0.00119
GO:0110020	regulation of actomyosin structure organization	biological_process	['Myoc', 'Pdlim4']	FALSE	0.14	0.183	[-2.85e-05, 0.00083]	0.0304	0.33	[0.000474, -6.82e-05]	0.0151	0.498	[-7.94e-05, -0.000159]	-0.153	0.796	[4.63e-05, -0.00225]	0.0788	0.36	[0.000188, 0.00048]	-0.0291	0.71	[-0.000187, 1.7e-05]	111	2	0.101
GO:0110053	regulation of actin filament organization	biological_process	['Myoc', 'Pdlim4']	FALSE	0.14	0.183	[-2.85e-05, 0.00083]	0.0304	0.33	[0.000474, -6.82e-05]	0.0151	0.498	[-7.94e-05, -0.000159]	-0.153	0.796	[4.63e-05, -0.00225]	0.0788	0.36	[0.000188, 0.00048]	-0.0291	0.71	[-0.000187, 1.7e-05]	284	2	0.395
GO:0150078	positive regulation of neuroinflammatory response	biological_process	['Nupr1']	FALSE	0.0054	0.528	[-1.64e-05]	0.0433	0.219	[0.000547]	0.0823	0.195	[0.000583]	0.0309	0.352	[0.000384]	-0.192	0.876	[-0.00161]	-0.0672	0.834	[-0.000311]	9	1	0.0465
GO:1900026	positive regulation of substrate adhesion-dependent cell spreading	biological_process	['Myoc']	TRUE	0.00461	0.534	[-2.01e-05]	0.00145	0.514	[-0.0]	0.00613	0.601	[-0.000161]	-0.00363	0.562	[-0.0]	0.0368	0.336	[0.000195]	-0.00431	0.587	[-0.0]	43	1	0.189
GO:1900027	regulation of ruffle assembly	biological_process	['Cav1']	FALSE	0.0933	0.187	[0.000397]	0.101	0.135	[0.0013]	0.0534	0.242	[0.000301]	0.00473	0.434	[9.3e-05]	-0.121	0.846	[-0.00105]	-0.0924	0.864	[-0.000436]	29	1	0.133
GO:1900542	regulation of purine nucleotide metabolic process	biological_process	['Nupr1']	FALSE	-0.0456	0.671	[-0.000256]	0.00145	0.514	[-0.0]	-0.0476	0.718	[-0.000686]	-0.00363	0.562	[-0.0]	-0.0821	0.816	[-0.000744]	0.0668	0.311	[0.000352]	89	1	0.349
GO:1901317	regulation of flagellated sperm motility	biological_process	['Anxa5']	FALSE	-0.31	0.862	[-0.0015]	0.0424	0.223	[0.000536]	-0.0828	0.757	[-0.00103]	0.693	0.0717	[0.00775]	-1.65	0.977	[-0.0131]	0.191	0.196	[0.000965]	22	1	0.104
GO:1901379	regulation of potassium ion transmembrane transport	biological_process	['Atp1b2', 'Cav1']	FALSE	-0.0244	0.544	[-0.000109, -0.000176]	0.188	0.134	[0.00125, 0.00196]	-0.481	0.874	[-0.00342, -0.00361]	0.0352	0.441	[7.2e-05, 0.000654]	0.122	0.297	[0.000869, 0.000286]	0.0448	0.469	[0.000179, 0.000169]	93	2	0.0748
GO:1901606	alpha-amino acid catabolic process	biological_process	['Cdo1']	FALSE	-0.533	0.918	[-0.00255]	-0.978	0.969	[-0.0128]	-1.95	0.984	[-0.0193]	2.34	0.01	[0.0261]	0.0919	0.241	[0.00063]	0.507	0.0777	[0.00253]	78	1	0.314
GO:1901991	negative regulation of mitotic cell cycle phase transition	biological_process	['Ccnd1', 'Gpnmb', 'Zfp36l1']	FALSE	0.4	0.0971	[0.00101, 0.000604, 0.00136]	-0.0569	0.529	[-0.000331, -0.000265, -0.000828]	-0.116	0.66	[-0.0, -0.0, -0.00257]	0.167	0.34	[0.000449, 8.98e-05, 0.00282]	-0.0327	0.668	[-0.0, -0.0, -0.000822]	-0.193	0.867	[-0.000908, -0.0, -0.000754]	168	3	0.0478
GO:1901992	positive regulation of mitotic cell cycle phase transition	biological_process	['Ccnd1', 'Ccnd2']	FALSE	-0.0906	0.645	[-0.000281, -0.000442]	0.16	0.146	[-0.000344, 0.00307]	0.232	0.171	[-0.000366, 0.0031]	0.175	0.285	[0.00272, 0.000172]	-0.188	0.829	[-0.00177, -0.000601]	-0.11	0.842	[-0.000215, -0.000522]	98	2	0.0817
GO:1902172	regulation of keratinocyte apoptotic process	biological_process	['Zfp36l1']	TRUE	-0.361	0.879	[-0.00174]	17.8	0.0005	[0.233]	0.00664	0.599	[-0.000156]	-16.1	1	[-0.179]	-5.29	0.996	[-0.0419]	0.626	0.0576	[0.00312]	8	1	0.0419
GO:1902305	regulation of sodium ion transmembrane transport	biological_process	['Atp1a2', 'Atp1b2']	FALSE	0.11	0.218	[-1.99e-05, 0.000626]	-0.0383	0.555	[-0.000684, -0.000137]	-2.38	0.987	[-0.0327, -0.00032]	0.0413	0.43	[0.00167, -0.00085]	2.01	0.016	[0.0224, 0.000193]	-0.911	0.964	[-0.00639, 3.41e-05]	71	2	0.047
GO:1902337	regulation of apoptotic process involved in morphogenesis	biological_process	['Tnfrsf1a']	FALSE	-0.0196	0.62	[-0.000134]	0.719	0.036	[0.00938]	0.181	0.133	[0.00155]	-0.826	0.949	[-0.00916]	-0.0617	0.799	[-0.000583]	0.0119	0.432	[8.04e-05]	15	1	0.0733
GO:1902510	regulation of apoptotic DNA fragmentation	biological_process	['Igfbp3']	FALSE	-1.23	0.976	[-0.00584]	-0.443	0.906	[-0.00581]	-0.0603	0.734	[-0.00081]	2.34	0.01	[0.0261]	0.358	0.103	[0.00273]	0.26	0.156	[0.00131]	14	1	0.0689
GO:1902600	proton transmembrane transport	biological_process	['Atp1a2', 'Atp1a4']	TRUE	-0.0716	0.619	[-0.000988, 0.000391]	-0.00315	0.469	[-0.000193, -0.0]	-2.47	0.988	[-0.0343, -0.0]	-2.25	0.978	[-0.0345, -0.000265]	4.39	0.0032	[0.0499, -0.000203]	-3.43	0.991	[-0.024, -0.0]	59	2	0.034
GO:1902751	positive regulation of cell cycle G2/M phase transition	biological_process	['Ccnd1']	FALSE	-0.0639	0.698	[-0.000342]	-0.0317	0.645	[-0.000434]	-0.00697	0.641	[-0.000289]	0.26	0.167	[0.00294]	-0.285	0.902	[-0.00235]	0.0144	0.424	[9.24e-05]	32	1	0.145
GO:1902807	negative regulation of cell cycle G1/S phase transition	biological_process	['Ccnd1', 'Gpnmb']	FALSE	0.263	0.113	[0.00101, 0.000604]	-0.0257	0.529	[-0.000331, -0.000265]	0.0325	0.424	[-0.0, -0.0]	0.0232	0.463	[0.000449, 8.98e-05]	0.0201	0.53	[-0.0, -0.0]	-0.134	0.86	[-0.000908, -0.0]	82	2	0.0604
GO:1902808	positive regulation of cell cycle G1/S phase transition	biological_process	['Ccnd1', 'Ccnd2']	FALSE	-0.0816	0.633	[-0.000221, -0.000442]	0.165	0.144	[-0.000254, 0.00307]	0.227	0.173	[-0.000443, 0.0031]	0.16	0.296	[0.00249, 0.000172]	-0.138	0.802	[-0.0012, -0.000601]	-0.154	0.871	[-0.000522, -0.000522]	60	2	0.035
GO:1903052	positive regulation of proteolysis involved in protein catabolic process	biological_process	['Cav1', 'Nupr1']	FALSE	-0.0226	0.54	[-0.000682, 0.000409]	0.386	0.0842	[0.00682, -6.72e-05]	0.234	0.17	[0.00242, 0.000346]	-0.404	0.879	[-0.00555, -0.000555]	0.0867	0.346	[0.000758, -0.0]	0.0261	0.51	[0.000217, -0.0]	126	2	0.123
GO:1903078	positive regulation of protein localization to plasma membrane	biological_process	['Lgals3']	TRUE	0.0533	0.272	[0.000209]	0.00145	0.514	[-0.0]	0.00623	0.601	[-0.00016]	-0.00363	0.562	[-0.0]	0.0121	0.539	[-0.0]	-0.00431	0.587	[-0.0]	62	1	0.259
GO:1903140	regulation of establishment of endothelial barrier	biological_process	['Tnfrsf1a']	FALSE	0.159	0.12	[0.000704]	-0.00743	0.567	[-0.000116]	0.0226	0.49	[-0.0]	-0.00363	0.562	[-0.0]	0.0224	0.39	[8.16e-05]	-0.0364	0.767	[-0.000159]	19	1	0.0908
GO:1903169	regulation of calcium ion transmembrane transport	biological_process	['Atp1a2', 'Cav1', 'Cbarp', 'S100a1']	FALSE	0.167	0.208	[0.000417, -0.000138, 0.00101, -4.01e-05]	-0.0293	0.451	[-0.0019, 0.00148, -0.0006, -0.0]	-1.81	0.976	[-0.0338, -0.00206, 0.000858, -0.000806]	-0.00951	0.584	[0.000292, 0.000924, -0.00165, 0.000469]	1.4	0.0362	[0.0237, -0.000968, -0.000632, -0.000218]	-0.175	0.843	[-0.00209, 0.000178, 0.000149, 5.16e-05]	201	4	0.0164
GO:1903305	regulation of regulated secretory pathway	biological_process	['Cbarp', 'Syt15']	FALSE	-0.0391	0.57	[-0.000552, 0.00017]	-0.0284	0.535	[-0.000616, -2.8e-05]	-0.182	0.759	[-0.00287, -6.52e-05]	0.00841	0.495	[0.000228, 8.07e-05]	-0.399	0.892	[-0.00477, -0.0]	0.165	0.296	[0.00127, -7.68e-05]	187	2	0.226
GO:1903313	positive regulation of mRNA metabolic process	biological_process	['Prdx6', 'Zfp36l1']	FALSE	-0.32	0.818	[-0.00094, -0.0013]	0.02	0.372	[-0.00126, 0.00148]	-0.435	0.863	[-0.00512, -0.00128]	-0.603	0.908	[-0.0129, 0.0037]	0.249	0.194	[0.00341, -0.000802]	0.365	0.154	[0.00188, 0.000713]	117	2	0.11
GO:1903321	negative regulation of protein modification by small protein conjugation or removal	biological_process	['Cav1']	FALSE	-0.0154	0.608	[-0.000114]	0.337	0.062	[0.00439]	-0.0621	0.735	[-0.000828]	0.0581	0.306	[0.000687]	-0.254	0.896	[-0.0021]	-0.00301	0.515	[6.44e-06]	98	1	0.376
GO:1903322	positive regulation of protein modification by small protein conjugation or removal	biological_process	['Cav1']	FALSE	0.356	0.0637	[0.00163]	-0.0169	0.604	[-0.00024]	-0.0458	0.716	[-0.000668]	-0.106	0.829	[-0.00114]	0.0163	0.425	[3.33e-05]	0.00652	0.453	[5.36e-05]	149	1	0.512
GO:1903506	regulation of nucleic acid-templated transcription	biological_process	['Nupr1']	FALSE	0.136	0.136	[0.000598]	-0.00382	0.551	[-6.88e-05]	0.0367	0.297	[0.000138]	0.00316	0.445	[7.55e-05]	-0.0541	0.789	[-0.000523]	-0.0342	0.758	[-0.000148]	638	1	0.955
GO:1903556	negative regulation of tumor necrosis factor superfamily cytokine production	biological_process	['Gpnmb']	FALSE	0.00889	0.505	[-0.0]	0.00145	0.514	[-0.0]	0.0226	0.49	[-0.0]	-0.00363	0.562	[-0.0]	0.0121	0.539	[-0.0]	-0.00431	0.587	[-0.0]	71	1	0.29
GO:1903626	positive regulation of DNA catabolic process	biological_process	['Igfbp3']	FALSE	-1.23	0.976	[-0.00584]	-0.443	0.906	[-0.00581]	-0.0603	0.734	[-0.00081]	2.34	0.01	[0.0261]	0.358	0.103	[0.00273]	0.26	0.156	[0.00131]	7	1	0.0373
GO:1903672	positive regulation of sprouting angiogenesis	biological_process	['S100a1']	TRUE	-0.00209	0.565	[-5.16e-05]	-0.0804	0.725	[-0.00107]	-0.00564	0.638	[-0.000276]	0.00361	0.442	[8.05e-05]	-0.0116	0.704	[-0.000187]	0.0672	0.311	[0.000354]	22	1	0.104
GO:1904036	negative regulation of epithelial cell apoptotic process	biological_process	['Nupr1']	FALSE	0.332	0.0679	[0.00152]	-0.0308	0.642	[-0.000422]	0.0993	0.178	[0.000749]	-0.0473	0.761	[-0.000486]	-0.026	0.743	[-0.000301]	-0.069	0.836	[-0.00032]	70	1	0.287
GO:1904063	negative regulation of cation transmembrane transport	biological_process	['Atp1a2', 'Cav1', 'Cbarp']	FALSE	0.168	0.189	[0.000199, -8.85e-05, 0.00101]	-0.0184	0.459	[-0.00129, 0.00131, -0.0006]	-1.97	0.981	[-0.0332, -0.00103, 0.000858]	-0.0702	0.693	[0.000982, -0.000533, -0.00165]	1.64	0.0251	[0.0231, -0.000165, -0.000632]	-0.458	0.925	[-0.00424, 0.000127, 0.000149]	109	3	0.0162
GO:1904064	positive regulation of cation transmembrane transport	biological_process	['Atp1b2', 'Cav1', 'S100a1']	FALSE	0.0276	0.406	[0.000136, -9.9e-05, -4.01e-05]	0.0738	0.251	[0.000785, 0.00066, -0.0]	-0.287	0.779	[-0.00238, -0.00223, -0.000806]	0.0669	0.447	[-0.000235, 0.0012, 0.000469]	-0.0516	0.694	[0.000644, -0.00151, -0.000218]	0.0406	0.542	[0.000131, 0.000187, 5.16e-05]	191	3	0.0648
GO:1904747	positive regulation of apoptotic process involved in development	biological_process	['Tnfrsf1a']	FALSE	-0.0196	0.62	[-0.000134]	0.719	0.036	[0.00938]	0.181	0.133	[0.00155]	-0.826	0.949	[-0.00916]	-0.0617	0.799	[-0.000583]	0.0119	0.432	[8.04e-05]	7	1	0.0373
GO:1904754	positive regulation of vascular associated smooth muscle cell migration	biological_process	['Igfbp5']	TRUE	-0.0373	0.656	[-0.000217]	0.102	0.134	[0.00131]	0.0405	0.28	[0.000175]	0.00466	0.434	[9.22e-05]	0.0364	0.337	[0.000192]	0.00593	0.456	[5.07e-05]	20	1	0.0951
GO:1905515	non-motile cilium assembly	biological_process	['Kcnj10']	TRUE	-0.0698	0.706	[-0.00037]	0.687	0.0372	[0.00896]	-0.0327	0.697	[-0.00054]	-0.412	0.917	[-0.00455]	0.0948	0.238	[0.000653]	0.0102	0.437	[7.2e-05]	61	1	0.256
GO:2000045	regulation of G1/S transition of mitotic cell cycle	biological_process	['Ccnd1', 'Ccnd2', 'Gpnmb']	FALSE	0.0974	0.269	[0.000393, -0.000442, 0.000604]	0.123	0.199	[-0.000292, 0.00307, -0.000265]	0.211	0.216	[-0.000222, 0.0031, -0.0]	0.0824	0.426	[0.00147, 0.000172, 8.98e-05]	-0.0601	0.703	[-0.000601, -0.000601, -0.0]	-0.144	0.845	[-0.000715, -0.000522, -0.0]	170	3	0.0491
GO:2000058	regulation of ubiquitin-dependent protein catabolic process	biological_process	['Cav1']	FALSE	-0.136	0.775	[-0.000682]	0.523	0.0459	[0.00682]	0.27	0.107	[0.00242]	-0.502	0.927	[-0.00555]	0.108	0.224	[0.000758]	0.0395	0.359	[0.000217]	170	1	0.558
GO:2000271	positive regulation of fibroblast apoptotic process	biological_process	['Nupr1']	TRUE	-0.304	0.86	[-0.00147]	0.957	0.0282	[0.0125]	-0.453	0.906	[-0.00465]	0.107	0.255	[0.00123]	0.148	0.189	[0.00107]	0.142	0.232	[0.000726]	15	1	0.0733
GO:2000401	regulation of lymphocyte migration	biological_process	['Padi2']	FALSE	0.568	0.0412	[0.00263]	-0.0569	0.693	[-0.000763]	-0.0692	0.744	[-0.000897]	0.0609	0.303	[0.000718]	-0.146	0.859	[-0.00125]	-0.0819	0.853	[-0.000384]	65	1	0.27
GO:2000726	negative regulation of cardiac muscle cell differentiation	biological_process	['Ccnd2']	TRUE	-0.178	0.804	[-0.000879]	-0.311	0.869	[-0.00408]	0.179	0.134	[0.00153]	0.0606	0.304	[0.000715]	0.506	0.0777	[0.0039]	0.158	0.219	[0.000803]	9	1	0.0465
GO:2000811	negative regulation of anoikis	biological_process	['Cav1']	TRUE	-0.19	0.81	[-0.000937]	0.668	0.038	[0.00872]	0.00879	0.587	[-0.000135]	0.11	0.252	[0.00126]	0.0951	0.237	[0.000656]	0.00446	0.464	[4.34e-05]	15	1	0.0733
GO:2001234	negative regulation of apoptotic signaling pathway	biological_process	['Lgals3', 'Pea15a']	FALSE	-0.0104	0.515	[0.000103, -0.000295]	-0.0514	0.579	[-3.39e-05, -0.00102]	0.0517	0.335	[8.82e-05, 0.000175]	0.092	0.36	[-0.000142, 0.00175]	0.104	0.32	[-0.0, 0.000956]	-0.00482	0.613	[-0.0, -0.0]	242	2	0.323
GO:2001235	positive regulation of apoptotic signaling pathway	biological_process	['Cav1', 'Nupr1', 'Pea15a']	FALSE	-0.0464	0.537	[-9.46e-05, 0.000342, -0.000842]	0.05	0.291	[0.00127, -9.64e-05, -0.000252]	0.0975	0.301	[-0.000405, 0.000249, 0.00114]	0.112	0.392	[0.000223, -6.75e-05, 0.00214]	0.0303	0.525	[-5.36e-05, -0.000253, 0.000356]	0.0275	0.57	[3.36e-05, -4.44e-05, 0.000267]	156	3	0.0399
GO:2001236	regulation of extrinsic apoptotic signaling pathway	biological_process	['Cav1', 'Lgals3', 'Pea15a']	FALSE	-0.018	0.492	[-4.51e-05, 0.000247, -0.000569]	0.0258	0.347	[0.00106, -3.39e-05, -0.000635]	0.0522	0.372	[-0.000509, 8.47e-05, 0.000655]	0.103	0.402	[0.00025, -7.08e-05, 0.00194]	0.0599	0.454	[-0.000198, -0.0, 0.000656]	0.0129	0.603	[3.93e-05, -4.33e-05, 0.000133]	164	3	0.0451
GO:2001242	regulation of intrinsic apoptotic signaling pathway	biological_process	['Cav1', 'Nupr1']	FALSE	0.0486	0.345	[-0.000144, 0.000342]	0.0846	0.209	[0.00147, -9.64e-05]	0.0287	0.445	[-0.000301, 0.000249]	-0.00311	0.529	[0.000197, -6.75e-05]	0.00584	0.603	[9.06e-05, -0.000253]	-0.00719	0.623	[2.78e-05, -4.44e-05]	178	2	0.21
GO:2001257	regulation of cation channel activity	biological_process	['Cav1', 'Cbarp', 'S100a1']	FALSE	0.127	0.229	[-0.000176, 0.00101, -4.01e-05]	0.07	0.256	[0.00196, -0.0006, -0.0]	-0.175	0.711	[-0.00361, 0.000858, -0.000806]	-0.0351	0.641	[0.000654, -0.00165, 0.000469]	-0.014	0.639	[0.000286, -0.000632, -0.000218]	0.0406	0.542	[0.000169, 0.000149, 5.16e-05]	197	3	0.0696
GO:0000096	sulfur amino acid metabolic process	biological_process	['Cdo1']	FALSE	-0.289	0.855	[-0.0014]	-1.55	0.987	[-0.0203]	-0.956	0.954	[-0.00956]	1.89	0.0162	[0.0211]	0.502	0.0784	[0.00387]	0.547	0.0696	[0.00273]	29	1	0.133
GO:0000302	response to reactive oxygen species	biological_process	['Prdx6']	FALSE	0.153	0.123	[0.000677]	-0.00607	0.56	[-9.83e-05]	0.0821	0.195	[0.000581]	-0.408	0.916	[-0.0045]	0.0807	0.255	[0.000542]	0.0134	0.427	[8.77e-05]	146	1	0.505
GO:0000578	embryonic axis specification	biological_process	['Chrdl1', 'Pcsk6']	FALSE	-0.0504	0.588	[-3.79e-05, -0.000419]	-0.0825	0.625	[0.00095, -0.00256]	-0.168	0.75	[-0.00137, -0.00138]	-0.243	0.837	[-0.00663, 0.00303]	0.527	0.102	[0.00346, 0.00231]	-0.0921	0.825	[-0.000808, 0.000196]	37	2	0.0147
GO:0000768	syncytium formation by plasma membrane fusion	biological_process	['Cd109', 'Cd9']	FALSE	-1.16	0.969	[-0.0019, -0.00588]	1.57	0.0262	[-0.000294, 0.0282]	3.53	0.0087	[0.00317, 0.0447]	0.549	0.123	[0.00156, 0.00716]	-2.14	0.977	[0.00336, -0.0279]	0.0857	0.397	[0.000426, 0.000209]	41	2	0.0177
GO:0001508	action potential	biological_process	['Pmp22']	FALSE	0.0718	0.226	[0.000296]	-0.0109	0.582	[-0.000162]	-0.00717	0.641	[-0.000291]	0.0124	0.402	[0.000178]	0.0181	0.412	[4.76e-05]	-0.0352	0.762	[-0.000153]	88	1	0.346
GO:0001570	vasculogenesis	biological_process	['Cav1', 'Sgpl1', 'Zfp36l1']	FALSE	0.304	0.121	[-0.000251, 0.000877, 0.00158]	0.0477	0.295	[0.00404, -2.88e-05, -0.00314]	-0.218	0.741	[-0.000134, 0.000445, -0.00457]	0.461	0.171	[0.000548, 0.000235, 0.00822]	-0.224	0.816	[-0.000182, -0.000182, -0.0031]	-0.22	0.876	[-0.000158, -0.00095, -0.000792]	87	3	0.00898
GO:0001649	osteoblast differentiation	biological_process	['Igfbp3', 'Igfbp5', 'Myoc']	TRUE	0.0387	0.382	[-6.31e-05, -1.58e-05, 0.000165]	0.14	0.187	[0.00237, 0.000526, -0.0]	0.0575	0.361	[0.00014, 0.000559, -0.00038]	-0.148	0.76	[-0.000673, -0.00202, -0.0]	0.06	0.454	[-0.0, 0.000306, 0.000153]	-0.0331	0.72	[-0.000298, 1.35e-05, 1.35e-05]	96	3	0.0116
GO:0001667	ameboidal-type cell migration	biological_process	['Ednrb', 'Emp2', 'Pmp22', 'Sgpl1']	FALSE	0.224	0.171	[-9.16e-05, 0.000376, 0.00184, -0.000351]	-0.0721	0.517	[0.000408, -0.000124, -0.0013, -0.00108]	-0.0324	0.532	[-0.00249, -0.00173, -0.00111, 0.00389]	-0.567	0.872	[0.00117, -0.00128, -0.00464, -0.00768]	0.625	0.115	[0.00149, 0.00183, 0.00347, 0.00274]	-0.364	0.898	[-0.00122, -0.00051, -0.0019, 4.3e-05]	222	4	0.0225
GO:0001909	leukocyte mediated cytotoxicity	biological_process	['Emp2']	FALSE	-0.708	0.941	[-0.00337]	1.54	0.0187	[0.0201]	1.38	0.0294	[0.0133]	0.352	0.135	[0.00396]	-0.677	0.947	[-0.00544]	0.05	0.338	[0.000269]	58	1	0.245
GO:0001935	endothelial cell proliferation	biological_process	['Cav1', 'Cav2']	FALSE	0.107	0.223	[-0.0, 0.000583]	0.0142	0.397	[0.000309, -0.000192]	0.0805	0.278	[0.000164, 0.000493]	-0.0963	0.752	[-0.000528, -0.000792]	0.00236	0.616	[-0.000202, -0.0]	0.00198	0.58	[3.18e-05, 1.59e-05]	36	2	0.014
GO:0001942	hair follicle development	biological_process	['Cd109', 'Tnfrsf19']	TRUE	-0.497	0.881	[-4.19e-05, -0.00337]	1.2	0.034	[-4.81e-05, 0.0214]	1.53	0.0338	[0.000248, 0.0203]	-4.14	0.991	[-0.0, -0.0642]	0.903	0.0549	[-0.000152, 0.0102]	0.268	0.211	[2.99e-05, 0.00188]	59	2	0.034
GO:0002062	chondrocyte differentiation	biological_process	['Slc39a14']	FALSE	0.127	0.146	[0.000556]	-0.0126	0.588	[-0.000183]	-0.0501	0.722	[-0.00071]	0.0409	0.334	[0.000496]	-0.0366	0.765	[-0.000385]	0.00793	0.446	[6.06e-05]	70	1	0.287
GO:0002064	epithelial cell development	biological_process	['Ednrb', 'Vim']	FALSE	-0.383	0.845	[-0.000545, -0.00211]	-0.22	0.762	[-0.00133, -0.00273]	0.0508	0.338	[-0.00127, 0.00152]	0.659	0.098	[0.00542, 0.00501]	0.00957	0.588	[-0.000573, 0.000453]	0.189	0.274	[-0.0, 0.00136]	147	2	0.158
GO:0002183	cytoplasmic translational initiation	biological_process	['Eif4ebp1']	TRUE	-0.24	0.834	[-0.00117]	-0.0949	0.742	[-0.00126]	-0.265	0.862	[-0.00281]	0.29	0.155	[0.00327]	0.282	0.126	[0.00213]	0.125	0.245	[0.000642]	14	1	0.0689
GO:0002209	behavioral defense response	biological_process	['Atp1a2']	FALSE	0.088	0.195	[0.000372]	-0.649	0.943	[-0.0085]	-5.98	0.998	[-0.0586]	-0.888	0.952	[-0.00985]	10.6	0.0002	[0.0838]	-13.1	0.999	[-0.0648]	45	1	0.197
GO:0002449	lymphocyte mediated immunity	biological_process	['Emp2']	FALSE	-0.708	0.941	[-0.00337]	1.54	0.0187	[0.0201]	1.38	0.0294	[0.0133]	0.352	0.135	[0.00396]	-0.677	0.947	[-0.00544]	0.05	0.338	[0.000269]	119	1	0.436
GO:0002460	adaptive immune response based on somatic recombination of immune receptors built from immunoglobulin superfamily domains	biological_process	['Emp2']	FALSE	-0.708	0.941	[-0.00337]	1.54	0.0187	[0.0201]	1.38	0.0294	[0.0133]	0.352	0.135	[0.00396]	-0.677	0.947	[-0.00544]	0.05	0.338	[0.000269]	113	1	0.42
GO:0002521	leukocyte differentiation	biological_process	['Tmem176b', 'Zfp36l1']	FALSE	0.00669	0.475	[-6.13e-05, -1.77e-05]	-0.0633	0.598	[-0.000106, -0.00116]	-0.404	0.855	[-0.000862, -0.00512]	0.47	0.145	[0.00136, 0.00613]	-0.256	0.855	[-0.000834, -0.00231]	-0.124	0.853	[-0.0, -0.000837]	400	2	0.572
GO:0002683	negative regulation of immune system process	biological_process	['Gpnmb', 'Lgals3', 'Padi2', 'Tmem176a', 'Tmem176b']	FALSE	0.229	0.181	[-2.08e-09, 3.5e-06, 0.00178, -8.54e-06, 0.000226]	0.00558	0.38	[3.47e-08, -3.33e-05, -0.000136, 3.65e-05, -9.69e-05]	0.0213	0.445	[-0.0, 0.000163, -0.000623, 5.47e-05, -0.000122]	0.00496	0.566	[-0.0, 2.08e-05, 0.000486, -0.000121, 7.13e-05]	-0.0208	0.62	[-0.0, -5.12e-05, -0.000962, 3.13e-05, 1.97e-05]	-0.0396	0.727	[-0.0, -4.49e-05, -0.000407, 7.43e-06, 7.63e-06]	467	5	0.0735
GO:0002684	positive regulation of immune system process	biological_process	['Cav1', 'Igfbp2', 'Lgals3', 'Zfp36l1']	FALSE	-0.00237	0.441	[-0.000476, -2e-05, -1.16e-05, 0.000191]	0.112	0.228	[0.00603, -0.000206, 0.000101, -0.00338]	-0.291	0.756	[0.00118, -0.000321, -0.0, -0.0073]	0.0706	0.469	[-0.00108, 0.000187, -0.0, 0.00272]	0.31	0.227	[0.000463, 0.000291, -0.000138, 0.00388]	0.00629	0.641	[-0.00036, 1.71e-05, 1.6e-05, 0.000421]	926	4	0.65
GO:0002697	regulation of immune effector process	biological_process	['Lgals3']	FALSE	0.012	0.448	[1.47e-05]	0.00249	0.454	[1.37e-05]	0.03	0.334	[7.22e-05]	-0.0035	0.498	[1.38e-06]	0.00785	0.592	[-3.36e-05]	-0.00431	0.587	[-0.0]	468	1	0.896
GO:0003018	vascular process in circulatory system	biological_process	['Atp1a2', 'Cav1', 'Ednrb']	FALSE	-0.232	0.729	[-0.00167, -0.000113, -0.000291]	0.941	0.0515	[0.0207, 0.00216, -0.00239]	-2.61	0.988	[-0.0348, -0.00194, -0.00739]	0.0229	0.514	[-0.00923, -0.000172, 0.00999]	2.51	0.0109	[0.0337, 0.000289, 0.00037]	-2.07	0.979	[-0.0142, 7.18e-05, -0.0039]	229	3	0.098
GO:0003071	renal system process involved in regulation of systemic arterial blood pressure	biological_process	['Emp2']	FALSE	-0.527	0.917	[-0.00252]	-0.0306	0.642	[-0.000419]	-0.567	0.922	[-0.00576]	0.712	0.0695	[0.00797]	0.478	0.0816	[0.00368]	0.176	0.205	[0.000893]	20	1	0.0951
GO:0003254	regulation of membrane depolarization	biological_process	['Myoc']	FALSE	0.176	0.111	[0.000786]	-0.0556	0.691	[-0.000746]	-0.142	0.804	[-0.00161]	0.0943	0.267	[0.00109]	0.0223	0.39	[8.09e-05]	0.013	0.428	[8.57e-05]	51	1	0.219
GO:0003341	cilium movement	biological_process	['Aqp4']	FALSE	-0.12	0.76	[-0.000606]	0.333	0.0624	[0.00433]	-0.00584	0.639	[-0.000278]	-1.29	0.966	[-0.0143]	0.353	0.105	[0.00269]	0.14	0.234	[0.000713]	73	1	0.297
GO:0005976	polysaccharide metabolic process	biological_process	['Ppp1r3c', 'Pygm']	FALSE	-0.166	0.721	[-0.000524, -0.000699]	0.0219	0.364	[0.000582, -0.000328]	-0.639	0.903	[-0.00308, -0.00612]	-0.0391	0.664	[-0.00199, 0.00156]	0.386	0.138	[0.00254, 0.00162]	0.17	0.292	[0.000449, 0.000776]	81	2	0.0591
GO:0005996	monosaccharide metabolic process	biological_process	['Slc39a14']	FALSE	-0.141	0.778	[-0.000707]	-0.0684	0.71	[-0.000913]	-0.703	0.936	[-0.00709]	-0.184	0.869	[-0.00201]	0.175	0.171	[0.00129]	0.299	0.139	[0.0015]	187	1	0.593
GO:0006022	aminoglycan metabolic process	biological_process	['Ednrb']	FALSE	0.0472	0.295	[0.00018]	-0.103	0.748	[-0.00136]	0.0693	0.214	[0.000456]	0.191	0.197	[0.00217]	0.0227	0.389	[8.33e-05]	-0.299	0.94	[-0.00146]	115	1	0.425
GO:0006066	alcohol metabolic process	biological_process	['Abhd4', 'Cyp2d22', 'Ednrb', 'Ephx1', 'Ip6k3', 'Pmp22']	FALSE	1.89	0.032	[-0.000697, 0.0226, -0.00101, -0.000104, -6.19e-05, 0.0001]	-2.04	0.993	[-0.0533, -0.00915, -0.00059, 7.03e-05, -0.00016, -5.19e-05]	-3.91	0.996	[-0.0907, -0.000505, -0.00201, 0.000131, -0.000995, -0.000143]	3.71	0.0039	[0.0924, -0.00134, 0.0109, -4.62e-05, 0.000145, -0.000389]	0.662	0.125	[0.0133, 0.00252, -0.00362, 0.000285, -0.000505, 0.000283]	-0.0625	0.748	[0.00425, 0.000135, -0.0053, 3.1e-05, 0.000212, -7.13e-05]	316	6	0.00425
GO:0006139	nucleobase-containing compound metabolic process	biological_process	['Aldh1l1', 'Aldh1l2', 'Atp1a2', 'Entpd2', 'Zfp36l1']	FALSE	-1.2	0.966	[-0.0129, -0.000615, -0.00037, 0.00382, -0.00271]	1.51	0.0399	[0.0398, 0.00143, -0.00416, 0.00267, 0.00223]	-2.56	0.989	[-0.0119, 0.00355, -0.0514, 0.00207, 0.00119]	0.867	0.089	[0.0485, -0.00855, -0.0209, -0.00559, 0.00848]	2.97	0.0069	[0.00292, 0.00153, 0.0499, -0.00103, -0.00104]	-0.746	0.934	[0.00087, 0.00038, -0.00785, -0.00234, 0.000622]	2022	5	0.971
GO:0006325	chromatin organization	biological_process	['Padi2']	FALSE	-0.521	0.916	[-0.00249]	-0.235	0.837	[-0.00309]	1.21	0.0342	[0.0116]	0.525	0.0969	[0.00589]	0.086	0.247	[0.000584]	0.116	0.256	[0.000593]	197	1	0.612
GO:0006575	cellular modified amino acid metabolic process	biological_process	['Aldh1l1', 'Aldh1l2', 'Dio2', 'Gstm1']	FALSE	-1	0.951	[-0.0154, 0.00554, 0.000329, -1.9e-06]	-1.61	0.985	[-0.00831, -0.025, -0.00749, -0.000109]	-0.833	0.912	[-0.006, 0.00616, -0.0177, 0.000602]	0.666	0.122	[0.0308, 0.0117, -0.0264, -0.000953]	2.8	0.0087	[0.0166, 0.00646, 0.021, 0.00029]	1.33	0.0096	[0.00935, 0.00252, 0.00169, -0.000258]	197	4	0.0153
GO:0006767	water-soluble vitamin metabolic process	biological_process	['Aldh1l1', 'Aldh1l2']	FALSE	-2.23	0.993	[-0.0299, 0.015]	-3.21	0.998	[-0.00889, -0.0485]	1.14	0.0484	[-0.0012, 0.0163]	5	0.0024	[0.0577, 0.0202]	3.27	0.0063	[0.0265, 0.0105]	2.34	0.0019	[0.0127, 0.00372]	35	2	0.0133
GO:0006775	fat-soluble vitamin metabolic process	biological_process	['Cyp4f15']	FALSE	60.6	0	[0.285]	-19.3	1	[-0.252]	27.1	0	[0.265]	3.65	0.0038	[0.0407]	2.94	0.0075	[0.0231]	0.424	0.0989	[0.00212]	32	1	0.145
GO:0006796	phosphate-containing compound metabolic process	biological_process	['Abhd4', 'Aldh1l1', 'Aldh1l2', 'Atp1a2', 'Cav1', 'Entpd2', 'Ip6k3', 'Prdx6', 'Vapa']	FALSE	-0.602	0.846	[-0.00173, -0.0129, -0.000615, -0.00037, -0.000354, 0.00382, -3.1e-05, -5.39e-05, 0.00316]	1.35	0.0557	[0.0176, 0.0398, 0.00143, -0.00416, -0.000474, 0.00267, -8e-05, -0.0, -0.00686]	-2.28	0.985	[-0.00312, -0.0119, 0.00355, -0.0514, -0.00142, 0.00207, -0.000497, -0.000288, -0.0053]	0.741	0.136	[0.0045, 0.0485, -0.00855, -0.0209, 0.00156, -0.00559, 7.24e-05, -0.00102, 0.0067]	2.37	0.0113	[0.00021, 0.00292, 0.00153, 0.0499, 0.00143, -0.00103, -0.000253, 0.000785, 0.000458]	-0.533	0.89	[5.18e-05, 0.00087, 0.00038, -0.00785, 3.37e-05, -0.00234, 0.000106, -0.0, 0.000711]	1149	9	0.097
GO:0006811	ion transport	biological_process	['Atp1a2', 'Atp1a4', 'Atp1b2', 'Cav1', 'Ednrb', 'Gfap', 'Kcnj10', 'Mlc1', 'Slc39a14', 'Slc7a10']	FALSE	0.0623	0.335	[0.000231, 0.00011, 9.37e-05, 0.000116, 0.000109, -0.000173, 0.000205, -3.13e-05, -0.00286, 0.00237]	0.399	0.165	[-6.52e-05, 0.00033, -3.41e-05, -3.86e-05, -0.000704, -0.000463, -0.000168, 0.000381, 0.0124, 0.00331]	-1.17	0.935	[-0.0178, 6e-05, -0.000407, -0.000784, -0.00292, -0.00277, -0.000163, -0.00135, -0.0123, 0.00014]	-0.208	0.704	[-0.0141, -8.84e-05, -0.00113, 0.000469, 0.00237, 0.000359, -0.000159, 4.07e-05, 0.0139, -0.00842]	1.17	0.0615	[0.0228, -0.000109, 0.00063, -0.000118, 0.000434, 0.00168, -0.000327, 0.00128, 0.00087, 0.00141]	-0.814	0.916	[-0.0112, -0.0, 1.74e-05, 7.14e-06, -4.82e-05, 0.000214, -0.000124, -0.000881, -0.000292, -0.000691]	1127	10	0.042
GO:0006836	neurotransmitter transport	biological_process	['Atp1a2', 'Kcnj10']	FALSE	0.00417	0.482	[-8.61e-05, -9.57e-06]	0.0267	0.344	[-0.00125, 0.00159]	-1.07	0.95	[-0.0158, 0.000679]	-0.151	0.795	[-0.000545, -0.00163]	1.58	0.0252	[0.0176, 0.000186]	-1.66	0.978	[-0.0109, -0.000724]	102	2	0.0874
GO:0006858	extracellular transport	biological_process	['Aqp4']	FALSE	-0.12	0.76	[-0.000606]	0.333	0.0624	[0.00433]	-0.00584	0.639	[-0.000278]	-1.29	0.966	[-0.0143]	0.353	0.105	[0.00269]	0.14	0.234	[0.000713]	48	1	0.208
GO:0006915	apoptotic process	biological_process	['Megf10', 'Nupr1']	FALSE	0.128	0.195	[0.000774, -5.28e-05]	-0.348	0.836	[-0.00232, -0.00402]	0.248	0.164	[0.00243, 0.00052]	-0.536	0.9	[-0.0123, 0.00414]	0.618	0.0867	[0.00635, 0.000456]	-0.0827	0.814	[-0.000712, 0.000166]	305	2	0.429
GO:0006936	muscle contraction	biological_process	['Ednrb']	FALSE	0.0175	0.422	[4.04e-05]	-0.0353	0.652	[-0.000481]	-0.543	0.918	[-0.00553]	0.33	0.142	[0.00371]	-0.027	0.747	[-0.000309]	0.0189	0.409	[0.000115]	175	1	0.569
GO:0006954	inflammatory response	biological_process	['Nupr1']	FALSE	-0.0023	0.565	[-5.26e-05]	-0.0166	0.603	[-0.000236]	0.207	0.124	[0.0018]	0.03	0.354	[0.000374]	-0.23	0.888	[-0.00191]	0.000435	0.487	[2.35e-05]	108	1	0.406
GO:0006974	cellular response to DNA damage stimulus	biological_process	['Ccnd1', 'Nupr1', 'Tnfrsf1a']	FALSE	0.194	0.17	[0.00101, -3.33e-05, 0.000349]	0.0226	0.356	[-0.000331, -0.000459, 0.00111]	0.0842	0.318	[-0.0, 0.00103, -0.000267]	0.0155	0.527	[0.000449, 0.000234, -0.000237]	-0.157	0.782	[-0.0, -0.00163, -0.000906]	-0.0849	0.799	[-0.000908, 0.000143, 4.28e-05]	451	3	0.366
GO:0006996	organelle organization	biological_process	['Cav1', 'Cav2', 'Flnc', 'Gfap', 'Kcnj10', 'Mpv17l2', 'Pdlim4', 'Vapa', 'Vim']	FALSE	0.0782	0.321	[-0.000541, 0.000181, -0.0, -0.000132, -0.00037, -6.18e-06, 0.00041, 0.000151, 0.000691]	0.597	0.12	[0.00811, 0.000526, 0.000328, 0.00165, 0.00896, 0.00257, -0.0, -0.000198, -0.00017]	0.0426	0.427	[-0.000289, 0.000527, -0.0, 0.000146, -0.00054, -0.000198, -0.000157, 0.000383, -0.000397]	-0.253	0.731	[-0.000256, -3.51e-05, 0.000184, -0.00211, -0.00455, 0.000289, -0.000835, -0.000819, 0.000154]	0.193	0.391	[-0.0, -0.000687, -0.000214, 0.00192, 0.000653, 3e-05, 0.00057, 0.00119, 8.01e-05]	-0.375	0.864	[6.18e-05, -0.000343, -0.0, -0.00218, 7.2e-05, -0.00169, -0.000185, -0.00122, -0.000156]	2179	9	0.727
GO:0007165	signal transduction	biological_process	['Cav1', 'Cav2', 'Ccnd1', 'Eda2r', 'Ednrb', 'Eif4ebp1', 'Fzd10', 'Gdf15', 'Igfbp3', 'Igfbp5', 'Itga7', 'Myoc', 'Nupr1', 'Padi2', 'Pea15a', 'Plat', 'Sgpl1', 'Slc39a14', 'Tnfrsf1a', 'Vim', 'Zfp36l1']	FALSE	-0.155	0.498	[-0.000777, 0.000396, 0.000502, 0.000308, -0.000208, 0.000735, -0.000941, 0.000103, -6.52e-06, -0.000136, -3.45e-05, -0.00443, -3.33e-05, -0.00107, -7.54e-05, -9.86e-05, 0.000218, 0.000207, 0.000241, -2.97e-05, 0.000441]	0.35	0.218	[-0.0073, 0.000459, -0.000359, 0.000873, -0.00233, 0.00116, 0.00433, 9.23e-05, 0.000105, 0.00162, -0.000773, 0.0184, -0.000459, -0.000355, -0.000153, 0.00197, 0.00051, -6.79e-05, 0.00119, -0.0, -0.000773]	0.459	0.242	[0.000482, -0.000297, 0.00029, 7.38e-05, -0.00692, 0.00111, -0.0013, -6.71e-06, -0.000152, -0.00172, 0.00123, 0.00424, 0.00103, 0.0209, 0.000285, 0.000175, 0.00287, -0.000317, -0.000185, -0.000476, -0.00482]	0.444	0.299	[-0.000666, 0.000215, 0.00114, -0.000237, 0.00748, -0.00083, 0.00303, 6.91e-06, -9.01e-05, -0.000555, 0.000161, 0.0119, 0.000234, 0.000963, 0.000556, -0.0, -0.00219, 0.000461, -0.00139, -0.000845, 0.00437]	0.201	0.431	[0.00983, -0.000295, -0.000747, -0.000341, 0.00164, -0.000178, -0.000942, 4.85e-06, 0.000153, 0.00142, 0.000923, -0.00184, -0.00163, 0.0005, -0.000481, -0.000215, -0.000653, -0.000858, -0.00036, 0.000577, -0.00176]	-0.732	0.882	[0.000124, 8.45e-06, -0.00128, -0.000199, -0.000963, -0.00111, 0.000167, -0.0, 1.11e-05, 1.67e-05, -0.0, 0.000362, 0.000143, -0.0128, 2.74e-05, 1.69e-05, -0.000784, 3.38e-05, 5.96e-05, 3.81e-05, -0.000633]	2664	21	0.012
GO:0007422	peripheral nervous system development	biological_process	['Ednrb', 'Pmp22']	TRUE	-0.00193	0.497	[-0.0, -0.000136]	0.00431	0.443	[-0.00176, 0.0017]	-0.627	0.901	[-0.00766, -0.00137]	0.449	0.151	[0.00629, 0.000876]	0.216	0.214	[0.00182, 0.000414]	-0.442	0.934	[-0.00242, -0.000644]	23	2	0.00621
GO:0007423	sensory organ development	biological_process	['Chrdl1']	FALSE	-0.0322	0.647	[-0.000193]	0.206	0.0858	[0.00268]	-0.0303	0.691	[-0.000517]	-0.0242	0.699	[-0.000229]	0.0616	0.283	[0.000391]	0.00405	0.467	[4.14e-05]	169	1	0.556
GO:0007517	muscle organ development	biological_process	['Megf10']	FALSE	0.111	0.162	[0.00048]	-0.1	0.747	[-0.00133]	-0.308	0.873	[-0.00323]	-1.01	0.957	[-0.0112]	1.15	0.0316	[0.00899]	-0.635	0.965	[-0.00312]	86	1	0.34
GO:0007599	hemostasis	biological_process	['Anxa5']	FALSE	-0.191	0.811	[-0.000938]	0.652	0.0389	[0.00851]	0.0226	0.49	[-0.0]	0.0861	0.274	[0.000999]	0.0559	0.291	[0.000346]	0.0286	0.383	[0.000163]	79	1	0.317
GO:0007600	sensory perception	biological_process	['Ednrb']	FALSE	0.256	0.0813	[0.00116]	-0.018	0.607	[-0.000254]	-0.205	0.837	[-0.00222]	0.097	0.263	[0.00112]	-0.0387	0.767	[-0.000401]	-0.00112	0.499	[1.58e-05]	182	1	0.583
GO:0008104	protein localization	biological_process	['Chrdl1', 'Ednrb', 'Emp2', 'Ppp1r3c', 'Vapa']	FALSE	0.453	0.111	[-7.64e-05, 0.00238, 0.00212, -7.65e-05, -3.3e-05]	0.173	0.202	[0.000636, 0.00145, -0.000199, 0.00186, 0.000732]	-0.174	0.66	[-0.00169, -0.00104, -0.00186, -0.000158, -1.39e-05]	-0.0808	0.666	[0.000357, 0.000919, -0.00185, -0.00122, 0.000115]	0.307	0.249	[0.000835, -0.00112, 0.0047, 0.000368, 9.76e-05]	-0.355	0.887	[1.64e-05, -0.000294, -0.00328, 5.89e-06, -0.000402]	1105	5	0.613
GO:0008202	steroid metabolic process	biological_process	['Cyp2d22', 'Ednrb', 'Pmp22', 'Sgpl1']	FALSE	0.319	0.132	[0.00275, -0.000168, 0.0001, -3.88e-05]	-0.212	0.68	[-0.00142, -0.00536, -5.19e-05, 0.00122]	-0.254	0.735	[0.000172, -0.00734, -0.000143, 0.00159]	0.474	0.182	[0.000703, 0.0103, -0.000389, 0.000239]	0.0869	0.434	[-0.000624, 0.00133, 0.000283, -6.11e-05]	-0.227	0.863	[-0.000257, -0.000524, -7.13e-05, -0.00137]	281	4	0.0466
GO:0008344	adult locomotory behavior	biological_process	['Atp1a2', 'Ccnd2', 'Kcnj10', 'Pmp22']	FALSE	0.137	0.236	[-0.0, -6.03e-05, 0.00105, -2.01e-05]	0.112	0.228	[-6.92e-05, 0.00201, -6.92e-05, 0.00067]	-0.0503	0.556	[-0.00307, 0.00125, -0.000323, 0.000356]	-0.165	0.746	[0.000846, -0.00257, -0.00172, -0.0]	0.272	0.251	[0.00361, -0.000219, 0.000488, -0.0]	-0.517	0.921	[-0.00475, 1.72e-05, -0.0, -0.00038]	111	4	0.00218
GO:0008347	glial cell migration	biological_process	['Cd9', 'Pmp22']	FALSE	0.222	0.129	[0.000523, 0.000825]	-0.0819	0.624	[-0.00185, 0.000251]	1.45	0.0362	[0.0194, 6.68e-05]	-1.36	0.958	[-0.0202, -0.000799]	-0.182	0.826	[-0.00287, 0.000565]	-0.117	0.848	[5.11e-05, -0.000838]	31	2	0.0107
GO:0008406	gonad development	biological_process	['Sgpl1']	FALSE	-0.0721	0.709	[-0.000381]	-0.0305	0.642	[-0.000418]	0.196	0.129	[0.00169]	0.04	0.336	[0.000486]	0.0973	0.236	[0.000673]	0.00769	0.447	[5.94e-05]	40	1	0.177
GO:0008610	lipid biosynthetic process	biological_process	['Abhd4', 'Ip6k3', 'Vapa']	FALSE	0.407	0.0958	[-0.000131, -0.0, 0.00316]	-0.29	0.771	[0.000312, -0.0, -0.00686]	-0.28	0.776	[-0.0, -0.0, -0.0053]	0.368	0.21	[0.000525, -0.0, 0.0067]	0.0599	0.454	[-0.0, -0.0, 0.000458]	0.0798	0.47	[-0.0, -0.0, 0.000711]	527	3	0.462
GO:0009057	macromolecule catabolic process	biological_process	['Pygm', 'Zfp36l1']	FALSE	-0.497	0.881	[-0.000699, -0.00271]	0.114	0.178	[-0.000328, 0.00223]	-0.327	0.83	[-0.00612, 0.00119]	0.634	0.104	[0.00156, 0.00848]	0.0711	0.374	[0.00162, -0.00104]	0.195	0.269	[0.000776, 0.000622]	619	2	0.799
GO:0009059	macromolecule biosynthetic process	biological_process	['Ppp1r3c']	FALSE	-0.103	0.744	[-0.000524]	0.046	0.212	[0.000582]	-0.293	0.87	[-0.00308]	-0.182	0.868	[-0.00199]	0.334	0.11	[0.00254]	0.0864	0.286	[0.000449]	709	1	0.968
GO:0009111	vitamin catabolic process	biological_process	['Cyp4f15']	FALSE	60.6	0	[0.285]	-19.3	1	[-0.252]	27.1	0	[0.265]	3.65	0.0038	[0.0407]	2.94	0.0075	[0.0231]	0.424	0.0989	[0.00212]	17	1	0.0821
GO:0009308	amine metabolic process	biological_process	['Abhd4', 'Cyp2d22', 'Sat1']	FALSE	-0.2	0.703	[-0.000697, -0.00088, -0.000242]	-4.57	1	[-0.0533, -0.00786, -0.0393]	-5.78	0.999	[-0.0907, 0.014, -0.0202]	4.82	0.0022	[0.0924, -0.00297, 0.00331]	2.78	0.0086	[0.0133, -0.0112, 0.036]	1.5	0.0064	[0.00425, 0.00215, 0.00665]	97	3	0.012
GO:0009408	response to heat	biological_process	['Hspb6', 'Pmp22']	FALSE	0.034	0.389	[0.000195, -9.31e-05]	0.0424	0.29	[0.00031, 0.00031]	-0.0632	0.649	[0.00033, -0.00164]	-0.0455	0.678	[-0.000265, -0.000265]	0.0981	0.329	[-0.000203, 0.00109]	-0.0734	0.801	[-0.000529, 4.79e-05]	99	2	0.0831
GO:0009409	response to cold	biological_process	['Dio2']	FALSE	0.375	0.0603	[0.00172]	-0.0418	0.666	[-0.000566]	-0.713	0.937	[-0.00719]	1.09	0.0382	[0.0122]	0.692	0.0559	[0.00537]	-5.28	0.996	[-0.0261]	48	1	0.208
GO:0009416	response to light stimulus	biological_process	['Atp1a2', 'Ccnd1']	FALSE	0.0983	0.235	[0.000643, -0.000116]	0.143	0.157	[-7.04e-05, 0.00248]	-0.0675	0.654	[-0.00181, 0.00044]	-0.1	0.756	[-0.00262, 0.00124]	0.215	0.215	[0.00348, -0.00126]	-0.697	0.955	[-0.00329, -0.00156]	319	2	0.452
GO:0009651	response to salt stress	biological_process	['Zfp36l1']	FALSE	0.687	0.0351	[0.00319]	-0.0919	0.738	[-0.00122]	-0.0468	0.717	[-0.000678]	-0.802	0.948	[-0.00889]	-0.477	0.932	[-0.00386]	0.192	0.195	[0.00097]	35	1	0.158
GO:0009698	phenylpropanoid metabolic process	biological_process	['Cyp2d22']	FALSE	119	0	[0.56]	-15.9	1	[-0.208]	1.33	0.031	[0.0128]	0.0076	0.422	[0.000125]	3.44	0.0055	[0.0271]	-0.132	0.893	[-0.000632]	15	1	0.0733
GO:0009725	response to hormone	biological_process	['Anxa5', 'Atp1a2', 'Cav1', 'Ccnd1', 'Cdo1', 'Ednrb', 'Eif4ebp1', 'Slc39a14', 'Zfp36l1']	FALSE	0.308	0.179	[-6.6e-06, 0.00218, -0.000166, 0.000379, -0.000581, 0.000638, -0.00012, 0.000633, 0.000629]	0.061	0.315	[-6.78e-05, -0.00113, 0.00241, -6.23e-05, 0.00169, -0.000423, -6.88e-05, -0.000139, -0.000586]	-0.387	0.743	[1.31e-06, -0.00827, -0.000867, -0.000145, -0.00167, -0.00209, 0.000531, 0.000357, -0.000887]	0.204	0.405	[0.000215, 0.000372, 0.000684, 0.000423, 0.00272, 0.00149, 0.000187, -0.000286, 0.0015]	0.233	0.357	[-0.000358, 0.00736, -0.000526, -0.000591, -0.000779, 1.07e-05, 9.7e-05, -0.000219, -0.000494]	-0.334	0.855	[1.11e-05, -0.00431, -6.73e-05, -0.0, 0.000185, 5.33e-06, -0.0, -0.00019, -0.000662]	514	9	0.000811
GO:0009743	response to carbohydrate	biological_process	['Aqp4', 'Slc39a14', 'Zfp36l1']	FALSE	-0.00375	0.468	[-0.000156, -1.95e-05, -7.79e-05]	0.17	0.169	[0.00324, -0.0, 0.000324]	0.0423	0.399	[-0.000625, 0.000518, 0.000173]	-0.133	0.75	[-0.00111, -0.00166, 0.000364]	0.0271	0.536	[0.000851, -0.0, -0.000847]	-0.0539	0.758	[-0.000552, 6.67e-05, 3.34e-05]	124	3	0.0225
GO:0009820	alkaloid metabolic process	biological_process	['Cyp2d22']	FALSE	30.6	0.0001	[0.144]	-19	1	[-0.249]	10.1	0.0011	[0.0989]	0.514	0.0985	[0.00576]	4.75	0.0031	[0.0374]	6.66	0	[0.033]	10	1	0.051
GO:0009855	determination of bilateral symmetry	biological_process	['Pcsk6']	FALSE	0.0512	0.28	[0.000199]	0.0141	0.359	[0.000165]	-0.176	0.825	[-0.00194]	0.0252	0.364	[0.000321]	-0.163	0.867	[-0.00138]	0.0452	0.347	[0.000245]	97	1	0.373
GO:0009889	regulation of biosynthetic process	biological_process	['Cav1', 'Eif4ebp1', 'Igfbp5', 'Mpv17l2', 'Nupr1', 'Ppp1r3c', 'Vim', 'Zfp36l1']	FALSE	-0.0733	0.48	[-0.0015, -3.63e-05, -6.38e-05, -0.000147, 0.000598, 0.00088, -1.02e-06, -0.0013]	0.197	0.22	[0.00665, -0.0005, 0.000398, -0.00095, -6.88e-05, -0.000231, -0.000359, 0.00148]	0.0239	0.445	[-0.000616, 0.000643, 0.000115, -0.000885, 0.000138, 0.000447, 0.0005, -0.00128]	-0.16	0.693	[-0.00742, 0.000254, -0.00161, 0.000945, 7.55e-05, -0.000717, 0.000192, 0.0037]	0.35	0.265	[0.00585, -0.0, 0.00119, 0.000179, -0.000523, 0.000734, 0.000326, -0.000802]	-0.0829	0.756	[0.000434, 6.21e-05, -0.00093, 0.000268, -0.000148, -0.00159, 5.68e-05, 0.000713]	1575	8	0.481
GO:0009892	negative regulation of metabolic process	biological_process	['Aqp4', 'Cav1', 'Cd109', 'Cyp2d22', 'Ednrb', 'Eif4ebp1', 'Gpnmb', 'Igfbp3', 'Igfbp5', 'Nupr1', 'Plat', 'Tnfrsf1a', 'Zfp36l1']	FALSE	5.18	0.0053	[0.00119, -0.000378, 2.97e-05, 0.0953, -0.00013, -3.63e-05, -0.0, -1.43e-05, -6.38e-05, -0.000173, -0.00779, -0.0, -0.00176]	-4.98	1	[-0.000392, 0.00302, 4.34e-05, -0.273, -0.0003, -0.0005, -0.0, 0.000231, 0.000398, -0.000526, 0.043, -0.0, 0.00332]	1.75	0.0412	[-0.000525, -0.000651, 0.000104, 0.0656, -0.00085, 0.000643, -0.0, 1.69e-06, 0.000115, -2.46e-05, -0.00499, -0.0, -0.000699]	0.529	0.23	[-0.00431, -0.00105, 5.4e-05, 0.0135, 0.00236, 0.000254, -0.0, -0.000117, -0.00161, 0.00042, 0.00792, -0.0, 0.00459]	2.12	0.0147	[0.00193, 0.000679, -0.000256, 0.0562, -0.000945, -0.0, -0.0, 9.59e-05, 0.00119, -0.000328, 0.00199, -0.0, -0.000622]	2.38	0.0002	[-0.00043, 0.000116, -9.41e-07, 0.0414, -0.000771, 6.21e-05, -0.0, -3.07e-05, -0.00093, 0.00023, 0.0032, -0.000179, 0.000627]	2074	13	0.185
GO:0009893	positive regulation of metabolic process	biological_process	['Cav1', 'Cav2', 'Ccnd1', 'Ccnd2', 'Dio2', 'Emp2', 'Fzd10', 'Gdf15', 'Gpnmb', 'Igfbp3', 'Mpv17l2', 'Nupr1', 'Padi2', 'Prdx6', 'Tnfrsf1a', 'Vim', 'Zfp36l1']	FALSE	-0.383	0.684	[0.000267, -0.0, 0.000213, 0.000213, 0.00172, -2.7e-05, 0.000215, -0.0, 0.00021, -0.00584, -0.000147, -0.000566, -0.00249, -0.00094, -2.03e-05, -1.02e-06, -0.0013]	-0.0811	0.441	[0.003, -0.0, -0.00021, -0.00035, -0.00119, 0.000451, -0.0, -0.0, -6.91e-05, -0.00581, -0.00095, 0.00282, -0.00309, -0.00126, -6.99e-05, -0.000359, 0.00148]	0.27	0.311	[4.81e-05, 5.93e-05, 0.00072, 0.00162, -0.00132, 0.000359, -0.0, -0.0, 0.000178, -0.00081, -0.000885, 0.00143, 0.0116, -0.00512, 0.00036, 0.0005, -0.00128]	0.263	0.394	[-0.00192, -9.51e-05, -0.000289, -0.000289, -0.00519, -0.000963, -0.000292, 9.1e-05, -0.000285, 0.0261, 0.000945, -0.00173, 0.00589, -0.0129, -0.0, 0.000192, 0.0037]	0.369	0.311	[0.000264, -0.0, -0.000221, -0.0011, 0.0046, 6.62e-05, -0.0, -0.000212, -0.0, 0.00273, 0.000179, 0.00021, 0.000584, 0.00341, -0.0, 0.000326, -0.000802]	0.135	0.565	[3.28e-05, -0.0, -0.0, 1.74e-05, -0.00241, 1.16e-05, -0.0, -0.0, -0.0, 0.00131, 0.000268, 0.000367, 0.000593, 0.00188, -0.0, 5.68e-05, 0.000713]	2679	17	0.13
GO:0009894	regulation of catabolic process	biological_process	['Cav1', 'Gfap', 'Igfbp3', 'Nupr1', 'Ppp1r3c', 'Vim', 'Zfp36l1']	FALSE	-0.9	0.93	[-0.000682, -3.36e-05, -0.00584, 2.08e-05, -0.00471, 0.000945, -0.0013]	-2.69	0.998	[0.00682, 0.000557, -0.00581, -0.000373, -0.0927, -9.1e-05, 0.00148]	-0.00862	0.48	[0.00242, -0.000529, -0.00081, 9.88e-05, -0.00163, 7.16e-05, -0.00128]	4.9	0.0007	[-0.00555, -0.00485, 0.0261, 9.49e-05, 0.126, -0.000495, 0.0037]	0.89	0.0891	[0.000758, 0.00182, 0.00273, -0.000219, 0.0136, 0.000122, -0.000802]	0.251	0.361	[0.000217, -0.000456, 0.00131, 0.000153, 0.00176, -0.000361, 0.000713]	932	7	0.157
GO:0009914	hormone transport	biological_process	['Dio2']	FALSE	0.0448	0.304	[0.000169]	0.154	0.103	[0.002]	-0.129	0.795	[-0.00148]	-0.168	0.863	[-0.00183]	0.0911	0.242	[0.000624]	0.00397	0.467	[4.1e-05]	119	1	0.436
GO:0009948	anterior/posterior axis specification	biological_process	['Pcsk6']	FALSE	-0.0802	0.718	[-0.000419]	-0.194	0.816	[-0.00256]	-0.119	0.788	[-0.00138]	0.269	0.164	[0.00303]	0.305	0.118	[0.00231]	0.0353	0.368	[0.000196]	44	1	0.193
GO:0010001	glial cell differentiation	biological_process	['Gfap', 'Pmp22', 'Vim']	FALSE	-0.075	0.577	[-0.000482, -2.16e-05, -0.000319]	-0.206	0.708	[-0.00276, -0.000694, -0.00125]	-0.0669	0.607	[-0.000511, -0.0, -0.00124]	0.0854	0.423	[0.00128, -0.00102, 0.00153]	0.315	0.198	[0.00292, 0.000804, 0.000265]	0.109	0.424	[0.000405, 0.000166, 0.00039]	117	3	0.0194
GO:0010038	response to metal ion	biological_process	['Anxa5', 'Cav1', 'Kcnj10', 'Syt15']	FALSE	0.0897	0.292	[-7.62e-06, 0.000196, 0.000344, -0.0]	-0.0436	0.475	[-0.000129, -5.96e-05, -0.00119, -0.0]	0.0743	0.354	[-5.5e-06, -0.0017, 0.00233, -0.0]	-0.654	0.886	[0.00125, 0.000983, -0.0168, 0.000181]	0.18	0.324	[-0.00183, -0.000196, 0.00486, -0.000421]	-0.0418	0.729	[-0.000589, 7.7e-06, 0.000197, -0.0]	288	4	0.0501
GO:0010212	response to ionizing radiation	biological_process	['Ccnd2']	FALSE	-0.374	0.883	[-0.0018]	-1.63	0.988	[-0.0213]	2.98	0.0094	[0.0289]	1.13	0.0363	[0.0126]	-1.35	0.972	[-0.0108]	0.521	0.0751	[0.0026]	132	1	0.47
GO:0010243	response to organonitrogen compound	biological_process	['Anxa5', 'Cav1', 'Ccnd1', 'Cd9', 'Cdo1', 'Ednrb', 'Igfbp5', 'Pygm', 'Slc39a14', 'Vim', 'Zfp36l1']	FALSE	0.159	0.265	[-6.6e-06, 6.96e-05, 9.31e-05, -0.00135, 0.000539, 0.000638, 0.000627, -1.99e-05, 0.000633, 0.000199, 0.000191]	0.0291	0.349	[-6.78e-05, 0.000109, -7.38e-05, 0.000447, 0.000792, -0.000423, -0.000137, -0.0, -0.000139, -6.54e-05, -0.000139]	0.381	0.238	[1.31e-06, -0.000793, -0.0004, 0.0156, -0.000414, -0.00209, -0.0, -0.00016, 0.000357, -0.000762, -0.00129]	-0.636	0.837	[0.000215, 0.000215, 0.000837, -0.0237, 0.00155, 0.00149, -0.00142, 0.000186, -0.000286, -0.00297, 0.000984]	-0.31	0.759	[-0.000358, 3.19e-05, -0.000548, -0.0089, 0.000124, 1.07e-05, 9.68e-05, -0.000217, -0.000219, 0.000553, -0.000168]	-0.0317	0.71	[1.11e-05, 2.83e-05, -0.000578, 0.00176, -0.00159, 5.33e-06, 3.42e-05, -0.0, -0.00019, 0.000179, -0.000182]	687	11	0.000437
GO:0010259	multicellular organism aging	biological_process	['Pmp22']	TRUE	-0.0294	0.642	[-0.00018]	0.0223	0.309	[0.000273]	0.0375	0.293	[0.000145]	0.0722	0.289	[0.000844]	-0.0104	0.7	[-0.000178]	0.00136	0.48	[2.81e-05]	32	1	0.145
GO:0010646	regulation of cell communication	biological_process	['Anxa5', 'Cav1', 'Cav2', 'Cd109', 'Chrdl1', 'Emp2', 'Fzd10', 'Gdf15', 'Igfbp2', 'Igfbp3', 'Igfbp5', 'Kcnj10', 'Lgals3', 'Myoc', 'Nupr1', 'Padi2', 'Pbxip1', 'Pea15a', 'Pmp22', 'Slc39a14', 'Tnfrsf1a']	FALSE	0.125	0.307	[0.000825, -0.000402, -0.000302, -0.0, 0.000525, -0.000343, 0.000215, 7.59e-06, 0.000341, -0.000521, -0.00137, 0.000428, 0.000165, 0.000174, 0.000342, -0.000347, 0.00176, -0.000569, -8.13e-06, -7.51e-05, 0.000481]	0.00951	0.375	[-0.000339, 5.81e-05, -0.000554, -0.0, 0.000329, 0.00143, -0.0, 2.78e-05, -0.000109, -0.000401, 0.000428, -7.03e-05, -6.65e-05, -8.02e-05, -9.64e-05, -0.00137, -0.000192, -0.000635, 0.000648, -0.000323, -3.77e-06]	0.261	0.324	[-0.000158, -0.00046, 0.00178, 0.00035, 3.72e-05, -0.000551, -0.0, 0.000252, 0.000208, 0.000401, -0.000379, -0.0, 0.000226, -0.000151, 0.000249, 0.00991, -0.00374, 0.000655, 0.00011, -0.000753, -0.000393]	0.0204	0.545	[9.2e-05, 0.002, 0.000637, -0.00028, -0.00317, -0.000733, -0.000292, 0.000161, -0.00094, 0.00165, 0.0016, -0.0, -4.72e-05, -8.63e-05, -6.75e-05, -0.00153, 0.000784, 0.00194, -0.000547, 0.000965, 3.9e-05]	0.228	0.413	[-0.000214, -0.000539, 0.000144, -0.0, 0.000896, 0.00183, -0.0, -8.32e-05, 0.000405, 0.000741, 0.00428, 0.000297, -0.0, 0.0002, -0.000253, -0.00231, 0.00136, 0.000656, -2.71e-05, -0.00163, -1.19e-05]	-0.078	0.715	[1.69e-05, 0.000118, 4.78e-05, -0.000186, -0.000167, 1.47e-05, -0.0, 1.98e-06, -0.000231, 7.36e-05, 0.000142, -0.000772, -8.91e-05, -0.000126, -4.44e-05, -7.14e-05, -0.000705, 0.000133, 6.89e-06, 0.000225, -7.89e-05]	3072	21	0.0501
GO:0010712	regulation of collagen metabolic process	biological_process	['Vim']	FALSE	-0.066	0.7	[-0.000352]	-0.058	0.694	[-0.000777]	0.125	0.161	[0.001]	0.0496	0.319	[0.000593]	0.0901	0.243	[0.000616]	0.047	0.344	[0.000254]	55	1	0.234
GO:0010941	regulation of cell death	biological_process	['Cav1', 'Gpnmb', 'Hspb6', 'Igfbp3', 'Lgals3', 'Nupr1', 'Pea15a', 'Pmp22', 'Tnfrsf1a', 'Zfp36l1']	FALSE	0.0269	0.367	[-0.000305, 0.000198, 0.000389, -0.000426, 0.000462, 0.000526, -0.000569, 0.00108, 3.5e-05, -0.00174]	6.11	0.0039	[0.00215, 0.000472, -6.39e-05, -0.00108, 0.000153, 0.00164, -0.000635, 0.000159, 0.00462, 0.233]	0.0417	0.432	[-0.000312, -0.000379, 0.000165, -0.00159, 8.91e-05, -0.000271, 0.000655, 0.000196, 0.000859, -0.000156]	-5.36	0.998	[0.00112, 8.84e-05, -0.0, -0.00666, -0.000192, 9.74e-05, 0.00194, -0.000841, -0.00453, -0.179]	-1.53	0.947	[0.000238, -0.0, -0.000404, 0.00152, -1e-05, 0.00011, 0.000656, 0.000141, -0.000398, -0.0419]	0.237	0.416	[7.78e-05, -1.97e-08, -0.0, 0.00103, -0.000262, 3.23e-05, 0.000133, -0.000374, 4.02e-05, 0.00312]	1080	10	0.0329
GO:0010996	response to auditory stimulus	biological_process	['Atp1a2']	TRUE	-0.355	0.878	[-0.00171]	-0.527	0.923	[-0.00691]	-27.1	1	[-0.265]	2.22	0.0113	[0.0248]	18.4	0	[0.145]	0.283	0.146	[0.00142]	13	1	0.0644
GO:0014070	response to organic cyclic compound	biological_process	['Atp1a2', 'Cav1', 'Cdo1', 'Eif4ebp1', 'Ephx1', 'Igfbp5', 'Mlc1', 'Pygm', 'Zfp36l1']	FALSE	0.232	0.212	[0.00218, -0.000388, -5.81e-05, -0.00012, -7.56e-07, 0.000627, -9.6e-05, -1.99e-05, 0.000399]	-0.0215	0.396	[-0.00113, 0.00186, -0.000184, -6.88e-05, 0.00022, -0.000137, -0.00159, -0.0, -0.000447]	-0.21	0.639	[-0.00827, -0.000185, -0.000284, 0.000531, 2.2e-05, -0.0, 0.00102, -0.00016, -0.00056]	0.00781	0.569	[0.000372, -0.000984, 0.000105, 0.000187, -4.21e-05, -0.00142, 0.00108, 0.000186, 0.00126]	0.309	0.301	[0.00736, -2.01e-05, -0.000633, 9.7e-05, -6.03e-05, 9.68e-05, 0.000466, -0.000217, -0.00076]	-0.293	0.844	[-0.00431, 0.000234, 2.84e-05, -0.0, -3.9e-05, 3.42e-05, 0.000115, -0.0, -0.000464]	685	9	0.00549
GO:0014812	muscle cell migration	biological_process	['Megf10', 'Plat']	FALSE	-0.717	0.927	[-0.00461, -0.000255]	-0.445	0.874	[-0.0115, 0.00342]	0.811	0.0694	[0.0089, 0.00176]	-3.67	0.989	[-0.0555, -0.00141]	4.08	0.004	[0.0467, -0.000539]	0.182	0.281	[0.00118, 0.000127]	36	2	0.014
GO:0014855	striated muscle cell proliferation	biological_process	['Cav2', 'Megf10']	FALSE	53.8	0	[0.00105, 0.355]	-7.67	1	[-1.65e-05, -0.137]	-0.0415	0.618	[0.000276, -0.00129]	0.045	0.424	[0.00183, -0.000953]	3.1	0.0073	[-0.000208, 0.0352]	-0.631	0.952	[-6.79e-05, -0.00432]	38	2	0.0154
GO:0014896	muscle hypertrophy	biological_process	['Myoc']	FALSE	0.226	0.0909	[0.00102]	0.0902	0.144	[0.00116]	0.0352	0.303	[0.000123]	-0.0747	0.8	[-0.000791]	0.0207	0.399	[6.75e-05]	-0.0839	0.856	[-0.000394]	32	1	0.145
GO:0015669	gas transport	biological_process	['Aqp4']	FALSE	-11.4	1	[-0.0536]	15.1	0.0009	[0.197]	-0.0426	0.711	[-0.000637]	1.66	0.0195	[0.0185]	3.09	0.0069	[0.0243]	5.67	0.0001	[0.0281]	19	1	0.0908
GO:0015980	energy derivation by oxidation of organic compounds	biological_process	['Ppp1r3c', 'Pygm']	FALSE	-0.166	0.721	[-0.000524, -0.000699]	0.0219	0.364	[0.000582, -0.000328]	-0.639	0.903	[-0.00308, -0.00612]	-0.0391	0.664	[-0.00199, 0.00156]	0.386	0.138	[0.00254, 0.00162]	0.17	0.292	[0.000449, 0.000776]	179	2	0.212
GO:0016042	lipid catabolic process	biological_process	['Abhd4', 'Aldh1l2', 'Cyp4f15', 'Prdx6', 'Sgpl1']	FALSE	4.43	0.0093	[3.81e-05, -0.000227, 0.0446, -5.39e-05, 0.00104]	-0.417	0.807	[-8.5e-06, 0.00126, -0.0103, -0.0, -0.00307]	0.108	0.334	[0.000154, -0.000152, 0.00287, -0.000288, -0.00124]	-0.344	0.804	[-0.000142, 0.000531, -0.0114, -0.00102, 0.0038]	-0.244	0.785	[-1.56e-05, -0.000206, -0.00444, 0.000785, -0.00107]	-0.297	0.874	[-4.1e-05, 6.49e-05, -0.00354, -0.0, 0.000203]	286	5	0.0124
GO:0016051	carbohydrate biosynthetic process	biological_process	['Ppp1r3c', 'Slc39a14']	FALSE	-0.167	0.722	[-0.000524, -0.000707]	-0.0109	0.492	[0.000582, -0.000913]	-0.71	0.913	[-0.00308, -0.00709]	-0.269	0.846	[-0.00199, -0.00201]	0.357	0.148	[0.00254, 0.00129]	0.273	0.207	[0.000449, 0.0015]	118	2	0.111
GO:0016052	carbohydrate catabolic process	biological_process	['Pygm']	FALSE	-0.14	0.777	[-0.000699]	-0.0236	0.623	[-0.000328]	-0.604	0.926	[-0.00612]	0.137	0.231	[0.00156]	0.217	0.15	[0.00162]	0.152	0.224	[0.000776]	103	1	0.391
GO:0016054	organic acid catabolic process	biological_process	['Aldh1l1', 'Aldh1l2', 'Cdo1', 'Cyp4f15']	FALSE	0.0663	0.328	[-0.000457, 6.38e-05, -0.00144, 0.00215]	-0.491	0.854	[0.000282, 0.000514, -0.0129, -0.000552]	-0.921	0.924	[-0.0053, -0.00123, -0.0118, -0.000296]	0.754	0.103	[-0.00385, 0.000345, 0.0205, 0.000106]	0.287	0.24	[0.00304, 2.03e-05, 0.00121, -0.000139]	0.222	0.324	[0.000638, 0.000134, 0.00164, -0.000171]	209	4	0.0186
GO:0016192	vesicle-mediated transport	biological_process	['Cav1', 'Cav2', 'Cd9', 'Emp2', 'Megf10', 'Syt15']	FALSE	0.0455	0.356	[-0.000986, -0.000744, -0.000115, 0.00113, 0.000564, 0.00021]	0.196	0.202	[0.00907, -0.00217, 0.00077, -0.00196, -0.000124, -0.0]	0.57	0.147	[-0.000101, 0.00488, 0.00974, -0.00198, -0.000576, 0.000355]	-0.446	0.822	[0.0011, -0.000461, -0.0111, 0.000504, -0.00153, -0.000285]	0.306	0.267	[0.00057, 0.00299, -0.00146, 0.00269, 0.000697, -0.000218]	-0.0509	0.737	[8.72e-05, 0.000222, -0.000995, 5.28e-05, 3.07e-05, -0.0]	959	6	0.308
GO:0018130	heterocycle biosynthetic process	biological_process	['Cyp2d22']	FALSE	29.4	0.0002	[0.138]	-10.2	1	[-0.133]	10.2	0.0011	[0.0992]	4.9	0.0024	[0.0546]	0.67	0.0584	[0.0052]	0.275	0.15	[0.00138]	661	1	0.96
GO:0018958	phenol-containing compound metabolic process	biological_process	['Cyp2d22', 'Dio2']	FALSE	0.0431	0.362	[0.000464, -0.000302]	-0.647	0.921	[-0.00678, -0.0049]	-2.03	0.983	[-0.00476, -0.0235]	-2.98	0.986	[-0.00911, -0.037]	1.75	0.0215	[-0.00828, 0.028]	0.687	0.0571	[0.00306, 0.00179]	99	2	0.0831
GO:0019226	transmission of nerve impulse	biological_process	['Pmp22']	TRUE	0.00497	0.531	[-1.84e-05]	0.0955	0.14	[0.00123]	0.0394	0.285	[0.000164]	-0.00363	0.562	[-0.0]	0.0234	0.386	[8.96e-05]	-0.145	0.9	[-0.000698]	28	1	0.129
GO:0019438	aromatic compound biosynthetic process	biological_process	['Cyp2d22']	FALSE	14.8	0.0006	[0.0695]	-5.33	1	[-0.0697]	5.88	0.0029	[0.0572]	1.79	0.0171	[0.02]	-1.35	0.972	[-0.0108]	0.434	0.0959	[0.00217]	673	1	0.962
GO:0019439	aromatic compound catabolic process	biological_process	['Aldh1l1', 'Aldh1l2', 'Dio2', 'Entpd2', 'Ephx1', 'Zfp36l1']	FALSE	0.0501	0.35	[-0.000773, 0.000189, -0.000409, 0.00382, -6.35e-06, -0.00271]	0.573	0.106	[0.00692, -0.000211, 0.00517, 0.00267, 0.000415, 0.00223]	-0.365	0.762	[-0.00125, -0.000637, -0.0113, 0.00207, 2.43e-05, 0.00119]	-0.809	0.892	[0.0042, -0.00202, -0.0261, -0.00559, -0.000673, 0.00848]	0.775	0.102	[0.0013, 0.000295, 0.0149, -0.00103, 6.21e-05, -0.00104]	-0.613	0.915	[-0.00616, 0.000176, 0.000242, -0.00234, 1.28e-05, 0.000622]	317	6	0.00432
GO:0019530	taurine metabolic process	biological_process	['Cdo1']	TRUE	-0.444	0.9	[-0.00213]	-1.6	0.987	[-0.0209]	-0.621	0.928	[-0.00629]	1.95	0.0148	[0.0217]	0.618	0.0632	[0.00479]	0.578	0.0645	[0.00288]	7	1	0.0373
GO:0019538	protein metabolic process	biological_process	['Cav1', 'Nupr1', 'Pbxip1', 'Pcsk6', 'Plat']	FALSE	-0.0668	0.509	[-0.000354, 0.00087, 0.00224, -0.000325, -0.00348]	0.198	0.189	[-0.000474, -9.75e-05, -0.000981, -0.000852, 0.00759]	-0.572	0.849	[-0.00142, 0.00114, -0.00929, -0.000584, -0.00325]	0.327	0.272	[0.00156, 7.91e-05, -0.00811, 0.00414, 0.0108]	0.777	0.0957	[0.00143, -0.00159, 0.0123, -0.00299, 0.0041]	-0.619	0.924	[3.37e-05, -0.000308, -0.0069, 3.47e-05, 0.000231]	2423	5	0.993
GO:0019637	organophosphate metabolic process	biological_process	['Abhd4', 'Aldh1l1', 'Aldh1l2', 'Atp1a2', 'Entpd2', 'Ip6k3', 'Prdx6', 'Vapa']	FALSE	-0.618	0.858	[-0.00173, -0.0129, -0.000615, -0.00037, 0.00382, -3.1e-05, -5.39e-05, 0.00316]	1.43	0.0497	[0.0176, 0.0398, 0.00143, -0.00416, 0.00267, -8e-05, -0.0, -0.00686]	-2.38	0.986	[-0.00312, -0.0119, 0.00355, -0.0514, 0.00207, -0.000497, -0.000288, -0.0053]	0.736	0.133	[0.0045, 0.0485, -0.00855, -0.0209, -0.00559, 7.24e-05, -0.00102, 0.0067]	2.45	0.0105	[0.00021, 0.00292, 0.00153, 0.0499, -0.00103, -0.000253, 0.000785, 0.000458]	-0.575	0.9	[5.18e-05, 0.00087, 0.00038, -0.00785, -0.00234, 0.000106, -0.0, 0.000711]	870	8	0.0561
GO:0019725	cellular homeostasis	biological_process	['Aqp4', 'Atp1a2', 'Atp1a4', 'Atp1b2', 'Cav1', 'Cav2', 'Prdx6', 'Pygm', 'Slc39a14']	FALSE	-0.512	0.808	[-0.000621, -0.00207, -3.96e-05, -0.000426, -0.000768, -5.82e-05, -0.0027, 0.000496, -0.00164]	-0.812	0.912	[-0.00362, -0.0119, 0.000786, -2.01e-05, 0.00453, 0.000971, -0.0242, -0.000112, 0.00239]	-3.97	0.997	[-0.000182, -0.0643, 0.000329, -0.00587, -0.00231, 0.000172, -0.034, 0.000445, -0.0117]	-2.22	0.969	[-0.000279, -0.0517, -3.86e-05, -0.0034, 0.00184, -0.0, -0.0181, -0.000449, -0.00172]	5.72	0.0001	[0.00745, 0.0787, -7.31e-05, 0.00246, 0.000762, -0.0, 0.0476, -0.000356, 5.98e-05]	0.204	0.442	[0.000202, -0.00294, -0.000383, 0.000804, 3.39e-05, -0.0, 0.00478, 8.02e-06, 0.000594]	608	9	0.00254
GO:0021782	glial cell development	biological_process	['Gfap', 'Kcnj10', 'Pmp22', 'Vim']	FALSE	-0.283	0.737	[-0.000755, -0.000551, -0.0013, -0.000296]	-0.0396	0.468	[-0.00119, 0.00201, -0.00125, -0.000849]	0.166	0.268	[-0.00211, 0.00565, -0.000607, -0.000527]	0.314	0.26	[0.000691, 0.00105, 0.00446, 0.00107]	0.264	0.256	[0.00311, 0.000418, 0.000147, 7.98e-05]	-0.3	0.884	[0.000478, -0.0044, 0.000674, 0.000295]	61	4	0.000255
GO:0022008	neurogenesis	biological_process	['Pmp22']	FALSE	0.421	0.0544	[0.00194]	-0.139	0.778	[-0.00183]	-0.157	0.814	[-0.00175]	-0.375	0.912	[-0.00413]	0.022	0.392	[7.82e-05]	0.146	0.229	[0.000745]	105	1	0.397
GO:0022411	cellular component disassembly	biological_process	['Pbxip1']	FALSE	-0.268	0.845	[-0.0013]	0.927	0.029	[0.0121]	-4.24	0.996	[-0.0416]	0.558	0.0912	[0.00625]	2.76	0.0087	[0.0217]	-0.188	0.917	[-0.000911]	255	1	0.707
GO:0022603	regulation of anatomical structure morphogenesis	biological_process	['Emp2', 'Myoc', 'S100a1', 'Vim']	FALSE	0.0166	0.411	[-6.25e-05, -2.01e-05, -5.16e-05, -7.74e-06]	-0.029	0.451	[-7.06e-05, -0.0, -0.00107, 0.000129]	-9.8e-05	0.484	[-0.000349, -0.000161, -0.000276, -2.9e-05]	-0.0918	0.693	[-0.00168, -0.0, 8.05e-05, -0.000206]	0.161	0.343	[0.00201, 0.000195, -0.000187, 8.79e-05]	-0.105	0.801	[-0.00137, -0.0, 0.000354, -0.0]	756	4	0.489
GO:0022607	cellular component assembly	biological_process	['Aqp4', 'Cav1', 'Cav2', 'Cd9', 'Emp2', 'Kcnj10', 'Mpv17l2', 'Pmp22', 'Prdx6']	FALSE	0.755	0.0936	[0.00335, -0.000705, 0.00875, -0.000712, -0.000325, -0.00037, -6.18e-06, 0.000167, -0.000352]	-0.479	0.798	[-0.000524, 0.00325, -0.00836, -0.00119, -0.00729, 0.00896, 0.00257, -0.000809, -0.0153]	0.326	0.246	[-0.00281, -0.000628, -0.0, 0.0123, -0.0012, -0.00054, -0.000198, 0.000235, 0.000578]	-2.14	0.966	[-0.0251, 0.00176, 0.00547, 0.00102, 0.0057, -0.00455, 0.000289, -0.00364, -0.0521]	1.91	0.0212	[0.0133, -0.000656, -0.00112, -0.00596, 0.00226, 0.000653, 3e-05, 0.00306, 0.0334]	-0.364	0.861	[-0.00705, 0.000378, 0.000487, 1.56e-05, 0.000802, 7.2e-05, -0.00169, 0.000193, 0.00132]	1831	9	0.514
GO:0023056	positive regulation of signaling	biological_process	['Cav1', 'Emp2', 'Fzd10', 'Gdf15', 'Igfbp3', 'Igfbp5', 'Myoc', 'Nupr1', 'Pbxip1', 'Pea15a', 'Slc39a14']	FALSE	-0.14	0.522	[-0.000632, -0.000343, 0.000215, -0.0, -0.00104, -0.00236, -0.0, 0.000342, 0.00176, -0.000842, -7.51e-05]	0.0147	0.362	[0.00022, 0.00143, -0.0, -0.0, -0.000953, -5.6e-05, -6.85e-05, -9.64e-05, -0.000192, -0.000252, -0.000323]	0.0643	0.416	[0.00103, -0.000551, -0.0, -0.0, 0.000721, 0.00188, -0.00016, 0.000249, -0.00374, 0.00114, -0.000753]	0.297	0.349	[0.0013, -0.000733, -0.000292, 9.1e-05, 0.00357, 0.00373, 9.3e-05, -6.75e-05, 0.000784, 0.00214, 0.000965]	0.36	0.285	[-0.000355, 0.00183, -0.0, -0.000212, 0.00158, 0.00537, 0.000193, -0.000253, 0.00136, 0.000356, -0.00163]	0.0179	0.667	[0.000364, 1.47e-05, -0.0, -0.0, 0.000139, 0.000237, -0.000188, -4.44e-05, -0.000705, 0.000267, 0.000225]	1411	11	0.0719
GO:0023057	negative regulation of signaling	biological_process	['Anxa5', 'Cav1', 'Cav2', 'Cd109', 'Chrdl1', 'Gdf15', 'Igfbp3', 'Igfbp5', 'Lgals3', 'Myoc', 'Padi2', 'Pea15a']	FALSE	0.13	0.285	[0.000825, 8.33e-06, -0.0, -0.0, 0.000608, 5.21e-05, -0.0, -0.000383, 5.16e-05, 0.00042, -5.73e-05, -0.000295]	0.0354	0.346	[-0.000339, 0.000183, -6.79e-05, -0.0, -6.66e-05, 0.000184, 0.000151, 0.000911, -8.27e-05, -0.000138, 0.00085, -0.00102]	-0.0114	0.477	[-0.000158, -0.000323, 0.000524, 0.00035, 0.000343, -2.33e-05, 8.03e-05, -0.00263, 0.000298, -0.000322, -0.0012, 0.000175]	-0.143	0.66	[9.2e-05, 8.7e-05, -0.00112, -0.00028, -0.00522, 7.77e-06, -0.000269, -0.000519, -7.08e-05, -0.000285, 0.000939, 0.00175]	0.25	0.366	[-0.000214, 9.31e-05, 9.57e-05, -0.0, 0.00141, -6.63e-05, -9.86e-05, 0.00319, -0.0, 0.000389, -0.000279, 0.000956]	-0.0418	0.714	[1.69e-05, -9.06e-05, 1.69e-05, -0.000186, 1.66e-05, -9.12e-06, 7.76e-06, 4.68e-05, -9.03e-05, -0.00019, -0.000238, -0.0]	1320	12	0.0226
GO:0030030	cell projection organization	biological_process	['Atp1b2', 'Emp2', 'Gfap', 'Kcnj10', 'Pmp22', 'Prdx6']	FALSE	0.0253	0.382	[-0.000114, -3.91e-05, 0.000192, -0.00037, 0.000514, -0.000352]	-0.428	0.8	[-0.00139, -0.00539, -0.000126, 0.00896, -0.000361, -0.0153]	0.0516	0.41	[-0.000644, 0.000231, -0.0, -0.00054, 0.000377, 0.000578]	-2.75	0.98	[-0.0142, 0.000366, -0.000261, -0.00455, -0.00391, -0.0521]	2.4	0.0121	[0.00742, 0.0031, 0.000534, 0.000653, 0.00131, 0.0334]	0.113	0.514	[7.88e-05, 0.000748, -0.000694, 7.2e-05, -0.000129, 0.00132]	704	6	0.121
GO:0030155	regulation of cell adhesion	biological_process	['Cav1', 'Ccdc80', 'Cd9', 'Emp2', 'Gpnmb', 'Igfbp2', 'Lgals3', 'Megf10', 'Myoc']	FALSE	0.138	0.271	[-0.000476, -0.00012, 0.00128, -2.01e-05, -2.08e-09, -2e-05, 2.81e-07, 0.00058, -6.69e-06]	0.207	0.223	[0.00603, 0.00167, -0.00063, 0.000335, 3.47e-08, -0.000206, -9.22e-08, -6.02e-05, -2.31e-05]	0.352	0.236	[0.00118, 8.97e-05, 0.00811, -0.000162, -0.0, -0.000321, -0.0, -0.000287, -0.000108]	-0.506	0.815	[-0.00108, -0.000143, -0.0133, -0.000286, -0.0, 0.000187, -0.0, -0.00184, -0.0]	0.105	0.474	[0.000463, 0.000195, -0.000221, -0.0, -0.0, 0.000291, -0.0, 0.000711, -7.3e-06]	-0.0444	0.723	[-0.00036, -0.000285, 8.7e-05, 1.72e-05, -0.0, 1.71e-05, -0.0, -0.000137, 1.14e-05]	817	9	0.0161
GO:0030855	epithelial cell differentiation	biological_process	['Cav1', 'Ednrb']	FALSE	-0.162	0.717	[-0.000376, -0.000816]	-0.202	0.749	[0.00303, -0.00677]	-0.662	0.906	[7.51e-05, -0.00958]	0.9	0.0641	[0.00127, 0.0129]	0.0366	0.455	[-0.000842, 0.00103]	0.101	0.374	[-0.000138, 0.00088]	383	2	0.548
GO:0031069	hair follicle morphogenesis	biological_process	['Igfbp5']	TRUE	-0.0745	0.712	[-0.000392]	-0.0503	0.681	[-0.000676]	-0.0394	0.707	[-0.000606]	0.0661	0.297	[0.000776]	0.272	0.129	[0.00205]	0.0218	0.401	[0.000129]	36	1	0.162
GO:0031100	animal organ regeneration	biological_process	['Ccnd1']	FALSE	-0.083	0.721	[-0.000432]	-0.209	0.824	[-0.00275]	-0.305	0.873	[-0.0032]	0.472	0.108	[0.00529]	0.0325	0.351	[0.000161]	0.0763	0.298	[0.000399]	27	1	0.125
GO:0031323	regulation of cellular metabolic process	biological_process	['Cav1', 'Cav2', 'Ccnd1', 'Ccnd2', 'Cd109', 'Cyp2d22', 'Eif4ebp1', 'Emp2', 'Fzd10', 'Gdf15', 'Gfap', 'Gpnmb', 'Igfbp3', 'Igfbp5', 'Mpv17l2', 'Nupr1', 'Pmp22', 'Ppp1r3c', 'Prdx6', 'Tnfrsf1a', 'Vim', 'Zfp36l1']	FALSE	4.23	0.0084	[-0.000383, -0.0, 0.000213, 0.000213, 7.16e-05, 0.0953, -3.63e-05, -2.7e-05, 0.000215, -0.0, -6.61e-05, 0.00021, -0.00197, -6.38e-05, -0.000147, -0.000504, 3.59e-05, -0.00191, -0.00094, -2.03e-05, 0.000648, 0.000568]	-5.39	1	[0.00321, -0.0, -0.00021, -0.00035, -3.62e-05, -0.273, -0.0005, 0.000451, -0.0, -0.0, 0.000956, -6.91e-05, -0.00145, 0.000398, -0.00095, 0.00178, 0.000262, -0.0465, -0.00126, -6.99e-05, -1.56e-05, 0.000699]	1.43	0.0654	[-4.88e-05, 5.93e-05, 0.00072, 0.00162, 6.36e-05, 0.0656, 0.000643, 0.000359, -0.0, -0.0, -0.000176, 0.000178, -0.000349, 0.000115, -0.000885, 0.001, -0.000404, -0.000592, -0.00512, 0.00036, 3.56e-05, -0.00169]	1.18	0.0768	[-0.00184, -9.51e-05, -0.000289, -0.000289, 1.28e-05, 0.0135, 0.000254, -0.000963, -0.000292, 9.1e-05, -0.00687, -0.000285, 0.00868, -0.00161, 0.000945, -0.000931, 1.9e-05, 0.0626, -0.0129, -0.0, -0.000352, 0.00328]	1.94	0.0186	[0.000843, -0.0, -0.000221, -0.0011, 1.71e-05, 0.0562, -0.0, 6.62e-05, -0.0, -0.000212, 0.0031, -0.0, 0.000871, 0.00119, 0.000179, -0.000139, 0.00019, 0.00715, 0.00341, -0.0, 7.88e-05, -0.00133]	1.81	0.0014	[0.000115, -0.0, -0.0, 1.74e-05, -1.64e-05, 0.0414, 6.21e-05, 1.16e-05, -0.0, -0.0, -0.00109, -0.0, 0.000433, -0.00093, 0.000268, 0.000414, -7.31e-05, 8.39e-05, 0.00188, -0.0, -0.00025, 0.000566]	3476	22	0.0903
GO:0031650	regulation of heat generation	biological_process	['Ednrb']	FALSE	2.9	0.0095	[0.0136]	-0.133	0.775	[-0.00176]	-0.369	0.89	[-0.00383]	-0.0908	0.816	[-0.000971]	-0.293	0.904	[-0.00241]	-0.00431	0.587	[-0.0]	16	1	0.0777
GO:0031667	response to nutrient levels	biological_process	['Eif4ebp1']	FALSE	0.00889	0.505	[-0.0]	0.0134	0.364	[0.000156]	0.0226	0.49	[-0.0]	-0.00363	0.562	[-0.0]	0.0121	0.539	[-0.0]	-0.00431	0.587	[-0.0]	342	1	0.808
GO:0032101	regulation of response to external stimulus	biological_process	['Anxa5', 'Cav1', 'Cd109', 'Cd9', 'Ednrb', 'Nupr1', 'Padi2', 'Plat', 'Pmp22']	FALSE	0.508	0.128	[-0.000244, -0.000268, -0.0, 0.00128, 0.0136, -1.64e-05, 0.000757, -0.00978, 0.00103]	1.07	0.0714	[-0.00281, 0.0057, -0.0, -0.00063, -0.00176, 0.000547, 3.48e-05, 0.0387, -0.000333]	-0.325	0.711	[0.000379, -0.00105, -0.000343, 0.00811, -0.00383, 0.000583, 0.000344, -0.0149, -0.000527]	-0.288	0.745	[0.00352, 0.000523, 0.00024, -0.0133, -0.000971, 0.000384, -0.000334, 0.00362, -0.00282]	0.642	0.151	[0.000457, -0.000614, -0.0, -0.000221, -0.00241, -0.00161, -0.00137, 0.0186, 0.00152]	0.254	0.386	[0.000161, 1.48e-05, 7.33e-06, 8.7e-05, -0.0, -0.000311, 0.000124, 0.00405, -0.000277]	870	9	0.0231
GO:0032291	axon ensheathment in central nervous system	biological_process	['Kcnj10']	FALSE	-0.0726	0.709	[-0.000383]	0.234	0.0803	[0.00304]	-0.112	0.784	[-0.00132]	0.073	0.289	[0.000853]	0.0458	0.311	[0.000266]	0.0209	0.403	[0.000125]	20	1	0.0951
GO:0032292	peripheral nervous system axon ensheathment	biological_process	['Myoc', 'Pmp22']	FALSE	0.338	0.0919	[0.00115, 0.00096]	-0.0702	0.608	[-0.000568, -0.000821]	0.0218	0.475	[-0.0, -0.000147]	-0.00593	0.539	[-0.0, 8.57e-05]	0.2	0.227	[0.000979, 0.00107]	-0.203	0.891	[-0.00104, -0.000347]	23	2	0.00621
GO:0032507	maintenance of protein location in cell	biological_process	['Cav1']	FALSE	0.0323	0.351	[0.00011]	0.0522	0.197	[0.000664]	0.00224	0.615	[-0.000199]	0.0232	0.369	[0.000299]	-0.00156	0.661	[-0.000108]	-0.0488	0.801	[-0.00022]	70	1	0.287
GO:0032535	regulation of cellular component size	biological_process	['Aqp4']	FALSE	-0.223	0.826	[-0.00109]	-0.802	0.956	[-0.0105]	0.0493	0.253	[0.000261]	0.0457	0.327	[0.000549]	1.8	0.0175	[0.0141]	0.189	0.197	[0.000957]	286	1	0.748
GO:0032781	positive regulation of ATP-dependent activity	biological_process	['Atp1b2']	FALSE	0.362	0.0625	[0.00166]	-0.0827	0.729	[-0.0011]	-0.0344	0.699	[-0.000557]	-0.857	0.95	[-0.0095]	0.683	0.0566	[0.0053]	-0.352	0.946	[-0.00172]	43	1	0.189
GO:0032886	regulation of microtubule-based process	biological_process	['Anxa5', 'Cav1']	FALSE	-0.208	0.754	[-0.0015, -0.0]	0.0563	0.256	[0.000536, 0.000332]	-0.0777	0.667	[-0.00103, -0.000479]	0.511	0.134	[0.00775, 0.000372]	-1.23	0.957	[-0.0131, -0.00108]	0.138	0.327	[0.000965, 3.41e-05]	268	2	0.367
GO:0032970	regulation of actin filament-based process	biological_process	['Atp1a2', 'Cav1', 'Fzd10', 'Myoc', 'Pdlim4']	FALSE	0.289	0.154	[0.00184, -3.9e-05, 1.63e-05, -2.85e-05, 0.00083]	-0.053	0.468	[-0.00181, -0.000605, 0.000131, 0.000474, -6.82e-05]	-0.351	0.769	[-0.0072, -0.00125, 8.98e-05, -7.94e-05, -0.000159]	-0.116	0.695	[-0.00167, 0.00137, -4.82e-05, 4.63e-05, -0.00225]	0.743	0.102	[0.0117, 0.000284, -1.29e-05, 0.000188, 0.00048]	-0.875	0.941	[-0.0096, 3.34e-05, -2.29e-05, -0.000187, 1.7e-05]	416	5	0.0497
GO:0033327	Leydig cell differentiation	biological_process	['Ccnd1', 'Sgpl1']	TRUE	-0.0117	0.518	[-0.000129, -7.16e-05]	-1.07	0.968	[-0.0036, -0.0157]	0.135	0.223	[-0.0, 0.0014]	-0.0161	0.59	[-0.000407, 0.000335]	-13.6	1	[-0.0247, -0.13]	2.44	0.0018	[0.00302, 0.0141]	13	2	0.00224
GO:0033598	mammary gland epithelial cell proliferation	biological_process	['Ccnd1']	TRUE	0.719	0.0337	[0.00334]	-0.162	0.795	[-0.00214]	-0.0522	0.725	[-0.000731]	0.0792	0.283	[0.000922]	0.0494	0.303	[0.000295]	0.0246	0.394	[0.000143]	18	1	0.0864
GO:0033993	response to lipid	biological_process	['Atp1a2', 'Cav1', 'Cdo1', 'Eif4ebp1', 'Mlc1', 'Zfp36l1']	FALSE	0.235	0.19	[0.00218, -0.000531, -7.62e-05, -0.00012, -9.6e-05, 0.000837]	0.00803	0.371	[-0.00113, 0.00379, -0.000299, -6.88e-05, -0.00159, -0.000894]	-0.349	0.754	[-0.00827, -0.00137, -0.00128, 0.000531, 0.00102, -0.00016]	0.226	0.357	[0.000372, 0.00124, 0.00191, 0.000187, 0.00108, 0.00177]	0.325	0.254	[0.00736, 0.000369, -0.00156, 9.7e-05, 0.000466, -0.00109]	-0.411	0.889	[-0.00431, 0.000114, 3.97e-05, -0.0, 0.000115, -0.000944]	453	6	0.0218
GO:0034097	response to cytokine	biological_process	['Aqp4', 'Entpd2', 'Osmr', 'Vim']	FALSE	0.0378	0.376	[-0.000121, -0.0, -6.68e-06, 0.000182]	0.152	0.199	[0.00145, -0.0, 0.00151, 0.000578]	0.0126	0.464	[-0.000557, -0.0, 0.000127, -0.000139]	-1.12	0.934	[-0.023, -0.000493, 0.000241, -0.00148]	0.493	0.149	[0.00868, -0.0, -0.00143, 0.000169]	-0.0798	0.778	[-0.000656, 4.45e-05, -0.000181, 2.97e-05]	420	4	0.142
GO:0034103	regulation of tissue remodeling	biological_process	['Gpnmb']	FALSE	0.23	0.0895	[0.00104]	0.000824	0.518	[-8.12e-06]	0.0674	0.216	[0.000438]	-0.146	0.852	[-0.00158]	-0.0335	0.76	[-0.00036]	-0.0031	0.516	[6.02e-06]	86	1	0.34
GO:0034109	homotypic cell-cell adhesion	biological_process	['Megf10']	FALSE	0.00589	0.524	[-1.41e-05]	-0.0819	0.728	[-0.00109]	-0.666	0.933	[-0.00673]	-0.357	0.91	[-0.00393]	0.942	0.0408	[0.00735]	-0.0989	0.869	[-0.000468]	48	1	0.208
GO:0034113	heterotypic cell-cell adhesion	biological_process	['Itga7']	FALSE	0.135	0.137	[0.000593]	-0.0246	0.625	[-0.000341]	0.0547	0.239	[0.000314]	-0.000652	0.469	[3.31e-05]	-0.0269	0.746	[-0.000308]	-0.00187	0.505	[1.21e-05]	32	1	0.145
GO:0034330	cell junction organization	biological_process	['Cd9', 'Chrdl1', 'Pmp22']	FALSE	-0.0735	0.575	[-0.000712, -1.99e-05, -7.89e-05]	0.071	0.255	[-0.00119, 0.000663, 0.00191]	0.82	0.082	[0.0123, 0.000617, 8.57e-05]	-0.0444	0.656	[0.00102, -0.00198, 0.000256]	-0.38	0.865	[-0.00596, 0.000386, -5.13e-05]	-0.0504	0.753	[1.56e-05, -0.000376, -6.09e-05]	442	3	0.354
GO:0034976	response to endoplasmic reticulum stress	biological_process	['Ccnd1', 'Pmp22']	FALSE	0.0141	0.455	[-3.8e-06, -2.6e-05]	0.0863	0.207	[-0.000386, 0.00179]	0.0668	0.301	[0.000579, -0.00011]	0.0104	0.49	[0.00183, -0.00149]	-0.0716	0.75	[-0.00149, 0.000447]	-0.308	0.916	[-0.00165, -0.000477]	213	2	0.272
GO:0035036	sperm-egg recognition	biological_process	['Cd9']	FALSE	-0.18	0.805	[-0.00089]	-0.334	0.878	[-0.00438]	1.04	0.0395	[0.0099]	0.913	0.0489	[0.0102]	-2.47	0.985	[-0.0196]	0.111	0.261	[0.00057]	59	1	0.249
GO:0035150	regulation of tube size	biological_process	['Atp1a2', 'Cav1', 'Ednrb']	FALSE	-0.232	0.729	[-0.00167, -0.000113, -0.000291]	0.941	0.0515	[0.0207, 0.00216, -0.00239]	-2.61	0.988	[-0.0348, -0.00194, -0.00739]	0.0229	0.514	[-0.00923, -0.000172, 0.00999]	2.51	0.0109	[0.0337, 0.000289, 0.00037]	-2.07	0.979	[-0.0142, 7.18e-05, -0.0039]	169	3	0.0484
GO:0035641	locomotory exploration behavior	biological_process	['Atp1a2']	TRUE	0.351	0.0644	[0.00161]	-0.488	0.916	[-0.0064]	-7.04	0.999	[-0.069]	-0.897	0.953	[-0.00995]	8.37	0.0005	[0.066]	-4.85	0.995	[-0.024]	19	1	0.0908
GO:0035809	regulation of urine volume	biological_process	['Ednrb']	FALSE	-0.419	0.893	[-0.00201]	-0.227	0.833	[-0.00299]	-2.41	0.989	[-0.0238]	1.33	0.0285	[0.0148]	1.12	0.0321	[0.00877]	0.179	0.203	[0.000905]	27	1	0.125
GO:0035914	skeletal muscle cell differentiation	biological_process	['Megf10', 'Nupr1']	TRUE	0.761	0.0461	[0.00325, 0.00166]	-0.583	0.908	[-0.00981, -0.000741]	-1.44	0.968	[-0.0196, -0.000508]	-0.352	0.867	[-0.00532, 2.96e-05]	2.03	0.0157	[0.0222, 0.000676]	0.0849	0.398	[0.000689, -5.99e-05]	63	2	0.0381
GO:0035966	response to topologically incorrect protein	biological_process	['Pmp22']	FALSE	-0.00211	0.565	[-5.17e-05]	0.112	0.126	[0.00144]	0.257	0.11	[0.00229]	-0.422	0.918	[-0.00466]	0.0757	0.262	[0.000502]	-0.103	0.873	[-0.000489]	82	1	0.327
GO:0036293	response to decreased oxygen levels	biological_process	['Eif4ebp1', 'Zfp36l1']	FALSE	0.395	0.0803	[-1.84e-05, 0.00251]	0.00767	0.429	[-0.0, -0.0]	-0.177	0.756	[0.000981, -0.00385]	0.0601	0.401	[-0.000787, 0.0019]	-0.123	0.793	[0.000179, -0.00181]	-0.104	0.837	[-0.000697, -0.0]	107	2	0.0946
GO:0036296	response to increased oxygen levels	biological_process	['Cav1']	FALSE	-0.361	0.879	[-0.00174]	-0.146	0.784	[-0.00193]	-9.3	0.999	[-0.0911]	-0.536	0.931	[-0.00593]	0.11	0.221	[0.000774]	2.28	0.0025	[0.0113]	14	1	0.0689
GO:0040013	negative regulation of locomotion	biological_process	['Atp1b2', 'Cav1', 'Igfbp3', 'Igfbp5', 'Padi2']	FALSE	0.552	0.0948	[0.00219, -5.85e-05, 0.000817, 0.000613, 0.00178]	-0.0828	0.51	[-0.00373, 0.00162, -0.000403, -6.71e-05, -0.000136]	-0.156	0.645	[-0.00351, -0.000939, -0.0, 0.000691, -0.000623]	0.173	0.385	[0.00453, 0.000638, 9.11e-05, -0.00111, 0.000486]	-0.0147	0.613	[0.00138, -0.000424, -0.0, -0.000848, -0.000962]	-0.0446	0.733	[4.88e-05, -0.000184, 1.67e-05, 3.34e-05, -0.000407]	228	5	0.005
GO:0040017	positive regulation of locomotion	biological_process	['Igfbp5', 'Lgals3']	FALSE	-0.0159	0.526	[-0.000217, -1.16e-05]	0.0867	0.206	[0.00131, 0.000101]	0.0453	0.355	[0.000175, -0.0]	-0.00551	0.538	[9.22e-05, -0.0]	0.0249	0.499	[0.000192, -0.000138]	0.00469	0.571	[5.07e-05, 1.6e-05]	448	2	0.634
GO:0042044	fluid transport	biological_process	['Aqp4', 'Ednrb']	FALSE	-2.19	0.993	[-0.0127, -0.00191]	-1.16	0.972	[-0.0127, -0.00809]	-11.8	1	[-0.0408, -0.121]	4.34	0.0033	[0.0414, 0.0263]	3.04	0.0075	[0.031, 0.00332]	2.34	0.0019	[0.00533, 0.0111]	29	2	0.00946
GO:0042060	wound healing	biological_process	['Cav1']	TRUE	-0.00207	0.564	[-5.15e-05]	0.133	0.112	[0.00172]	-0.274	0.864	[-0.0029]	0.105	0.257	[0.00121]	-0.0116	0.704	[-0.000187]	0.0135	0.427	[8.83e-05]	89	1	0.349
GO:0042127	regulation of cell population proliferation	biological_process	['Cav1', 'Cav2', 'Ccnd1', 'Ccnd2', 'Cd109', 'Ednrb', 'Gfap', 'Gpnmb', 'Igfbp2', 'Igfbp3', 'Igfbp5', 'Lgals3', 'Megf10', 'Nupr1', 'Pbxip1', 'Pmp22', 'Sat1', 'Vim', 'Zfp36l1']	FALSE	-0.0471	0.42	[5.6e-05, 0.000275, -8.03e-05, -4.59e-05, -9.84e-06, -1.77e-05, -3e-05, -2.08e-09, -2e-05, -0.0, 6.55e-05, 0.000109, 0.00142, 0.000186, -0.00438, -8e-05, -6.64e-05, 0.000419, -3.18e-05]	0.256	0.244	[-5.19e-05, 3.48e-05, -0.000553, -0.000147, -0.000162, 6.76e-05, -4e-05, 3.47e-08, -0.000206, 0.0006, 6.78e-05, -1.09e-05, -0.000873, -7.55e-05, 0.0129, 0.00133, -0.000111, -0.000138, -0.000324]	-1.62	0.963	[-0.00102, 0.000135, -0.00129, 0.000637, -0.000264, -0.000796, -7.18e-05, -0.0, -0.000321, 0.000319, -7.75e-05, 9.35e-06, -0.0126, 0.000155, -0.0542, 0.000177, -0.00196, -0.0, -0.00164]	-0.0909	0.61	[0.000454, -0.000409, 0.00178, -0.00117, 8.69e-05, 0.000759, -0.000333, -0.0, 0.000187, -0.000256, -0.000394, -0.0, -0.00794, -9.31e-05, 0.00622, -0.000569, -0.00396, -0.0, 0.00232]	0.718	0.167	[1.89e-05, -8.08e-05, -0.000655, -0.000395, -0.0, -6.52e-05, 0.000777, -0.0, 0.000291, -0.000196, 0.000403, 5.12e-06, 0.00542, -9.17e-05, 0.0137, 9.71e-05, 0.00381, 9.71e-05, -0.000484]	0.13	0.571	[6.14e-05, -4.08e-05, 6.88e-05, 0.000119, 7.59e-05, -0.000386, -0.000567, -0.0, 1.71e-05, -0.0, 1.65e-05, -0.0, 0.000985, -9.82e-06, 0.00534, -0.0, -0.00143, -0.000189, -0.00111]	1219	19	3.75e-06
GO:0042178	xenobiotic catabolic process	biological_process	['Cyp2d22', 'Gstm1']	TRUE	0.404	0.0785	[0.00259, -3.71e-05]	-0.386	0.852	[-0.00528, -0.00175]	-0.265	0.805	[-0.00308, -0.000992]	-1.22	0.952	[-0.00686, -0.012]	1.11	0.0412	[0.00672, 0.00564]	0.131	0.335	[0.000657, 0.000297]	36	2	0.014
GO:0042182	ketone catabolic process	biological_process	['Cyp4f15']	FALSE	60.6	0	[0.285]	-19.3	1	[-0.252]	27.1	0	[0.265]	3.65	0.0038	[0.0407]	2.94	0.0075	[0.0231]	0.424	0.0989	[0.00212]	16	1	0.0777
GO:0042430	indole-containing compound metabolic process	biological_process	['Cyp2d22']	FALSE	9.54	0.0021	[0.0448]	-3.83	0.999	[-0.0501]	3	0.0094	[0.0291]	1.78	0.0171	[0.0199]	0.846	0.0457	[0.00659]	0.394	0.107	[0.00197]	25	1	0.116
GO:0042445	hormone metabolic process	biological_process	['Cyp2d22', 'Dio2', 'Ednrb', 'Pcsk6', 'Sgpl1']	FALSE	0.832	0.0668	[0.00936, -0.000639, -0.000168, -0.000281, -3.88e-05]	-0.621	0.888	[-0.004, -0.00869, -0.00536, -0.00103, 0.00122]	-0.978	0.926	[-5.35e-05, -0.0149, -0.00734, -0.0015, 0.00159]	-0.114	0.693	[2.14e-05, -0.017, 0.0103, 0.00394, 0.000239]	1.38	0.0386	[0.000424, 0.0233, 0.00133, -0.00102, -6.11e-05]	-0.0949	0.783	[-0.000126, 0.00095, -0.000524, 1.6e-05, -0.00137]	199	5	0.00284
GO:0042552	myelination	biological_process	['Kcnj10', 'Myoc', 'Pmp22']	FALSE	0.244	0.144	[-0.000383, 0.00115, 0.00096]	0.0832	0.238	[0.00304, -0.000568, -0.000821]	-0.0498	0.585	[-0.00132, -0.0, -0.000147]	0.0411	0.484	[0.000853, -0.0, 8.57e-05]	0.194	0.278	[0.000266, 0.000979, 0.00107]	-0.147	0.847	[0.000125, -0.00104, -0.000347]	109	3	0.0162
GO:0042558	pteridine-containing compound metabolic process	biological_process	['Aldh1l1', 'Aldh1l2']	FALSE	-2.38	0.994	[-0.0221, 0.00626]	-3.61	0.999	[-0.0279, -0.0367]	0.165	0.203	[-0.00802, 0.00983]	4.05	0.0037	[0.0459, 0.0173]	3.04	0.0075	[0.0247, 0.0097]	2.53	0.0017	[0.014, 0.00376]	32	2	0.0113
GO:0042596	fear response	biological_process	['Atp1a2']	FALSE	0.088	0.195	[0.000372]	-0.649	0.943	[-0.0085]	-5.98	0.998	[-0.0586]	-0.888	0.952	[-0.00985]	10.6	0.0002	[0.0838]	-13.1	0.999	[-0.0648]	48	1	0.208
GO:0042692	muscle cell differentiation	biological_process	['Ednrb', 'Igfbp5', 'Pmp22']	FALSE	0.411	0.0952	[0.000138, 0.00106, 0.00186]	-0.16	0.662	[-0.0024, -0.000831, -0.000453]	-0.148	0.689	[-0.00242, -0.000731, 4.53e-05]	0.0485	0.473	[0.0073, -0.00447, -0.00175]	-0.336	0.854	[-0.00871, 0.003, 0.000697]	-0.0218	0.695	[0.000163, -0.000176, -0.00016]	134	3	0.0274
GO:0042743	hydrogen peroxide metabolic process	biological_process	['Prdx6']	FALSE	-1.11	0.971	[-0.00528]	-0.58	0.932	[-0.0076]	-2.59	0.99	[-0.0255]	-4.51	0.993	[-0.0502]	6.15	0.0018	[0.0485]	0.727	0.0443	[0.00362]	43	1	0.189
GO:0042755	eating behavior	biological_process	['Gdf15']	FALSE	0.00342	0.54	[-2.57e-05]	0.0505	0.201	[0.000642]	0.00153	0.617	[-0.000206]	0.0827	0.278	[0.000961]	0.0121	0.539	[-0.0]	-0.249	0.932	[-0.00121]	43	1	0.189
GO:0043062	extracellular structure organization	biological_process	['Cav1', 'Cav2', 'Pbxip1', 'Pmp22']	FALSE	-0.139	0.615	[-0.000229, 7.27e-05, -0.0013, -0.000118]	0.794	0.0684	[0.00347, -0.0, 0.0121, 0.00416]	-2.15	0.983	[-0.000947, 0.000554, -0.0416, -0.00039]	0.18	0.359	[0.000973, -0.00178, 0.00625, -0.00118]	1.37	0.0375	[-0.00121, -0.000151, 0.0217, 0.00115]	-0.278	0.879	[5.94e-05, 8.32e-05, -0.000911, -0.00197]	125	4	0.0033
GO:0043085	positive regulation of catalytic activity	biological_process	['Cav1', 'Ccnd1', 'Ccnd2', 'Emp2', 'Fzd10', 'S100a1']	FALSE	0.0824	0.312	[-5.69e-05, 0.000213, 0.000213, -2.7e-05, 0.000215, -8.2e-05]	0.0501	0.315	[0.003, -0.00021, -0.00035, 0.000451, -0.0, -0.00179]	0.114	0.344	[-0.000551, 0.00072, 0.00162, 0.000359, -0.0, -0.000658]	-0.0398	0.617	[-0.000979, -0.000289, -0.000289, -0.000963, -0.000292, 0.00211]	-0.0426	0.639	[-3.3e-05, -0.000221, -0.0011, 6.62e-05, -0.0, -0.000297]	0.0188	0.649	[1.87e-05, -0.0, 1.74e-05, 1.16e-05, -0.0, 0.000199]	869	6	0.235
GO:0043086	negative regulation of catalytic activity	biological_process	['Cav1', 'Cd109', 'Fzd10', 'Slc39a14']	FALSE	0.155	0.218	[-0.000608, -1.23e-05, 0.00183, -7.45e-05]	0.00919	0.381	[-0.00116, 0.000123, -0.000542, 0.00153]	-0.103	0.616	[-0.00337, 0.000144, 0.000155, 0.000264]	-0.0231	0.607	[0.00208, 9.52e-05, -0.000124, -0.00232]	-0.239	0.799	[7.55e-05, -0.000528, -0.00057, -0.00326]	0.118	0.452	[0.000801, 1.45e-05, 3e-05, 0.000365]	660	4	0.387
GO:0043393	regulation of protein binding	biological_process	['Cav1']	FALSE	-0.00928	0.59	[-8.54e-05]	0.113	0.125	[0.00146]	-0.0605	0.734	[-0.000812]	0.0605	0.304	[0.000714]	-0.0698	0.806	[-0.000647]	-0.00118	0.499	[1.55e-05]	221	1	0.655
GO:0043412	macromolecule modification	biological_process	['Cav1', 'Nupr1', 'Pbxip1']	FALSE	0.373	0.103	[-0.000354, 0.00087, 0.00224]	-0.0627	0.538	[-0.000474, -9.75e-05, -0.000981]	-0.537	0.865	[-0.00142, 0.00114, -0.00929]	-0.344	0.84	[0.00156, 7.91e-05, -0.00811]	0.905	0.0638	[0.00143, -0.00159, 0.0123]	-0.827	0.953	[3.37e-05, -0.000308, -0.0069]	1751	3	0.992
GO:0043436	oxoacid metabolic process	biological_process	['Aldh1l1', 'Aldh1l2', 'Cdo1', 'Cyp2d22', 'Cyp4f15', 'Ephx1', 'Sgpl1', 'Tnfrsf1a']	FALSE	2.11	0.0327	[-0.0149, 0.00316, -0.00159, 0.000285, 0.0399, 0.000271, -3.54e-05, -0.0]	-1.84	0.991	[-0.0185, -0.0181, -0.0104, -0.00524, -0.0139, -2.97e-05, 0.0005, -0.000187]	-0.172	0.62	[-0.00711, 0.0043, -0.0101, 0.00671, -0.000817, 0.000246, 0.000733, -0.00029]	1.89	0.0208	[0.0293, 0.00885, 0.0166, 0.00228, 0.00352, -0.000508, 4.67e-05, 0.000169]	1.17	0.0587	[0.0175, 0.00486, -9.89e-05, 0.00251, 0.000423, 0.000129, 0.00012, -0.0]	0.563	0.133	[0.00954, 0.00195, 0.00191, 0.000687, -0.00485, -0.000251, -0.00106, 4.65e-05]	849	8	0.0499
GO:0043500	muscle adaptation	biological_process	['Myoc']	FALSE	1.04	0.0252	[0.00483]	-0.399	0.896	[-0.00524]	0.119	0.164	[0.000943]	0.00751	0.422	[0.000124]	0.329	0.111	[0.0025]	-0.123	0.888	[-0.000586]	32	1	0.145
GO:0043576	regulation of respiratory gaseous exchange	biological_process	['Atp1a2']	FALSE	-0.882	0.957	[-0.00419]	1.41	0.0208	[0.0184]	-2.27	0.987	[-0.0224]	-1.65	0.974	[-0.0183]	9.11	0.0005	[0.0719]	-14.6	0.999	[-0.0721]	26	1	0.121
GO:0043603	cellular amide metabolic process	biological_process	['Abhd4', 'Aldh1l1', 'Aldh1l2', 'Gstm1', 'Pcsk6', 'Sgpl1', 'Vapa']	FALSE	-1.21	0.965	[-0.00333, -0.0299, 0.015, -1.9e-06, -0.000281, -7.99e-05, 0.00316]	-0.901	0.934	[0.0348, -0.00889, -0.0485, -0.000109, -0.00103, 7.28e-05, -0.00686]	0.168	0.314	[-0.00624, -0.0012, 0.0163, 0.000602, -0.0015, 0.00021, -0.0053]	3.25	0.0055	[0.00848, 0.0577, 0.0202, -0.000953, 0.00394, 0.000308, 0.0067]	1.79	0.0239	[0.000419, 0.0265, 0.0105, 0.00029, -0.00102, 4.96e-07, 0.000458]	1.28	0.0113	[0.000104, 0.0127, 0.00372, -0.000258, 1.6e-05, -4.56e-05, 0.000711]	597	7	0.0244
GO:0043616	keratinocyte proliferation	biological_process	['Cd109']	TRUE	0.0886	0.194	[0.000375]	0.0356	0.244	[0.000447]	0.00787	0.593	[-0.000144]	-0.0265	0.708	[-0.000255]	0.0121	0.539	[-0.0]	-0.00431	0.587	[-0.0]	31	1	0.141
GO:0043933	protein-containing complex organization	biological_process	['Aqp4', 'Cav1']	FALSE	0.443	0.0725	[0.00335, -0.000541]	0.433	0.0776	[-0.000524, 0.00811]	-0.194	0.767	[-0.00281, -0.000289]	-1.64	0.967	[-0.0251, -0.000256]	1.19	0.038	[0.0133, -0.0]	-1	0.967	[-0.00705, 6.18e-05]	1017	2	0.958
GO:0044000	movement in host	biological_process	['Cav2', 'Vapa']	FALSE	0.529	0.0619	[0.00452, -0.00114]	-0.129	0.681	[-0.00179, -0.000641]	-0.0784	0.668	[0.000521, -0.00204]	0.00142	0.514	[-0.00181, 0.00201]	0.305	0.167	[0.000428, 0.00281]	0.0802	0.406	[8.39e-05, 0.000512]	68	2	0.0436
GO:0044057	regulation of system process	biological_process	['Atp1a2', 'Cav1', 'Ednrb', 'Emp2', 'Igfbp5', 'Kcnj10', 'S100a1', 'Tnfrsf1a']	FALSE	-0.39	0.75	[-0.00228, -0.000102, -0.000212, -0.00252, -0.00014, -0.000486, 1.68e-05, -8.43e-06]	0.382	0.157	[-0.000949, 0.00292, 0.000465, -0.000419, 0.00182, 0.00865, -0.000213, 0.000702]	-1.84	0.974	[-0.0369, -0.00247, -0.0059, -0.00576, 0.000186, -0.000403, -0.000611, -0.000135]	-0.262	0.743	[-0.0179, 0.000651, 0.00123, 0.00797, -0.000598, -0.000238, 0.00108, -0.0]	3.01	0.0051	[0.0582, 0.000311, 0.00342, 0.00368, 0.00078, 0.000732, 8.75e-05, -9.17e-05]	-1.54	0.958	[-0.0207, 0.000213, 6e-05, 0.000893, -0.000365, -0.000951, -0.000817, 7.22e-06]	646	8	0.0122
GO:0044087	regulation of cellular component biogenesis	biological_process	['Cav1', 'Eif4ebp1', 'Lgals3', 'Myoc', 'Nupr1', 'Pdlim4']	FALSE	0.0783	0.317	[-0.000484, 0.000161, 3.06e-05, -1.9e-05, -8.98e-05, 0.00083]	0.452	0.125	[0.0141, -4.28e-05, 0.000248, 0.000293, -0.00105, -6.82e-05]	-0.395	0.775	[-0.0111, 3.59e-06, 0.000106, -0.000107, 0.000637, -0.000159]	-0.141	0.699	[-0.00193, 3.44e-05, -0.000175, 3.08e-05, 0.00084, -0.00225]	-0.331	0.806	[-0.0079, 1.64e-05, -6.26e-05, 0.000126, 8.72e-05, 0.00048]	0.114	0.512	[0.00155, -6.4e-05, -8.25e-05, -0.000119, 0.000108, 1.7e-05]	987	6	0.332
GO:0044255	cellular lipid metabolic process	biological_process	['Abhd4', 'Aldh1l2', 'Cav1', 'Cyp2d22', 'Cyp4f15', 'Dio2', 'Ephx1', 'Ip6k3', 'Pmp22', 'Prdx6', 'Sgpl1', 'Tnfrsf1a', 'Vapa']	FALSE	14.3	0	[-0.00173, -0.000227, -9.34e-05, 0.122, 0.114, 0.0015, 0.000271, -0.0, 0.000358, -5.39e-05, 0.000309, -0.0, 0.00316]	-1.91	0.993	[0.0176, 0.00126, 0.0031, -0.0611, -0.0396, -0.000256, -2.97e-05, -0.0, 1.36e-05, -0.0, -0.000832, -0.000187, -0.00686]	-0.728	0.85	[-0.00312, -0.000152, -0.00131, -0.0128, -0.00402, -0.00114, 0.000246, -0.0, 2.52e-05, -0.000288, -9.84e-05, -0.00029, -0.0053]	1.18	0.0667	[0.0045, 0.000531, -0.00136, 0.0324, 0.01, -0.00461, -0.000508, -0.0, -9.59e-05, -0.00102, 0.00139, 0.000169, 0.0067]	0.44	0.253	[0.00021, -0.000206, 1.25e-05, 0.00731, 0.000251, 0.00262, 0.000129, -0.0, -8.04e-05, 0.000785, -0.000317, -0.0, 0.000458]	-1.19	0.936	[5.18e-05, 6.49e-05, 0.00014, -0.0102, -0.0103, -0.00133, -0.000251, -0.0, -0.00021, -0.0, -0.0003, 4.65e-05, 0.000711]	938	13	0.000499
GO:0044260	cellular macromolecule metabolic process	biological_process	['Pcsk6', 'Ppp1r3c', 'Pygm', 'Zfp36l1']	FALSE	-0.434	0.82	[-0.000369, -0.000524, -0.000699, -0.00271]	0.083	0.258	[-0.000673, 0.000582, -0.000328, 0.00223]	-0.355	0.787	[0.000333, -0.00308, -0.00612, 0.00119]	0.543	0.157	[0.00435, -0.00199, 0.00156, 0.00848]	-0.0863	0.705	[-0.00496, 0.00254, 0.00162, -0.00104]	0.188	0.363	[5.34e-05, 0.000449, 0.000776, 0.000622]	1613	4	0.955
GO:0044262	cellular carbohydrate metabolic process	biological_process	['Ppp1r3c', 'Pygm']	FALSE	-0.166	0.721	[-0.000524, -0.000699]	0.0219	0.364	[0.000582, -0.000328]	-0.639	0.903	[-0.00308, -0.00612]	-0.0391	0.664	[-0.00199, 0.00156]	0.386	0.138	[0.00254, 0.00162]	0.17	0.292	[0.000449, 0.000776]	158	2	0.176
GO:0044270	cellular nitrogen compound catabolic process	biological_process	['Aldh1l1', 'Aldh1l2', 'Cyp2d22', 'Entpd2', 'Zfp36l1']	FALSE	28	0	[-0.00147, 0.000787, 0.288, 0.00382, -0.00271]	-6.65	1	[0.00542, -0.000604, -0.197, 0.00267, 0.00223]	7.29	0.0014	[0.00147, 0.000402, 0.152, 0.00207, 0.00119]	0.481	0.194	[0.00299, -0.000929, 0.00736, -0.00559, 0.00848]	2.68	0.0095	[-0.000125, 0.00031, 0.049, -0.00103, -0.00104]	-0.0403	0.728	[0.000301, 4.95e-05, 0.000923, -0.00234, 0.000622]	307	5	0.0163
GO:0044271	cellular nitrogen compound biosynthetic process	biological_process	['Cav1', 'Cyp2d22', 'Sat1', 'Vapa']	FALSE	7.46	0.0026	[-0.00189, 0.0695, -0.00226, 0.00316]	-2.45	0.996	[0.019, -0.0697, -0.00436, -0.00686]	0.879	0.0844	[-0.0114, 0.0572, -0.0243, -0.0053]	0.455	0.189	[-0.000181, 0.02, -0.0161, 0.0067]	1.31	0.041	[0.00203, -0.0108, 0.0288, 0.000458]	0.59	0.095	[0.00151, 0.00217, 0.00151, 0.000711]	982	4	0.696
GO:0044273	sulfur compound catabolic process	biological_process	['Cdo1']	FALSE	-0.244	0.835	[-0.00119]	-1.83	0.991	[-0.024]	-1.21	0.965	[-0.012]	2.41	0.0096	[0.0269]	0.751	0.0509	[0.00584]	0.464	0.0869	[0.00232]	30	1	0.137
GO:0044342	type B pancreatic cell proliferation	biological_process	['Igfbp3', 'Igfbp5']	TRUE	-0.133	0.691	[-0.000277, -0.000727]	0.0885	0.204	[0.000577, 0.000865]	-0.149	0.735	[0.000154, -0.00264]	0.0614	0.399	[0.000243, 0.00089]	0.114	0.306	[-0.000188, 0.00126]	0.0946	0.384	[0.000193, 0.000504]	23	2	0.00621
GO:0044772	mitotic cell cycle phase transition	biological_process	['Ccnd1', 'Ccnd2', 'Eif4ebp1']	FALSE	-0.0162	0.489	[-9.2e-05, -0.00023, -3.07e-05]	0.107	0.213	[-0.000634, 0.00128, 0.00153]	0.538	0.12	[-0.0016, 0.00924, 0.00068]	-0.452	0.865	[0.00437, -0.0116, -0.00131]	-0.595	0.903	[-0.00367, -0.005, 7.45e-05]	-0.0596	0.767	[-0.000725, 0.000368, -0.000145]	140	3	0.0305
GO:0044843	cell cycle G1/S phase transition	biological_process	['Ccnd1', 'Ccnd2', 'Eif4ebp1']	FALSE	-0.0162	0.489	[-9.2e-05, -0.00023, -3.07e-05]	0.107	0.213	[-0.000634, 0.00128, 0.00153]	0.538	0.12	[-0.0016, 0.00924, 0.00068]	-0.452	0.865	[0.00437, -0.0116, -0.00131]	-0.595	0.903	[-0.00367, -0.005, 7.45e-05]	-0.0596	0.767	[-0.000725, 0.000368, -0.000145]	62	3	0.00363
GO:0045229	external encapsulating structure organization	biological_process	['Cav1', 'Cav2', 'Pbxip1', 'Pmp22']	FALSE	-0.139	0.615	[-0.000229, 7.27e-05, -0.0013, -0.000118]	0.794	0.0684	[0.00347, -0.0, 0.0121, 0.00416]	-2.15	0.983	[-0.000947, 0.000554, -0.0416, -0.00039]	0.18	0.359	[0.000973, -0.00178, 0.00625, -0.00118]	1.37	0.0375	[-0.00121, -0.000151, 0.0217, 0.00115]	-0.278	0.879	[5.94e-05, 8.32e-05, -0.000911, -0.00197]	126	4	0.00339
GO:0045444	fat cell differentiation	biological_process	['Ccnd1', 'Dio2']	FALSE	2.13	0.0177	[-0.000326, 0.0143]	-0.022	0.52	[0.00467, -0.0052]	-0.553	0.889	[-0.00144, -0.00658]	-1.22	0.952	[0.00153, -0.0203]	1.3	0.0341	[3.49e-05, 0.0145]	-0.93	0.965	[-0.000909, -0.00558]	143	2	0.151
GO:0045595	regulation of cell differentiation	biological_process	['Cav1', 'Ccnd1', 'Ccnd2', 'Cd109', 'Ednrb', 'Emp2', 'Gfap', 'Igfbp3', 'Igfbp5', 'Megf10', 'Myoc', 'Tmem176a', 'Tmem176b', 'Tnfrsf1a', 'Vim', 'Zfp36l1']	FALSE	0.546	0.149	[0.000193, -3.19e-05, -0.000879, -1.75e-07, 0.000202, -0.000709, -6e-05, 0.00181, -5.56e-05, 0.00309, -2.01e-05, 0.0016, 0.00257, 0.000704, 0.000419, 0.000266]	-0.0409	0.409	[0.000366, -6.56e-05, -0.00408, -6.49e-05, -0.00318, 0.0106, -0.000413, -0.000653, -6.39e-05, -0.000875, -0.0, -0.000414, -0.00446, -0.000116, -0.000138, 0.000159]	-0.616	0.808	[-0.000549, 0.00045, 0.00153, -0.0, -0.0113, -0.0, -0.000321, -0.0, -0.000149, -0.00246, -0.000161, -0.00256, -0.00768, -0.0, -0.0, -0.00409]	0.194	0.437	[0.000119, 0.000494, 0.000715, 8.81e-05, 0.00891, -0.00107, 0.000187, -0.0, 0.00052, -0.00612, -0.0, -0.00185, 0.0047, -0.0, -0.0, 0.0028]	-0.0607	0.611	[8.9e-05, -0.000545, 0.0039, -9.87e-05, 0.0014, 0.00147, 0.00126, 8.37e-05, 0.00036, 0.00305, 0.000195, 0.00163, -0.0165, 8.16e-05, 9.71e-05, -0.000473]	-0.0614	0.717	[-4.21e-05, -0.000468, 0.000803, 7.77e-06, 9.89e-05, -0.00114, -0.000756, -0.000163, -0.000701, 6.43e-05, -0.0, 8.32e-05, 0.00217, -0.000159, -0.000189, -0.000816]	1692	16	0.00585
GO:0045682	regulation of epidermis development	biological_process	['Cd109', 'Zfp36l1']	FALSE	0.0927	0.245	[-1.75e-07, 0.00049]	0.000429	0.457	[-6.49e-05, -6.43e-05]	-0.0887	0.679	[-0.0, -0.00166]	0.0562	0.407	[8.81e-05, 0.000963]	0.0117	0.578	[-9.87e-05, 3.4e-06]	-0.0411	0.742	[7.77e-06, -0.000262]	63	2	0.0381
GO:0045926	negative regulation of growth	biological_process	['Gdf15', 'Igfbp5']	FALSE	0.0549	0.327	[0.0002, 4e-05]	0.0112	0.411	[-0.0, 6.36e-05]	0.0261	0.457	[-0.000153, 6.53e-05]	-0.0567	0.7	[-0.000271, -0.000433]	0.0284	0.484	[-0.0, 9.47e-05]	-0.0025	0.598	[1.63e-05, -0.0]	136	2	0.139
GO:0045927	positive regulation of growth	biological_process	['Ccnd2']	FALSE	0.00459	0.534	[-2.02e-05]	-0.0145	0.596	[-0.000209]	0.0409	0.278	[0.000179]	-0.0812	0.807	[-0.000864]	-0.0436	0.775	[-0.00044]	0.0238	0.395	[0.000139]	227	1	0.664
GO:0046209	nitric oxide metabolic process	biological_process	['Cav1']	FALSE	-0.393	0.888	[-0.00189]	1.45	0.0199	[0.019]	-1.14	0.962	[-0.0114]	-0.0199	0.682	[-0.000181]	0.269	0.13	[0.00203]	0.301	0.138	[0.00151]	24	1	0.112
GO:0046649	lymphocyte activation	biological_process	['Zfp36l1']	FALSE	0.00512	0.53	[-1.77e-05]	-0.0873	0.733	[-0.00116]	-0.501	0.913	[-0.00512]	0.547	0.0931	[0.00613]	-0.28	0.901	[-0.00231]	-0.173	0.913	[-0.000837]	489	1	0.906
GO:0046683	response to organophosphorus	biological_process	['Cdo1', 'Igfbp5', 'Pygm', 'Zfp36l1']	FALSE	0.0891	0.293	[-3.99e-05, 0.000627, -1.99e-05, -3.99e-05]	0.00298	0.393	[-6.87e-05, -0.000137, -0.0, -0.0]	0.0207	0.45	[0.000707, -0.0, -0.00016, -0.00096]	-0.109	0.708	[-0.0017, -0.00142, 0.000186, 0.000746]	0.0123	0.575	[0.00029, 9.68e-05, -0.000217, -0.000434]	0.0037	0.646	[1.71e-05, 3.42e-05, -0.0, 1.71e-05]	91	4	0.00108
GO:0046700	heterocycle catabolic process	biological_process	['Aldh1l1', 'Aldh1l2', 'Entpd2', 'Zfp36l1']	FALSE	0.0365	0.378	[-0.00136, 0.000292, 0.00382, -0.00271]	0.731	0.0735	[0.0134, -0.000153, 0.00267, 0.00223]	0.231	0.23	[0.000583, -0.00019, 0.00207, 0.00119]	0.107	0.428	[0.00068, -0.000928, -0.00559, 0.00848]	-0.156	0.757	[-0.00121, 0.000326, -0.00103, -0.00104]	-0.134	0.821	[0.000387, 3.4e-05, -0.00234, 0.000622]	300	4	0.0565
GO:0046903	secretion	biological_process	['Aqp4', 'Cav1', 'Ccnd1', 'Cdo1', 'Dio2', 'Ednrb', 'Pcsk6', 'Syt15']	FALSE	0.0801	0.317	[-0.000285, -0.000109, -0.00014, -0.000264, 0.000169, 0.00102, -0.000155, 0.00021]	-0.178	0.575	[-0.000125, -0.000856, -0.00246, -0.00765, 0.002, 0.00163, 0.000549, -0.0]	-0.936	0.909	[-0.00396, -0.00299, -0.00486, -0.0126, -0.00148, -0.00102, -0.000733, 0.000355]	0.498	0.216	[-0.00764, 0.00174, 0.00523, 0.0163, -0.00183, 0.00125, 0.00143, -0.000285]	0.402	0.236	[0.00759, 0.000679, 0.000453, 0.00128, 0.000624, -0.000512, -0.00178, -0.000218]	-0.129	0.785	[-0.0018, 0.000186, 0.000213, 0.000253, 4.1e-05, -0.00075, 6.84e-05, -0.0]	540	8	0.0044
GO:0046907	intracellular transport	biological_process	['Emp2', 'Ppp1r3c']	FALSE	0.178	0.152	[0.00113, -7.65e-05]	0.00207	0.452	[-0.00196, 0.00186]	-0.124	0.714	[-0.00198, -0.000158]	-0.0575	0.701	[0.000504, -0.00122]	0.289	0.174	[0.00269, 0.000368]	0.00355	0.575	[5.28e-05, 5.89e-06]	986	2	0.953
GO:0048265	response to pain	biological_process	['Ednrb']	TRUE	-0.0975	0.739	[-0.0005]	0.00145	0.514	[-0.0]	-3.39	0.994	[-0.0333]	0.722	0.0682	[0.00808]	2.1	0.014	[0.0165]	-0.873	0.975	[-0.0043]	19	1	0.0908
GO:0048278	vesicle docking	biological_process	['Cav2']	FALSE	0.107	0.168	[0.000462]	-0.00242	0.54	[-5.06e-05]	0.129	0.158	[0.00104]	-0.0412	0.75	[-0.000418]	-0.0485	0.781	[-0.000479]	-0.0605	0.823	[-0.000278]	61	1	0.256
GO:0048484	enteric nervous system development	biological_process	['Ednrb']	TRUE	-0.0311	0.645	[-0.000188]	-0.159	0.793	[-0.0021]	-1.08	0.96	[-0.0108]	0.751	0.0661	[0.0084]	0.511	0.0769	[0.00394]	-0.863	0.975	[-0.00425]	19	1	0.0908
GO:0048514	blood vessel morphogenesis	biological_process	['Itga7']	FALSE	0.00714	0.517	[-8.24e-06]	-0.0305	0.642	[-0.000418]	0.0769	0.202	[0.00053]	0.00283	0.448	[7.19e-05]	0.0348	0.344	[0.000179]	0.0051	0.46	[4.66e-05]	113	1	0.42
GO:0048522	positive regulation of cellular process	biological_process	['Atp1b2', 'Cav1', 'Cav2', 'Ccdc80', 'Ccnd1', 'Ccnd2', 'Eif4ebp1', 'Emp2', 'Fzd10', 'Gdf15', 'Gfap', 'Gpnmb', 'Igfbp2', 'Igfbp3', 'Igfbp5', 'Lgals3', 'Megf10', 'Mlc1', 'Mpv17l2', 'Myoc', 'Nupr1', 'Pbxip1', 'Pdlim4', 'Pea15a', 'Prdx6', 'S100a1', 'Slc39a14', 'Tnfrsf1a', 'Vim', 'Zfp36l1']	FALSE	-0.0827	0.442	[0.000136, -0.00051, 0.000135, -0.00012, -0.000107, -8.02e-05, 0.000374, -0.00013, 0.000215, -7.41e-06, -6e-05, 0.00021, -2e-05, -0.00137, -0.000878, 5.45e-05, 0.000999, 0.000297, -0.000147, -5.02e-06, -0.000579, -0.00131, 0.00083, -0.000842, -0.00094, -4.01e-05, -7.51e-05, 5.95e-05, 0.000385, -0.000666]	0.28	0.26	[0.000785, 0.00571, -5.4e-05, 0.00167, -0.000363, 0.000605, 0.000141, 0.000739, -0.0, 0.000247, -0.000413, -6.91e-05, -0.000206, -0.00212, 0.000527, 0.000151, -0.000467, -0.000379, -0.00095, -3.45e-05, 0.0041, 0.00635, -6.82e-05, -0.000252, -0.00126, -0.0, -0.000323, 0.00226, -3.9e-05, 0.000271]	-0.819	0.845	[-0.00238, -0.00305, -8.48e-05, 8.97e-05, -0.000325, 0.0015, 0.000115, -0.000118, -0.0, -0.0, -0.000321, 0.000178, -0.000321, -0.000421, 0.000632, -8.43e-07, -0.00645, -0.000543, -0.000885, -0.00016, 5.85e-05, -0.029, -0.000159, 0.00114, -0.00512, -0.000806, -0.000753, 0.00052, -1.72e-07, -0.00304]	-0.139	0.617	[-0.000235, -0.000634, 5.3e-05, -0.000143, 0.00173, -0.000614, -0.000499, -0.000661, -0.000292, 0.000115, 0.000187, -0.000285, 0.000187, 0.00576, 0.00118, -3.96e-05, -0.00489, -0.000997, 0.000945, 4.64e-05, -0.000849, 0.0035, -0.00225, 0.00214, -0.0129, 0.000469, 0.000965, -0.00227, -0.000104, 0.00358]	0.465	0.29	[0.000644, -0.00244, -6.69e-05, 0.000195, -0.00111, -0.000623, -5.23e-05, 0.000634, -0.0, -0.000267, 0.00126, -0.0, 0.000291, 0.00148, 0.00195, -7.35e-05, 0.00306, 0.00145, 0.000179, 0.000145, 0.000296, 0.00755, 0.00048, 0.000356, 0.00341, -0.000218, -0.00163, -0.000199, 6.62e-05, 5.93e-05]	0.183	0.535	[0.000131, 0.000594, -2.09e-05, -0.000285, -9.02e-05, -6.66e-05, 1.33e-07, 1.45e-05, -0.0, 6.35e-06, -0.000756, -0.0, 1.71e-05, 0.00058, 0.000107, -1.94e-05, 0.000424, -0.000583, 0.000268, -0.000136, 0.000307, 0.00232, 1.7e-05, 0.000267, 0.00188, 5.16e-05, 0.000225, 2.4e-05, -0.000165, 3.31e-05]	4608	30	0.0324
GO:0048523	negative regulation of cellular process	biological_process	['Anxa5', 'Aqp4', 'Atp1a2', 'Atp1b2', 'Cav1', 'Cav2', 'Cbarp', 'Ccnd1', 'Ccnd2', 'Cd109', 'Cd9', 'Chrdl1', 'Cyp2d22', 'Ednrb', 'Eif4ebp1', 'Gdf15', 'Gfap', 'Gpnmb', 'Hspb6', 'Igfbp3', 'Igfbp5', 'Lgals3', 'Myoc', 'Nupr1', 'Padi2', 'Pea15a', 'Pmp22', 'Tmem176a', 'Tmem176b', 'Tnfrsf1a', 'Vim', 'Zfp36l1']	FALSE	3.96	0.0087	[0.000403, -2.85e-05, 0.000199, 0.00219, -1.98e-05, -4.94e-06, 0.000231, 0.000487, -0.000879, 1.3e-05, 0.00128, 0.000608, 0.0953, 0.000202, 6.24e-05, 5.21e-05, 0.000209, 0.000267, 0.000389, 0.000201, 5.99e-05, 2.18e-05, 0.000121, 0.000589, 0.00117, -0.000148, -8.11e-06, -8.54e-06, 0.000226, -0.000178, 4.08e-05, -0.000541]	-3.99	1	[-0.000203, 0.000529, -0.00129, -0.00373, 0.00133, -6.79e-05, -0.000608, -0.000198, -0.00408, -9.01e-05, -0.00063, -6.66e-05, -0.273, -0.00318, -0.000271, 0.000184, -6.05e-06, 6.93e-05, -6.39e-05, 0.000145, 0.000198, 9.41e-05, 0.00027, -0.000473, 0.000193, -0.00096, 0.000232, 3.65e-05, -9.69e-05, 7.44e-05, 3.36e-05, 0.00191]	0.489	0.249	[-0.000237, -0.000573, -0.0332, -0.00351, -0.000551, 0.000438, -0.00101, 0.000225, 0.00153, -2.87e-05, 0.00811, 0.000343, 0.0656, -0.0113, 0.000323, -2.33e-05, -9.52e-05, -0.000126, 0.000165, 0.0001, -0.000395, 0.000185, -0.000107, 0.000311, -0.000817, -0.000555, -0.000124, 5.47e-05, -0.000122, -0.0013, -0.0, -0.00258]	0.111	0.49	[9.2e-05, -0.00422, 0.000982, 0.00453, -6.96e-05, -0.000633, -0.000712, 0.000471, 0.000715, -2.34e-05, -0.0133, -0.00522, 0.0135, 0.00891, 0.000144, 7.77e-06, -0.000254, 5.94e-05, -0.0, -0.000138, -0.000645, -9.32e-05, -9.51e-05, 0.00014, 0.000637, 0.000875, 0.0001, -0.000121, 7.13e-05, -0.00148, -2.9e-05, 0.00436]	1.99	0.0157	[-1.15e-05, 0.00224, 0.0231, 0.00138, 0.000296, -5.92e-05, -0.0027, -0.000273, 0.0039, 4.27e-06, -0.000221, 0.00141, 0.0562, 0.0014, 8.21e-06, -6.63e-05, 0.000173, -0.0, -0.000404, -4.97e-05, 0.000882, -0.0, 0.000119, -0.000155, -0.000734, 0.000726, 3.87e-05, 3.13e-05, 1.97e-05, 0.000906, 1.96e-05, -0.00142]	1.28	0.0137	[8.43e-06, -0.000788, -0.00424, 4.88e-05, 4.63e-05, 1.69e-05, 0.000708, -0.000688, 0.000803, -1.27e-05, 8.7e-05, 1.66e-05, 0.0414, 9.89e-05, -9.16e-07, -9.12e-06, -0.000153, -6.57e-09, -0.0, -1.55e-06, -0.00031, -4.52e-05, -5.75e-05, -1.56e-05, -0.00035, 0.000143, -0.000112, 7.43e-06, 7.63e-06, 0.000322, -0.0, -0.000223]	3873	32	0.000543
GO:0048534	hematopoietic or lymphoid organ development	biological_process	['Sgpl1']	FALSE	0.00127	0.55	[-3.58e-05]	-0.00842	0.571	[-0.000129]	0.327	0.0958	[0.00297]	-0.247	0.888	[-0.00271]	-0.0541	0.789	[-0.000523]	-0.0381	0.772	[-0.000167]	230	1	0.669
GO:0048568	embryonic organ development	biological_process	['Zfp36l1']	FALSE	-0.0188	0.618	[-0.00013]	0.00896	0.399	[9.83e-05]	-0.365	0.888	[-0.00379]	0.303	0.151	[0.00341]	-0.164	0.867	[-0.00139]	-0.00136	0.501	[1.46e-05]	186	1	0.591
GO:0048584	positive regulation of response to stimulus	biological_process	['Cav1', 'Emp2', 'Fzd10', 'Gdf15', 'Igfbp3', 'Igfbp5', 'Myoc', 'Nupr1', 'Pbxip1', 'Pea15a', 'Plat', 'Slc39a14']	FALSE	-0.749	0.882	[-0.000644, -0.000343, 0.000215, -0.0, -0.00104, -0.00236, -0.0, 0.000163, 0.00176, -0.000842, -0.00978, -7.51e-05]	0.957	0.0875	[0.00187, 0.00143, -0.0, -0.0, -0.000953, -5.6e-05, -6.85e-05, 0.000225, -0.000192, -0.000252, 0.0387, -0.000323]	-0.358	0.71	[0.00138, -0.000551, -0.0, -0.0, 0.000721, 0.00188, -0.00016, 0.000416, -0.00374, 0.00114, -0.0149, -0.000753]	0.338	0.329	[-0.000412, -0.000733, -0.000292, 9.1e-05, 0.00357, 0.00373, 9.3e-05, 0.000158, 0.000784, 0.00214, 0.00362, 0.000965]	1	0.0861	[-7.65e-05, 0.00183, -0.0, -0.000212, 0.00158, 0.00537, 0.000193, -0.00093, 0.00136, 0.000356, 0.0186, -0.00163]	0.238	0.432	[0.000327, 1.47e-05, -0.0, -0.0, 0.000139, 0.000237, -0.000188, -0.000178, -0.000705, 0.000267, 0.00405, 0.000225]	1857	12	0.172
GO:0048585	negative regulation of response to stimulus	biological_process	['Anxa5', 'Cav1', 'Cav2', 'Cd109', 'Cd9', 'Chrdl1', 'Gdf15', 'Igfbp5', 'Lgals3', 'Myoc', 'Padi2', 'Pea15a']	FALSE	0.152	0.271	[-0.000244, 8.33e-06, -0.0, -0.0, 0.00128, 0.000608, 5.21e-05, -0.0002, 3.41e-05, 0.00042, -7.33e-05, -0.000295]	-0.0581	0.426	[-0.00281, 0.000183, -6.79e-05, -0.0, -0.00063, -6.66e-05, 0.000184, 0.000194, -6.02e-05, -0.000138, 0.000756, -0.00102]	0.334	0.264	[0.000379, -0.000323, 0.000524, 3.07e-06, 0.00811, 0.000343, -2.33e-05, -4.62e-05, 0.000222, -0.000322, -0.000293, 0.000175]	-0.412	0.772	[0.00352, 8.7e-05, -0.00112, -2.02e-05, -0.0133, -0.00522, 7.77e-06, -0.000859, -1.99e-05, -0.000285, 0.000186, 0.00175]	0.199	0.405	[0.000457, 9.31e-05, 9.57e-05, -0.0, -0.000221, 0.00141, -6.63e-05, 0.00168, -5.7e-05, 0.000389, -0.00068, 0.000956]	-0.0224	0.7	[0.000161, -9.06e-05, 1.69e-05, -8.95e-05, 8.7e-05, 1.66e-05, -9.12e-06, -0.000136, -5.98e-05, -0.00019, -6.8e-05, -0.0]	1540	12	0.0614
GO:0048638	regulation of developmental growth	biological_process	['Ccnd2', 'Gdf15', 'Sgpl1']	FALSE	0.0445	0.37	[-2.02e-05, 0.0002, -4.74e-05]	0.0418	0.308	[-0.000209, -0.0, 0.000951]	0.0755	0.33	[0.000179, -0.000153, 0.000593]	-0.109	0.733	[-0.000864, -0.000271, -0.000816]	-0.00174	0.614	[-0.00044, -0.0, 4.56e-05]	-0.0152	0.678	[0.000139, 1.63e-05, -0.000271]	403	3	0.303
GO:0048705	skeletal system morphogenesis	biological_process	['Sgpl1']	FALSE	0.0319	0.354	[0.000108]	-0.0161	0.602	[-0.00023]	0.0565	0.235	[0.000331]	-0.0144	0.653	[-0.00012]	0.0468	0.309	[0.000274]	-0.0597	0.822	[-0.000274]	142	1	0.495
GO:0048732	gland development	biological_process	['Cav1', 'Ccnd1']	FALSE	-0.202	0.75	[-0.00103, -0.000432]	0.354	0.0889	[0.00893, -0.00275]	-0.336	0.833	[-0.00184, -0.0032]	0.467	0.146	[0.00215, 0.00529]	0.0343	0.463	[-0.0, 0.000161]	0.0839	0.4	[0.000223, 0.000399]	285	2	0.396
GO:0048878	chemical homeostasis	biological_process	['Abhd4', 'Aqp4', 'Atp1a2', 'Atp1a4', 'Atp1b2', 'Cav1', 'Cav2', 'Ednrb', 'Kcnj10', 'Pygm', 'Slc39a14']	FALSE	0.0716	0.329	[-4.64e-05, -0.000621, -0.00207, -3.96e-05, -0.000426, -0.000281, -5.82e-05, 0.0018, 0.00316, 0.000496, -0.00164]	-0.221	0.589	[0.000781, -0.00362, -0.0119, 0.000786, -2.01e-05, 0.00253, 0.000971, -0.000851, -0.000983, -0.000112, 0.00239]	-2.43	0.988	[0.00193, -0.000182, -0.0643, 0.000329, -0.00587, 0.00226, 0.000172, -0.00271, -0.00115, 0.000445, -0.0117]	-2.26	0.97	[-0.000467, -0.000279, -0.0517, -3.86e-05, -0.0034, -0.0208, -0.0, 0.00289, -0.00677, -0.000449, -0.00172]	3.56	0.0017	[-0.000821, 0.00745, 0.0787, -7.31e-05, 0.00246, 0.00572, -0.0, -0.00105, 0.00123, -0.000356, 5.98e-05]	-0.192	0.8	[-0.00107, 0.000202, -0.00294, -0.000383, 0.000804, 0.000243, -0.0, -0.00099, 0.000313, 8.02e-06, 0.000594]	841	11	0.00221
GO:0050776	regulation of immune response	biological_process	['Cav1', 'Lgals3']	FALSE	-0.24	0.775	[-0.00171, -5.05e-07]	-0.102	0.65	[-0.00188, -7.34e-05]	0.338	0.135	[0.0039, 0.000289]	0.213	0.259	[0.00345, 4.09e-05]	-0.0715	0.75	[-0.000957, -8.55e-05]	0.128	0.339	[0.00102, -8.97e-05]	873	2	0.925
GO:0050818	regulation of coagulation	biological_process	['Anxa5', 'Cav1', 'Cd9', 'Plat']	FALSE	-0.945	0.944	[-0.000244, -0.000268, 0.00128, -0.00978]	1.64	0.0336	[-0.00281, 0.0057, -0.00063, 0.0387]	-0.344	0.782	[0.000379, -0.00105, 0.00811, -0.0149]	-0.263	0.793	[0.00352, 0.000523, -0.0133, 0.00362]	1.17	0.0494	[0.000457, -0.000614, -0.000221, 0.0186]	0.43	0.161	[0.000161, 1.48e-05, 8.7e-05, 0.00405]	75	4	0.000538
GO:0050865	regulation of cell activation	biological_process	['Cav1', 'Cd9', 'Gpnmb', 'Igfbp2', 'Lgals3', 'Zfp36l1']	FALSE	0.11	0.282	[-0.000476, 0.00128, -2.08e-09, -2e-05, 2.22e-05, -1.58e-05]	0.251	0.179	[0.00603, -0.00063, 3.47e-08, -0.000206, -1.09e-05, 0.00211]	0.379	0.2	[0.00118, 0.00811, -0.0, -0.000321, 9.35e-06, -0.0012]	-0.519	0.841	[-0.00108, -0.0133, -0.0, 0.000187, -0.0, 0.000412]	0.0672	0.498	[0.000463, -0.000221, -0.0, 0.000291, 5.12e-06, 3.55e-05]	-0.0591	0.745	[-0.00036, 8.7e-05, -0.0, 1.71e-05, -0.0, -0.000446]	691	6	0.113
GO:0050890	cognition	biological_process	['Atp1a2', 'Ccnd2']	FALSE	0.303	0.101	[0.000643, 0.00124]	-0.0191	0.513	[-7.04e-05, -0.000408]	-0.0869	0.677	[-0.00181, 0.000175]	-0.27	0.847	[-0.00262, -0.0014]	0.307	0.166	[0.00348, -0.000215]	-0.464	0.937	[-0.00329, 6.76e-05]	309	2	0.436
GO:0050900	leukocyte migration	biological_process	['Ednrb', 'Itga7', 'Lgals3']	FALSE	-0.265	0.752	[-0.00222, -3.73e-06, -0.000121]	1.79	0.0276	[0.0378, -0.000378, 0.00169]	-0.0569	0.594	[-0.00175, 0.000242, -7.78e-05]	0.0916	0.415	[0.00144, 0.000378, 9.06e-05]	-0.0551	0.698	[-0.00119, 3.46e-05, 2.28e-05]	-0.0455	0.744	[-0.000344, 6.87e-07, -3.61e-05]	232	3	0.101
GO:0050905	neuromuscular process	biological_process	['Pmp22']	FALSE	0.0538	0.271	[0.000211]	0.0202	0.32	[0.000245]	-0.0275	0.686	[-0.00049]	0.000794	0.458	[4.92e-05]	0.0224	0.39	[8.14e-05]	-0.00315	0.516	[5.78e-06]	135	1	0.478
[truncated: 1,268 more rows]

## Sheet: Tabel 12.4
Supplementary Table 12.4 CellGO basic outputs of 100 Neurod2-related DEGs through standardized dataset 47. The table contains the basic outputs of CellGO, including cell type-specific P-values of pathways and activities of genes within each pathway. GO_ID: The ID of a GO term. GO_Name: The name of a GO term. Type: The pathway type of a GO term. Genes: Genes included in both the pathway and the in…
[truncated: 2,213 more rows]
